# Supplementary material for: Timing Does Matter: Nerve-Mediated HDAC1 Paces the Temporal Expression of Morphogenic Genes During Axolotl Limb Regeneration
Source: Front Cell Dev Biol. 2021 May 10;9:641987. doi: 10.3389/fcell.2021.641987 (PMC8143519; doi:10.3389/fcell.2021.641987)
Supplement: Additional File A — Supplementary Matrix to Soft Tissue GSEA analysis based on each gene ontology (reference for Figure 2). [file Data_Sheet_2.XLSX]

## Sheet: GSEA matrix ST
Additional file A_Supplementary Matrix to GSEA analysis based on each gene ontology (reference for Figure 2)
	3 dpa vs. 0 dpa	3 dpa + MS vs. 0 dpa	8 dpa vs. 0 dpa	8 dpa MS vs. 0 dpa
GO_REGULATION_OF_DNA_BINDING_TRANSCRIPTION_FACTOR_ACTIVITY	1.36209	1.37251	0	0
GO_REGULATION_OF_MACROPHAGE_MIGRATION	1.76246	1.60529	0	0
GO_NEGATIVE_REGULATION_OF_POSTTRANSCRIPTIONAL_GENE_SILENCING	1.70342	1.67392	0	0
GO_KILLING_OF_CELLS_OF_OTHER_ORGANISM	1.66162	1.60964	0	0
GO_REGULATION_OF_NIK_NF_KAPPAB_SIGNALING	1.51081	1.65375	0	0
GO_REGULATION_OF_JUN_KINASE_ACTIVITY	1.53395	1.53326	0	0
GO_CELL_AGING	1.53785	1.57446	0	0
GO_REGULATION_OF_EXTRINSIC_APOPTOTIC_SIGNALING_PATHWAY_VIA_DEATH_DOMAIN_RECEPTORS	1.54781	1.56116	0	0
GO_POSITIVE_REGULATION_OF_MYELOID_LEUKOCYTE_MEDIATED_IMMUNITY	1.89859	0	0	0
GO_POSITIVE_REGULATION_OF_LEUKOCYTE_APOPTOTIC_PROCESS	1.8592	0	0	0
GO_MEMBRANE_FUSION	1.82847	0	0	0
GO_POSITIVE_REGULATION_OF_ANTIGEN_RECEPTOR_MEDIATED_SIGNALING_PATHWAY	1.84024	0	0	0
GO_RAB_PROTEIN_SIGNAL_TRANSDUCTION	1.77788	0	0	0
GO_POSITIVE_REGULATION_OF_CELL_CYCLE_G2_M_PHASE_TRANSITION	1.75681	0	0	0
GO_FEMALE_MEIOTIC_NUCLEAR_DIVISION	1.68123	0	0	0
GO_RETROGRADE_TRANSPORT_ENDOSOME_TO_GOLGI	1.67166	0	0	0
GO_POSITIVE_T_CELL_SELECTION	1.67437	0	0	0
GO_ORGANELLE_FUSION	1.70657	0	0	0
GO_CELL_REDOX_HOMEOSTASIS	1.72423	0	0	0
GO_NEGATIVE_REGULATION_OF_ORGANELLE_ORGANIZATION	1.36058	0	0	0
GO_POSTTRANSCRIPTIONAL_REGULATION_OF_GENE_EXPRESSION	1.46519	0	0	0
GO_NUCLEIC_ACID_PHOSPHODIESTER_BOND_HYDROLYSIS	1.43582	0	0	0
GO_EXOCYTIC_PROCESS	1.55736	0	0	0
GO_POSITIVE_REGULATION_OF_VIRAL_PROCESS	1.54545	0	0	0
GO_LYSOSOMAL_TRANSPORT	1.54581	0	0	0
GO_TOXIN_TRANSPORT	1.60352	0	0	0
GO_NEGATIVE_REGULATION_OF_INNATE_IMMUNE_RESPONSE	1.62015	0	0	0
GO_MITOTIC_SPINDLE_ASSEMBLY	1.61531	0	0	0
GO_ACTIVATION_OF_NF_KAPPAB_INDUCING_KINASE_ACTIVITY	1.65044	0	0	0
GO_POSITIVE_REGULATION_OF_PRODUCTION_OF_MOLECULAR_MEDIATOR_OF_IMMUNE_RESPONSE	1.63216	0	0	0
GO_L_AMINO_ACID_TRANSPORT	1.62667	0	0	0
GO_GLYCOLIPID_CATABOLIC_PROCESS	1.90181	0	1.9228	1.91609
GO_REGULATION_OF_DNA_RECOMBINATION	2.12899	0	2.11037	1.92585
GO_LYTIC_VACUOLE_ORGANIZATION	2.12553	0	2.12243	1.89134
GO_REGULATION_OF_CHROMOSOME_SEGREGATION	2.03748	0	2.15716	1.77069
GO_METAPHASE_ANAPHASE_TRANSITION_OF_CELL_CYCLE	2.08701	0	1.96166	1.71537
GO_REGULATION_OF_CHROMOSOME_SEPARATION	2.02574	0	2.00121	1.70464
GO_POSITIVE_REGULATION_OF_B_CELL_MEDIATED_IMMUNITY	1.88734	0	1.92775	1.78911
GO_REGULATION_OF_ISOTYPE_SWITCHING	1.90145	0	1.82148	1.81473
GO_POSITIVE_REGULATION_OF_IMMUNOGLOBULIN_PRODUCTION	1.85562	0	1.83104	1.73335
GO_DNA_DEPENDENT_DNA_REPLICATION	1.97352	0	2.00347	1.47172
GO_CHROMOSOME_SEPARATION	1.89965	0	1.97716	1.58263
GO_REGULATION_OF_DNA_METABOLIC_PROCESS	1.94472	0	1.99163	1.56318
GO_DNA_RECOMBINATION	1.96107	0	2.05115	1.60747
GO_REGULATION_OF_SISTER_CHROMATID_SEGREGATION	1.93517	0	1.99603	1.60831
GO_CHROMOSOME_SEGREGATION	1.76246	0	1.90962	1.51844
GO_NUCLEAR_CHROMOSOME_SEGREGATION	1.76864	0	1.93746	1.46898
GO_RECOMBINATIONAL_REPAIR	1.84145	0	2.06227	1.53594
GO_MITOTIC_SISTER_CHROMATID_SEGREGATION	1.88492	0	2.04004	1.52328
GO_NUCLEAR_TRANSPORT	1.83243	0	1.95739	1.45486
GO_DNA_REPLICATION	1.85616	0	2.027	1.45009
GO_SISTER_CHROMATID_SEGREGATION	1.86892	0	2.01019	1.48726
GO_REGULATION_OF_DOUBLE_STRAND_BREAK_REPAIR_VIA_HOMOLOGOUS_RECOMBINATION	1.65349	0	2.0293	1.62201
GO_SPINDLE_ASSEMBLY	1.81772	0	1.778	1.53603
GO_NEGATIVE_REGULATION_OF_CHROMOSOME_SEGREGATION	1.83449	0	1.78323	1.59087
GO_NEGATIVE_REGULATION_OF_NUCLEAR_DIVISION	1.78608	0	1.76948	1.6186
GO_POSITIVE_REGULATION_OF_DNA_RECOMBINATION	1.77714	0	1.83065	1.68357
GO_PROTEIN_HYDROXYLATION	1.71417	0	1.82604	1.63984
GO_CHROMOSOME_LOCALIZATION	1.78027	0	1.87166	1.57084
GO_POSITIVE_REGULATION_OF_ISOTYPE_SWITCHING	1.76757	0	1.92572	1.63815
GO_POSITIVE_REGULATION_OF_CELL_CYCLE	1.38466	0	1.44532	1.3635
GO_MULTI_ORGANISM_REPRODUCTIVE_PROCESS	1.2897	0	1.41159	1.26792
GO_POSITIVE_REGULATION_OF_BINDING	1.49611	0	1.44539	1.43473
GO_MYELOID_CELL_HOMEOSTASIS	1.48551	0	1.41132	1.48011
GO_ANATOMICAL_STRUCTURE_HOMEOSTASIS	1.46405	0	1.52925	1.39566
GO_TYPE_I_INTERFERON_PRODUCTION	1.54616	0	1.52086	1.45747
GO_MITOTIC_NUCLEAR_DIVISION	1.66589	0	1.76986	1.38713
GO_CELL_CYCLE_PHASE_TRANSITION	1.62865	0	1.73859	1.47307
GO_MITOTIC_CELL_CYCLE_CHECKPOINT	1.69091	0	1.69015	1.44492
GO_SPINDLE_ORGANIZATION	1.69445	0	1.70311	1.50758
GO_MEIOTIC_CELL_CYCLE_PROCESS	1.4471	0	1.74653	1.53981
GO_MEIOTIC_CELL_CYCLE	1.56346	0	1.7387	1.51795
GO_PHOSPHATIDYLINOSITOL_BIOSYNTHETIC_PROCESS	1.56212	0	1.77507	1.55832
GO_REGULATION_OF_MITOTIC_CELL_CYCLE	1.47148	0	1.67343	1.40503
GO_PROTEIN_IMPORT	1.42422	0	1.61947	1.44083
GO_REGULATION_OF_CELL_CYCLE_PROCESS	1.54999	0	1.60003	1.40868
GO_CELL_CYCLE_CHECKPOINT	1.56083	0	1.68089	1.42297
GO_ATP_DEPENDENT_CHROMATIN_REMODELING	1.62207	0	1.49934	1.58789
GO_RECEPTOR_SIGNALING_PATHWAY_VIA_STAT	1.68021	0	1.53031	1.71991
GO_PEPTIDYL_ASPARAGINE_MODIFICATION	1.62022	0	1.55162	1.70741
GO_OOGENESIS	1.63377	0	1.59992	1.64711
GO_TYROSINE_PHOSPHORYLATION_OF_STAT_PROTEIN	1.59013	0	1.65159	1.64794
GO_RESPONSE_TO_CADMIUM_ION	1.59028	0	1.66792	1.6946
GO_REGULATION_OF_CELL_CYCLE_G2_M_PHASE_TRANSITION	1.69407	0	1.59777	1.56416
GO_REGULATION_OF_CELL_CYCLE_PHASE_TRANSITION	1.59795	0	1.63496	1.49799
GO_SOMATIC_DIVERSIFICATION_OF_IMMUNE_RECEPTORS	1.6135	0	1.67386	1.5441
GO_REGULATION_OF_DEFENSE_RESPONSE_TO_VIRUS_BY_VIRUS	1.87274	0	1.55694	1.68813
GO_ATP_HYDROLYSIS_COUPLED_TRANSMEMBRANE_TRANSPORT	1.79256	0	1.57857	1.80999
GO_OLFACTORY_LOBE_DEVELOPMENT	1.76703	0	1.67108	1.8515
GO_FIBROBLAST_MIGRATION	1.63558	0	1.81892	1.7765
GO_INTERFERON_BETA_PRODUCTION	1.5976	0	1.77333	1.77013
GO_LIPOSACCHARIDE_METABOLIC_PROCESS	1.7762	0	1.7546	1.77076
GO_TELOMERE_MAINTENANCE_VIA_TELOMERE_LENGTHENING	1.76521	0	1.71263	1.61567
GO_NEGATIVE_REGULATION_OF_PROTEIN_LOCALIZATION_TO_CELL_PERIPHERY	1.77567	0	1.67643	1.65148
GO_OOCYTE_MATURATION	1.66417	0	1.68466	1.67836
GO_NEGATIVE_REGULATION_OF_PROTEIN_LOCALIZATION_TO_MEMBRANE	1.72753	0	1.64463	1.67091
GO_NEGATIVE_REGULATION_OF_CD4_POSITIVE_ALPHA_BETA_T_CELL_DIFFERENTIATION	1.71657	0	1.68502	1.71176
GO_CELLULAR_RESPONSE_TO_MANGANESE_ION	1.94804	1.67287	1.59793	0
GO_VESICLE_BUDDING_FROM_MEMBRANE	1.64659	1.52596	1.63489	0
GO_RESPONSE_TO_X_RAY	1.60811	1.56969	1.58111	0
GO_MYELOID_CELL_DEVELOPMENT	1.66319	1.67984	1.75812	0
GO_RESPONSE_TO_INTERLEUKIN_6	1.66895	1.60719	1.68768	0
GO_NEGATIVE_REGULATION_OF_GENE_SILENCING	1.81979	1.63751	1.67199	0
GO_CELLULAR_RESPONSE_TO_LOW_DENSITY_LIPOPROTEIN_PARTICLE_STIMULUS	1.79816	1.6487	1.78559	0
GO_MULTI_ORGANISM_LOCALIZATION	1.7564	0	1.51822	0
GO_PROTEIN_LOCALIZATION_TO_CHROMOSOME	1.74236	0	1.53255	0
GO_NEGATIVE_REGULATION_OF_GENE_EXPRESSION_EPIGENETIC	1.72978	0	1.49535	0
GO_LIPID_PHOSPHORYLATION	1.70941	0	1.50928	0
GO_ACTIVATION_OF_GTPASE_ACTIVITY	1.69841	0	1.57079	0
GO_VIRAL_RNA_GENOME_REPLICATION	1.65382	0	1.55951	0
GO_IMMUNOGLOBULIN_PRODUCTION_INVOLVED_IN_IMMUNOGLOBULIN_MEDIATED_IMMUNE_RESPONSE	1.68082	0	1.55601	0
GO_BETA_CATENIN_TCF_COMPLEX_ASSEMBLY	1.67152	0	1.54978	0
GO_CHONDROITIN_SULFATE_CATABOLIC_PROCESS	1.63942	0	1.5852	0
GO_DNA_BIOSYNTHETIC_PROCESS	1.63647	0	1.60147	0
GO_REGULATION_OF_TELOMERE_MAINTENANCE	1.64072	0	1.61239	0
GO_BASE_EXCISION_REPAIR	1.60937	0	1.59234	0
GO_REGULATION_OF_RESPONSE_TO_DNA_DAMAGE_STIMULUS	1.61119	0	1.57456	0
GO_SOMATIC_RECOMBINATION_OF_IMMUNOGLOBULIN_GENE_SEGMENTS	1.61415	0	1.56066	0
GO_RNA_3_END_PROCESSING	1.68415	0	1.61041	0
GO_POSITIVE_REGULATION_OF_TYPE_I_INTERFERON_PRODUCTION	1.66045	0	1.60861	0
GO_RNA_SPLICING_VIA_TRANSESTERIFICATION_REACTIONS	1.66741	0	1.64702	0
GO_MRNA_3_END_PROCESSING	1.6376	0	1.63006	0
GO_POSITIVE_REGULATION_OF_DNA_BIOSYNTHETIC_PROCESS	1.65299	0	1.62863	0
GO_REGULATION_OF_TELOMERE_MAINTENANCE_VIA_TELOMERE_LENGTHENING	1.69992	0	1.69848	0
GO_POSITIVE_REGULATION_OF_DNA_METABOLIC_PROCESS	1.7195	0	1.66303	0
GO_TRANSPORT_OF_VIRUS	1.71962	0	1.64493	0
GO_POSITIVE_REGULATION_OF_INTERFERON_ALPHA_PRODUCTION	1.7053	0	1.64867	0
GO_RNA_SPLICING	1.45054	0	1.58051	0
GO_PROTEIN_CONTAINING_COMPLEX_LOCALIZATION	1.46257	0	1.58137	0
GO_CELLULAR_PROCESS_INVOLVED_IN_REPRODUCTION_IN_MULTICELLULAR_ORGANISM	1.50096	0	1.54679	0
GO_REGULATION_OF_NUCLEAR_DIVISION	1.48541	0	1.57118	0
GO_MICROTUBULE_CYTOSKELETON_ORGANIZATION_INVOLVED_IN_MITOSIS	1.4962	0	1.60621	0
GO_CHROMATIN_ASSEMBLY	1.51968	0	1.5844	0
GO_REGULATION_OF_DNA_BIOSYNTHETIC_PROCESS	1.59516	0	1.62003	0
GO_SOMATIC_DIVERSIFICATION_OF_IMMUNE_RECEPTORS_VIA_GERMLINE_RECOMBINATION_WITHIN_A_SINGLE_LOCUS	1.58823	0	1.63349	0
GO_NEGATIVE_REGULATION_OF_RNA_METABOLIC_PROCESS	1.58859	0	1.6395	0
GO_PROTEIN_DNA_COMPLEX_SUBUNIT_ORGANIZATION	1.54322	0	1.61387	0
GO_ORGANELLE_FISSION	1.51971	0	1.63194	0
GO_MEGAKARYOCYTE_DIFFERENTIATION	1.53938	0	1.64742	0
GO_CYTOSOLIC_TRANSPORT	1.63568	0	1.38363	0
GO_VACUOLAR_TRANSPORT	1.57385	0	1.42287	0
GO_POSITIVE_REGULATION_OF_NUCLEOBASE_CONTAINING_COMPOUND_METABOLIC_PROCESS	1.59648	0	1.52633	0
GO_RNA_DEPENDENT_DNA_BIOSYNTHETIC_PROCESS	1.59255	0	1.53904	0
GO_GERM_CELL_DEVELOPMENT	1.55589	0	1.53432	0
GO_NUCLEOSOME_ORGANIZATION	1.58158	0	1.55972	0
GO_MEIOSIS_I_CELL_CYCLE_PROCESS	1.54927	0	1.48856	0
GO_POSITIVE_REGULATION_OF_RESPONSE_TO_DNA_DAMAGE_STIMULUS	1.50795	0	1.4651	0
GO_CELL_CYCLE_G2_M_PHASE_TRANSITION	1.49949	0	1.48917	0
GO_POST_GOLGI_VESICLE_MEDIATED_TRANSPORT	1.5019	0	1.48467	0
GO_POSITIVE_REGULATION_OF_ORGANELLE_ORGANIZATION	1.31736	0	1.42401	0
GO_VACUOLE_ORGANIZATION	1.46142	0	1.43417	0
GO_MICROTUBULE_ORGANIZING_CENTER_ORGANIZATION	1.46903	0	1.40046	0
GO_POSITIVE_REGULATION_OF_CELL_CYCLE_PROCESS	1.46001	0	1.4925	0
GO_CELL_CYCLE_G1_S_PHASE_TRANSITION	1.39605	0	1.48291	0
GO_GLYCEROLIPID_BIOSYNTHETIC_PROCESS	1.42583	0	1.45542	0
GO_RESPONSE_TO_TOPOLOGICALLY_INCORRECT_PROTEIN	1.40563	0	1.44811	0
GO_CHROMATIN_ORGANIZATION	1.35306	0	1.73335	0
GO_RESPONSE_TO_RADIATION	1.31255	0	1.53714	0
GO_MULTICELLULAR_ORGANISM_REPRODUCTION	1.36627	0	1.55914	0
GO_DNA_CONFORMATION_CHANGE	1.39166	0	1.60152	0
GO_NUCLEAR_EXPORT	1.98227	0	1.86753	0
GO_RNA_EXPORT_FROM_NUCLEUS	2.04669	0	1.98812	0
GO_MRNA_TRANSPORT	1.96903	0	1.97466	0
GO_MRNA_EXPORT_FROM_NUCLEUS	1.97372	0	1.99141	0
GO_DOUBLE_STRAND_BREAK_REPAIR	1.82237	0	1.88942	0
GO_ATTACHMENT_OF_SPINDLE_MICROTUBULES_TO_KINETOCHORE	1.80888	0	1.86176	0
GO_OLIGOSACCHARIDE_CATABOLIC_PROCESS	1.86184	0	1.83063	0
GO_ESTABLISHMENT_OF_RNA_LOCALIZATION	1.86657	0	1.85728	0
GO_NEGATIVE_REGULATION_OF_CHROMOSOME_ORGANIZATION	1.85639	0	1.86679	0
GO_NEGATIVE_REGULATION_OF_NUCLEOBASE_CONTAINING_COMPOUND_METABOLIC_PROCESS	1.83029	0	1.97177	0
GO_METAPHASE_PLATE_CONGRESSION	1.90533	0	1.97222	0
GO_TELOMERE_ORGANIZATION	1.77454	0	1.82725	0
GO_MITOTIC_RECOMBINATION	1.82078	0	1.80577	0
GO_DNA_REPAIR	1.72462	0	1.8052	0
GO_CELL_CYCLE_DNA_REPLICATION	1.74342	0	1.77213	0
GO_NUCLEAR_DNA_REPLICATION	1.77272	0	1.77208	0
GO_NEGATIVE_REGULATION_OF_METAPHASE_ANAPHASE_TRANSITION_OF_CELL_CYCLE	1.76852	0	1.75991	0
GO_RNA_LOCALIZATION	1.82739	0	1.72525	0
GO_REPLICATION_FORK_PROCESSING	1.79833	0	1.73106	0
GO_ORGANELLE_MEMBRANE_FUSION	1.91197	0	1.66806	0
GO_NUCLEOBASE_CONTAINING_COMPOUND_TRANSPORT	1.84851	0	1.69642	0
GO_B_CELL_DIFFERENTIATION	1.87578	0	1.73229	0
GO_CHROMATIN_REMODELING	1.57446	0	1.74957	0
GO_REGULATION_OF_DNA_REPLICATION	1.52579	0	1.76536	0
GO_REGULATION_OF_NUCLEOBASE_CONTAINING_COMPOUND_METABOLIC_PROCESS	1.67781	0	1.74873	0
GO_RESPONSE_TO_IONIZING_RADIATION	1.62319	0	1.74493	0
GO_MITOTIC_METAPHASE_PLATE_CONGRESSION	1.63847	0	1.76692	0
GO_MRNA_METABOLIC_PROCESS	1.62872	0	1.68072	0
GO_CHROMATIN_ORGANIZATION_INVOLVED_IN_REGULATION_OF_TRANSCRIPTION	1.63582	0	1.66889	0
GO_PHOSPHATIDYLINOSITOL_3_PHOSPHATE_BIOSYNTHETIC_PROCESS	1.64411	0	1.67626	0
GO_MISMATCH_REPAIR	1.65497	0	1.67947	0
GO_VESICLE_CARGO_LOADING	1.6523	0	1.66285	0
GO_CHROMATIN_ASSEMBLY_OR_DISASSEMBLY	1.58918	0	1.70243	0
GO_MITOTIC_SPINDLE_ORGANIZATION	1.58737	0	1.66235	0
GO_PROTEIN_LOCALIZATION_TO_CYTOSKELETON	1.57858	0	2.02629	0
GO_INTRA_GOLGI_VESICLE_MEDIATED_TRANSPORT	1.62088	0	2.0148	0
GO_REGULATION_OF_DOUBLE_STRAND_BREAK_REPAIR	1.59453	0	1.87379	0
GO_NEGATIVE_REGULATION_OF_DNA_RECOMBINATION	1.63405	0	1.86748	0
GO_REGULATION_OF_CHROMOSOME_ORGANIZATION	1.67805	0	1.88285	0
GO_NEGATIVE_REGULATION_OF_DNA_METABOLIC_PROCESS	1.66817	0	1.8729	0
GO_DNA_DEPENDENT_DNA_REPLICATION_MAINTENANCE_OF_FIDELITY	1.73409	0	1.87058	0
GO_NEGATIVE_REGULATION_OF_TELOMERE_MAINTENANCE_VIA_TELOMERE_LENGTHENING	1.72914	0	1.841	0
GO_CELLULAR_IRON_ION_HOMEOSTASIS	1.61955	0	0	1.64757
GO_CHOLESTEROL_EFFLUX	1.61924	0	0	1.66289
GO_PHOSPHATIDYLINOSITOL_PHOSPHORYLATION	1.62679	0	0	1.61124
GO_FOREBRAIN_NEURON_DIFFERENTIATION	1.62236	0	0	1.58931
GO_VIRAL_GENOME_REPLICATION	1.54803	0	0	1.66527
GO_REGULATION_OF_MONOOXYGENASE_ACTIVITY	1.55091	0	0	1.56969
GO_ENERGY_COUPLED_PROTON_TRANSMEMBRANE_TRANSPORT_AGAINST_ELECTROCHEMICAL_GRADIENT	1.79595	0	0	1.79946
GO_B_CELL_HOMEOSTASIS	1.71344	0	0	1.631
GO_SINGLE_STRANDED_VIRAL_RNA_REPLICATION_VIA_DOUBLE_STRANDED_DNA_INTERMEDIATE	1.70633	0	0	1.6481
GO_REGULATION_OF_LIPID_STORAGE	1.7896	0	0	1.69208
GO_REGULATION_OF_B_CELL_RECEPTOR_SIGNALING_PATHWAY	1.74213	0	0	1.65968
GO_PHAGOLYSOSOME_ASSEMBLY	1.74026	0	0	1.68461
GO_DNA_REPLICATION_INDEPENDENT_NUCLEOSOME_ORGANIZATION	0	0	0	1.90982
GO_CHROMATIN_REMODELING_AT_CENTROMERE	0	0	0	1.80927
GO_ANTIGEN_PROCESSING_AND_PRESENTATION_OF_EXOGENOUS_PEPTIDE_ANTIGEN_VIA_MHC_CLASS_I	0	0	0	1.7733
GO_GRANULOCYTE_DIFFERENTIATION	0	0	0	1.78367
GO_CENTROMERE_COMPLEX_ASSEMBLY	0	0	0	1.72547
GO_COPPER_ION_TRANSPORT	0	0	0	1.71301
GO_NATURAL_KILLER_CELL_DIFFERENTIATION	0	0	0	1.70133
GO_REGULATION_OF_T_CELL_CYTOKINE_PRODUCTION	0	0	0	1.6951
GO_NEGATIVE_REGULATION_OF_ENDOTHELIAL_CELL_APOPTOTIC_PROCESS	0	0	0	1.68232
GO_ENDOTHELIAL_CELL_APOPTOTIC_PROCESS	0	0	0	1.68789
GO_POSITIVE_REGULATION_OF_MYELOID_LEUKOCYTE_DIFFERENTIATION	0	0	0	1.68868
GO_RESPONSE_TO_NERVE_GROWTH_FACTOR	0	0	0	1.62415
GO_NEGATIVE_REGULATION_OF_TYPE_I_INTERFERON_PRODUCTION	0	0	0	1.61481
GO_NEGATIVE_REGULATION_OF_FIBROBLAST_PROLIFERATION	0	0	0	1.64285
GO_GOLGI_LOCALIZATION	0	0	0	1.65128
GO_NEGATIVE_REGULATION_OF_GLUCOSE_TRANSMEMBRANE_TRANSPORT	0	0	0	1.64873
GO_NEGATIVE_REGULATION_OF_LIPID_LOCALIZATION	0	0	0	1.67242
GO_POSITIVE_REGULATION_OF_T_CELL_CYTOKINE_PRODUCTION	0	0	0	1.66357
GO_NEGATIVE_REGULATION_OF_EPITHELIAL_CELL_APOPTOTIC_PROCESS	0	0	0	1.65883
GO_POSITIVE_REGULATION_OF_DNA_DAMAGE_RESPONSE_SIGNAL_TRANSDUCTION_BY_P53_CLASS_MEDIATOR	0	0	0	1.66066
GO_HEMATOPOIETIC_PROGENITOR_CELL_DIFFERENTIATION	0	0	0	1.44851
GO_REGULATION_OF_EPITHELIAL_CELL_APOPTOTIC_PROCESS	0	0	0	1.5723
GO_ACTIVATION_OF_MAPKK_ACTIVITY	0	0	0	1.56697
GO_LONG_TERM_SYNAPTIC_POTENTIATION	0	0	0	1.54591
GO_REGULATION_OF_CYTOKINE_PRODUCTION_INVOLVED_IN_IMMUNE_RESPONSE	0	0	0	1.54245
GO_STEROL_METABOLIC_PROCESS	0	0	0	1.52768
GO_PHOSPHOLIPASE_C_ACTIVATING_G_PROTEIN_COUPLED_RECEPTOR_SIGNALING_PATHWAY	0	0	0	1.51917
GO_HUMORAL_IMMUNE_RESPONSE_MEDIATED_BY_CIRCULATING_IMMUNOGLOBULIN	0	1.81981	0	1.98247
GO_G_PROTEIN_COUPLED_PURINERGIC_RECEPTOR_SIGNALING_PATHWAY	0	1.92321	0	1.88634
GO_NEGATIVE_REGULATION_OF_CYTOKINE_SECRETION	0	1.876	0	1.74802
GO_PURINERGIC_RECEPTOR_SIGNALING_PATHWAY	0	1.8587	0	1.75189
GO_NEGATIVE_REGULATION_OF_EMBRYONIC_DEVELOPMENT	0	1.85538	0	1.7358
GO_ACTIVATION_OF_PHOSPHOLIPASE_C_ACTIVITY	0	1.8302	0	1.73877
GO_PEPTIDE_METABOLIC_PROCESS	0	1.8041	0	1.72569
GO_REGULATION_OF_AMYLOID_BETA_CLEARANCE	0	1.8144	0	1.72621
GO_PLASMINOGEN_ACTIVATION	0	1.85832	0	1.83442
GO_MONOCYTE_CHEMOTAXIS	0	1.81916	0	1.81458
GO_POSITIVE_REGULATION_OF_COAGULATION	0	1.76052	0	1.85482
GO_CYTOKINE_PRODUCTION_INVOLVED_IN_INFLAMMATORY_RESPONSE	0	1.75151	0	1.79231
GO_FILOPODIUM_ASSEMBLY	0	1.99699	0	1.64841
GO_ADENYLATE_CYCLASE_INHIBITING_G_PROTEIN_COUPLED_RECEPTOR_SIGNALING_PATHWAY	0	1.94575	0	1.63753
GO_POSITIVE_REGULATION_OF_INTERLEUKIN_2_PRODUCTION	0	1.94037	0	1.73963
GO_REGULATION_OF_FILOPODIUM_ASSEMBLY	0	1.90817	0	1.71047
GO_POSITIVE_REGULATION_OF_INTERLEUKIN_10_PRODUCTION	0	1.89107	0	1.70428
GO_LYMPHOCYTE_MIGRATION	0	1.82608	0	1.617
GO_NEUROPEPTIDE_SIGNALING_PATHWAY	0	1.79081	0	1.60342
GO_T_CELL_APOPTOTIC_PROCESS	0	1.74279	0	1.69154
GO_POSITIVE_REGULATION_OF_REACTIVE_OXYGEN_SPECIES_METABOLIC_PROCESS	0	1.77813	0	1.64941
GO_REGULATION_OF_ACTIN_CYTOSKELETON_REORGANIZATION	0	1.77887	0	1.65533
GO_ACTIN_FILAMENT_BUNDLE_ORGANIZATION	0	1.74232	0	1.58071
GO_REGULATION_OF_COAGULATION	0	1.7478	0	1.5859
GO_CELLULAR_RESPONSE_TO_MECHANICAL_STIMULUS	0	1.71346	0	1.59342
GO_NEGATIVE_REGULATION_OF_MULTI_ORGANISM_PROCESS	0	1.68799	0	1.60273
GO_CELLULAR_EXTRAVASATION	0	1.69163	0	1.61607
GO_REGULATION_OF_PEPTIDASE_ACTIVITY	0	1.49004	0	1.38524
GO_DEVELOPMENTAL_MATURATION	0	1.50975	0	1.37502
GO_NEGATIVE_REGULATION_OF_LOCOMOTION	0	1.53827	0	1.4336
GO_NEGATIVE_REGULATION_OF_CELL_MOTILITY	0	1.49953	0	1.42122
GO_STEROID_METABOLIC_PROCESS	0	1.47106	0	1.45757
GO_ORGANIC_HYDROXY_COMPOUND_METABOLIC_PROCESS	0	1.39083	0	1.43678
GO_REGULATION_OF_EPITHELIAL_CELL_MIGRATION	0	1.44412	0	1.39632
GO_STRESS_ACTIVATED_PROTEIN_KINASE_SIGNALING_CASCADE	0	1.42109	0	1.40342
GO_REGULATION_OF_PROTEOLYSIS	0	1.36576	0	1.32308
GO_MULTICELLULAR_ORGANISMAL_HOMEOSTASIS	0	1.5225	0	1.3306
GO_LIPID_LOCALIZATION	0	1.55365	0	1.35196
GO_METAL_ION_TRANSPORT	0	1.50185	0	1.26643
GO_REGULATION_OF_ANATOMICAL_STRUCTURE_SIZE	0	1.46487	0	1.32217
GO_SYNAPSE_ORGANIZATION	0	1.79462	0	1.32958
GO_G_PROTEIN_COUPLED_RECEPTOR_SIGNALING_PATHWAY_COUPLED_TO_CYCLIC_NUCLEOTIDE_SECOND_MESSENGER	0	1.84264	0	1.53859
GO_POSTSYNAPSE_ORGANIZATION	0	1.85308	0	1.47355
GO_EATING_BEHAVIOR	0	1.62466	0	1.78871
GO_COMPLEMENT_ACTIVATION	0	1.54745	0	1.70537
GO_REGULATION_OF_RESPONSE_TO_BIOTIC_STIMULUS	0	1.47389	0	1.71457
GO_NEGATIVE_REGULATION_OF_CELL_MORPHOGENESIS_INVOLVED_IN_DIFFERENTIATION	0	1.62533	0	1.52327
GO_REGULATION_OF_BMP_SIGNALING_PATHWAY	0	1.68245	0	1.52914
GO_POSITIVE_REGULATION_OF_SMOOTH_MUSCLE_CELL_PROLIFERATION	0	1.68585	0	1.5254
GO_CELL_MATURATION	0	1.58033	0	1.46408
GO_AXON_EXTENSION	0	1.56026	0	1.45768
GO_SENSORY_PERCEPTION	0	1.62727	0	1.3813
GO_REGULATION_OF_RESPONSE_TO_WOUNDING	0	1.6534	0	1.42149
GO_REGULATION_OF_PHOSPHATIDYLINOSITOL_3_KINASE_SIGNALING	0	1.4931	0	1.61661
GO_ALCOHOL_BIOSYNTHETIC_PROCESS	0	1.49461	0	1.53771
GO_REACTIVE_OXYGEN_SPECIES_BIOSYNTHETIC_PROCESS	0	1.50664	0	1.576
GO_REGULATION_OF_PROTEIN_MATURATION	0	1.6538	0	1.58548
GO_PRODUCTION_OF_MOLECULAR_MEDIATOR_INVOLVED_IN_INFLAMMATORY_RESPONSE	0	1.67027	0	1.63187
GO_POSITIVE_REGULATION_OF_P38MAPK_CASCADE	0	1.65205	0	1.6442
GO_REGULATION_OF_REACTIVE_OXYGEN_SPECIES_BIOSYNTHETIC_PROCESS	0	1.5665	0	1.64577
GO_NEGATIVE_REGULATION_OF_REPRODUCTIVE_PROCESS	0	1.58007	0	1.61367
GO_POSITIVE_REGULATION_OF_EPIDERMIS_DEVELOPMENT	0	1.58947	0	1.62714
GO_LIMBIC_SYSTEM_DEVELOPMENT	0	1.57349	0	1.59807
GO_HIPPOCAMPUS_DEVELOPMENT	0	1.56035	0	1.58086
GO_REGULATION_OF_REPRODUCTIVE_PROCESS	0	1.60412	0	1.57207
GO_POSITIVE_REGULATION_OF_LIPID_METABOLIC_PROCESS	0	1.58226	0	1.56547
GO_REGULATION_OF_APOPTOTIC_SIGNALING_PATHWAY	1.4847	1.39344	0	1.32848
GO_APOPTOTIC_SIGNALING_PATHWAY	1.42509	1.41915	0	1.35288
GO_POSITIVE_REGULATION_OF_PROTEOLYSIS	1.46505	1.40479	0	1.40125
GO_RESPONSE_TO_INORGANIC_SUBSTANCE	1.30444	1.32276	0	1.29484
GO_LIPID_BIOSYNTHETIC_PROCESS	1.27054	1.4492	0	1.41043
GO_VESICLE_LOCALIZATION	1.5218	1.44607	0	1.41322
GO_POSITIVE_REGULATION_OF_PEPTIDASE_ACTIVITY	1.58828	1.44635	0	1.45967
GO_REACTIVE_OXYGEN_SPECIES_METABOLIC_PROCESS	1.53867	1.43906	0	1.56384
GO_CELLULAR_RESPONSE_TO_INORGANIC_SUBSTANCE	1.45791	1.39729	0	1.52208
GO_POSITIVE_REGULATION_OF_PEPTIDE_SECRETION	1.42843	1.68329	0	1.46809
GO_REGULATION_OF_STRESS_ACTIVATED_PROTEIN_KINASE_SIGNALING_CASCADE	1.39147	1.61626	0	1.46992
GO_DIVALENT_INORGANIC_CATION_HOMEOSTASIS	1.39596	1.52613	0	1.37048
GO_NEGATIVE_REGULATION_OF_TRANSPORT	1.41838	1.51917	0	1.51639
GO_JNK_CASCADE	1.44852	1.55795	0	1.47483
GO_NEGATIVE_REGULATION_OF_EXOCYTOSIS	1.80028	1.8633	0	2.02191
GO_NEGATIVE_REGULATION_OF_REGULATED_SECRETORY_PATHWAY	1.65174	1.84297	0	1.99603
GO_REGULATION_OF_RECEPTOR_MEDIATED_ENDOCYTOSIS	1.73116	2.03196	0	1.81535
GO_MONONUCLEAR_CELL_MIGRATION	1.71683	1.85352	0	1.76049
GO_PENTOSE_PHOSPHATE_SHUNT	1.87295	1.60003	0	1.77905
GO_REGULATION_OF_SUPEROXIDE_METABOLIC_PROCESS	1.84358	1.69265	0	1.75436
GO_ANTIMICROBIAL_HUMORAL_RESPONSE	1.83024	1.70826	0	1.80959
GO_INTERLEUKIN_2_BIOSYNTHETIC_PROCESS	1.86604	1.68524	0	1.83036
GO_REGULATION_OF_CELL_KILLING	2.00328	1.68696	0	1.79091
GO_RESPONSE_TO_FUNGUS	1.90655	1.64795	0	1.83449
GO_NEGATIVE_REGULATION_OF_LIPID_STORAGE	1.89804	1.6637	0	1.88553
GO_INTERLEUKIN_12_PRODUCTION	1.91682	1.94943	0	1.70923
GO_REGULATION_OF_HETEROTYPIC_CELL_CELL_ADHESION	1.81177	1.9556	0	1.72625
GO_POSITIVE_REGULATION_OF_INTERLEUKIN_6_BIOSYNTHETIC_PROCESS	1.83785	1.81111	0	1.72184
GO_NEGATIVE_REGULATION_OF_LYMPHOCYTE_MEDIATED_IMMUNITY	1.80472	1.84021	0	1.69617
GO_POSITIVE_REGULATION_OF_INTERLEUKIN_8_PRODUCTION	1.87359	1.811	0	1.71083
GO_NEGATIVE_REGULATION_OF_B_CELL_PROLIFERATION	1.88726	1.79364	0	1.71473
GO_LYMPHOCYTE_HOMEOSTASIS	1.84226	1.78603	0	1.75412
GO_POSITIVE_REGULATION_OF_INTERLEUKIN_6_SECRETION	1.85099	1.75262	0	1.7429
GO_LIPOPOLYSACCHARIDE_MEDIATED_SIGNALING_PATHWAY	1.87603	1.845	0	1.85835
GO_POSITIVE_REGULATION_OF_HETEROTYPIC_CELL_CELL_ADHESION	1.9486	1.79857	0	1.77148
GO_G_PROTEIN_COUPLED_RECEPTOR_SIGNALING_PATHWAY	1.30194	1.84855	0	1.62344
GO_REGULATION_OF_SIGNALING_RECEPTOR_ACTIVITY	1.34212	1.97349	0	1.68668
GO_RESPONSE_TO_INTERLEUKIN_1	1.53443	1.65332	0	1.76471
GO_REGULATION_OF_VIRAL_GENOME_REPLICATION	1.61057	1.56897	0	1.72191
GO_REGULATION_OF_LONG_TERM_SYNAPTIC_POTENTIATION	1.61045	1.56806	0	1.66482
GO_REGULATION_OF_SYMBIOSIS_ENCOMPASSING_MUTUALISM_THROUGH_PARASITISM	1.51177	1.56926	0	1.52583
GO_MODIFICATION_OF_MORPHOLOGY_OR_PHYSIOLOGY_OF_OTHER_ORGANISM_INVOLVED_IN_SYMBIOTIC_INTERACTION	1.58428	1.56969	0	1.55885
GO_RECEPTOR_METABOLIC_PROCESS	1.4431	1.69093	0	1.55582
GO_NEGATIVE_REGULATION_OF_PEPTIDE_SECRETION	1.50277	1.66113	0	1.63074
GO_REGULATION_OF_MACROPHAGE_DERIVED_FOAM_CELL_DIFFERENTIATION	1.72703	1.60154	0	1.76092
GO_POSITIVE_REGULATION_OF_OSTEOCLAST_DIFFERENTIATION	1.78859	1.68638	0	1.7607
GO_POSITIVE_REGULATION_OF_RESPONSE_TO_BIOTIC_STIMULUS	1.78115	1.72365	0	1.72499
GO_LYMPHOCYTE_APOPTOTIC_PROCESS	1.76123	1.71373	0	1.72963
GO_CORTICAL_CYTOSKELETON_ORGANIZATION	1.75378	1.70992	0	1.74016
GO_REGULATION_OF_LEUKOCYTE_APOPTOTIC_PROCESS	1.68296	1.6697	0	1.69259
GO_PEPTIDYL_TYROSINE_AUTOPHOSPHORYLATION	1.65674	1.71878	0	1.70871
GO_MODIFICATION_OF_MORPHOLOGY_OR_PHYSIOLOGY_OF_OTHER_ORGANISM	1.71411	1.71769	0	1.61579
GO_REGULATION_OF_MONONUCLEAR_CELL_MIGRATION	1.64049	1.6941	0	1.63262
GO_REGULATION_OF_NATURAL_KILLER_CELL_MEDIATED_IMMUNITY	1.77854	1.67131	0	1.62908
GO_B_CELL_APOPTOTIC_PROCESS	1.75404	1.69043	0	1.67952
GO_REGULATION_OF_LYMPHOCYTE_APOPTOTIC_PROCESS	1.70214	1.60755	0	1.6009
GO_REGULATION_OF_NITRIC_OXIDE_SYNTHASE_ACTIVITY	1.69514	1.58584	0	1.65744
GO_REGULATION_OF_ENDOCYTOSIS	1.62517	1.81413	0	1.58831
GO_CERAMIDE_BIOSYNTHETIC_PROCESS	1.58394	1.87829	0	1.58583
GO_GLIAL_CELL_PROLIFERATION	1.75161	1.74418	0	1.64622
GO_T_CELL_HOMEOSTASIS	1.74738	1.77273	0	1.67967
GO_MYD88_DEPENDENT_TOLL_LIKE_RECEPTOR_SIGNALING_PATHWAY	1.7267	1.82779	0	1.69123
GO_NEUTRAL_AMINO_ACID_TRANSPORT	1.71216	1.81843	0	1.63789
GO_CILIUM_ORGANIZATION	0	0	1.3655	1.43013
GO_DEFENSE_RESPONSE_TO_VIRUS	0	0	1.45861	1.54062
GO_PHOSPHATIDYLINOSITOL_3_KINASE_SIGNALING	0	0	1.44311	1.46715
GO_SPROUTING_ANGIOGENESIS	0	0	1.60294	1.46735
GO_POSITIVE_REGULATION_OF_MITOTIC_CELL_CYCLE	0	0	1.53577	1.44405
GO_POSITIVE_REGULATION_OF_WNT_SIGNALING_PATHWAY	0	0	1.49213	1.43267
GO_MICROTUBULE_CYTOSKELETON_ORGANIZATION	0	0	1.51129	1.34969
GO_EMBRYONIC_ORGAN_MORPHOGENESIS	0	0	1.57181	1.39704
GO_POSITIVE_REGULATION_OF_INTRACELLULAR_PROTEIN_TRANSPORT	0	0	1.52043	1.62137
GO_POSITIVE_REGULATION_OF_MYELOID_CELL_DIFFERENTIATION	0	0	1.57004	1.6627
GO_POSITIVE_REGULATION_OF_TYROSINE_PHOSPHORYLATION_OF_STAT_PROTEIN	0	0	1.64094	1.63833
GO_FOREBRAIN_NEURON_DEVELOPMENT	0	0	1.60481	1.62127
GO_REGULATION_OF_EPITHELIAL_TO_MESENCHYMAL_TRANSITION	0	0	1.58672	1.56197
GO_REGULATION_OF_MORPHOGENESIS_OF_AN_EPITHELIUM	0	0	1.6318	1.5334
GO_CENTRAL_NERVOUS_SYSTEM_NEURON_DEVELOPMENT	0	0	1.65439	1.57541
GO_CAMERA_TYPE_EYE_MORPHOGENESIS	0	0	1.7591	1.49745
GO_SMOOTHENED_SIGNALING_PATHWAY	0	0	1.8216	1.52689
GO_REGULATION_OF_SMOOTHENED_SIGNALING_PATHWAY	0	0	1.81687	1.55362
GO_REGULATION_OF_FIBROBLAST_MIGRATION	0	0	1.79763	1.79108
GO_DORSAL_VENTRAL_NEURAL_TUBE_PATTERNING	0	0	1.80466	1.7007
GO_POSITIVE_REGULATION_OF_ASTROCYTE_DIFFERENTIATION	0	0	1.76376	1.70174
GO_POSITIVE_REGULATION_OF_EXTRACELLULAR_MATRIX_ORGANIZATION	0	0	1.82045	0
GO_METANEPHROS_MORPHOGENESIS	0	0	1.7985	0
GO_POSITIVE_REGULATION_OF_OSTEOBLAST_DIFFERENTIATION	0	0	1.77919	0
GO_INTERLEUKIN_13_PRODUCTION	0	0	1.77956	0
GO_SERTOLI_CELL_DIFFERENTIATION	0	0	1.78421	0
GO_METHYLATION_DEPENDENT_CHROMATIN_SILENCING	0	0	1.78247	0
GO_REGULATION_OF_CELL_FATE_COMMITMENT	0	0	1.75724	0
GO_BODY_MORPHOGENESIS	0	0	1.76754	0
GO_N_GLYCAN_PROCESSING	0	0	1.7631	0
GO_GLYCOSIDE_CATABOLIC_PROCESS	0	0	1.71465	0
GO_EPIBOLY	0	0	1.72518	0
GO_POSITIVE_REGULATION_OF_TRANSMEMBRANE_RECEPTOR_PROTEIN_SERINE_THREONINE_KINASE_SIGNALING_PATHWAY	0	0	1.72204	0
GO_NEGATIVE_REGULATION_OF_TELOMERE_MAINTENANCE	0	0	1.72158	0
GO_PROTEIN_DEMETHYLATION	0	0	1.74651	0
GO_CARDIAC_SEPTUM_DEVELOPMENT	0	0	1.73346	0
GO_CILIARY_BASAL_BODY_PLASMA_MEMBRANE_DOCKING	0	0	1.73523	0
GO_REGULATION_OF_STEM_CELL_PROLIFERATION	0	0	1.73698	0
GO_OSTEOBLAST_PROLIFERATION	0	0	2.00536	0
GO_NEURAL_TUBE_PATTERNING	0	0	1.96466	0
GO_PROTEIN_LOCALIZATION_TO_MICROTUBULE_ORGANIZING_CENTER	0	0	1.97047	0
GO_CRANIAL_SKELETAL_SYSTEM_DEVELOPMENT	0	0	1.8516	0
GO_POSITIVE_REGULATION_OF_ORGANELLE_ASSEMBLY	0	0	1.87244	0
GO_HEAD_MORPHOGENESIS	0	0	1.87991	0
GO_MAMMARY_GLAND_EPITHELIUM_DEVELOPMENT	0	0	1.92694	0
GO_INTERLEUKIN_6_MEDIATED_SIGNALING_PATHWAY	0	0	1.92386	0
GO_FACE_MORPHOGENESIS	0	0	1.90234	0
GO_OLIGOSACCHARIDE_METABOLIC_PROCESS	0	0	1.88751	0
GO_NEGATIVE_REGULATION_OF_TRANSCRIPTION_BY_RNA_POLYMERASE_II	0	0	1.24194	0
GO_MICROTUBULE_BASED_PROCESS	0	0	1.28336	0
GO_SEXUAL_REPRODUCTION	0	0	1.26412	0
GO_NEGATIVE_REGULATION_OF_CELL_CYCLE	0	0	1.32792	0
GO_CARBOHYDRATE_METABOLIC_PROCESS	0	0	1.33599	0
GO_NEGATIVE_REGULATION_OF_CELL_CYCLE_PROCESS	0	0	1.33475	0
GO_CARDIAC_CHAMBER_DEVELOPMENT	0	0	1.38387	0
GO_CELL_FATE_COMMITMENT	0	0	1.40372	0
GO_HISTONE_METHYLATION	0	0	1.40657	0
GO_GAMETE_GENERATION	0	0	1.42138	0
GO_CELLULAR_RESPONSE_TO_HEAT	0	0	1.4169	0
GO_NUCLEUS_ORGANIZATION	0	0	1.52635	0
GO_REGULATION_OF_DNA_DEPENDENT_DNA_REPLICATION	0	0	1.52913	0
GO_DNA_METHYLATION	0	0	1.51742	0
GO_NEGATIVE_REGULATION_OF_CELL_MATRIX_ADHESION	0	0	1.51809	0
GO_NEGATIVE_REGULATION_OF_MITOTIC_CELL_CYCLE	0	0	1.52216	0
GO_T_CELL_SELECTION	0	0	1.52377	0
GO_PEPTIDYL_LYSINE_MODIFICATION	0	0	1.50802	0
GO_CENTROSOME_DUPLICATION	0	0	1.51032	0
GO_EAR_MORPHOGENESIS	0	0	1.51245	0
GO_DORSAL_VENTRAL_PATTERN_FORMATION	0	0	1.51232	0
GO_CELLULAR_RESPONSE_TO_RADIATION	0	0	1.50299	0
GO_INNER_EAR_MORPHOGENESIS	0	0	1.5001	0
GO_REGULATION_OF_NUCLEOCYTOPLASMIC_TRANSPORT	0	0	1.49618	0
GO_MORPHOGENESIS_OF_AN_EPITHELIAL_SHEET	0	0	1.4957	0
GO_REGULATION_OF_CELLULAR_RESPONSE_TO_HEAT	0	0	1.4917	0
GO_REGIONALIZATION	0	0	1.49224	0
GO_METANEPHROS_DEVELOPMENT	0	0	1.49274	0
GO_CARDIAC_SEPTUM_MORPHOGENESIS	0	0	1.49276	0
GO_CELL_CELL_SIGNALING_BY_WNT	0	0	1.44382	0
GO_REGULATION_OF_RNA_METABOLIC_PROCESS	0	0	1.44259	0
GO_REGULATION_OF_PROTEIN_DEPHOSPHORYLATION	0	0	1.44307	0
GO_INOSITOL_LIPID_MEDIATED_SIGNALING	0	0	1.48736	0
GO_DNA_PACKAGING	0	0	1.48202	0
GO_REGULATION_OF_ORGANELLE_ASSEMBLY	0	0	1.48061	0
GO_REGULATION_OF_DNA_BINDING	0	0	1.4813	0
GO_REGULATION_OF_MICROTUBULE_BASED_PROCESS	0	0	1.4751	0
GO_POSITIVE_REGULATION_OF_CHROMATIN_ORGANIZATION	0	0	1.47029	0
GO_NEGATIVE_REGULATION_OF_DEPHOSPHORYLATION	0	0	1.47238	0
GO_DNA_GEOMETRIC_CHANGE	0	0	1.47188	0
GO_PATTERN_SPECIFICATION_PROCESS	0	0	1.4672	0
GO_NOTCH_SIGNALING_PATHWAY	0	0	1.46074	0
GO_ENDOCRINE_SYSTEM_DEVELOPMENT	0	0	1.4603	0
GO_APPENDAGE_MORPHOGENESIS	0	0	1.70142	0
GO_NEGATIVE_REGULATION_OF_TELOMERE_MAINTENANCE_VIA_TELOMERASE	0	0	1.70265	0
GO_HISTONE_H3_K9_MODIFICATION	0	0	1.70911	0
GO_BONE_TRABECULA_MORPHOGENESIS	0	0	1.7067	0
GO_INTERFERON_ALPHA_PRODUCTION	0	0	1.69487	0
GO_LOW_DENSITY_LIPOPROTEIN_PARTICLE_CLEARANCE	0	0	1.69746	0
GO_PROTEIN_DEMANNOSYLATION	0	0	1.69842	0
GO_MAMMARY_GLAND_MORPHOGENESIS	0	0	1.68718	0
GO_THYMUS_DEVELOPMENT	0	0	1.6879	0
GO_ENDOSOME_ORGANIZATION	0	0	1.69176	0
GO_GENETIC_IMPRINTING	0	0	1.68996	0
GO_POSITIVE_REGULATION_OF_SMOOTHENED_SIGNALING_PATHWAY	0	0	1.66986	0
GO_APPENDAGE_DEVELOPMENT	0	0	1.66896	0
GO_MATURE_B_CELL_DIFFERENTIATION_INVOLVED_IN_IMMUNE_RESPONSE	0	0	1.6683	0
GO_POSITIVE_REGULATION_OF_DNA_REPLICATION	0	0	1.67879	0
GO_HISTONE_H3_K9_METHYLATION	0	0	1.68098	0
GO_CELLULAR_RESPONSE_TO_X_RAY	0	0	1.68037	0
GO_REGULATION_OF_CHONDROCYTE_DIFFERENTIATION	0	0	1.64896	0
GO_REGULATION_OF_RESPONSE_TO_INTERFERON_GAMMA	0	0	1.64462	0
GO_CELLULAR_RESPONSE_TO_PH	0	0	1.64419	0
GO_INTRINSIC_APOPTOTIC_SIGNALING_PATHWAY_IN_RESPONSE_TO_DNA_DAMAGE	0	0	1.64613	0
GO_HOMEOSTASIS_OF_NUMBER_OF_CELLS_WITHIN_A_TISSUE	0	0	1.64556	0
GO_POSITIVE_REGULATION_OF_CARTILAGE_DEVELOPMENT	0	0	1.64576	0
GO_TRACHEA_DEVELOPMENT	0	0	1.64582	0
GO_MALE_SEX_DIFFERENTIATION	0	0	1.65555	0
GO_AORTA_DEVELOPMENT	0	0	1.65602	0
GO_PROSTATE_GLAND_DEVELOPMENT	0	0	1.65699	0
GO_CELLULAR_RESPONSE_TO_IONIZING_RADIATION	0	0	1.65766	0
GO_ROOF_OF_MOUTH_DEVELOPMENT	0	0	1.65765	0
GO_REGULATION_OF_TYPE_2_IMMUNE_RESPONSE	0	0	1.66356	0
GO_RESPONSE_TO_UV	0	0	1.66144	0
GO_GOLGI_ORGANIZATION	0	0	1.66263	0
GO_NEGATIVE_REGULATION_OF_CARTILAGE_DEVELOPMENT	0	0	1.66215	0
GO_REGULATION_OF_SPINDLE_ORGANIZATION	0	0	1.63901	0
GO_REGULATION_OF_PEPTIDYL_THREONINE_PHOSPHORYLATION	0	0	1.63773	0
GO_POSITIVE_REGULATION_OF_TRANSCRIPTION_FROM_RNA_POLYMERASE_II_PROMOTER_IN_RESPONSE_TO_ENDOPLASMIC_RETICULUM_STRESS	0	0	1.63706	0
GO_FACE_DEVELOPMENT	0	0	1.62952	0
GO_EMBRYONIC_SKELETAL_SYSTEM_MORPHOGENESIS	0	0	1.62879	0
GO_NEGATIVE_REGULATION_OF_CELL_SUBSTRATE_ADHESION	0	0	1.62911	0
GO_CELLULAR_PROTEIN_CONTAINING_COMPLEX_LOCALIZATION	0	0	1.63159	0
GO_NEGATIVE_REGULATION_OF_DNA_REPLICATION	0	0	1.63376	0
GO_CYTOKINETIC_PROCESS	0	0	1.63292	0
GO_REGULATION_OF_LAMELLIPODIUM_ASSEMBLY	0	0	1.61955	0
GO_COVALENT_CHROMATIN_MODIFICATION	0	0	1.62168	0
GO_PRODUCTION_OF_SMALL_RNA_INVOLVED_IN_GENE_SILENCING_BY_RNA	0	0	1.62352	0
GO_REGULATION_OF_TELOMERASE_ACTIVITY	0	0	1.60893	0
GO_DNA_REPLICATION_INITIATION	0	0	1.60918	0
GO_CYTOPLASMIC_MRNA_PROCESSING_BODY_ASSEMBLY	0	0	1.60918	0
GO_REGULATION_OF_CHROMATIN_ORGANIZATION	0	0	1.60723	0
GO_SERTOLI_CELL_DEVELOPMENT	0	0	1.60675	0
GO_REGULATION_OF_DNA_REPAIR	0	0	1.6163	0
GO_REGULATION_OF_ANTIGEN_PROCESSING_AND_PRESENTATION	0	0	1.61528	0
GO_GENITALIA_DEVELOPMENT	0	0	1.61171	0
GO_TELOMERE_MAINTENANCE_VIA_SEMI_CONSERVATIVE_REPLICATION	0	0	1.61251	0
GO_TRANSCYTOSIS	0	0	1.61309	0
GO_PATHWAY_RESTRICTED_SMAD_PROTEIN_PHOSPHORYLATION	0	0	1.54294	0
GO_MEIOTIC_CHROMOSOME_SEGREGATION	0	0	1.5386	0
GO_POSITIVE_REGULATION_OF_BIOMINERAL_TISSUE_DEVELOPMENT	0	0	1.5373	0
GO_REGULATION_OF_PHOSPHATASE_ACTIVITY	0	0	1.54758	0
GO_MAINTENANCE_OF_CELL_NUMBER	0	0	1.5493	0
GO_CELL_DIFFERENTIATION_INVOLVED_IN_KIDNEY_DEVELOPMENT	0	0	1.54889	0
GO_REGULATION_OF_DEPHOSPHORYLATION	0	0	1.5558	0
GO_EPITHELIAL_TO_MESENCHYMAL_TRANSITION	0	0	1.55827	0
GO_RESPONSE_TO_GAMMA_RADIATION	0	0	1.55775	0
GO_PLASMA_LIPOPROTEIN_PARTICLE_CLEARANCE	0	0	1.57249	0
GO_PROTEIN_SUMOYLATION	0	0	1.57121	0
GO_SPLICEOSOMAL_SNRNP_ASSEMBLY	0	0	1.57127	0
GO_ADHERENS_JUNCTION_ASSEMBLY	0	0	1.57445	0
GO_POSITIVE_REGULATION_OF_EPITHELIAL_CELL_DIFFERENTIATION	0	0	1.57358	0
GO_REPLACEMENT_OSSIFICATION	0	0	1.57359	0
GO_RETINA_MORPHOGENESIS_IN_CAMERA_TYPE_EYE	0	0	1.57545	0
GO_POSITIVE_REGULATION_OF_SIGNALING_RECEPTOR_ACTIVITY	0	0	1.57639	0
GO_MONONUCLEAR_CELL_DIFFERENTIATION	0	0	1.56378	0
GO_ARTERY_DEVELOPMENT	0	0	1.56539	0
GO_MATERNAL_PLACENTA_DEVELOPMENT	0	0	1.56505	0
GO_POSITIVE_REGULATION_OF_B_CELL_PROLIFERATION	0	0	1.56918	0
GO_POSITIVE_REGULATION_OF_CHROMOSOME_ORGANIZATION	0	0	1.56631	0
GO_AXIS_ELONGATION	0	0	1.56697	0
GO_REGULATION_OF_TYPE_I_INTERFERON_MEDIATED_SIGNALING_PATHWAY	0	0	1.57939	0
GO_MATERNAL_PROCESS_INVOLVED_IN_FEMALE_PREGNANCY	0	0	1.58468	0
GO_ENDOCRINE_PANCREAS_DEVELOPMENT	0	0	1.58716	0
GO_CHROMOSOME_ORGANIZATION_INVOLVED_IN_MEIOTIC_CELL_CYCLE	0	0	1.59901	0
GO_POSITIVE_REGULATION_OF_COLLAGEN_BIOSYNTHETIC_PROCESS	0	0	1.60161	0
GO_CENTRIOLE_ASSEMBLY	0	0	1.59459	0
GO_EMBRYONIC_DIGESTIVE_TRACT_DEVELOPMENT	0	0	1.59068	0
GO_KIDNEY_MORPHOGENESIS	0	0	1.58948	0
GO_CELLULAR_MODIFIED_AMINO_ACID_METABOLIC_PROCESS	0	0	1.58957	0
GO_EMBRYO_DEVELOPMENT_ENDING_IN_BIRTH_OR_EGG_HATCHING	0	1.31551	1.5404	0
GO_TUBE_FORMATION	0	1.49301	1.64107	0
GO_REGULATION_OF_OSTEOBLAST_DIFFERENTIATION	0	1.49565	1.62649	0
GO_ADHERENS_JUNCTION_ORGANIZATION	0	1.4723	1.63798	0
GO_TUBE_CLOSURE	0	1.4737	1.66167	0
GO_ENDOPLASMIC_RETICULUM_TO_GOLGI_VESICLE_MEDIATED_TRANSPORT	0	1.41199	1.6017	0
GO_EMBRYONIC_SKELETAL_SYSTEM_DEVELOPMENT	0	1.46134	1.59369	0
GO_TISSUE_MORPHOGENESIS	0	1.42037	1.48661	0
GO_RESPIRATORY_SYSTEM_DEVELOPMENT	0	1.45122	1.48661	0
GO_CAMERA_TYPE_EYE_DEVELOPMENT	0	1.45424	1.46496	0
GO_EPIDERMAL_GROWTH_FACTOR_RECEPTOR_SIGNALING_PATHWAY	0	1.45704	1.46978	0
GO_RESPONSE_TO_CORTICOSTEROID	0	1.48104	1.50459	0
GO_HEPATICOBILIARY_SYSTEM_DEVELOPMENT	0	1.51551	1.49174	0
GO_SENSORY_SYSTEM_DEVELOPMENT	0	1.51359	1.51298	0
GO_POSITIVE_REGULATION_OF_NEURON_DEATH	0	1.50995	1.50295	0
GO_REGULATION_OF_CELLULAR_RESPONSE_TO_TRANSFORMING_GROWTH_FACTOR_BETA_STIMULUS	0	1.47348	1.54909	0
GO_MESONEPHROS_DEVELOPMENT	0	1.49945	1.54623	0
GO_MAMMARY_GLAND_DEVELOPMENT	0	1.50357	1.5658	0
GO_FIBROBLAST_GROWTH_FACTOR_RECEPTOR_SIGNALING_PATHWAY	0	1.51237	1.56485	0
GO_REGULATION_OF_GROWTH	0	1.35911	1.32882	0
GO_CELL_SURFACE_RECEPTOR_SIGNALING_PATHWAY_INVOLVED_IN_CELL_CELL_SIGNALING	0	1.31886	1.32087	0
GO_DEVELOPMENTAL_GROWTH	0	1.41413	1.33068	0
GO_RESPONSE_TO_STEROID_HORMONE	0	1.39176	1.36943	0
GO_REGULATION_OF_CELLULAR_COMPONENT_SIZE	0	1.49733	1.30254	0
GO_POSITIVE_REGULATION_OF_GROWTH	0	1.59774	1.43417	0
GO_CELLULAR_RESPONSE_TO_ACID_CHEMICAL	0	1.58709	1.40071	0
GO_REGULATION_OF_PROTEIN_LOCALIZATION_TO_MEMBRANE	0	1.57495	1.40287	0
GO_REGULATION_OF_CELL_SHAPE	0	1.52927	1.40835	0
GO_RENAL_SYSTEM_DEVELOPMENT	0	1.49494	1.43931	0
GO_KIDNEY_EPITHELIUM_DEVELOPMENT	0	1.48055	1.41052	0
GO_APICAL_JUNCTION_ASSEMBLY	0	1.98399	1.66031	0
GO_TIGHT_JUNCTION_ORGANIZATION	0	2.07739	1.57245	0
GO_POST_ANAL_TAIL_MORPHOGENESIS	0	1.8322	1.57701	0
GO_AXON_REGENERATION	0	1.8613	1.5544	0
GO_CEREBELLAR_PURKINJE_CELL_LAYER_DEVELOPMENT	0	1.86302	1.55734	0
GO_CELL_CELL_JUNCTION_ORGANIZATION	0	1.91956	1.64664	0
GO_CELL_CELL_JUNCTION_ASSEMBLY	0	1.8762	1.61696	0
GO_EPIDERMIS_DEVELOPMENT	0	1.98254	1.40331	0
GO_SKIN_DEVELOPMENT	0	2.05558	1.4809	0
GO_SYNAPSE_ASSEMBLY	0	1.77291	1.48511	0
GO_EPITHELIAL_CELL_DIFFERENTIATION	0	1.89951	1.4775	0
GO_CELL_CELL_ADHESION_VIA_PLASMA_MEMBRANE_ADHESION_MOLECULES	0	1.89592	1.5284	0
GO_POSITIVE_REGULATION_OF_OSSIFICATION	0	1.54894	1.7861	0
GO_RESPONSE_TO_VITAMIN	0	1.65979	1.7991	0
GO_T_HELPER_2_CELL_DIFFERENTIATION	0	1.62394	1.73955	0
GO_REGULATION_OF_COLLAGEN_BIOSYNTHETIC_PROCESS	0	1.65005	1.66657	0
GO_SALIVARY_GLAND_DEVELOPMENT	0	1.62137	1.69393	0
GO_POSITIVE_REGULATION_OF_KIDNEY_DEVELOPMENT	0	1.65423	1.70103	0
GO_POSITIVE_REGULATION_OF_CELL_GROWTH	0	1.58576	1.66424	0
GO_RESPONSE_TO_TRANSFORMING_GROWTH_FACTOR_BETA	0	1.56766	1.72205	0
GO_NEURAL_TUBE_FORMATION	0	1.54255	1.70476	0
GO_PLATELET_DERIVED_GROWTH_FACTOR_RECEPTOR_SIGNALING_PATHWAY	0	1.53877	1.68295	0
GO_CEREBELLAR_CORTEX_MORPHOGENESIS	0	1.73646	1.67107	0
GO_MOTOR_NEURON_AXON_GUIDANCE	0	1.73493	1.61795	0
GO_RESPONSE_TO_HEPATOCYTE_GROWTH_FACTOR	0	1.71833	1.62731	0
GO_REGULATION_OF_INTERLEUKIN_4_PRODUCTION	0	1.78931	1.59849	0
GO_REGULATION_OF_BONE_DEVELOPMENT	0	1.77343	1.61203	0
GO_REGULATION_OF_SYNAPSE_ASSEMBLY	0	1.75445	1.56116	0
GO_REGULATION_OF_EPIDERMAL_CELL_DIFFERENTIATION	0	1.72651	1.57669	0
GO_REGULATION_OF_KERATINOCYTE_DIFFERENTIATION	0	1.73537	1.57341	0
GO_PROTEIN_AUTOPHOSPHORYLATION	0	1.52829	1.57592	0
GO_LAMELLIPODIUM_ORGANIZATION	0	1.52417	1.59046	0
GO_REGULATION_OF_NEURAL_PRECURSOR_CELL_PROLIFERATION	0	1.52018	1.59824	0
GO_MORPHOGENESIS_OF_EMBRYONIC_EPITHELIUM	0	1.5417	1.62801	0
GO_NEGATIVE_REGULATION_OF_CELLULAR_RESPONSE_TO_TRANSFORMING_GROWTH_FACTOR_BETA_STIMULUS	0	1.56264	1.59434	0
GO_REGULATION_OF_PROTEIN_IMPORT	0	1.56878	1.61139	0
GO_HINDBRAIN_MORPHOGENESIS	0	1.56802	1.61342	0
GO_GLYCOSYLATION	0	1.53856	1.55227	0
GO_RESPONSE_TO_AMYLOID_BETA	0	1.55765	1.55593	0
GO_POSITIVE_REGULATION_OF_ENDOTHELIAL_CELL_PROLIFERATION	0	1.54912	1.56334	0
GO_NEUROBLAST_PROLIFERATION	0	1.54948	1.56145	0
GO_REGULATION_OF_BIOMINERAL_TISSUE_DEVELOPMENT	0	1.56782	1.52977	0
GO_MEMBRANE_PROTEIN_PROTEOLYSIS	0	1.53787	1.53132	0
GO_REGULATION_OF_INTRACELLULAR_ESTROGEN_RECEPTOR_SIGNALING_PATHWAY	0	1.5704	1.58213	0
GO_POSITIVE_REGULATION_OF_NEURAL_PRECURSOR_CELL_PROLIFERATION	0	1.57073	1.57305	0
GO_CALCIUM_DEPENDENT_CELL_CELL_ADHESION_VIA_PLASMA_MEMBRANE_CELL_ADHESION_MOLECULES	0	1.58357	1.54209	0
GO_UROGENITAL_SYSTEM_DEVELOPMENT	0	1.5981	1.53355	0
GO_REGULATION_OF_PHOSPHOLIPID_METABOLIC_PROCESS	0	1.59585	1.5386	0
GO_CORONARY_VASCULATURE_DEVELOPMENT	0	1.64329	1.56432	0
GO_REGULATION_OF_PROTEIN_TYROSINE_KINASE_ACTIVITY	0	1.64842	1.54197	0
GO_REGULATION_OF_LIPID_KINASE_ACTIVITY	0	1.63592	1.54314	0
GO_REGULATION_OF_PROTEIN_LOCALIZATION_TO_CELL_PERIPHERY	0	1.65555	1.49724	0
GO_HOMOPHILIC_CELL_ADHESION_VIA_PLASMA_MEMBRANE_ADHESION_MOLECULES	0	1.67367	1.53017	0
GO_CELL_SUBSTRATE_JUNCTION_ASSEMBLY	0	1.66179	1.52218	0
GO_REGULATION_OF_BONE_MINERALIZATION	0	1.63762	1.59178	0
GO_CRANIAL_NERVE_MORPHOGENESIS	0	1.61114	1.62161	0
GO_REGULATION_OF_BICELLULAR_TIGHT_JUNCTION_ASSEMBLY	0	1.67675	1.57757	0
GO_REGULATION_OF_CELL_MATRIX_ADHESION	0	1.65898	1.58313	0
GO_POSITIVE_REGULATION_OF_SMALL_GTPASE_MEDIATED_SIGNAL_TRANSDUCTION	0	1.66595	1.57769	0
GO_REGULATION_OF_NEURON_PROJECTION_REGENERATION	0	1.70362	1.58177	0
GO_REGULATION_OF_CELL_JUNCTION_ASSEMBLY	0	1.69687	1.6047	0
GO_REGULATION_OF_EPIDERMIS_DEVELOPMENT	0	1.68349	1.6036	0
GO_CELL_JUNCTION_ASSEMBLY	0	1.94064	1.77614	0
GO_BONE_CELL_DEVELOPMENT	0	1.80498	1.73547	0
GO_ANATOMICAL_STRUCTURE_ARRANGEMENT	0	1.71323	1.72105	0
GO_POSITIVE_REGULATION_OF_ANIMAL_ORGAN_MORPHOGENESIS	0	1.76676	1.80869	0
GO_REGULATION_OF_KIDNEY_DEVELOPMENT	0	1.74102	1.83308	0
GO_HEPARAN_SULFATE_PROTEOGLYCAN_METABOLIC_PROCESS	0	1.83341	1.82209	0
GO_BONE_MORPHOGENESIS	0	1.7943	1.85595	0
GO_EXOCRINE_SYSTEM_DEVELOPMENT	0	1.78986	1.84892	0
GO_RETINAL_GANGLION_CELL_AXON_GUIDANCE	0	1.79536	2.13275	0
GO_REGULATION_OF_GASTRULATION	0	1.78206	1.90614	0
GO_ODONTOGENESIS_OF_DENTIN_CONTAINING_TOOTH	0	1.65459	2.00454	0
GO_CRANIOFACIAL_SUTURE_MORPHOGENESIS	0	1.68252	1.94013	0
GO_MESODERM_MORPHOGENESIS	0	1.56072	1.94755	0
GO_MESODERM_DEVELOPMENT	0	1.57944	1.87023	0
GO_CELL_FATE_SPECIFICATION	0	1.6572	1.8859	0
GO_RESPONSE_TO_VITAMIN_D	0	1.61545	1.89973	0
GO_NEURAL_PRECURSOR_CELL_PROLIFERATION	0	1.74602	1.84191	1.82811
GO_MAMMARY_GLAND_DUCT_MORPHOGENESIS	0	1.74045	1.97624	1.78431
GO_INTEGRIN_ACTIVATION	0	1.71001	1.8815	1.74654
GO_POSITIVE_REGULATION_OF_POSTTRANSCRIPTIONAL_GENE_SILENCING	0	1.64956	1.92426	1.76581
GO_CHONDROITIN_SULFATE_PROTEOGLYCAN_METABOLIC_PROCESS	0	1.88493	1.73708	1.92271
GO_BRANCHING_INVOLVED_IN_MAMMARY_GLAND_DUCT_MORPHOGENESIS	0	1.79763	1.72977	1.85298
GO_REGULATION_OF_NEURON_MIGRATION	0	1.75826	1.77646	1.72074
GO_CENTRAL_NERVOUS_SYSTEM_NEURON_DIFFERENTIATION	0	1.748	1.75559	1.76612
GO_REGULATION_OF_EPIDERMAL_GROWTH_FACTOR_ACTIVATED_RECEPTOR_ACTIVITY	0	1.73982	1.73294	1.72537
GO_CONNECTIVE_TISSUE_DEVELOPMENT	0	1.81756	1.758	1.68379
GO_AMYLOID_BETA_CLEARANCE	0	1.81763	1.78787	1.74474
GO_OVULATION_CYCLE_PROCESS	0	1.91604	1.76564	1.77484
GO_NEGATIVE_REGULATION_OF_LEUKOCYTE_DIFFERENTIATION	0	1.85071	1.6948	1.76451
GO_DEVELOPMENT_OF_PRIMARY_FEMALE_SEXUAL_CHARACTERISTICS	0	1.86672	1.65256	1.72931
GO_COLLAGEN_FIBRIL_ORGANIZATION	0	2.08405	2.1973	1.92017
GO_CHONDROITIN_SULFATE_PROTEOGLYCAN_BIOSYNTHETIC_PROCESS	0	1.99925	1.95376	1.91759
GO_ENDODERM_DEVELOPMENT	0	2.13136	1.93776	1.97558
GO_ENDODERM_FORMATION	0	2.18913	1.86024	2.08109
GO_CARTILAGE_DEVELOPMENT	0	1.91141	1.87707	1.65579
GO_SEMAPHORIN_PLEXIN_SIGNALING_PATHWAY_INVOLVED_IN_NEURON_PROJECTION_GUIDANCE	0	1.94431	1.8405	1.70023
GO_POSITIVE_REGULATION_OF_AXONOGENESIS	0	2.06054	1.87816	1.81229
GO_CHONDROITIN_SULFATE_BIOSYNTHETIC_PROCESS	0	1.91614	1.89443	1.82053
GO_COLLAGEN_BIOSYNTHETIC_PROCESS	0	1.96128	1.96459	1.71235
GO_FORMATION_OF_PRIMARY_GERM_LAYER	0	2.04063	2.08037	1.8146
GO_AMINOGLYCAN_METABOLIC_PROCESS	0	2.07521	1.97846	1.79195
GO_OVULATION_CYCLE	0	2.01223	1.99004	1.76311
GO_NEGATIVE_REGULATION_OF_CELL_POPULATION_PROLIFERATION	0	1.44987	1.27557	1.46092
GO_AGING	0	1.43167	1.33144	1.38766
GO_PROTEIN_KINASE_B_SIGNALING	0	1.3972	1.37803	1.39728
GO_POSITIVE_REGULATION_OF_CELLULAR_PROTEIN_LOCALIZATION	0	1.42039	1.41421	1.41168
GO_MESENCHYMAL_CELL_DIFFERENTIATION	0	1.43639	1.45312	1.40035
GO_DEVELOPMENTAL_CELL_GROWTH	0	1.49131	1.42751	1.39895
GO_REGULATION_OF_CYTOSKELETON_ORGANIZATION	0	1.48724	1.42697	1.3329
GO_CELLULAR_RESPONSE_TO_EXTERNAL_STIMULUS	0	1.44645	1.43023	1.35463
GO_CELL_PROJECTION_ASSEMBLY	0	1.48952	1.51058	1.55505
GO_PALLIUM_DEVELOPMENT	0	1.51555	1.49527	1.5202
GO_REGULATION_OF_LIPID_METABOLIC_PROCESS	0	1.52436	1.38946	1.45897
GO_NEURON_MIGRATION	0	1.55148	1.42739	1.46889
GO_NEURON_PROJECTION_EXTENSION	0	1.58817	1.41249	1.50696
GO_ENDOTHELIAL_CELL_MIGRATION	0	1.52025	1.41549	1.53257
GO_GLAND_DEVELOPMENT	0	1.62244	1.58931	1.39739
GO_REGULATION_OF_RAS_PROTEIN_SIGNAL_TRANSDUCTION	0	1.62643	1.52669	1.44628
GO_EPITHELIAL_CELL_PROLIFERATION	0	1.5297	1.50854	1.38689
GO_REGULATION_OF_CELLULAR_RESPONSE_TO_GROWTH_FACTOR_STIMULUS	0	1.53229	1.46434	1.38965
GO_LOCALIZATION_WITHIN_MEMBRANE	0	1.5512	1.49027	1.47843
GO_RHYTHMIC_PROCESS	0	1.57331	1.47252	1.42592
GO_RESPONSE_TO_ALCOHOL	0	1.59128	1.43633	1.4386
GO_POSITIVE_REGULATION_OF_EPITHELIAL_CELL_MIGRATION	0	1.61446	1.44762	1.45555
GO_EMBRYONIC_ORGAN_DEVELOPMENT	0	1.37421	1.58931	1.33012
GO_CELL_GROWTH	0	1.40396	1.43774	1.31231
GO_REGULATION_OF_WNT_SIGNALING_PATHWAY	0	1.34551	1.47702	1.37384
GO_REGULATION_OF_TRANSMEMBRANE_RECEPTOR_PROTEIN_SERINE_THREONINE_KINASE_SIGNALING_PATHWAY	0	1.50218	1.6309	1.39903
GO_MORPHOGENESIS_OF_AN_EPITHELIUM	0	1.53165	1.64706	1.3476
GO_SENSORY_ORGAN_DEVELOPMENT	0	1.54738	1.65545	1.36768
GO_MESENCHYME_DEVELOPMENT	0	1.44861	1.60961	1.48111
GO_REGULATION_OF_ANIMAL_ORGAN_MORPHOGENESIS	0	1.46145	1.63289	1.43929
GO_EAR_DEVELOPMENT	0	1.45412	1.64338	1.4418
GO_ESTABLISHMENT_OR_MAINTENANCE_OF_CELL_POLARITY	0	1.49977	1.60306	1.43454
GO_REGULATION_OF_CELL_SIZE	0	1.50226	1.59152	1.44993
GO_HEAD_DEVELOPMENT	0	1.503	1.62308	1.48144
GO_REPRODUCTIVE_SYSTEM_DEVELOPMENT	0	1.48553	1.63693	1.48603
GO_REGULATION_OF_PROTEIN_LOCALIZATION_TO_NUCLEUS	0	1.69525	1.56511	1.83911
GO_POSITIVE_REGULATION_OF_PROTEIN_LOCALIZATION_TO_NUCLEUS	0	1.67903	1.53228	1.8698
GO_POSITIVE_REGULATION_OF_EPITHELIAL_TO_MESENCHYMAL_TRANSITION	0	1.65537	1.68869	1.85009
GO_PLATELET_DERIVED_GROWTH_FACTOR_RECEPTOR_BETA_SIGNALING_PATHWAY	0	1.65655	1.70875	1.78607
GO_FIBRINOLYSIS	0	1.63167	1.58991	1.73332
GO_REGULATION_OF_ADENYLATE_CYCLASE_ACTIVITY	0	1.62986	1.59867	1.72266
GO_POSITIVE_REGULATION_OF_GLIAL_CELL_DIFFERENTIATION	0	1.55894	1.59943	1.6888
GO_POSITIVE_REGULATION_OF_NUCLEOCYTOPLASMIC_TRANSPORT	0	1.59189	1.57901	1.64303
GO_RESPONSE_TO_INTERLEUKIN_4	0	1.57952	1.62158	1.61059
GO_SMOOTH_MUSCLE_CELL_MIGRATION	0	1.72887	1.54382	1.60305
GO_POSITIVE_CHEMOTAXIS	0	1.7094	1.55897	1.58389
GO_NEGATIVE_REGULATION_OF_NEURON_DIFFERENTIATION	0	1.65613	1.54473	1.62958
GO_METENCEPHALON_DEVELOPMENT	0	1.68228	1.53791	1.59765
GO_POSITIVE_REGULATION_OF_SMOOTH_MUSCLE_CELL_MIGRATION	0	1.66634	1.55114	1.58247
GO_NEGATIVE_REGULATION_OF_CELL_DEVELOPMENT	0	1.76971	1.61701	1.69014
GO_REGULATION_OF_PHOSPHOLIPASE_ACTIVITY	0	1.76726	1.61162	1.66612
GO_NEGATIVE_REGULATION_OF_NERVOUS_SYSTEM_DEVELOPMENT	0	1.72191	1.61653	1.66801
GO_BONE_MINERALIZATION	0	1.73986	1.63114	1.62244
GO_MUSCLE_CELL_MIGRATION	0	1.73195	1.63709	1.63725
GO_GLIAL_CELL_DIFFERENTIATION	0	1.73165	1.55445	1.66092
GO_REGULATION_OF_LIPASE_ACTIVITY	0	1.73631	1.5468	1.65575
GO_GLIOGENESIS	0	1.80976	1.56279	1.68651
GO_RESPONSE_TO_FLUID_SHEAR_STRESS	0	1.81094	1.54441	1.65999
GO_SEX_DIFFERENTIATION	0	1.59969	1.70895	1.59235
GO_INTERFERON_GAMMA_MEDIATED_SIGNALING_PATHWAY	0	1.58676	1.74396	1.58051
GO_RESPONSE_TO_ESTROGEN	0	1.644	1.67977	1.58702
GO_FOREBRAIN_GENERATION_OF_NEURONS	0	1.58519	1.67481	1.6439
GO_PROTEIN_ACTIVATION_CASCADE	0	1.59948	1.70532	1.64749
GO_TELENCEPHALON_DEVELOPMENT	0	1.61296	1.54167	1.54623
GO_HINDBRAIN_DEVELOPMENT	0	1.57694	1.58391	1.5262
GO_BLOOD_VESSEL_ENDOTHELIAL_CELL_MIGRATION	0	1.55886	1.55939	1.55629
GO_DEVELOPMENT_OF_PRIMARY_SEXUAL_CHARACTERISTICS	0	1.55276	1.64853	1.55477
GO_ESTABLISHMENT_OF_CELL_POLARITY	0	1.50686	1.59898	1.53254
GO_NEGATIVE_REGULATION_OF_TRANSMEMBRANE_RECEPTOR_PROTEIN_SERINE_THREONINE_KINASE_SIGNALING_PATHWAY	0	1.55972	1.65077	1.47704
GO_EMBRYONIC_MORPHOGENESIS	0	1.62388	1.69255	1.44633
GO_REGULATION_OF_EPITHELIAL_CELL_DIFFERENTIATION	0	1.63232	1.66915	1.47612
GO_POSITIVE_REGULATION_OF_PLASMA_MEMBRANE_BOUNDED_CELL_PROJECTION_ASSEMBLY	0	1.66871	1.59341	1.5312
GO_POSITIVE_REGULATION_OF_PHOSPHOLIPASE_ACTIVITY	0	1.67817	1.58303	1.56924
GO_DEVELOPMENTAL_GROWTH_INVOLVED_IN_MORPHOGENESIS	0	1.68662	1.65796	1.5197
GO_FOREBRAIN_DEVELOPMENT	0	1.63297	1.67009	1.53079
GO_BRANCHING_MORPHOGENESIS_OF_AN_EPITHELIAL_TUBE	0	1.64384	1.91021	1.57907
GO_REGULATION_OF_CARTILAGE_DEVELOPMENT	0	1.55779	1.94009	1.6431
GO_ODONTOGENESIS	0	1.70035	1.85524	1.51193
GO_MORPHOGENESIS_OF_A_BRANCHING_STRUCTURE	0	1.6645	1.81141	1.43449
GO_TRANSFORMING_GROWTH_FACTOR_BETA_RECEPTOR_SIGNALING_PATHWAY	0	1.65051	1.78833	1.48535
GO_NEURAL_TUBE_DEVELOPMENT	0	1.54349	1.84175	1.52773
GO_SENSORY_ORGAN_MORPHOGENESIS	0	1.56742	1.746	1.47309
GO_EYE_MORPHOGENESIS	0	1.52049	1.78045	1.44442
GO_GASTRULATION	0	1.87207	1.81149	1.59476
GO_CHONDROCYTE_DIFFERENTIATION	0	1.8411	1.85761	1.50006
GO_GLAND_MORPHOGENESIS	0	1.83427	1.90812	1.57746
GO_STEM_CELL_PROLIFERATION	0	1.72788	1.80421	1.64624
GO_REGULATION_OF_EXTRACELLULAR_MATRIX_ORGANIZATION	0	1.7266	1.76724	1.63577
GO_POSITIVE_REGULATION_OF_PROTEIN_IMPORT	0	1.72897	1.74952	1.65413
GO_CELL_MIGRATION_INVOLVED_IN_SPROUTING_ANGIOGENESIS	0	1.65387	1.76281	1.64493
GO_LEUKOCYTE_TETHERING_OR_ROLLING	0	1.68712	1.74224	1.68888
GO_POSITIVE_REGULATION_OF_AXON_EXTENSION	0	1.72418	1.69973	1.59811
GO_POSITIVE_REGULATION_OF_EPITHELIAL_CELL_PROLIFERATION	0	1.72617	1.684	1.5561
GO_POSITIVE_REGULATION_OF_LIPASE_ACTIVITY	0	1.73848	1.65564	1.57284
GO_TRANSMEMBRANE_RECEPTOR_PROTEIN_SERINE_THREONINE_KINASE_SIGNALING_PATHWAY	0	1.74669	1.74268	1.51205
GO_BIOMINERAL_TISSUE_DEVELOPMENT	0	1.70188	1.71134	1.54683
GO_REGULATION_OF_SYNAPSE_STRUCTURE_OR_ACTIVITY	0	1.79205	1.38166	1.38573
GO_CELL_PART_MORPHOGENESIS	0	1.82639	1.38283	1.44086
GO_CELL_MORPHOGENESIS_INVOLVED_IN_NEURON_DIFFERENTIATION	0	1.86641	1.37406	1.42982
GO_ACTIVATION_OF_MAPK_ACTIVITY	0	1.65989	1.45053	1.57784
GO_NEGATIVE_REGULATION_OF_CELL_PROJECTION_ORGANIZATION	0	1.6528	1.39209	1.61162
GO_NEGATIVE_REGULATION_OF_NEURON_PROJECTION_DEVELOPMENT	0	1.6668	1.41784	1.63357
GO_RESPONSE_TO_MECHANICAL_STIMULUS	0	1.67566	1.3799	1.461
GO_REGENERATION	0	1.77136	1.47754	1.52395
GO_REGULATION_OF_PROTEIN_LOCALIZATION_TO_PLASMA_MEMBRANE	0	1.74334	1.50221	1.5129
GO_TISSUE_HOMEOSTASIS	0	1.72608	1.43594	1.51557
GO_REGULATION_OF_EXTENT_OF_CELL_GROWTH	0	1.69763	1.44895	1.54673
GO_CELL_MORPHOGENESIS_INVOLVED_IN_DIFFERENTIATION	0	1.95237	1.56253	1.52965
GO_AXON_DEVELOPMENT	0	1.99715	1.47018	1.58072
GO_REGULATION_OF_CELL_MORPHOGENESIS	0	1.89554	1.65465	1.63949
GO_INTERLEUKIN_1_BETA_PRODUCTION	0	1.90248	1.56718	1.63871
GO_CHONDROCYTE_DEVELOPMENT	0	2.10893	1.6828	1.61766
GO_REGULATION_OF_AXONOGENESIS	0	2.01486	1.65837	1.73446
GO_CEREBELLAR_CORTEX_DEVELOPMENT	0	2.02651	1.69309	1.71019
GO_CELL_JUNCTION_ORGANIZATION	0	1.95932	1.72216	1.34355
GO_CELL_MATRIX_ADHESION	0	1.86389	1.80067	1.42809
GO_GLYCOPROTEIN_BIOSYNTHETIC_PROCESS	0	1.73568	1.72013	1.35653
GO_REGULATION_OF_CELL_SUBSTRATE_ADHESION	0	1.83812	1.58044	1.46425
GO_DIGESTIVE_SYSTEM_DEVELOPMENT	0	1.73492	1.62466	1.47637
GO_EPIDERMAL_CELL_DIFFERENTIATION	0	2.02091	0	0
GO_RESPONSE_TO_AXON_INJURY	0	1.82999	0	0
GO_SEMAPHORIN_PLEXIN_SIGNALING_PATHWAY	0	1.82285	0	0
GO_REGULATION_OF_RECEPTOR_INTERNALIZATION	0	1.79496	0	0
GO_INTERLEUKIN_1_SECRETION	0	1.79653	0	0
GO_POSITIVE_REGULATION_OF_CALCIUM_ION_DEPENDENT_EXOCYTOSIS	0	1.7978	0	0
GO_NEGATIVE_REGULATION_OF_INTERLEUKIN_2_PRODUCTION	0	1.77757	0	0
GO_SPHINGOLIPID_BIOSYNTHETIC_PROCESS	0	1.76916	0	0
GO_NEURON_PROJECTION_REGENERATION	0	1.77027	0	0
GO_NEGATIVE_REGULATION_OF_CATALYTIC_ACTIVITY	0	1.31377	0	0
GO_RESPONSE_TO_ANTIBIOTIC	0	1.35714	0	0
GO_ORGANIC_ANION_TRANSPORT	0	1.37824	0	0
GO_RESPONSE_TO_OXYGEN_LEVELS	0	1.37544	0	0
GO_PHOSPHOLIPID_METABOLIC_PROCESS	0	1.38661	0	0
GO_NEGATIVE_REGULATION_OF_APOPTOTIC_SIGNALING_PATHWAY	0	1.38898	0	0
GO_PROTEIN_LOCALIZATION_TO_CELL_PERIPHERY	0	1.39637	0	0
GO_ORGANIC_ACID_TRANSPORT	0	1.39895	0	0
GO_DENDRITE_DEVELOPMENT	0	1.42198	0	0
GO_REGULATION_OF_CYTOSOLIC_CALCIUM_ION_CONCENTRATION	0	1.41838	0	0
GO_REGULATION_OF_ACTIN_FILAMENT_ORGANIZATION	0	1.41871	0	0
GO_DIVALENT_INORGANIC_CATION_TRANSPORT	0	1.40894	0	0
GO_SYNAPTIC_SIGNALING	0	1.41439	0	0
GO_REGULATION_OF_DEVELOPMENTAL_GROWTH	0	1.4126	0	0
GO_POSITIVE_REGULATION_OF_DEVELOPMENTAL_GROWTH	0	1.45018	0	0
GO_REGULATION_OF_SYNAPTIC_PLASTICITY	0	1.44755	0	0
GO_POSITIVE_REGULATION_OF_DNA_BINDING_TRANSCRIPTION_FACTOR_ACTIVITY	0	1.42984	0	0
GO_RESPONSE_TO_KETONE	0	1.43645	0	0
GO_NEGATIVE_REGULATION_OF_CELLULAR_RESPONSE_TO_GROWTH_FACTOR_STIMULUS	0	1.4587	0	0
GO_NERVOUS_SYSTEM_PROCESS	0	1.46464	0	0
GO_RETINA_DEVELOPMENT_IN_CAMERA_TYPE_EYE	0	1.46842	0	0
GO_AMINO_ACID_TRANSPORT	0	1.49172	0	0
GO_MEMORY	0	1.48604	0	0
GO_REGULATION_OF_WOUND_HEALING	0	1.48753	0	0
GO_POSITIVE_REGULATION_OF_PROTEIN_LOCALIZATION_TO_MEMBRANE	0	1.48823	0	0
GO_ENDOTHELIAL_CELL_PROLIFERATION	0	1.47551	0	0
GO_CELL_RECOGNITION	0	1.48241	0	0
GO_ANATOMICAL_STRUCTURE_MATURATION	0	1.48314	0	0
GO_PHOSPHOLIPID_TRANSPORT	0	1.48346	0	0
GO_REGULATION_OF_VIRAL_LIFE_CYCLE	0	1.53254	0	0
GO_REGULATION_OF_EMBRYONIC_DEVELOPMENT	0	1.53054	0	0
GO_NEGATIVE_REGULATION_OF_VIRAL_PROCESS	0	1.5305	0	0
GO_REGULATION_OF_TRANS_SYNAPTIC_SIGNALING	0	1.52468	0	0
GO_PROTEIN_LOCALIZATION_TO_PLASMA_MEMBRANE	0	1.5275	0	0
GO_REGULATION_OF_NEUROLOGICAL_SYSTEM_PROCESS	0	1.5151	0	0
GO_CELLULAR_RESPONSE_TO_RETINOIC_ACID	0	1.51659	0	0
GO_POSITIVE_REGULATION_OF_SYNAPTIC_TRANSMISSION	0	1.50728	0	0
GO_REGULATION_OF_POSTSYNAPSE_ORGANIZATION	0	1.50571	0	0
GO_POSITIVE_REGULATION_OF_CELL_MATRIX_ADHESION	0	1.58349	0	0
GO_ACID_SECRETION	0	1.57978	0	0
GO_REGULATION_OF_CYCLASE_ACTIVITY	0	1.57971	0	0
GO_INTRACELLULAR_ESTROGEN_RECEPTOR_SIGNALING_PATHWAY	0	1.58727	0	0
GO_ENDOCHONDRAL_BONE_MORPHOGENESIS	0	1.59275	0	0
GO_SYNAPTIC_VESICLE_RECYCLING	0	1.59145	0	0
GO_ACUTE_PHASE_RESPONSE	0	1.59099	0	0
GO_NITRIC_OXIDE_BIOSYNTHETIC_PROCESS	0	1.54407	0	0
GO_POSITIVE_REGULATION_OF_RESPONSE_TO_WOUNDING	0	1.54391	0	0
GO_COLUMNAR_CUBOIDAL_EPITHELIAL_CELL_DIFFERENTIATION	0	1.55153	0	0
GO_PRI_MIRNA_TRANSCRIPTION_BY_RNA_POLYMERASE_II	0	1.55258	0	0
GO_STEROL_TRANSPORT	0	1.54794	0	0
GO_CELL_CELL_ADHESION_MEDIATED_BY_CADHERIN	0	1.54909	0	0
GO_NEGATIVE_REGULATION_OF_COAGULATION	0	1.56844	0	0
GO_LEUKOCYTE_ADHESION_TO_VASCULAR_ENDOTHELIAL_CELL	0	1.56977	0	0
GO_RESPONSE_TO_DSRNA	0	1.57412	0	0
GO_NEGATIVE_REGULATION_OF_EXTRINSIC_APOPTOTIC_SIGNALING_PATHWAY_VIA_DEATH_DOMAIN_RECEPTORS	0	1.57194	0	0
GO_ADENYLATE_CYCLASE_ACTIVATING_G_PROTEIN_COUPLED_RECEPTOR_SIGNALING_PATHWAY	0	1.57123	0	0
GO_OVARIAN_FOLLICLE_DEVELOPMENT	0	1.57151	0	0
GO_POSITIVE_REGULATION_OF_EXTRINSIC_APOPTOTIC_SIGNALING_PATHWAY	0	1.55772	0	0
GO_DITERPENOID_METABOLIC_PROCESS	0	1.56513	0	0
GO_NEGATIVE_REGULATION_OF_OSSIFICATION	0	1.5631	0	0
GO_POSITIVE_REGULATION_OF_PROTEIN_TYROSINE_KINASE_ACTIVITY	0	1.56299	0	0
GO_P38MAPK_CASCADE	0	1.56304	0	0
GO_SPINAL_CORD_DEVELOPMENT	0	1.56229	0	0
GO_DIGESTIVE_SYSTEM_PROCESS	0	1.56191	0	0
GO_ACTIVATED_T_CELL_PROLIFERATION	0	1.64533	0	0
GO_POSITIVE_REGULATION_OF_CELL_MIGRATION_INVOLVED_IN_SPROUTING_ANGIOGENESIS	0	1.64406	0	0
GO_WATER_HOMEOSTASIS	0	1.64204	0	0
GO_CHEMOKINE_C_X_C_MOTIF_LIGAND_2_PRODUCTION	0	1.63998	0	0
GO_REGULATION_OF_METANEPHROS_DEVELOPMENT	0	1.63876	0	0
GO_AUTONOMIC_NERVOUS_SYSTEM_DEVELOPMENT	0	1.65104	0	0
GO_MEMBRANE_LIPID_BIOSYNTHETIC_PROCESS	0	1.64953	0	0
GO_POSITIVE_REGULATION_OF_LYMPHOCYTE_MIGRATION	0	1.64958	0	0
GO_RESPONSE_TO_BMP	0	1.64929	0	0
GO_DENDRITIC_CELL_MIGRATION	0	1.6491	0	0
GO_NEURON_REMODELING	0	1.65978	0	0
GO_RESPONSE_TO_GLUCAGON	0	1.6597	0	0
GO_RECEPTOR_INTERNALIZATION	0	1.6573	0	0
GO_POSITIVE_REGULATION_OF_RECEPTOR_INTERNALIZATION	0	1.65633	0	0
GO_VITAMIN_METABOLIC_PROCESS	0	1.62004	0	0
GO_CELLULAR_RESPONSE_TO_GLUCAGON_STIMULUS	0	1.6217	0	0
GO_OVULATION	0	1.62102	0	0
GO_DIGESTION	0	1.62292	0	0
GO_BONE_GROWTH	0	1.62495	0	0
GO_HOMOTYPIC_CELL_CELL_ADHESION	0	1.62434	0	0
GO_REGULATION_OF_PRODUCTION_OF_SMALL_RNA_INVOLVED_IN_GENE_SILENCING_BY_RNA	0	1.62394	0	0
GO_NEGATIVE_REGULATION_OF_BMP_SIGNALING_PATHWAY	0	1.62723	0	0
GO_BRANCHING_INVOLVED_IN_BLOOD_VESSEL_MORPHOGENESIS	0	1.6286	0	0
GO_POSITIVE_REGULATION_OF_LIPID_KINASE_ACTIVITY	0	1.63224	0	0
GO_RENAL_SYSTEM_PROCESS	0	1.63394	0	0
GO_SPINAL_CORD_MOTOR_NEURON_DIFFERENTIATION	0	1.63351	0	0
GO_CELLULAR_RESPONSE_TO_ALCOHOL	0	1.59843	0	0
GO_MICROVILLUS_ASSEMBLY	0	1.60178	0	0
GO_POSITIVE_REGULATION_OF_SYNAPSE_ASSEMBLY	0	1.60359	0	0
GO_ESTABLISHMENT_OF_EPITHELIAL_CELL_POLARITY	0	1.60454	0	0
GO_NEGATIVE_REGULATION_OF_RESPONSE_TO_CYTOKINE_STIMULUS	0	1.60995	0	0
GO_REGULATION_OF_MONOCYTE_CHEMOTAXIS	0	1.60688	0	0
GO_EPITHELIAL_CELL_DEVELOPMENT	0	1.61593	0	0
GO_PLASMA_MEMBRANE_ORGANIZATION	0	1.61693	0	0
GO_FEEDING_BEHAVIOR	0	1.61709	0	0
GO_CALCIUM_INDEPENDENT_CELL_CELL_ADHESION_VIA_PLASMA_MEMBRANE_CELL_ADHESION_MOLECULES	0	1.61357	0	0
GO_REGULATION_OF_TUMOR_NECROSIS_FACTOR_MEDIATED_SIGNALING_PATHWAY	0	1.61393	0	0
GO_ACTIVATION_OF_PROTEIN_KINASE_A_ACTIVITY	0	1.61398	0	0
GO_GROWTH_PLATE_CARTILAGE_MORPHOGENESIS	0	1.61243	0	0
GO_SIGNAL_TRANSDUCTION_IN_ABSENCE_OF_LIGAND	0	1.61308	0	0
GO_REGULATION_OF_CELL_MIGRATION_INVOLVED_IN_SPROUTING_ANGIOGENESIS	0	1.61302	0	0
GO_POSITIVE_REGULATION_OF_CELL_SUBSTRATE_ADHESION	0	1.7267	0	0
GO_SYNCYTIUM_FORMATION	0	1.72082	0	0
GO_POSITIVE_REGULATION_OF_FILOPODIUM_ASSEMBLY	0	1.72203	0	0
GO_POSITIVE_REGULATION_OF_INTERLEUKIN_12_PRODUCTION	0	1.74415	0	0
GO_PROTEIN_KINASE_C_ACTIVATING_G_PROTEIN_COUPLED_RECEPTOR_SIGNALING_PATHWAY	0	1.74537	0	0
GO_REGULATION_OF_LYMPHOCYTE_MIGRATION	0	1.73203	0	0
GO_INTERLEUKIN_4_PRODUCTION	0	1.7355	0	0
GO_DETECTION_OF_BIOTIC_STIMULUS	0	1.69001	0	0
GO_HEMIDESMOSOME_ASSEMBLY	0	1.69214	0	0
GO_REGULATION_OF_PRESYNAPSE_ORGANIZATION	0	1.69409	0	0
GO_INTERLEUKIN_1_BETA_SECRETION	0	1.69425	0	0
GO_CARTILAGE_DEVELOPMENT_INVOLVED_IN_ENDOCHONDRAL_BONE_MORPHOGENESIS	0	1.7011	0	0
GO_RESPONSE_TO_MURAMYL_DIPEPTIDE	0	1.69859	0	0
GO_NEGATIVE_REGULATION_OF_CYTOKINE_BIOSYNTHETIC_PROCESS	0	1.69653	0	0
GO_POSITIVE_REGULATION_OF_CELL_ADHESION_MEDIATED_BY_INTEGRIN	0	1.67111	0	0
GO_POSITIVE_REGULATION_OF_INTERLEUKIN_4_PRODUCTION	0	1.67107	0	0
GO_INTESTINAL_ABSORPTION	0	1.6639	0	0
GO_ADENOSINE_RECEPTOR_SIGNALING_PATHWAY	0	1.66658	0	0
GO_NEGATIVE_REGULATION_OF_SIGNALING_RECEPTOR_ACTIVITY	0	1.66711	0	0
GO_SENSORY_PERCEPTION_OF_PAIN	0	1.6845	0	0
GO_SUBSTRATE_DEPENDENT_CELL_MIGRATION	0	1.68446	0	0
GO_PRESYNAPSE_ORGANIZATION	0	1.68424	0	0
GO_OSTEOCLAST_DEVELOPMENT	0	1.68432	0	0
GO_TRANSFORMING_GROWTH_FACTOR_BETA_PRODUCTION	0	1.68286	0	0
GO_CELL_AGGREGATION	0	1.68169	0	0
GO_PLATELET_AGGREGATION	0	1.67581	0	0
GO_ENDOTHELIAL_CELL_CHEMOTAXIS	0	1.67943	0	0
GO_REGULATION_OF_ACTIN_FILAMENT_BASED_PROCESS	-1.32576	1.48024	0	0
GO_SUPRAMOLECULAR_FIBER_ORGANIZATION	-1.41241	1.34905	-1.30275	0
GO_ACTIN_FILAMENT_ORGANIZATION	-1.31368	1.44099	-1.29178	0
GO_CORNIFICATION	-1.96845	1.90175	0	-1.68161
GO_CARDIAC_MUSCLE_CELL_ACTION_POTENTIAL	-1.75051	0	0	-1.59674
GO_CELL_COMMUNICATION_INVOLVED_IN_CARDIAC_CONDUCTION	-1.73842	0	0	-1.66171
GO_REGULATION_OF_MUSCLE_ADAPTATION	-1.51048	0	0	-1.49133
GO_CARDIAC_VENTRICLE_MORPHOGENESIS	-1.59038	0	0	-1.54104
GO_MEMBRANE_REPOLARIZATION	-1.63435	0	0	-1.61249
GO_REGULATION_OF_SODIUM_ION_TRANSMEMBRANE_TRANSPORTER_ACTIVITY	-1.80865	0	0	0
GO_PERIPHERAL_NERVOUS_SYSTEM_DEVELOPMENT	-1.96076	0	0	0
GO_ASPARTATE_FAMILY_AMINO_ACID_CATABOLIC_PROCESS	-1.89959	0	0	0
GO_REGULATION_OF_HORMONE_LEVELS	-1.34236	0	0	0
GO_RESPONSE_TO_STARVATION	-1.42018	0	0	0
GO_NEGATIVE_REGULATION_OF_INSULIN_SECRETION	-1.72216	0	0	0
GO_REGULATION_OF_CARDIAC_MUSCLE_CELL_ACTION_POTENTIAL	-1.71568	0	0	0
GO_THIOESTER_METABOLIC_PROCESS	-1.70549	0	0	0
GO_REGULATION_OF_CALCINEURIN_MEDIATED_SIGNALING	-1.70735	0	0	0
GO_SCHWANN_CELL_DIFFERENTIATION	-1.70027	0	0	0
GO_CARDIAC_MUSCLE_CELL_CONTRACTION	-1.69735	0	0	0
GO_CALCINEURIN_MEDIATED_SIGNALING	-1.69597	0	0	0
GO_REGULATION_OF_SODIUM_ION_TRANSMEMBRANE_TRANSPORT	-1.68155	0	0	0
GO_ERBB2_SIGNALING_PATHWAY	-1.68006	0	0	0
GO_ACTIN_FILAMENT_DEPOLYMERIZATION	-1.67613	0	0	0
GO_REGULATION_OF_ACTION_POTENTIAL	-1.67841	0	0	0
GO_ALPHA_AMINO_ACID_CATABOLIC_PROCESS	-1.64117	0	0	0
GO_REGULATION_OF_MEMBRANE_REPOLARIZATION	-1.65745	0	0	0
GO_GLUCAN_CATABOLIC_PROCESS	-1.6533	0	0	0
GO_POTASSIUM_ION_TRANSPORT	-1.5121	0	0	0
GO_HEART_MORPHOGENESIS	-1.4813	0	0	0
GO_CALCIUM_MEDIATED_SIGNALING	-1.56475	0	0	0
GO_INOSITOL_PHOSPHATE_MEDIATED_SIGNALING	-1.57321	0	0	0
GO_NUCLEOSIDE_BISPHOSPHATE_METABOLIC_PROCESS	-1.56936	0	0	0
GO_NEGATIVE_REGULATION_OF_PROTEIN_COMPLEX_DISASSEMBLY	-1.61046	0	0	0
GO_NEGATIVE_REGULATION_OF_TRANSPORTER_ACTIVITY	-1.59365	0	0	0
GO_NEGATIVE_REGULATION_OF_POTASSIUM_ION_TRANSMEMBRANE_TRANSPORT	-2.05694	0	-1.85617	-1.6698
GO_REGULATION_OF_SKELETAL_MUSCLE_CONTRACTION	-1.89141	0	-1.94867	-1.79291
GO_POSITIVE_REGULATION_OF_HEART_RATE	-1.73156	0	-2.01376	-1.96142
GO_NEUROMUSCULAR_SYNAPTIC_TRANSMISSION	-1.73054	0	-1.99648	-1.78469
GO_POSITIVE_REGULATION_OF_HEART_CONTRACTION	-1.8038	0	-1.9202	-1.72589
GO_SKELETAL_MUSCLE_CELL_DIFFERENTIATION	-1.70623	0	-1.88711	-1.70096
GO_MUSCLE_ADAPTATION	-1.53825	0	-1.53271	-1.44737
GO_ACTIN_FILAMENT_BASED_PROCESS	-1.53681	0	-1.54801	-1.35223
GO_REGULATION_OF_MEMBRANE_POTENTIAL	-1.56481	0	-1.55712	-1.33876
GO_REGULATION_OF_TRANSPORTER_ACTIVITY	-1.71475	0	-1.67461	-1.37295
GO_REGULATION_OF_SYSTEM_PROCESS	-1.73071	0	-1.63426	-1.48738
GO_POSITIVE_REGULATION_OF_TRANSPORTER_ACTIVITY	-1.64693	0	-1.61624	-1.46068
GO_POSITIVE_REGULATION_OF_MYOBLAST_DIFFERENTIATION	-1.80421	0	-1.77691	-1.69999
GO_NEGATIVE_REGULATION_OF_PROTEIN_POLYMERIZATION	-1.6986	0	-1.76637	-1.66389
GO_NEGATIVE_REGULATION_OF_ACTIN_FILAMENT_POLYMERIZATION	-1.73197	0	-1.71622	-1.59782
GO_REGULATION_OF_ACTIN_FILAMENT_BASED_MOVEMENT	-1.84833	0	-1.63478	-1.60636
GO_REGULATION_OF_POTASSIUM_ION_TRANSMEMBRANE_TRANSPORTER_ACTIVITY	-1.77367	0	-1.54167	-1.61094
GO_NEGATIVE_REGULATION_OF_ACTIN_FILAMENT_DEPOLYMERIZATION	-1.71976	0	-1.53372	-1.62481
GO_RELAXATION_OF_MUSCLE	-2.05296	0	-2.07763	0
GO_REGULATION_OF_SKELETAL_MUSCLE_CELL_DIFFERENTIATION	-1.65247	0	-2.00203	0
GO_RELAXATION_OF_CARDIAC_MUSCLE	-1.85489	0	-1.82991	0
GO_NEGATIVE_REGULATION_OF_HEART_CONTRACTION	-1.73938	0	-1.81991	0
GO_ANTIBIOTIC_CATABOLIC_PROCESS	-1.72486	0	-1.88292	0
GO_SECOND_MESSENGER_MEDIATED_SIGNALING	-1.42568	0	-1.26981	0
GO_REGULATION_OF_METAL_ION_TRANSPORT	-1.36061	0	-1.32927	0
GO_ANION_TRANSMEMBRANE_TRANSPORT	-1.39261	0	-1.37568	0
GO_PEPTIDE_HORMONE_SECRETION	-1.56445	0	-1.37158	0
GO_INSULIN_SECRETION	-1.5559	0	-1.34963	0
GO_REGULATION_OF_PEPTIDE_HORMONE_SECRETION	-1.60892	0	-1.4176	0
GO_REGULATION_OF_INSULIN_SECRETION	-1.6429	0	-1.43459	0
GO_CELLULAR_DETOXIFICATION	-1.55859	0	-1.52177	0
GO_CELLULAR_RESPONSE_TO_XENOBIOTIC_STIMULUS	-1.49704	0	-1.48269	0
GO_DETOXIFICATION	-1.49992	0	-1.46667	0
GO_REGULATION_OF_CATION_TRANSMEMBRANE_TRANSPORT	-1.42711	0	-1.52687	0
GO_HORMONE_TRANSPORT	-1.44726	0	-1.40046	0
GO_POSITIVE_REGULATION_OF_TRANSMEMBRANE_TRANSPORT	-1.42296	0	-1.44806	0
GO_POSITIVE_REGULATION_OF_ION_TRANSMEMBRANE_TRANSPORT	-1.42822	0	-1.42242	0
GO_POSITIVE_REGULATION_OF_BLOOD_CIRCULATION	-1.64374	0	-1.66929	0
GO_MITOCHONDRIAL_CALCIUM_ION_HOMEOSTASIS	-1.70274	0	-1.71053	0
GO_MULTICELLULAR_ORGANISMAL_SIGNALING	-1.71825	0	-1.67555	0
GO_CARDIAC_CONDUCTION	-1.71231	0	-1.6688	0
GO_NEGATIVE_REGULATION_OF_SMOOTH_MUSCLE_CELL_PROLIFERATION	-1.80193	0	-1.59566	0
GO_XENOBIOTIC_METABOLIC_PROCESS	-1.81787	0	-1.63483	0
GO_REGULATION_OF_CARDIAC_MUSCLE_CONTRACTION	-1.79914	0	-1.65128	0
GO_ACTION_POTENTIAL	-1.75287	0	-1.50746	0
GO_NEGATIVE_REGULATION_OF_POTASSIUM_ION_TRANSPORT	-1.67518	0	-1.57084	0
GO_DRUG_METABOLIC_PROCESS	-1.34885	0	-1.76377	0
GO_REGULATION_OF_CALCIUM_ION_TRANSPORT_INTO_CYTOSOL	-1.50844	0	-1.6523	0
GO_REGULATION_OF_CATION_CHANNEL_ACTIVITY	-1.52715	0	-1.71766	0
GO_REGULATION_OF_RELEASE_OF_SEQUESTERED_CALCIUM_ION_INTO_CYTOSOL	-1.55347	0	-1.68358	0
GO_CYTOSOLIC_CALCIUM_ION_TRANSPORT	0	0	-1.44774	0
GO_POSITIVE_REGULATION_OF_ION_TRANSPORT	0	0	-1.42788	0
GO_SEQUESTERING_OF_CALCIUM_ION	0	0	-1.41757	0
GO_MONOCARBOXYLIC_ACID_BIOSYNTHETIC_PROCESS	0	0	-1.37071	0
GO_VIRAL_GENE_EXPRESSION	0	0	-1.4056	0
GO_SMALL_MOLECULE_BIOSYNTHETIC_PROCESS	0	0	-1.39273	0
GO_RNA_CATABOLIC_PROCESS	0	0	-1.38595	0
GO_REGULATION_OF_ION_TRANSPORT	0	0	-1.26852	0
GO_ESTABLISHMENT_OF_PROTEIN_LOCALIZATION_TO_ORGANELLE	0	0	-1.26886	0
GO_REGULATION_OF_TRANSMEMBRANE_TRANSPORT	0	0	-1.25159	0
GO_ORGANOPHOSPHATE_METABOLIC_PROCESS	0	0	-1.24852	0
GO_ORGANIC_CYCLIC_COMPOUND_CATABOLIC_PROCESS	0	0	-1.29295	0
GO_CALCIUM_ION_TRANSMEMBRANE_TRANSPORT	0	0	-1.33704	0
GO_ORGANIC_ACID_BIOSYNTHETIC_PROCESS	0	0	-1.32741	0
GO_REGULATION_OF_ION_TRANSMEMBRANE_TRANSPORT	0	0	-1.33063	0
GO_ESTABLISHMENT_OF_PROTEIN_LOCALIZATION_TO_MEMBRANE	0	0	-1.33305	0
GO_ESTABLISHMENT_OF_PROTEIN_LOCALIZATION_TO_ENDOPLASMIC_RETICULUM	0	0	-2.48793	0
GO_PROTEIN_TARGETING_TO_MEMBRANE	0	0	-1.88017	0
GO_CELL_COMMUNICATION_BY_ELECTRICAL_COUPLING_INVOLVED_IN_CARDIAC_CONDUCTION	0	0	-1.83623	0
GO_MITOCHONDRION_LOCALIZATION	0	0	-1.69214	0
GO_MITOCHONDRIAL_RESPIRATORY_CHAIN_COMPLEX_IV_ASSEMBLY	0	0	-1.6889	0
GO_ALCOHOL_CATABOLIC_PROCESS	0	0	-1.66022	0
GO_RIBOSOMAL_LARGE_SUBUNIT_BIOGENESIS	0	0	-1.65486	0
GO_RIBOSOMAL_LARGE_SUBUNIT_ASSEMBLY	0	0	-1.65537	0
GO_SYNAPTIC_TRANSMISSION_CHOLINERGIC	0	0	-1.76862	0
GO_NEUROTRANSMITTER_REUPTAKE	0	0	-1.72843	0
GO_NEGATIVE_REGULATION_OF_VASCULAR_SMOOTH_MUSCLE_CELL_PROLIFERATION	0	0	-1.70876	0
GO_BINDING_OF_SPERM_TO_ZONA_PELLUCIDA	0	0	-1.71588	0
GO_SPERM_EGG_RECOGNITION	0	0	-1.71588	0
GO_NEGATIVE_REGULATION_OF_PROTEIN_SERINE_THREONINE_KINASE_ACTIVITY	0	0	-1.50324	0
GO_REGULATION_OF_CALCIUM_ION_TRANSMEMBRANE_TRANSPORT	0	0	-1.50793	0
GO_LONG_CHAIN_FATTY_ACID_TRANSPORT	0	0	-1.5059	0
GO_PROTEIN_HOMOTETRAMERIZATION	0	0	-1.53064	0
GO_POSITIVE_REGULATION_OF_CALCIUM_ION_TRANSPORT_INTO_CYTOSOL	0	0	-1.54869	0
GO_DRUG_CATABOLIC_PROCESS	0	0	-1.57658	0
GO_POSITIVE_REGULATION_OF_SODIUM_ION_TRANSPORT	0	0	-1.58082	0
GO_NEGATIVE_REGULATION_OF_BLOOD_CIRCULATION	0	0	-1.63434	0
GO_SKELETAL_MUSCLE_TISSUE_REGENERATION	0	0	-1.62828	0
GO_VASCULAR_SMOOTH_MUSCLE_CELL_DIFFERENTIATION	0	0	-1.6106	0
GO_BILE_ACID_BIOSYNTHETIC_PROCESS	0	0	-1.61589	0
GO_NEGATIVE_REGULATION_OF_PROTEIN_COMPLEX_ASSEMBLY	0	0	-1.61937	0
GO_ATP_METABOLIC_PROCESS	0	0	-1.62007	0
GO_POSITIVE_REGULATION_OF_MUSCLE_CELL_DIFFERENTIATION	0	0	0	-1.57299
GO_MITOCHONDRION_DISTRIBUTION	0	0	-1.68714	-1.85004
GO_RESPONSE_TO_MUSCLE_ACTIVITY	0	0	-1.73708	-1.75904
GO_PROTEIN_KINASE_A_SIGNALING	0	0	-1.71038	-1.70042
GO_CELLULAR_COMPONENT_DISASSEMBLY	0	0	-1.381	-1.36361
GO_PROTEIN_TETRAMERIZATION	0	0	-1.63188	-1.47003
GO_PURINE_CONTAINING_COMPOUND_METABOLIC_PROCESS	0	-1.46629	-1.519	-1.4522
GO_NUCLEOBASE_CONTAINING_SMALL_MOLECULE_METABOLIC_PROCESS	0	-1.321	-1.45777	-1.34208
GO_PROTEIN_IMPORT_INTO_MITOCHONDRIAL_MATRIX	0	-1.822	-1.9254	-1.82391
GO_TRANSLATIONAL_INITIATION	0	-1.78155	-2.35522	-1.82285
GO_CYTOPLASMIC_TRANSLATION	0	-1.76804	-2.17141	-1.84213
GO_POSITIVE_REGULATION_OF_AUTOPHAGY_OF_MITOCHONDRION	0	-1.88776	-1.69772	-1.75221
GO_RESPIRATORY_CHAIN_COMPLEX_IV_ASSEMBLY	0	-1.74406	-1.82527	-1.68793
GO_RIBOSOME_ASSEMBLY	0	-1.79847	-1.86844	-1.78633
GO_PYRIMIDINE_CONTAINING_COMPOUND_CATABOLIC_PROCESS	0	-1.80584	-1.83313	-1.76241
GO_PROTEIN_TARGETING_TO_MITOCHONDRION	0	-1.85921	-1.81675	-1.54154
GO_PROTEIN_TRANSMEMBRANE_IMPORT_INTO_INTRACELLULAR_ORGANELLE	0	-2.00962	-1.8766	-1.68135
GO_CYTOCHROME_COMPLEX_ASSEMBLY	0	-1.94215	-1.86194	-1.72071
GO_COTRANSLATIONAL_PROTEIN_TARGETING_TO_MEMBRANE	0	-1.67906	-2.704	-1.49764
GO_PEPTIDE_BIOSYNTHETIC_PROCESS	0	-1.73241	-1.99801	-1.6659
GO_NUCLEAR_TRANSCRIBED_MRNA_CATABOLIC_PROCESS_NONSENSE_MEDIATED_DECAY	0	-1.73715	-2.37971	-1.65813
GO_PROTEIN_TARGETING	0	-1.58122	-1.85625	-1.3708
GO_PROTEIN_LOCALIZATION_TO_MITOCHONDRION	0	-1.67731	-1.71951	-1.53007
GO_MONOSACCHARIDE_BIOSYNTHETIC_PROCESS	0	-1.78004	-1.61746	-1.53849
GO_REGULATION_OF_OXIDATIVE_PHOSPHORYLATION	-1.7656	-1.86724	-1.9636	0
GO_NEGATIVE_REGULATION_OF_OXIDATIVE_STRESS_INDUCED_INTRINSIC_APOPTOTIC_SIGNALING_PATHWAY	-1.67608	-1.85277	-1.93729	0
GO_CELLULAR_KETONE_METABOLIC_PROCESS	-1.43419	-1.63759	-1.65897	0
GO_REGULATION_OF_CALCIUM_MEDIATED_SIGNALING	-1.76433	-1.51169	-1.67688	0
GO_PYRIDINE_CONTAINING_COMPOUND_METABOLIC_PROCESS	-1.68161	-1.67282	-1.7241	0
GO_CELL_COMMUNICATION_BY_ELECTRICAL_COUPLING	-1.65541	-1.70354	-1.86803	0
GO_RIBOSOME_BIOGENESIS	0	-1.48915	-1.41	0
GO_ORGANOPHOSPHATE_BIOSYNTHETIC_PROCESS	0	-1.30551	-1.3083	0
GO_PROTEIN_LOCALIZATION_TO_ENDOPLASMIC_RETICULUM	0	-1.48271	-2.22475	0
GO_NUCLEAR_TRANSCRIBED_MRNA_CATABOLIC_PROCESS	0	-1.37389	-1.7453	0
GO_IRON_SULFUR_CLUSTER_ASSEMBLY	0	-2.05692	-1.7478	0
GO_ATP_HYDROLYSIS_COUPLED_CATION_TRANSMEMBRANE_TRANSPORT	0	-1.8718	-1.63062	0
GO_GLYCOLYTIC_PROCESS_THROUGH_FRUCTOSE_6_PHOSPHATE	0	-1.75659	-1.81744	0
GO_REGULATION_OF_OXIDATIVE_STRESS_INDUCED_INTRINSIC_APOPTOTIC_SIGNALING_PATHWAY	0	-1.71595	-1.78531	0
GO_NUCLEOSIDE_CATABOLIC_PROCESS	0	-1.69975	-1.79557	0
GO_KETONE_BIOSYNTHETIC_PROCESS	0	-1.67794	-1.58535	0
GO_REGULATION_OF_AUTOPHAGY_OF_MITOCHONDRION	0	-1.60636	-1.73608	0
GO_PEROXISOMAL_TRANSPORT	-1.61975	-1.68395	0	0
GO_LYSINE_CATABOLIC_PROCESS	-1.70606	-1.75578	0	0
GO_HISTONE_H3_K4_METHYLATION	0	-1.86711	0	0
GO_REGULATION_OF_MITOCHONDRIAL_TRANSLATION	0	-1.83426	0	0
GO_PROTEIN_METHYLATION	0	-1.6453	0	0
GO_GLOBAL_GENOME_NUCLEOTIDE_EXCISION_REPAIR	0	-1.68018	0	0
GO_NUCLEOTIDE_EXCISION_REPAIR_DNA_DUPLEX_UNWINDING	0	-1.66286	0	0
GO_NEGATIVE_REGULATION_OF_TOR_SIGNALING	0	-1.77885	0	0
GO_MITOPHAGY	0	-1.71042	0	0
GO_REGULATION_OF_MITOPHAGY	0	-1.74626	0	0
GO_RESPONSE_TO_OXYGEN_RADICAL	0	-1.7254	0	0
GO_NEGATIVE_REGULATION_OF_TORC1_SIGNALING	0	-1.73315	0	0
GO_METHYLATION	0	-1.33455	0	0
GO_RIBONUCLEOPROTEIN_COMPLEX_BIOGENESIS	0	-1.52396	0	0
GO_PEPTIDYL_LYSINE_METHYLATION	0	-1.51015	0	0
GO_POSITIVE_REGULATION_OF_ATPASE_ACTIVITY	0	-1.60714	0	0
GO_FATTY_ACID_CATABOLIC_PROCESS	0	-1.55233	0	0
GO_PEROXISOME_ORGANIZATION	0	-1.56298	0	0
GO_MONOCARBOXYLIC_ACID_CATABOLIC_PROCESS	0	-1.56968	0	0
GO_GLYCOLYTIC_PROCESS	0	-1.56857	0	0
GO_MITOCHONDRIAL_CALCIUM_ION_TRANSMEMBRANE_TRANSPORT	-1.70186	-1.94607	0	-1.9233
GO_RIBONUCLEOPROTEIN_COMPLEX_SUBUNIT_ORGANIZATION	0	-1.56162	0	-1.39418
GO_CYTOPLASMIC_TRANSLATIONAL_INITIATION	0	-1.73836	0	-1.78304
