# Supplementary material for: Timing Does Matter: Nerve-Mediated HDAC1 Paces the Temporal Expression of Morphogenic Genes During Axolotl Limb Regeneration
Source: Front Cell Dev Biol. 2021 May 10;9:641987. doi: 10.3389/fcell.2021.641987 (PMC8143519; doi:10.3389/fcell.2021.641987)
Supplement: Additional File B — Soft tissue DEGs between each regeneration stage/treatment vs. homeostatic control. [file Data_Sheet_3.XLSX]

## Sheet: 3 dpa vs. 0 dpa
Additional file B. Soft tissue DEGs between each regeneration stage/treatment vs. homeostatic control.
	Transcript	Symbol	logFC	P.Value	adj.P.Val
GFZP01127506.1	AMEXTC_0340000028640	TNC	5.03425	9.44706e-10	8.22707e-05
GFZP01093095.1	AMEXTC_0340000117411	LYZ	3.9664	5.5258e-09	0.000126111
GFZP01008136.1	AMEXTC_0340000032782	TNC	5.60939	5.79246e-09	0.000126111
GFZP01153072.1	AMEXTC_0340000115825	.	6.88252	3.60838e-09	0.000126111
GFZP01022321.1	AMEXTC_0340000080189	COX7A1	-3.13708	1.00947e-08	0.000161518
GFZP01136565.1	AMEXTC_0340000061153	LGMN	2.87264	1.48376e-08	0.000161518
GFZP01014461.1	AMEXTC_0340000056045	HMOX1	6.00828	1.36787e-08	0.000161518
GFZP01037372.1	AMEXTC_0340000148994	eef1b	-8.54952	1.25439e-08	0.000161518
GFZP01055429.1	AMEXTC_0340000246888	CTSZ	2.67345	1.96616e-08	0.000163722
GFZP01078359.1	AMEXTC_0340000067149	.	6.73103	2.25601e-08	0.000163722
GFZP01009966.1	AMEXTC_0340000040070	.	4.2494	2.11008e-08	0.000163722
GFZP01014642.1	AMEXTC_0340000056588	LGALS3BP	2.58897	3.85889e-08	0.00023698
GFZP01070385.1	AMEXTC_0340000040920	Plaur	4.32659	5.21427e-08	0.000283806
GFZP01056903.1	AMEXTC_0340000260530	GOT1	-2.58402	6.16205e-08	0.000315664
GFZP01000224.1	AMEXTC_0340000000881	DIO3	6.86098	2.18243e-08	0.000163722
GFZP01125813.1	AMEXTC_0340000021773	.	-3.86387	6.77908e-08	0.000327979
GFZP01117151.1	AMEXTC_0340000260799	apoeb	3.17457	8.30531e-08	0.000337383
GFZP01008083.1	AMEXTC_0340000032577	NAIP	4.5851	4.08182e-08	0.00023698
GFZP01055669.1	AMEXTC_0340000248247	ITGB2	4.33228	7.99492e-08	0.000337383
GFZP01016190.1	AMEXTC_0340000061238	.	3.84402	8.3371e-08	0.000337383
GFZP01014145.1	AMEXTC_0340000055097	Fhl1	-4.78391	9.68534e-08	0.000337383
GFZP01036682.1	AMEXTC_0340000144141	TCIRG1	3.81731	8.66573e-08	0.000337383
GFZP01052198.1	AMEXTC_0340000229420	Ndufs7	-2.26045	1.05679e-07	0.000339168
GFZP01103216.1	AMEXTC_0340000180219	PTP4A3	-2.84017	1.10926e-07	0.000339168
GFZP01012163.1	AMEXTC_0340000048857	KAZALD1	3.82787	1.22741e-07	0.000339168
GFZP01074584.1	AMEXTC_0340000055809	.	2.90928	1.11764e-07	0.000339168
GFZP01042479.1	AMEXTC_0340000177473	CTSC	2.69228	1.35035e-07	0.000339168
GFZP01076206.1	AMEXTC_0340000060680	MYH4	-3.73865	1.36785e-07	0.000339168
GFZP01121307.1	AMEXTC_0340000003615	.	3.55516	9.56819e-08	0.000337383
GFZP01018351.1	AMEXTC_0340000067730	.	-5.33682	1.24463e-07	0.000339168
GFZP01158808.1	AMEXTC_0340000155493	pld3	3.14926	1.3615e-07	0.000339168
GFZP01156759.1	AMEXTC_0340000141685	ACP5	4.53743	1.46447e-07	0.000339168
GFZP01116810.1	AMEXTC_0340000256815	SOAT1	3.18839	1.47996e-07	0.000339168
GFZP01103774.1	AMEXTC_0340000183037	SERPINE1	5.0779	1.33373e-07	0.000339168
GFZP01126074.1	AMEXTC_0340000022794	Errfi1	3.24033	1.43201e-07	0.000339168
GFZP01170386.1	AMEXTC_0340000217661	LAMP1	3.35477	1.55138e-07	0.000346419
GFZP01175123.1	AMEXTC_0340000242891	dgat2	3.35705	1.64421e-07	0.000357969
GFZP01018145.1	AMEXTC_0340000067112	sdhb	-2.65972	1.92344e-07	0.000368813
GFZP01039417.1	AMEXTC_0340000160792	LGALS3BP	2.88807	1.94183e-07	0.000368813
GFZP01066515.1	AMEXTC_0340000025425	KLHL34	-5.02124	1.71367e-07	0.000363466
GFZP01127206.1	AMEXTC_0340000027408	LMCD1	-3.02732	2.02534e-07	0.000368813
GFZP01075515.1	AMEXTC_0340000058606	.	3.6883	1.79466e-07	0.000363466
GFZP01036946.1	AMEXTC_0340000145902	CTSL	2.16792	2.21969e-07	0.000371739
GFZP01162631.1	AMEXTC_0340000175999	WDFY4	3.63847	2.03282e-07	0.000368813
GFZP01067807.1	AMEXTC_0340000030667	CD163	-5.75927	2.17576e-07	0.000371526
GFZP01123234.1	AMEXTC_0340000011425	PRAM1	3.81684	2.00473e-07	0.000368813
GFZP01137153.1	AMEXTC_0340000062919	.	3.72306	2.6585e-07	0.000404697
GFZP01093890.1	AMEXTC_0340000122229	C1qc	2.14428	2.7452e-07	0.000404697
GFZP01016367.1	AMEXTC_0340000061770	.	4.69464	2.10055e-07	0.000371526
GFZP01124661.1	AMEXTC_0340000017163	C5ar1	3.4427	2.72458e-07	0.000404697
GFZP01014425.1	AMEXTC_0340000055937	QNR-71	2.69697	2.92899e-07	0.000404697
GFZP01130083.1	AMEXTC_0340000038963	arg1.L	4.94616	2.92773e-07	0.000404697
GFZP01129536.1	AMEXTC_0340000036779	Cyp4v2	2.53115	2.92619e-07	0.000404697
GFZP01134776.1	AMEXTC_0340000055780	Igsf1	3.45005	2.44562e-07	0.000394406
GFZP01100010.1	AMEXTC_0340000162975	PRSS16	2.41527	3.28052e-07	0.000416572
GFZP01126285.1	AMEXTC_0340000023656	CD2	2.88224	3.00907e-07	0.000404697
GFZP01011730.1	AMEXTC_0340000047127	ADAMTS4	3.8853	3.054e-07	0.000404697
GFZP01045158.1	AMEXTC_0340000191670	Epb41l3	3.42885	3.27191e-07	0.000416572
GFZP01076009.1	AMEXTC_0340000060089	SLA	2.79562	3.36737e-07	0.000416572
GFZP01138289.1	AMEXTC_0340000066333	Mpc1	-2.01769	3.59927e-07	0.000416572
GFZP01036062.1	AMEXTC_0340000139593	PLIN2	2.92581	3.63996e-07	0.000416572
GFZP01014440.1	AMEXTC_0340000055982	Smtnl1	-3.82015	3.70666e-07	0.000416572
GFZP01132249.1	AMEXTC_0340000047586	ITM2C	2.54278	3.60713e-07	0.000416572
GFZP01008379.1	AMEXTC_0340000033748	.	5.20637	2.72021e-07	0.000404697
GFZP01015099.1	AMEXTC_0340000057963	.	-3.36878	3.06709e-07	0.000404697
GFZP01060324.1	AMEXTC_0340000000481	LMOD2	-4.15502	3.83458e-07	0.000416572
GFZP01128841.1	AMEXTC_0340000033967	IL18	3.56259	3.82122e-07	0.000416572
GFZP01007285.1	AMEXTC_0340000029386	Ldb3	-4.42283	3.77178e-07	0.000416572
GFZP01069352.1	AMEXTC_0340000036846	ITIH5	-2.76195	4.27606e-07	0.000420486
GFZP01070863.1	AMEXTC_0340000042870	.	-5.14883	3.90387e-07	0.000416572
GFZP01076072.1	AMEXTC_0340000060278	xirp1	-4.75123	3.43404e-07	0.000416572
GFZP01129322.1	AMEXTC_0340000035899	crispld2	3.44346	4.32822e-07	0.000420486
GFZP01154647.1	AMEXTC_0340000125281	.	5.28858	3.8273e-07	0.000416572
GFZP01084010.1	AMEXTC_0340000085000	HSPB7	-3.97529	4.52986e-07	0.000422647
GFZP01126671.1	AMEXTC_0340000025233	MYOM2	-3.91408	4.65155e-07	0.000422647
GFZP01015502.1	AMEXTC_0340000059173	C5AR1	3.21425	4.40377e-07	0.000421436
GFZP01018546.1	AMEXTC_0340000068337	Psap	2.16289	4.88464e-07	0.000422647
GFZP01004334.1	AMEXTC_0340000017459	SOCS3	3.91961	4.34556e-07	0.000420486
GFZP01073547.1	AMEXTC_0340000052696	MYBPC1	-3.81775	4.82934e-07	0.000422647
GFZP01000610.1	AMEXTC_0340000002440	K02A2.6	3.84961	3.37906e-07	0.000416572
GFZP01158279.1	AMEXTC_0340000152544	Hyou1	2.35024	4.90174e-07	0.000422647
GFZP01133231.1	AMEXTC_0340000051143	LOC102456231	3.31574	4.75074e-07	0.000422647
GFZP01076977.1	AMEXTC_0340000062996	TSPAN3	3.5113	4.10338e-07	0.000420486
GFZP01167505.1	AMEXTC_0340000202468	Rrm2	4.08539	4.1287e-07	0.000420486
GFZP01117894.1	AMEXTC_0340000269412	CTSB	2.30197	4.8532e-07	0.000422647
GFZP01124423.1	AMEXTC_0340000016188	LTBP4	-3.52076	5.30893e-07	0.000432087
GFZP01095708.1	AMEXTC_0340000135606	Rnf227	2.68614	5.26804e-07	0.000432087
GFZP01022547.1	AMEXTC_0340000080897	.	-5.28151	2.68271e-07	0.000404697
GFZP01136186.1	AMEXTC_0340000060015	CXorf21	3.13843	5.10501e-07	0.000431626
GFZP01067857.1	AMEXTC_0340000030861	.	-4.73739	5.22516e-07	0.000432087
GFZP01061722.1	AMEXTC_0340000006119	C16orf54	3.22489	4.55011e-07	0.000422647
GFZP01000167.1	AMEXTC_0340000000652	.	3.56004	5.42864e-07	0.000433724
GFZP01078292.1	AMEXTC_0340000066947	VDAC1	-1.77642	5.38199e-07	0.000433724
GFZP01018294.1	AMEXTC_0340000067559	Erh	-7.91611	1.30747e-07	0.000339168
GFZP01003083.1	AMEXTC_0340000012454	.	2.95641	5.78182e-07	0.000444804
GFZP01116406.1	AMEXTC_0340000251240	Angptl4	2.83708	5.91494e-07	0.000444804
GFZP01154896.1	AMEXTC_0340000126775	slc43a2	2.87527	5.69201e-07	0.000444804
GFZP01123295.1	AMEXTC_0340000011679	.	-6.28242	3.00005e-07	0.000404697
GFZP01094444.1	AMEXTC_0340000125272	.	3.73449	5.83913e-07	0.000444804
GFZP01130749.1	AMEXTC_0340000041589	.	2.86014	6.30729e-07	0.000449424
GFZP01079527.1	AMEXTC_0340000070815	.	-2.71069	6.12381e-07	0.000444804
GFZP01015545.1	AMEXTC_0340000059302	LOC101938309	2.91406	6.06148e-07	0.000444804
GFZP01075527.1	AMEXTC_0340000058642	.	-3.15165	6.02072e-07	0.000444804
GFZP01003984.1	AMEXTC_0340000016043	snai1	3.32712	6.12917e-07	0.000444804
GFZP01132053.1	AMEXTC_0340000046817	HBEGF	-2.53105	6.45292e-07	0.000450511
GFZP01012311.1	AMEXTC_0340000049460	SLC16A3	-7.39739	2.37067e-07	0.000389532
GFZP01128010.1	AMEXTC_0340000030671	SLC15A3	3.47105	6.01839e-07	0.000444804
GFZP01171401.1	AMEXTC_0340000223185	METTL22	-2.57233	6.55618e-07	0.000450511
GFZP01040216.1	AMEXTC_0340000165049	MYO1F	4.09097	6.50478e-07	0.000450511
GFZP01002619.1	AMEXTC_0340000010557	HSPB7	-4.3805	6.56992e-07	0.000450511
GFZP01122311.1	AMEXTC_0340000007680	.	2.03214	6.8782e-07	0.000454504
GFZP01004513.1	AMEXTC_0340000018174	PLAU	2.63627	7.0034e-07	0.00045857
GFZP01051947.1	AMEXTC_0340000228128	.	5.35466	3.52703e-07	0.000416572
GFZP01074831.1	AMEXTC_0340000056550	vcp	-3.44327	6.88623e-07	0.000454504
GFZP01133482.1	AMEXTC_0340000051896	Ttn	-4.83888	6.34765e-07	0.000449424
GFZP01083505.1	AMEXTC_0340000083321	gag-pol	2.32084	7.30669e-07	0.000470625
GFZP01011998.1	AMEXTC_0340000048201	Myom3	-4.2324	7.57519e-07	0.000478269
GFZP01003232.1	AMEXTC_0340000013024	.	-4.23348	4.15196e-07	0.000420486
GFZP01070007.1	AMEXTC_0340000039453	.	3.60232	6.88911e-07	0.000454504
GFZP01165495.1	AMEXTC_0340000191353	FOSL2	2.72667	7.34963e-07	0.000470625
GFZP01074660.1	AMEXTC_0340000056037	CMLKR1	2.8004	7.72178e-07	0.000481786
GFZP01117637.1	AMEXTC_0340000266519	Vkorc1l1	2.7399	7.80897e-07	0.000481786
GFZP01127114.1	AMEXTC_0340000027021	SPI1	3.36633	7.57884e-07	0.000478269
GFZP01139639.1	AMEXTC_0340000070543	.	-4.15436	6.88389e-07	0.000454504
GFZP01132080.1	AMEXTC_0340000046917	GHR	-3.52473	7.80149e-07	0.000481786
GFZP01068611.1	AMEXTC_0340000033868	SPRED1	2.99464	7.85586e-07	0.000481786
GFZP01006434.1	AMEXTC_0340000025925	CXCL8	4.84559	4.74357e-07	0.000422647
GFZP01129368.1	AMEXTC_0340000036098	APCDD1L	3.04155	8.36539e-07	0.000492644
GFZP01040186.1	AMEXTC_0340000164918	Plbd1	4.8761	7.94929e-07	0.000484106
GFZP01010202.1	AMEXTC_0340000040994	.	-5.16023	4.58689e-07	0.000422647
GFZP01047831.1	AMEXTC_0340000206331	SOD2	-2.02372	8.35701e-07	0.000492644
GFZP01044550.1	AMEXTC_0340000188424	mcm7	2.36152	8.77927e-07	0.000492644
GFZP01061898.1	AMEXTC_0340000006846	.	3.59648	7.0946e-07	0.000461075
GFZP01016997.1	AMEXTC_0340000063661	PSAP	2.01823	8.14267e-07	0.000492439
GFZP01120748.1	AMEXTC_0340000001373	ITGAD	3.76507	8.5666e-07	0.000492644
GFZP01010543.1	AMEXTC_0340000042361	Flnc	-3.40607	8.93111e-07	0.000495398
GFZP01167198.1	AMEXTC_0340000200847	fabp2	5.11037	8.79669e-07	0.000492644
GFZP01098039.1	AMEXTC_0340000152278	CDC25A	2.71897	8.80026e-07	0.000492644
GFZP01023251.1	AMEXTC_0340000083147	.	-5.52674	4.9925e-07	0.000426252
GFZP01096356.1	AMEXTC_0340000140195	.	2.44951	9.12407e-07	0.000500956
GFZP01122002.1	AMEXTC_0340000006436	Trak1	-4.11573	5.90649e-07	0.000444804
GFZP01142857.1	AMEXTC_0340000080603	tspan36	3.55698	9.45331e-07	0.000506345
GFZP01013507.1	AMEXTC_0340000053182	EVI2A	3.85038	8.54185e-07	0.000492644
GFZP01076877.1	AMEXTC_0340000062696	Ugp2	-2.10155	9.52458e-07	0.000506345
GFZP01100269.1	AMEXTC_0340000164382	GYS1	-2.54001	9.95745e-07	0.000510091
GFZP01006845.1	AMEXTC_0340000027585	PTPRC	2.54474	1.00503e-06	0.000511838
GFZP01167208.1	AMEXTC_0340000200881	Limd2	2.42167	9.81586e-07	0.000506442
GFZP01038036.1	AMEXTC_0340000153676	STEAP1	3.93844	9.55758e-07	0.000506345
GFZP01135257.1	AMEXTC_0340000057224	Prtn3	5.16602	4.25197e-07	0.000420486
GFZP01154403.1	AMEXTC_0340000123968	Pmp22	-2.87251	1.07858e-06	0.000542945
GFZP01138284.1	AMEXTC_0340000066318	.	-3.14953	1.0865e-06	0.000543186
GFZP01077056.1	AMEXTC_0340000063233	.	3.76334	8.8249e-07	0.000492644
GFZP01003185.1	AMEXTC_0340000012853	CCR5	2.72151	1.01401e-06	0.000513405
GFZP01138544.1	AMEXTC_0340000067099	WNT-5B	3.6813	8.75212e-07	0.000492644
GFZP01073527.1	AMEXTC_0340000052636	MPEG1	3.38035	1.11583e-06	0.000548703
GFZP01138629.1	AMEXTC_0340000067354	AVD	5.69986	9.82126e-07	0.000506442
GFZP01130613.1	AMEXTC_0340000041020	C1qa	4.61959	1.17011e-06	0.000548703
GFZP01034048.1	AMEXTC_0340000124197	.	3.93406	1.15106e-06	0.000548703
GFZP01018314.1	AMEXTC_0340000067619	NDUFB3	-1.63613	1.13957e-06	0.000548703
GFZP01037398.1	AMEXTC_0340000149168	ndrg2	-1.80389	1.14439e-06	0.000548703
GFZP01138196.1	AMEXTC_0340000066052	ATP5F1E	-2.25679	1.16412e-06	0.000548703
GFZP01004405.1	AMEXTC_0340000017743	Lcp1	2.37852	1.14448e-06	0.000548703
GFZP01131414.1	AMEXTC_0340000044247	VCAN	1.9404	1.14938e-06	0.000548703
GFZP01067490.1	AMEXTC_0340000029398	.	-4.62031	1.18354e-06	0.000551173
GFZP01076061.1	AMEXTC_0340000060245	Colec12	5.8187	5.20569e-07	0.000432087
GFZP01007596.1	AMEXTC_0340000030629	SLC2A6	3.99068	9.65175e-07	0.000506345
GFZP01132592.1	AMEXTC_0340000048961	Colec12	3.93949	9.82807e-07	0.000506442
GFZP01078367.1	AMEXTC_0340000067173	ACAN	10.1872	4.01345e-08	0.00023698
GFZP01069123.1	AMEXTC_0340000035911	IL6R	3.24323	1.17193e-06	0.000548703
GFZP01036934.1	AMEXTC_0340000145853	LGALS9	3.63373	1.16908e-06	0.000548703
GFZP01017541.1	AMEXTC_0340000065294	Lgals5	2.73948	1.23104e-06	0.000562727
GFZP01125513.1	AMEXTC_0340000020580	HAS2	2.70371	1.25685e-06	0.000567119
GFZP01051536.1	AMEXTC_0340000226110	.	2.86769	1.23419e-06	0.000562727
GFZP01047067.1	AMEXTC_0340000202320	GRN	2.28792	1.23216e-06	0.000562727
GFZP01075965.1	AMEXTC_0340000059957	.	-4.12207	9.64566e-07	0.000506345
GFZP01043037.1	AMEXTC_0340000180331	VDAC2	-1.98405	1.24767e-06	0.00056591
GFZP01170402.1	AMEXTC_0340000217775	.	5.14997	9.20388e-07	0.000500956
GFZP01062680.1	AMEXTC_0340000009997	BPI	2.34345	1.3026e-06	0.000571517
GFZP01125490.1	AMEXTC_0340000020480	ATP6V0D2	3.34336	1.30272e-06	0.000571517
GFZP01103381.1	AMEXTC_0340000181102	AKAP6	-3.74963	1.20391e-06	0.00055768
GFZP01178424.1	AMEXTC_0340000274001	Junb	1.76818	1.30628e-06	0.000571517
GFZP01140580.1	AMEXTC_0340000073464	.	-4.88228	1.29851e-06	0.000571517
GFZP01097477.1	AMEXTC_0340000148267	CYBA	2.84731	1.37742e-06	0.000583162
GFZP01000999.1	AMEXTC_0340000004015	C1qb	2.63423	1.31253e-06	0.000571517
GFZP01007314.1	AMEXTC_0340000029500	Pilrb	2.91484	1.32871e-06	0.000575684
GFZP01063213.1	AMEXTC_0340000012177	SLC30A10	3.08774	1.27871e-06	0.000571066
GFZP01002859.1	AMEXTC_0340000011540	Rspo3	-2.87012	1.27618e-06	0.000571066
GFZP01008961.1	AMEXTC_0340000036078	CBFB	3.10281	1.37946e-06	0.000583162
GFZP01017858.1	AMEXTC_0340000066249	.	-3.87545	1.41272e-06	0.000587676
GFZP01076777.1	AMEXTC_0340000062395	tnnc2	-3.06023	1.4526e-06	0.000587676
GFZP01005200.1	AMEXTC_0340000020939	.	-2.79749	1.46589e-06	0.000587676
GFZP01018292.1	AMEXTC_0340000067553	NDUFA5	-1.74773	1.4527e-06	0.000587676
GFZP01054612.1	AMEXTC_0340000242399	zmcm6-a	2.23448	1.49649e-06	0.000587676
GFZP01170253.1	AMEXTC_0340000216951	Uqcrc1	-1.60581	1.35627e-06	0.000583162
GFZP01079547.1	AMEXTC_0340000070875	ATP5F1B	-2.02176	1.4568e-06	0.000587676
GFZP01057675.1	AMEXTC_0340000269338	CTSA	2.32174	1.51124e-06	0.000587676
GFZP01078536.1	AMEXTC_0340000067680	COX6C	-1.68916	1.42667e-06	0.000587676
GFZP01130503.1	AMEXTC_0340000040598	RAB33B	2.84445	1.5678e-06	0.000598962
GFZP01059123.1	AMEXTC_0340000287810	.	5.65503	1.42956e-06	0.000587676
GFZP01003988.1	AMEXTC_0340000016057	Adam8	3.67045	1.5776e-06	0.000598962
GFZP01034693.1	AMEXTC_0340000129489	CIRBP	1.88822	1.50852e-06	0.000587676
GFZP01069038.1	AMEXTC_0340000035553	ALOX5AP	2.42328	1.61888e-06	0.000607557
GFZP01007813.1	AMEXTC_0340000031493	OGN	-2.07059	1.51646e-06	0.000587676
GFZP01109083.1	AMEXTC_0340000212066	TGFB1	2.12326	1.62553e-06	0.000607557
GFZP01159760.1	AMEXTC_0340000160366	Srsf7	3.3194	1.42889e-06	0.000587676
GFZP01015806.1	AMEXTC_0340000060085	.	-4.9315	6.76925e-07	0.000454504
GFZP01064605.1	AMEXTC_0340000017737	PPP2R3A	-3.10978	1.57342e-06	0.000598962
GFZP01132817.1	AMEXTC_0340000049890	.	-4.89734	1.52231e-06	0.000587676
GFZP01011713.1	AMEXTC_0340000047056	jockey\pol	-5.16446	9.1754e-07	0.000500956
GFZP01077813.1	AMEXTC_0340000065506	pclaf	2.94206	1.64197e-06	0.000608479
GFZP01016002.1	AMEXTC_0340000060673	TTN	-4.63643	1.6965e-06	0.00062002
GFZP01000878.1	AMEXTC_0340000003518	LAMP1	4.34225	1.7476e-06	0.000631499
GFZP01017905.1	AMEXTC_0340000066391	UQCRFS1	-1.61549	1.5819e-06	0.000598962
GFZP01103053.1	AMEXTC_0340000179435	ACAN	5.68727	1.51725e-06	0.000587676
GFZP01052017.1	AMEXTC_0340000228494	PHACTR4	8.76235	9.20962e-08	0.000337383
GFZP01163917.1	AMEXTC_0340000182746	TNFRSF21	2.50931	1.83586e-06	0.000647894
GFZP01002697.1	AMEXTC_0340000010873	Swap70	2.61516	1.81833e-06	0.000646332
GFZP01000568.1	AMEXTC_0340000002276	Trpv1	3.28494	1.71282e-06	0.000621511
GFZP01047102.1	AMEXTC_0340000202469	Rrm2	4.25902	1.70159e-06	0.00062002
GFZP01042014.1	AMEXTC_0340000174786	ACO2	-1.75585	1.67008e-06	0.000616275
GFZP01135372.1	AMEXTC_0340000057571	Colec12	5.30882	8.71274e-07	0.000492644
GFZP01003042.1	AMEXTC_0340000012300	Inhba	4.17866	1.37891e-06	0.000583162
GFZP01004590.1	AMEXTC_0340000018476	LOC106674670	3.02778	1.76367e-06	0.000634672
GFZP01005253.1	AMEXTC_0340000021136	tmem182	-2.85509	1.90633e-06	0.000648485
GFZP01119059.1	AMEXTC_0340000284243	SOCS1	2.49066	1.92583e-06	0.000648485
GFZP01006994.1	AMEXTC_0340000028187	TNXB	-3.83703	1.92455e-06	0.000648485
GFZP01127996.1	AMEXTC_0340000030616	itga5	2.24873	1.94374e-06	0.000648485
GFZP01163185.1	AMEXTC_0340000179103	.	2.57805	1.89084e-06	0.000648485
GFZP01057183.1	AMEXTC_0340000263283	NDUFV1	-1.55624	1.79826e-06	0.000644457
GFZP01047729.1	AMEXTC_0340000205723	acat1	-1.95938	1.86736e-06	0.000647894
GFZP01137348.1	AMEXTC_0340000063504	CXorf21	3.33122	1.5012e-06	0.000587676
GFZP01033837.1	AMEXTC_0340000123060	srsf1a	2.28175	1.99777e-06	0.000659006
GFZP01173424.1	AMEXTC_0340000233700	ATP6AP1	1.86806	1.92262e-06	0.000648485
GFZP01119558.1	AMEXTC_0340000290749	TREM2	4.07519	2.00661e-06	0.000659024
GFZP01001576.1	AMEXTC_0340000006341	LOC100487732	4.2387	2.01296e-06	0.000659024
GFZP01144477.1	AMEXTC_0340000085929	.	3.47997	1.52416e-06	0.000587676
GFZP01175896.1	AMEXTC_0340000247280	MPEG1	3.45221	2.0334e-06	0.000663222
GFZP01008615.1	AMEXTC_0340000034681	Tmigd3	3.16282	1.91944e-06	0.000648485
GFZP01064107.1	AMEXTC_0340000015729	.	-2.17652	2.06172e-06	0.000667461
GFZP01112526.1	AMEXTC_0340000230060	.	-2.17801	2.0813e-06	0.000670641
GFZP01126477.1	AMEXTC_0340000024454	spr	-5.2529	1.45224e-06	0.000587676
GFZP01107289.1	AMEXTC_0340000202405	NCF2	3.80989	1.61584e-06	0.000607557
GFZP01108262.1	AMEXTC_0340000207707	thbs1	1.94422	1.94671e-06	0.000648485
GFZP01165285.1	AMEXTC_0340000190227	SRD5A2	3.97576	2.11061e-06	0.000670819
GFZP01007910.1	AMEXTC_0340000031864	Btk	2.52442	2.13683e-06	0.000676684
GFZP01098522.1	AMEXTC_0340000155115	SLC36A1	2.25479	2.17359e-06	0.00067829
GFZP01013543.1	AMEXTC_0340000053290	ACTN2	-3.73358	1.95098e-06	0.000648485
GFZP01118518.1	AMEXTC_0340000277529	Hebp2	-1.83343	2.08694e-06	0.000670641
GFZP01122114.1	AMEXTC_0340000006909	.	-2.63722	2.19529e-06	0.00067829
GFZP01060354.1	AMEXTC_0340000000589	rnf207b	-4.76132	1.09154e-06	0.000543186
GFZP01158505.1	AMEXTC_0340000154080	.	2.27703	2.20572e-06	0.00067829
GFZP01075084.1	AMEXTC_0340000057310	BCHE	-3.62038	2.10803e-06	0.000670819
GFZP01011183.1	AMEXTC_0340000044929	CD59	-4.70272	1.85219e-06	0.000647894
GFZP01104040.1	AMEXTC_0340000184495	MBP	2.53299	2.2465e-06	0.000683405
GFZP01157130.1	AMEXTC_0340000144498	MLLT11	-2.23317	2.26075e-06	0.000683405
GFZP01040371.1	AMEXTC_0340000165797	fen1	2.05907	2.28362e-06	0.000683405
GFZP01016180.1	AMEXTC_0340000061208	SYNPO	-2.5527	2.302e-06	0.000683817
GFZP01136758.1	AMEXTC_0340000061733	CHRNA1	-2.70476	2.37416e-06	0.000684995
GFZP01060257.1	AMEXTC_0340000000212	.	-4.82865	1.68182e-06	0.000617986
GFZP01094118.1	AMEXTC_0340000123501	Plekha2	8.49803	1.7801e-07	0.000363466
GFZP01018808.1	AMEXTC_0340000069203	COX7C	-1.71249	2.20972e-06	0.00067829
GFZP01127354.1	AMEXTC_0340000028014	NRAP	-4.52645	2.38332e-06	0.000684995
GFZP01078406.1	AMEXTC_0340000067290	Ces1c	3.43072	2.10984e-06	0.000670819
GFZP01007611.1	AMEXTC_0340000030687	CEFIP	-3.60436	2.27148e-06	0.000683405
GFZP01084119.1	AMEXTC_0340000085385	.	3.31295	1.94937e-06	0.000648485
GFZP01073465.1	AMEXTC_0340000052450	.	-5.07335	2.34077e-06	0.000683817
GFZP01171310.1	AMEXTC_0340000222598	etf1	2.02743	2.43533e-06	0.000690824
GFZP01158908.1	AMEXTC_0340000156034	sdhd-b	-1.64696	2.31298e-06	0.000683817
GFZP01051748.1	AMEXTC_0340000227228	HSPA5	2.32781	2.33061e-06	0.000683817
GFZP01053223.1	AMEXTC_0340000234987	Itpripl2	2.43452	2.49554e-06	0.000703322
GFZP01058638.1	AMEXTC_0340000281154	NDUFB8	-1.75697	2.3336e-06	0.000683817
GFZP01119115.1	AMEXTC_0340000284741	plk1	3.15332	2.32349e-06	0.000683817
GFZP01032441.1	AMEXTC_0340000113669	TCN1	4.72329	2.5324e-06	0.000703821
GFZP01131339.1	AMEXTC_0340000043971	CEFIP	-3.7183	2.55367e-06	0.000705996
GFZP01131365.1	AMEXTC_0340000044071	FBN1	-2.80781	2.21979e-06	0.00067829
GFZP01133970.1	AMEXTC_0340000053361	AGL	-4.44724	2.21025e-06	0.00067829
GFZP01003467.1	AMEXTC_0340000013987	Clcn7	3.13756	2.58115e-06	0.000711055
GFZP01003843.1	AMEXTC_0340000015482	RAI14	4.20815	2.26594e-06	0.000683405
GFZP01137696.1	AMEXTC_0340000064549	Evi2b	3.18676	2.17053e-06	0.00067829
GFZP01126683.1	AMEXTC_0340000025281	.	-3.35232	2.59647e-06	0.000711055
GFZP01000007.1	AMEXTC_0340000000020	Synpo2l	-4.73051	2.51794e-06	0.000703821
GFZP01012691.1	AMEXTC_0340000050733	.	-2.86428	2.60652e-06	0.000711055
GFZP01112219.1	AMEXTC_0340000228495	PHACTR4	-9.13849	2.13945e-07	0.000371526
GFZP01126075.1	AMEXTC_0340000022798	SLC2A4	-3.41526	2.53772e-06	0.000703821
GFZP01065204.1	AMEXTC_0340000020132	vcp	-3.21155	2.51776e-06	0.000703821
GFZP01075378.1	AMEXTC_0340000058195	MILR1	2.69875	2.4896e-06	0.000703322
GFZP01002552.1	AMEXTC_0340000010282	Cd300ld	3.22623	2.68684e-06	0.000719958
GFZP01016770.1	AMEXTC_0340000062980	LOC107197025	2.84856	2.68313e-06	0.000719958
GFZP01136222.1	AMEXTC_0340000060123	UMOD	-4.786	2.66509e-06	0.000718552
GFZP01120704.1	AMEXTC_0340000001184	Tlr5	3.54058	2.70831e-06	0.000723484
GFZP01124823.1	AMEXTC_0340000017795	ATP2A2	-2.11713	2.5232e-06	0.000703821
GFZP01032989.1	AMEXTC_0340000118118	.	3.48863	2.76835e-06	0.000725364
GFZP01176583.1	AMEXTC_0340000251030	.	-1.93822	2.72614e-06	0.000725364
GFZP01131500.1	AMEXTC_0340000044585	C3AR1	2.6097	2.77855e-06	0.000725364
GFZP01126198.1	AMEXTC_0340000023291	Cdh1	-1.92123	2.5961e-06	0.000711055
GFZP01003921.1	AMEXTC_0340000015790	Efhd2	2.26995	2.80063e-06	0.000726456
GFZP01013408.1	AMEXTC_0340000052884	HELLS	2.58569	2.90466e-06	0.000735583
GFZP01044912.1	AMEXTC_0340000190428	.	3.55623	2.4147e-06	0.000689465
GFZP01074867.1	AMEXTC_0340000056658	.	3.31855	2.61507e-06	0.000711055
GFZP01170151.1	AMEXTC_0340000216533	Clec4f	3.12139	2.83769e-06	0.000726456
GFZP01172397.1	AMEXTC_0340000228399	odc1-a	1.98845	2.7541e-06	0.000725364
GFZP01075865.1	AMEXTC_0340000059657	BLMH	2.15179	2.97864e-06	0.00074326
GFZP01065761.1	AMEXTC_0340000022344	VMP1	3.26633	2.92253e-06	0.000735583
GFZP01017649.1	AMEXTC_0340000065619	RTN4	-2.76065	2.93619e-06	0.000736892
GFZP01110871.1	AMEXTC_0340000221273	DLAT	-1.66278	2.74974e-06	0.000725364
GFZP01138688.1	AMEXTC_0340000067531	UQCRB	-1.63455	2.73294e-06	0.000725364
GFZP01015573.1	AMEXTC_0340000059386	.	-5.79934	2.62096e-06	0.000711055
GFZP01109901.1	AMEXTC_0340000216301	MYOF	-4.4932	2.78198e-06	0.000725364
GFZP01097133.1	AMEXTC_0340000145843	TMEM52	-2.13552	3.059e-06	0.000758241
GFZP01138141.1	AMEXTC_0340000065887	NDUFB5	-1.6245	2.92202e-06	0.000735583
GFZP01068424.1	AMEXTC_0340000033127	gag-pol	2.06877	3.08102e-06	0.000758241
GFZP01125163.1	AMEXTC_0340000019160	.	-5.15348	1.80954e-06	0.000645843
GFZP01110526.1	AMEXTC_0340000219426	cnfn	2.39254	3.00645e-06	0.000748055
GFZP01043020.1	AMEXTC_0340000180250	DLD	-1.86874	2.80696e-06	0.000726456
GFZP01022651.1	AMEXTC_0340000081229	SLMAP	-4.06945	2.41152e-06	0.000689465
GFZP01069018.1	AMEXTC_0340000035467	GPRC5B	-2.34358	3.11734e-06	0.000762574
GFZP01120361.1	AMEXTC_0340000301893	NDUFS2	-1.69008	2.9217e-06	0.000735583
GFZP01051999.1	AMEXTC_0340000228421	FXYD1	-2.40196	3.15511e-06	0.000765366
GFZP01071866.1	AMEXTC_0340000046874	Fam162a	-1.49664	2.97026e-06	0.00074326
GFZP01073612.1	AMEXTC_0340000052891	MYH1B	-4.5823	2.65622e-06	0.000718385
GFZP01160772.1	AMEXTC_0340000165786	Eif4g2	2.27734	3.16914e-06	0.000766632
GFZP01110184.1	AMEXTC_0340000217660	.	4.0836	3.30452e-06	0.000776919
GFZP01054410.1	AMEXTC_0340000241335	Lrrc20	-2.15969	3.32216e-06	0.000776919
GFZP01125436.1	AMEXTC_0340000020250	.	-4.41981	1.86612e-06	0.000647894
GFZP01121009.1	AMEXTC_0340000002427	CSF1R	2.76989	3.15301e-06	0.000765366
GFZP01120478.1	AMEXTC_0340000000289	.	4.68125	1.5251e-06	0.000587676
GFZP01071599.1	AMEXTC_0340000045808	FXYD1	-2.77231	3.30677e-06	0.000776919
GFZP01119108.1	AMEXTC_0340000284711	KPNA2	2.4131	3.2407e-06	0.000775329
GFZP01171046.1	AMEXTC_0340000221089	SPA17	-3.16341	3.30154e-06	0.000776919
GFZP01039002.1	AMEXTC_0340000158535	.	3.32979	2.84486e-06	0.000726456
GFZP01122058.1	AMEXTC_0340000006675	.	3.17926	3.26633e-06	0.000776919
GFZP01016150.1	AMEXTC_0340000061118	Tlr13	3.17879	2.76692e-06	0.000725364
GFZP01094252.1	AMEXTC_0340000124204	.	2.85866	3.36069e-06	0.000779344
GFZP01016758.1	AMEXTC_0340000062944	OAM	2.70147	3.20939e-06	0.000770539
GFZP01010913.1	AMEXTC_0340000043880	NCF1	3.63074	3.43922e-06	0.000790258
GFZP01131973.1	AMEXTC_0340000046501	TMOD1	-3.56438	3.40277e-06	0.000786031
GFZP01130769.1	AMEXTC_0340000041664	ITGAX	2.86578	3.32764e-06	0.000776919
GFZP01078315.1	AMEXTC_0340000067017	HNRNPM	1.56481	3.21183e-06	0.000770539
GFZP01006711.1	AMEXTC_0340000027022	spib	3.48665	3.45642e-06	0.000792121
GFZP01036626.1	AMEXTC_0340000143721	fth1-a	3.07228	3.36487e-06	0.000779344
GFZP01001389.1	AMEXTC_0340000005608	PREX1	2.22579	3.51264e-06	0.000800791
GFZP01127550.1	AMEXTC_0340000028830	SEC31A	9.09293	4.28479e-07	0.000420486
GFZP01119770.1	AMEXTC_0340000293291	Sult6b1	2.08342	3.55855e-06	0.000807031
GFZP01134016.1	AMEXTC_0340000053500	.	3.29787	3.42875e-06	0.000789937
GFZP01132444.1	AMEXTC_0340000048369	.	3.02093	3.08221e-06	0.000758241
GFZP01100915.1	AMEXTC_0340000167672	Aif1	3.32765	3.504e-06	0.000800791
GFZP01173159.1	AMEXTC_0340000232379	Prrt1	2.30027	3.60747e-06	0.000811783
GFZP01172198.1	AMEXTC_0340000227425	VSIG4	3.34411	3.35054e-06	0.000779344
GFZP01072023.1	AMEXTC_0340000047485	ADAM28	3.21917	3.66025e-06	0.000817325
GFZP01004648.1	AMEXTC_0340000018711	Gpx7	2.50966	3.65287e-06	0.000817325
GFZP01174395.1	AMEXTC_0340000238780	Arl8b	2.33331	3.64512e-06	0.000817325
GFZP01023886.1	AMEXTC_0340000085272	.	3.42299	3.52557e-06	0.00080164
GFZP01065817.1	AMEXTC_0340000022583	CSF2RB	3.08588	3.59308e-06	0.000811783
GFZP01166574.1	AMEXTC_0340000197270	Icam5	2.81882	3.75168e-06	0.000830062
GFZP01058314.1	AMEXTC_0340000277521	ERO1A	1.96465	3.77905e-06	0.000831067
GFZP01162220.1	AMEXTC_0340000173828	ATP6V1A	2.52198	3.76921e-06	0.000831
GFZP01135397.1	AMEXTC_0340000057646	.	-4.01383	2.85123e-06	0.000726456
GFZP01162654.1	AMEXTC_0340000176107	Pigr	3.15439	3.85319e-06	0.000841
GFZP01152850.1	AMEXTC_0340000113739	NDUFS3	-1.67548	3.59852e-06	0.000811783
GFZP01129391.1	AMEXTC_0340000036200	AQP4	-4.68017	3.31637e-06	0.000776919
GFZP01069062.1	AMEXTC_0340000035656	Prss23	-3.21762	3.75542e-06	0.000830062
GFZP01173037.1	AMEXTC_0340000231774	SLC11A1	4.49121	3.89889e-06	0.000842755
GFZP01136467.1	AMEXTC_0340000060858	HEBP2	-2.45663	3.9638e-06	0.000842878
GFZP01055962.1	AMEXTC_0340000249993	pclaf	2.80557	3.98086e-06	0.000842878
GFZP01159145.1	AMEXTC_0340000157205	ADM	-2.74612	3.98349e-06	0.000842878
GFZP01078271.1	AMEXTC_0340000066884	Pdhb	-1.60384	3.70493e-06	0.000823081
GFZP01130774.1	AMEXTC_0340000041682	.	-7.18331	3.92243e-07	0.000416572
GFZP01061280.1	AMEXTC_0340000004357	.	-5.40518	2.42371e-06	0.000689774
GFZP01014710.1	AMEXTC_0340000056793	MYH7	-4.72641	3.67624e-06	0.000818797
GFZP01017486.1	AMEXTC_0340000065129	Atp6v1b2	2.8459	4.0043e-06	0.000843525
GFZP01139175.1	AMEXTC_0340000069089	MYH7	-5.30476	4.05789e-06	0.000843525
GFZP01078193.1	AMEXTC_0340000066650	C1qc	2.2972	3.90962e-06	0.000842755
GFZP01009114.1	AMEXTC_0340000036706	CMLKR1	4.6772	2.34781e-06	0.000683817
GFZP01136802.1	AMEXTC_0340000061865	DUSP10	-3.30087	4.1101e-06	0.000843525
GFZP01018933.1	AMEXTC_0340000069590	.	-3.66363	4.13644e-06	0.000843525
GFZP01062791.1	AMEXTC_0340000010440	.	-3.86349	3.20951e-06	0.000770539
GFZP01006806.1	AMEXTC_0340000027422	SERPINB10	2.2509	3.89224e-06	0.000842755
GFZP01127640.1	AMEXTC_0340000029208	CD44	2.26504	3.97876e-06	0.000842878
GFZP01069691.1	AMEXTC_0340000038195	arx	-4.56912	3.11262e-06	0.000762574
GFZP01073408.1	AMEXTC_0340000052279	VSIG4	2.65409	4.14318e-06	0.000843525
GFZP01165289.1	AMEXTC_0340000190247	vcp	-3.05698	4.02662e-06	0.000843525
GFZP01034569.1	AMEXTC_0340000127210	.	1.948	3.79956e-06	0.000832098
GFZP01123560.1	AMEXTC_0340000012743	Spn	2.6936	4.18056e-06	0.000843525
GFZP01075822.1	AMEXTC_0340000059528	.	-2.7308	4.15121e-06	0.000843525
GFZP01072192.1	AMEXTC_0340000048177	.	-3.94749	3.80285e-06	0.000832098
GFZP01131034.1	AMEXTC_0340000042747	Nrros	2.16768	4.23009e-06	0.000848082
GFZP01023453.1	AMEXTC_0340000083822	.	-4.60454	4.16057e-06	0.000843525
GFZP01101990.1	AMEXTC_0340000173694	QNR-71	2.31773	4.06374e-06	0.000843525
GFZP01003216.1	AMEXTC_0340000012967	IL31RA	4.33266	3.07058e-06	0.000758241
GFZP01073015.1	AMEXTC_0340000051100	C1qb	2.56077	4.23622e-06	0.000848082
GFZP01063985.1	AMEXTC_0340000015234	HIDE1	2.60202	4.30419e-06	0.000849966
GFZP01009931.1	AMEXTC_0340000039935	Fbn2	2.6164	3.90196e-06	0.000842755
GFZP01060761.1	AMEXTC_0340000002238	Obscn	-4.12804	4.3191e-06	0.000850979
GFZP01180534.1	AMEXTC_0340000301500	Iscu	-1.97794	4.07097e-06	0.000843525
GFZP01167406.1	AMEXTC_0340000201966	Chchd2	-2.05737	4.0221e-06	0.000843525
GFZP01005601.1	AMEXTC_0340000022526	.	-3.17333	4.38428e-06	0.000855158
GFZP01002463.1	AMEXTC_0340000009939	LILRB5	2.85049	4.36506e-06	0.000855158
GFZP01071451.1	AMEXTC_0340000045194	AGL	-4.8237	4.37767e-06	0.000855158
GFZP01130558.1	AMEXTC_0340000040807	.	-2.4974	4.50539e-06	0.000864823
GFZP01132480.1	AMEXTC_0340000048522	.	2.29601	4.50853e-06	0.000864823
GFZP01122772.1	AMEXTC_0340000009560	FERMT2	-1.75695	4.28841e-06	0.000848774
GFZP01006836.1	AMEXTC_0340000027546	mmp13	7.25969	3.29269e-06	0.000776919
GFZP01061249.1	AMEXTC_0340000004215	ANKRD2	-7.42432	6.06892e-07	0.000444804
GFZP01017804.1	AMEXTC_0340000066086	Hacd1	-2.18096	4.27762e-06	0.000848774
GFZP01133698.1	AMEXTC_0340000052544	SPI1	3.17676	3.98762e-06	0.000842878
GFZP01032908.1	AMEXTC_0340000117527	Rsrp1	-3.47761	4.59185e-06	0.000878097
GFZP01121102.1	AMEXTC_0340000002797	.	-5.63934	4.17808e-06	0.000843525
GFZP01015045.1	AMEXTC_0340000057800	NEB	-4.29703	4.28668e-06	0.000848774
GFZP01073134.1	AMEXTC_0340000051457	.	-8.15926	6.20803e-07	0.000446804
GFZP01118611.1	AMEXTC_0340000278630	Dynll2	-2.09012	4.24764e-06	0.000848418
GFZP01122658.1	AMEXTC_0340000009097	slc43a2	2.49336	4.38759e-06	0.000855158
GFZP01124760.1	AMEXTC_0340000017551	chrng	-3.2088	4.68369e-06	0.000890576
GFZP01120938.1	AMEXTC_0340000002143	.	-5.09357	2.8529e-06	0.000726456
GFZP01053582.1	AMEXTC_0340000236848	Idh3g	-1.50663	4.39131e-06	0.000855158
GFZP01093298.1	AMEXTC_0340000118775	ACAN	4.90468	4.73359e-06	0.000892271
GFZP01060867.1	AMEXTC_0340000002653	GRN	3.86185	4.72653e-06	0.000892271
GFZP01101881.1	AMEXTC_0340000173079	VLDLR	-2.75081	4.59789e-06	0.000878097
GFZP01122207.1	AMEXTC_0340000007273	pol	3.40502	4.15981e-06	0.000843525
GFZP01128350.1	AMEXTC_0340000032000	BVES	-2.40259	4.70858e-06	0.000891417
GFZP01099204.1	AMEXTC_0340000158536	.	3.59943	3.97107e-06	0.000842878
GFZP01138793.1	AMEXTC_0340000067846	Mp68	-2.13188	4.39922e-06	0.000855158
GFZP01002524.1	AMEXTC_0340000010176	NCKAP1L	2.48852	4.77207e-06	0.000895647
GFZP01160293.1	AMEXTC_0340000163405	AKAP12	-2.21894	4.49486e-06	0.000864823
GFZP01159402.1	AMEXTC_0340000158522	PDHA1	-1.84215	4.28304e-06	0.000848774
GFZP01074078.1	AMEXTC_0340000054291	MYO18B	-3.15943	4.88038e-06	0.00090621
GFZP01017908.1	AMEXTC_0340000066400	MDH1	-2.04124	4.05429e-06	0.000843525
GFZP01169774.1	AMEXTC_0340000214724	ANPEP	9.274	8.33939e-07	0.000492644
GFZP01118335.1	AMEXTC_0340000275233	mcm4	1.85563	4.94091e-06	0.000911928
GFZP01168562.1	AMEXTC_0340000208267	coq10b-a	-1.86433	4.87024e-06	0.00090621
GFZP01123612.1	AMEXTC_0340000012939	CYP2A13	-2.56487	4.96862e-06	0.000911928
GFZP01121331.1	AMEXTC_0340000003720	Mlec	3.35745	5.0033e-06	0.000911928
GFZP01090596.1	AMEXTC_0340000105654	Myh7b	-4.14509	4.74624e-06	0.000892724
GFZP01044586.1	AMEXTC_0340000188737	SYT11	2.10515	5.02858e-06	0.000911928
GFZP01160375.1	AMEXTC_0340000163870	cdk1-b	3.2968	5.03954e-06	0.000911928
GFZP01059557.1	AMEXTC_0340000293229	UQCRC2	-1.61046	4.11957e-06	0.000843525
GFZP01174028.1	AMEXTC_0340000237032	.	2.46081	5.06445e-06	0.000913132
GFZP01093261.1	AMEXTC_0340000118535	C1orf21	-1.9443	5.00716e-06	0.000911928
GFZP01007273.1	AMEXTC_0340000029344	mef2d	-10.0988	8.70623e-07	0.000492644
GFZP01006993.1	AMEXTC_0340000028183	.	-3.80883	4.1844e-06	0.000843525
GFZP01093544.1	AMEXTC_0340000120266	CRYAB	-4.03282	4.50741e-06	0.000864823
GFZP01002924.1	AMEXTC_0340000011818	Adam8	10.2573	9.30936e-07	0.00050355
GFZP01064559.1	AMEXTC_0340000017554	RAE1	2.20835	5.20497e-06	0.000928853
GFZP01130918.1	AMEXTC_0340000042262	RAC2	2.1033	4.95908e-06	0.000911928
GFZP01125449.1	AMEXTC_0340000020307	.	-4.86473	3.93215e-06	0.000842878
GFZP01021873.1	AMEXTC_0340000078774	.	3.51658	4.70808e-06	0.000891417
GFZP01124644.1	AMEXTC_0340000017097	.	-4.33479	5.31187e-06	0.000938783
GFZP01060130.1	AMEXTC_0340000301497	SMOX	2.37631	5.37771e-06	0.000943611
GFZP01075892.1	AMEXTC_0340000059738	.	5.19242	4.15951e-06	0.000843525
GFZP01180567.1	AMEXTC_0340000301910	Ppm1l	-2.81028	5.42602e-06	0.000946206
GFZP01073529.1	AMEXTC_0340000052642	LOC104929038	2.19771	4.98903e-06	0.000911928
GFZP01130145.1	AMEXTC_0340000039194	Ccl19	-3.04664	5.4326e-06	0.000946206
GFZP01076567.1	AMEXTC_0340000061765	GPR65	2.75548	5.09949e-06	0.000914332
GFZP01014500.1	AMEXTC_0340000056162	Lyn	2.01421	5.38519e-06	0.000943611
GFZP01004582.1	AMEXTC_0340000018446	ERBB3	-3.69058	4.86888e-06	0.00090621
GFZP01074076.1	AMEXTC_0340000054285	.	2.26136	5.46938e-06	0.000948497
GFZP01126388.1	AMEXTC_0340000024093	Sgcd	-1.81137	5.30815e-06	0.000938783
GFZP01111683.1	AMEXTC_0340000225809	CD274	2.50622	5.58253e-06	0.000955129
GFZP01005896.1	AMEXTC_0340000023707	.	-3.20543	5.42981e-06	0.000946206
GFZP01016941.1	AMEXTC_0340000063493	.	2.08053	5.64924e-06	0.000962759
GFZP01132983.1	AMEXTC_0340000050399	CD300LF	2.93774	5.32064e-06	0.000938783
GFZP01173242.1	AMEXTC_0340000232911	glmp-b	1.65041	5.5138e-06	0.000950385
GFZP01129493.1	AMEXTC_0340000036607	c3ar1	3.75046	4.86532e-06	0.00090621
GFZP01072778.1	AMEXTC_0340000050389	MYO1F	3.23133	5.71365e-06	0.000967901
GFZP01052384.1	AMEXTC_0340000230464	.	-1.93954	5.75411e-06	0.000967901
GFZP01112097.1	AMEXTC_0340000227901	SLC15A3	2.84161	5.74718e-06	0.000967901
GFZP01069602.1	AMEXTC_0340000037838	TRAK1	-2.29482	5.79574e-06	0.000967901
GFZP01000343.1	AMEXTC_0340000001368	Ccl24	4.9157	5.78051e-06	0.000967901
GFZP01171994.1	AMEXTC_0340000226518	NIPSNAP3A	-2.25668	5.74057e-06	0.000967901
GFZP01138397.1	AMEXTC_0340000066657	NDUFS6	-1.59708	5.32529e-06	0.000938783
GFZP01018805.1	AMEXTC_0340000069194	.	5.7827	4.95378e-06	0.000911928
GFZP01004463.1	AMEXTC_0340000017967	TACC2	-2.54673	5.91507e-06	0.000979316
GFZP01137059.1	AMEXTC_0340000062637	.	4.13907	4.06092e-06	0.000843525
GFZP01071512.1	AMEXTC_0340000045438	CSF3R	4.95462	5.24072e-06	0.00093332
GFZP01062092.1	AMEXTC_0340000007611	abhd12	2.30687	6.0283e-06	0.000992403
GFZP01136357.1	AMEXTC_0340000060528	fth1-b	3.24645	5.47842e-06	0.000948497
GFZP01163674.1	AMEXTC_0340000181536	LOC107552791	2.21171	5.76159e-06	0.000967901
GFZP01063871.1	AMEXTC_0340000014787	PRKAB2	-3.34336	6.04558e-06	0.000993369
GFZP01120565.1	AMEXTC_0340000000631	LIMD1	7.87178	1.14019e-06	0.000548703
GFZP01126510.1	AMEXTC_0340000024582	C1qtnf1	-3.49483	6.07718e-06	0.000996681
GFZP01174977.1	AMEXTC_0340000242250	HYAL1	2.68771	6.01677e-06	0.000992403
GFZP01003026.1	AMEXTC_0340000012233	MRC1	2.89711	6.25128e-06	0.00101947
GFZP01135088.1	AMEXTC_0340000056716	TTN	-4.86814	5.73801e-06	0.000967901
GFZP01070892.1	AMEXTC_0340000042988	.	2.53802	6.36683e-06	0.0010306
GFZP01152859.1	AMEXTC_0340000113831	.	-3.19315	6.39691e-06	0.0010309
GFZP01175885.1	AMEXTC_0340000247226	Ndufb10	-1.64423	5.55739e-06	0.000952698
GFZP01018305.1	AMEXTC_0340000067592	ATP5PF	-1.79126	5.54753e-06	0.000952698
GFZP01125236.1	AMEXTC_0340000019464	HIDE1	4.45093	5.72189e-06	0.000967901
GFZP01063663.1	AMEXTC_0340000013963	VMP1	4.03317	6.48408e-06	0.00103991
GFZP01163638.1	AMEXTC_0340000181346	HSD17B14	2.64068	6.52814e-06	0.00104505
GFZP01125211.1	AMEXTC_0340000019363	.	-4.93472	4.20493e-06	0.000845705
GFZP01142993.1	AMEXTC_0340000081035	.	-4.32338	5.28112e-06	0.000938595
GFZP01041845.1	AMEXTC_0340000173992	Suclg1	-1.44867	5.80167e-06	0.000967901
GFZP01013675.1	AMEXTC_0340000053687	Actn2	-4.31094	4.67226e-06	0.000890346
GFZP01132631.1	AMEXTC_0340000049119	Mypop	-5.51517	2.36144e-06	0.000684995
GFZP01069786.1	AMEXTC_0340000038580	LINE-1	3.25414	6.70145e-06	0.00106389
GFZP01060347.1	AMEXTC_0340000000565	CARD9	3.38021	6.54224e-06	0.00104539
GFZP01016489.1	AMEXTC_0340000062136	gatm	-2.49325	6.31792e-06	0.00102611
GFZP01124277.1	AMEXTC_0340000015605	LOC102945200	3.09003	6.73724e-06	0.00106416
GFZP01059449.1	AMEXTC_0340000291872	ORC6	2.60625	6.40422e-06	0.0010309
GFZP01047401.1	AMEXTC_0340000203921	ZFYVE26	2.4376	6.79187e-06	0.00106765
GFZP01001702.1	AMEXTC_0340000006874	.	-5.71319	5.46531e-06	0.000948497
GFZP01104810.1	AMEXTC_0340000188833	Kbtbd13	-3.20593	6.82788e-06	0.00106842
GFZP01130733.1	AMEXTC_0340000041518	.	3.20554	6.02489e-06	0.000992403
GFZP01065028.1	AMEXTC_0340000019437	V-FPS	2.8527	6.63489e-06	0.00105825
GFZP01112039.1	AMEXTC_0340000227606	Pmp22	-2.66967	7.0691e-06	0.00109179
GFZP01134304.1	AMEXTC_0340000054364	eif3a	2.95739	7.07613e-06	0.00109179
GFZP01156669.1	AMEXTC_0340000141003	RPS6KA	2.36724	7.00504e-06	0.00108548
GFZP01084199.1	AMEXTC_0340000085664	APP	2.82681	7.11534e-06	0.00109179
GFZP01012789.1	AMEXTC_0340000051027	.	-7.07634	1.36007e-06	0.000583162
GFZP01003643.1	AMEXTC_0340000014687	RPH3A	7.52848	1.4336e-06	0.000587676
GFZP01015821.1	AMEXTC_0340000060130	.	2.2601	7.15105e-06	0.00109284
GFZP01100171.1	AMEXTC_0340000163856	SLC7A8	2.34819	6.4659e-06	0.00103891
GFZP01014037.1	AMEXTC_0340000054773	NCF1	4.01369	7.21043e-06	0.00109586
GFZP01017334.1	AMEXTC_0340000064673	MYLK	-2.50539	7.18239e-06	0.00109542
GFZP01105491.1	AMEXTC_0340000192394	SNTA1	-1.88633	6.70797e-06	0.00106389
GFZP01010134.1	AMEXTC_0340000040731	SFXN1	1.7969	7.12096e-06	0.00109179
GFZP01129091.1	AMEXTC_0340000034971	Pgm5	-2.75882	7.30001e-06	0.00110754
GFZP01109100.1	AMEXTC_0340000212141	MAP1LC3B	-1.4881	6.66015e-06	0.00106034
GFZP01167840.1	AMEXTC_0340000204074	.	2.98099	7.40634e-06	0.0011159
GFZP01002623.1	AMEXTC_0340000010569	Lcp2	2.98451	7.15288e-06	0.00109284
GFZP01121309.1	AMEXTC_0340000003628	GMPR	-2.055	6.76563e-06	0.00106545
GFZP01065542.1	AMEXTC_0340000021479	COL12A1	2.53355	6.8459e-06	0.00106842
GFZP01122115.1	AMEXTC_0340000006914	Fndc1	-2.70208	7.42812e-06	0.00111725
GFZP01127075.1	AMEXTC_0340000026863	F13A1	1.93761	6.71912e-06	0.00106389
GFZP01063417.1	AMEXTC_0340000012964	.	-4.37808	6.81112e-06	0.00106842
GFZP01101795.1	AMEXTC_0340000172700	.	3.47114	6.84795e-06	0.00106842
GFZP01102633.1	AMEXTC_0340000177204	Marco	3.47793	6.96784e-06	0.00108164
GFZP01121616.1	AMEXTC_0340000004900	Ccdc88a	3.07487	7.84721e-06	0.00115828
GFZP01146310.1	AMEXTC_0340000091582	Ppif	-5.58314	7.20692e-06	0.00109586
GFZP01172728.1	AMEXTC_0340000230061	Slc25a11	-2.2743	7.32942e-06	0.00110861
GFZP01014230.1	AMEXTC_0340000055352	SH3KBP1	-7.16677	1.4935e-06	0.000587676
GFZP01163583.1	AMEXTC_0340000181103	.	-4.92877	5.86831e-06	0.000973425
GFZP01019391.1	AMEXTC_0340000071015	Tpm3	10.5485	2.04765e-06	0.00066538
GFZP01069320.1	AMEXTC_0340000036720	SCUBE3	8.01212	1.84838e-06	0.000647894
GFZP01178914.1	AMEXTC_0340000279787	Nars	1.62109	7.6358e-06	0.00113476
GFZP01071844.1	AMEXTC_0340000046791	.	-4.79788	3.96056e-06	0.000842878
GFZP01069958.1	AMEXTC_0340000039256	LOC103055937	3.58359	7.95258e-06	0.00116396
GFZP01140799.1	AMEXTC_0340000074156	LEP	3.26963	7.92736e-06	0.00116223
GFZP01156138.1	AMEXTC_0340000137180	Ppp1cb	-1.92095	6.85998e-06	0.00106842
GFZP01063299.1	AMEXTC_0340000012508	.	-5.14925	3.88289e-06	0.000842755
GFZP01001388.1	AMEXTC_0340000005605	SULF2	2.01262	7.68339e-06	0.00113795
GFZP01010132.1	AMEXTC_0340000040724	NASP	-8.52231	1.8823e-06	0.000648485
GFZP01168911.1	AMEXTC_0340000209975	ENTPD1	1.50537	7.50752e-06	0.00112144
GFZP01124935.1	AMEXTC_0340000018243	FLNC	-3.17432	7.45888e-06	0.00111801
GFZP01013097.1	AMEXTC_0340000051951	.	6.45473	1.64058e-06	0.000608479
GFZP01069980.1	AMEXTC_0340000039346	LRRC15	2.32905	8.37779e-06	0.00121143
GFZP01034300.1	AMEXTC_0340000125618	gpt2	-3.4649	8.38891e-06	0.00121143
GFZP01138772.1	AMEXTC_0340000067783	Cox7c	-1.88211	7.3748e-06	0.00111307
GFZP01006877.1	AMEXTC_0340000027703	.	-5.00663	6.32732e-06	0.00102611
GFZP01039488.1	AMEXTC_0340000161197	.	3.23717	7.11321e-06	0.00109179
GFZP01157703.1	AMEXTC_0340000148408	SLC39A7	1.52411	7.88679e-06	0.00116018
GFZP01101147.1	AMEXTC_0340000169016	TENT5A	7.77485	1.9798e-06	0.000655562
GFZP01018174.1	AMEXTC_0340000067199	.	7.86029	7.9006e-06	0.00116026
GFZP01133223.1	AMEXTC_0340000051119	.	5.06448	5.0473e-06	0.000911928
GFZP01073175.1	AMEXTC_0340000051580	Sh3bgr	-4.58697	8.67205e-06	0.00122392
GFZP01072090.1	AMEXTC_0340000047756	.	4.07403	8.48673e-06	0.00121559
GFZP01004867.1	AMEXTC_0340000019599	SEMA3C	-1.97605	8.51191e-06	0.00121719
GFZP01066102.1	AMEXTC_0340000023726	FHL2	-1.77489	8.10954e-06	0.00118098
GFZP01127570.1	AMEXTC_0340000028907	CORO1A	2.56585	8.68919e-06	0.00122392
GFZP01084895.1	AMEXTC_0340000087854	evl	2.78371	8.77403e-06	0.00123241
GFZP01143764.1	AMEXTC_0340000083516	fth1-b	3.29576	8.06434e-06	0.00117637
GFZP01008875.1	AMEXTC_0340000035723	Trpv1	6.6934	1.86588e-06	0.000647894
GFZP01145880.1	AMEXTC_0340000090250	PFKM	-2.50077	8.89922e-06	0.00124198
GFZP01153728.1	AMEXTC_0340000120159	ERMAP	4.74361	8.85289e-06	0.00123949
GFZP01067887.1	AMEXTC_0340000030977	.	-3.97197	8.99803e-06	0.00124777
GFZP01069933.1	AMEXTC_0340000039158	.	-5.14234	8.54532e-06	0.00121996
GFZP01037939.1	AMEXTC_0340000152964	brms1la	2.32958	8.98618e-06	0.00124777
GFZP01096220.1	AMEXTC_0340000139281	.	5.28939	5.34915e-06	0.000941083
GFZP01017080.1	AMEXTC_0340000063911	Phkg1	-2.77397	8.63446e-06	0.00122392
GFZP01068287.1	AMEXTC_0340000032586	Gpr132	2.46698	9.16705e-06	0.00126266
GFZP01000426.1	AMEXTC_0340000001709	PLCG2	2.27898	9.15084e-06	0.00126266
GFZP01100033.1	AMEXTC_0340000163060	LCP2	1.75003	8.01577e-06	0.00117124
GFZP01132195.1	AMEXTC_0340000047366	RALGAPA1	7.8413	2.28294e-06	0.000683405
GFZP01072690.1	AMEXTC_0340000050125	MFHAS1	3.3803	8.67452e-06	0.00122392
GFZP01132423.1	AMEXTC_0340000048289	CYBB	3.1866	8.69941e-06	0.00122392
GFZP01177038.1	AMEXTC_0340000256975	HM13	1.69586	8.89159e-06	0.00124198
GFZP01129017.1	AMEXTC_0340000034675	EWSR1	2.09085	9.27862e-06	0.00126851
GFZP01156793.1	AMEXTC_0340000141983	PTPRC	2.02387	9.20048e-06	0.00126377
GFZP01017936.1	AMEXTC_0340000066484	ATP5IF1	-1.72622	7.45614e-06	0.00111801
GFZP01059464.1	AMEXTC_0340000291938	NDUFA3	-1.68203	7.75605e-06	0.00114676
GFZP01010609.1	AMEXTC_0340000042648	ASPN	-2.30853	8.92744e-06	0.00124393
GFZP01066710.1	AMEXTC_0340000026214	THBS3	-2.1782	8.29819e-06	0.00120507
GFZP01075730.1	AMEXTC_0340000059252	unc45b	-3.74503	9.51167e-06	0.00128162
GFZP01081741.1	AMEXTC_0340000077721	.	6.93887	2.18977e-06	0.00067829
GFZP01023577.1	AMEXTC_0340000084245	MYH7B	-4.01781	9.49992e-06	0.00128162
GFZP01003925.1	AMEXTC_0340000015812	RUNX2	6.71927	2.15203e-06	0.00067829
GFZP01146784.1	AMEXTC_0340000093059	tubb	2.36025	9.55786e-06	0.00128391
GFZP01060165.1	AMEXTC_0340000301916	Ldhb	-1.95508	7.54109e-06	0.00112321
GFZP01081555.1	AMEXTC_0340000077138	MYH3	-4.10915	8.30264e-06	0.00120507
GFZP01136942.1	AMEXTC_0340000062285	ATP1A2	-3.03282	9.68626e-06	0.00128981
GFZP01117132.1	AMEXTC_0340000260722	NDUFB6	-1.48516	8.60365e-06	0.00122228
GFZP01056644.1	AMEXTC_0340000257010	NDUFS4	-1.94881	8.48416e-06	0.00121559
GFZP01070697.1	AMEXTC_0340000042178	MFSD1	2.49526	9.65282e-06	0.00128733
GFZP01136886.1	AMEXTC_0340000062117	.	4.44169	7.10472e-06	0.00109179
GFZP01137517.1	AMEXTC_0340000064012	NCF2	3.78146	9.98962e-06	0.00131018
GFZP01008373.1	AMEXTC_0340000033728	Fbn2	1.936	1.00444e-05	0.00131341
GFZP01017688.1	AMEXTC_0340000065736	Atp5mf	-1.49346	7.88458e-06	0.00116018
GFZP01082868.1	AMEXTC_0340000081281	.	2.56536	1.01427e-05	0.00132031
GFZP01062059.1	AMEXTC_0340000007489	.	-3.73864	9.09693e-06	0.00125749
GFZP01070330.1	AMEXTC_0340000040710	CD22	2.71343	1.01898e-05	0.00132082
GFZP01012707.1	AMEXTC_0340000050781	.	-2.97152	1.016e-05	0.00132059
GFZP01125959.1	AMEXTC_0340000022328	.	6.1278	2.21436e-06	0.00067829
GFZP01076938.1	AMEXTC_0340000062879	EMILIN3	-2.82912	9.95632e-06	0.00130962
GFZP01043013.1	AMEXTC_0340000180214	MFSD1	1.79671	9.97035e-06	0.00130962
GFZP01175522.1	AMEXTC_0340000245141	igf2-b	2.43088	9.95263e-06	0.00130962
GFZP01123297.1	AMEXTC_0340000011687	.	-3.66602	1.03013e-05	0.00132652
GFZP01018157.1	AMEXTC_0340000067148	Ndufab1	-1.40724	8.47596e-06	0.00121559
GFZP01060274.1	AMEXTC_0340000000280	.	-4.326	1.02618e-05	0.00132393
GFZP01002286.1	AMEXTC_0340000009238	Clk4	-1.44163	9.23506e-06	0.00126653
GFZP01177995.1	AMEXTC_0340000268437	PARK7	-1.44285	8.57954e-06	0.00122085
GFZP01109342.1	AMEXTC_0340000213610	Slmap	-2.75912	9.37649e-06	0.00126992
GFZP01001995.1	AMEXTC_0340000008030	Sall3	4.78543	7.3325e-06	0.00110861
GFZP01143490.1	AMEXTC_0340000082623	.	2.66629	1.03787e-05	0.00132917
GFZP01178244.1	AMEXTC_0340000271294	abcb8	1.94827	1.04647e-05	0.0013343
GFZP01007624.1	AMEXTC_0340000030732	.	-5.76349	9.61935e-06	0.00128684
GFZP01011960.1	AMEXTC_0340000048053	Scimp	2.70462	1.03598e-05	0.0013287
GFZP01137933.1	AMEXTC_0340000065260	SLC7A7	2.50949	1.0011e-05	0.00131101
GFZP01177577.1	AMEXTC_0340000263246	SMPDL3A	6.15923	2.34036e-06	0.000683817
GFZP01097911.1	AMEXTC_0340000151363	Ddx39a	1.61774	9.94632e-06	0.00130962
GFZP01061941.1	AMEXTC_0340000007028	mustn1	-3.33349	8.56075e-06	0.00122017
GFZP01104815.1	AMEXTC_0340000188853	FUS	1.3903	9.52171e-06	0.00128162
GFZP01013856.1	AMEXTC_0340000054230	.	3.07001	1.08731e-05	0.00135077
GFZP01004506.1	AMEXTC_0340000018142	.	-4.26305	1.07121e-05	0.0013474
GFZP01137350.1	AMEXTC_0340000063510	Cbfb	3.55593	1.07871e-05	0.00134778
GFZP01061295.1	AMEXTC_0340000004420	.	-2.70164	1.08909e-05	0.00135106
GFZP01051760.1	AMEXTC_0340000227277	hypothetical	2.30141	1.07839e-05	0.00134778
GFZP01017046.1	AMEXTC_0340000063808	.	-4.12458	1.03123e-05	0.00132652
GFZP01130956.1	AMEXTC_0340000042402	Il11	9.67238	3.30953e-06	0.000776919
GFZP01130873.1	AMEXTC_0340000042079	CFP	2.12335	1.09581e-05	0.00135553
GFZP01016234.1	AMEXTC_0340000061370	ephx3	-1.40059	9.80777e-06	0.00129608
GFZP01058164.1	AMEXTC_0340000275658	Ndufa8	-1.538	9.25666e-06	0.00126749
GFZP01081322.1	AMEXTC_0340000076417	SLC25A4	-2.97515	9.36079e-06	0.00126992
GFZP01069849.1	AMEXTC_0340000038835	.	-6.99582	2.82365e-06	0.000726456
GFZP01137896.1	AMEXTC_0340000065149	Itgax	2.76653	1.08441e-05	0.00135077
GFZP01034006.1	AMEXTC_0340000124005	CSDE1	-1.56202	9.17786e-06	0.00126266
GFZP01122905.1	AMEXTC_0340000010084	MYOZ2	-3.03407	9.56825e-06	0.00128391
GFZP01018299.1	AMEXTC_0340000067574	CYP27B1	6.65058	2.84426e-06	0.000726456
GFZP01063444.1	AMEXTC_0340000013065	Elmo1	1.77663	1.12139e-05	0.00137565
GFZP01001769.1	AMEXTC_0340000007142	PCDH7	2.9748	1.12509e-05	0.00137612
GFZP01011388.1	AMEXTC_0340000045768	SLC6A6	-6.31793	2.38126e-06	0.000684995
GFZP01066796.1	AMEXTC_0340000026556	ST8SIA4	2.8567	1.15216e-05	0.00139551
GFZP01120340.1	AMEXTC_0340000301536	Idh3a	-1.49247	1.03514e-05	0.0013287
GFZP01135748.1	AMEXTC_0340000058700	CCR3	5.21403	1.15153e-05	0.00139551
GFZP01004879.1	AMEXTC_0340000019651	POLR3H	-2.12383	1.01921e-05	0.00132082
GFZP01111945.1	AMEXTC_0340000227208	hypothetical	1.47442	8.98944e-06	0.00124777
GFZP01161025.1	AMEXTC_0340000167099	Synpo2	-4.35949	1.1378e-05	0.00138777
GFZP01019360.1	AMEXTC_0340000070919	Cox7b	-1.35319	9.37326e-06	0.00126992
GFZP01014800.1	AMEXTC_0340000057063	CTSK	-5.8023	1.11943e-05	0.00137565
GFZP01006569.1	AMEXTC_0340000026452	.	2.92593	1.06365e-05	0.00134635
GFZP01060779.1	AMEXTC_0340000002317	.	-3.3384	1.01041e-05	0.00131923
GFZP01123588.1	AMEXTC_0340000012852	ATP1A2	-3.43812	1.15594e-05	0.00139621
GFZP01010717.1	AMEXTC_0340000043087	PRCP	1.63919	1.07376e-05	0.0013474
GFZP01005320.1	AMEXTC_0340000021392	K02A2.6	-7.62376	3.14313e-06	0.000765366
GFZP01056949.1	AMEXTC_0340000260798	CHAF1A	1.98239	1.18806e-05	0.0014235
GFZP01096154.1	AMEXTC_0340000138766	Lancl1	-2.0112	1.15433e-05	0.00139619
GFZP01121083.1	AMEXTC_0340000002720	ROBO1	2.00077	1.15806e-05	0.00139682
GFZP01019477.1	AMEXTC_0340000071296	.	2.62531	1.18918e-05	0.0014235
GFZP01155344.1	AMEXTC_0340000131491	NDUFB1	-1.6093	1.02316e-05	0.001323
GFZP01005789.1	AMEXTC_0340000023271	.	2.02469	1.20377e-05	0.0014327
GFZP01154789.1	AMEXTC_0340000126127	.	-1.52667	1.05932e-05	0.00134382
GFZP01071285.1	AMEXTC_0340000044531	RTase	3.03368	1.1845e-05	0.00142281
GFZP01134394.1	AMEXTC_0340000054634	reverse	2.25272	1.12745e-05	0.00137707
GFZP01160072.1	AMEXTC_0340000162322	.	-3.18504	1.14909e-05	0.00139551
GFZP01003908.1	AMEXTC_0340000015738	.	-4.18745	1.22401e-05	0.00144077
GFZP01128087.1	AMEXTC_0340000030971	vsig10	-3.55943	1.23747e-05	0.0014471
GFZP01128935.1	AMEXTC_0340000034338	SFRP4	2.43241	1.23962e-05	0.0014471
GFZP01067596.1	AMEXTC_0340000029823	NIPSNAP2	-1.83713	1.0601e-05	0.00134382
GFZP01007605.1	AMEXTC_0340000030666	LPL	1.96848	1.19789e-05	0.001431
GFZP01001663.1	AMEXTC_0340000006708	SRD5A2	2.95546	1.25024e-05	0.00145365
GFZP01008305.1	AMEXTC_0340000033450	SDC3	2.22883	1.21268e-05	0.00143711
GFZP01019300.1	AMEXTC_0340000070739	MDH1	-2.00293	1.04347e-05	0.00133243
GFZP01014444.1	AMEXTC_0340000055994	SLC25A4	-3.05572	9.73225e-06	0.00129396
GFZP01016461.1	AMEXTC_0340000062052	Stc1	6.50674	4.95249e-06	0.000911928
GFZP01134821.1	AMEXTC_0340000055915	TNMD	-2.24321	1.2415e-05	0.00144736
GFZP01143564.1	AMEXTC_0340000082853	ATP1A2	-3.15536	1.27068e-05	0.00146762
GFZP01021791.1	AMEXTC_0340000078503	Myh4	-4.18187	1.10504e-05	0.00136501
GFZP01163580.1	AMEXTC_0340000181093	Aldh5a1	1.95203	1.20225e-05	0.0014327
GFZP01135779.1	AMEXTC_0340000058793	LAMA4	-3.02589	1.28349e-05	0.00147162
GFZP01113481.1	AMEXTC_0340000235243	Sugp2	1.43835	1.05997e-05	0.00134382
GFZP01121221.1	AMEXTC_0340000003268	Rhog	2.89016	1.26496e-05	0.00146295
GFZP01132390.1	AMEXTC_0340000048165	.	-4.85118	1.07566e-05	0.00134778
GFZP01073967.1	AMEXTC_0340000053958	.	-3.34634	1.11985e-05	0.00137565
GFZP01016052.1	AMEXTC_0340000060823	Csrp1	-12.4197	4.4627e-06	0.000864823
GFZP01136917.1	AMEXTC_0340000062210	CD200R1B	2.218	1.29694e-05	0.00147448
GFZP01157795.1	AMEXTC_0340000149133	midn	1.99085	1.29043e-05	0.00147183
GFZP01134345.1	AMEXTC_0340000054487	.	2.07682	1.26331e-05	0.00146295
GFZP01078643.1	AMEXTC_0340000068020	Ndufa4	-2.29151	1.02394e-05	0.001323
GFZP01124638.1	AMEXTC_0340000017073	DOCK8	2.17018	1.2959e-05	0.00147448
GFZP01015537.1	AMEXTC_0340000059278	.	3.27929	1.28225e-05	0.00147162
GFZP01005127.1	AMEXTC_0340000020646	.	-2.80101	1.31548e-05	0.00148393
GFZP01002579.1	AMEXTC_0340000010392	Clic5	-4.40181	1.06731e-05	0.0013474
GFZP01071531.1	AMEXTC_0340000045510	HRC	-5.07699	1.30147e-05	0.00147756
GFZP01010684.1	AMEXTC_0340000042959	CCDC141	-3.54319	1.26341e-05	0.00146295
GFZP01003807.1	AMEXTC_0340000015324	.	-3.43791	1.33595e-05	0.00149339
GFZP01051882.1	AMEXTC_0340000227835	AHNAK	-1.35699	1.07125e-05	0.0013474
GFZP01131355.1	AMEXTC_0340000044036	Myh7b	-4.30137	1.31261e-05	0.00148262
GFZP01128911.1	AMEXTC_0340000034240	PEBP1	-1.8315	1.22427e-05	0.00144077
GFZP01096031.1	AMEXTC_0340000137795	aurkb-a	2.2624	1.34759e-05	0.00149689
GFZP01123061.1	AMEXTC_0340000010712	COL4A1	-4.36901	1.34247e-05	0.00149376
GFZP01124978.1	AMEXTC_0340000018417	CA3	-4.16873	1.21456e-05	0.00143711
GFZP01007571.1	AMEXTC_0340000030531	TMIGD3	7.29805	4.10558e-06	0.000843525
GFZP01120369.1	AMEXTC_0340000301930	adhfe1	-2.19264	1.34047e-05	0.00149376
GFZP01066555.1	AMEXTC_0340000025590	CYR61	1.9694	1.34306e-05	0.00149376
GFZP01131758.1	AMEXTC_0340000045612	CLEC7A	2.96879	1.3871e-05	0.00151783
GFZP01062608.1	AMEXTC_0340000009712	FHDC1	2.72186	1.3832e-05	0.00151783
GFZP01102775.1	AMEXTC_0340000177941	Mapk11	1.77114	1.31016e-05	0.00148262
GFZP01040688.1	AMEXTC_0340000167458	DMBT1	3.65593	1.23829e-05	0.0014471
GFZP01071865.1	AMEXTC_0340000046871	Nfib	-1.78317	1.33758e-05	0.00149339
GFZP01129035.1	AMEXTC_0340000034749	.	-3.81703	1.28597e-05	0.00147162
GFZP01175013.1	AMEXTC_0340000242392	Myl4	-3.78355	1.21225e-05	0.00143711
GFZP01071674.1	AMEXTC_0340000046103	Tmpo	2.90282	1.33739e-05	0.00149339
GFZP01168715.1	AMEXTC_0340000209037	APOO	-1.71316	1.36405e-05	0.00151132
GFZP01133829.1	AMEXTC_0340000052937	hypothetical	2.97392	1.38055e-05	0.00151783
GFZP01061692.1	AMEXTC_0340000006008	SIGLEC15	2.70107	1.40339e-05	0.00152961
GFZP01177342.1	AMEXTC_0340000260752	Uqcrq	-1.42591	1.14985e-05	0.00139551
GFZP01155987.1	AMEXTC_0340000136092	MMP14	1.93645	1.21948e-05	0.00143902
GFZP01129486.1	AMEXTC_0340000036582	NASP	11.4139	5.1026e-06	0.000914332
GFZP01024074.1	AMEXTC_0340000085930	.	3.17	1.3368e-05	0.00149339
GFZP01001158.1	AMEXTC_0340000004682	.	4.23101	1.3841e-05	0.00151783
GFZP01176501.1	AMEXTC_0340000250603	Rgs10	3.7681	1.43425e-05	0.00155228
GFZP01065657.1	AMEXTC_0340000021946	Inpp5d	3.32369	1.43846e-05	0.00155228
GFZP01010190.1	AMEXTC_0340000040944	Casq2	-3.78321	1.44183e-05	0.00155285
GFZP01065501.1	AMEXTC_0340000021318	SLC25A4	-3.27801	1.43645e-05	0.00155228
GFZP01069111.1	AMEXTC_0340000035856	.	-4.79441	1.44503e-05	0.00155285
GFZP01007195.1	AMEXTC_0340000029024	HCK	3.32504	1.3954e-05	0.0015228
GFZP01007315.1	AMEXTC_0340000029506	CYSLTR2	3.2638	1.42297e-05	0.00154515
GFZP01123065.1	AMEXTC_0340000010728	LPXN	2.7162	1.43833e-05	0.00155228
GFZP01016569.1	AMEXTC_0340000062376	MYOT	-3.54259	1.20426e-05	0.0014327
GFZP01075355.1	AMEXTC_0340000058126	Pcbp4	-2.67949	1.45447e-05	0.00155416
GFZP01079406.1	AMEXTC_0340000070436	Minos1	-1.44734	1.24648e-05	0.00145121
GFZP01077573.1	AMEXTC_0340000064785	.	2.22652	1.44303e-05	0.00155285
GFZP01133775.1	AMEXTC_0340000052775	.	2.96777	1.42742e-05	0.00154805
GFZP01001548.1	AMEXTC_0340000006233	CORO7	1.66572	1.41088e-05	0.00153393
GFZP01128136.1	AMEXTC_0340000031166	.	-3.1268	1.45854e-05	0.00155659
GFZP01067056.1	AMEXTC_0340000027616	HHIPL1	4.61036	1.04964e-05	0.00133639
GFZP01077461.1	AMEXTC_0340000064449	CYP27B1	7.93021	5.11402e-06	0.000914495
GFZP01061234.1	AMEXTC_0340000004152	MS4A12	2.68413	1.47952e-05	0.00156937
GFZP01033883.1	AMEXTC_0340000123326	.	-6.17644	1.45136e-05	0.00155285
GFZP01017378.1	AMEXTC_0340000064805	got2	-1.69971	1.12064e-05	0.00137565
GFZP01060817.1	AMEXTC_0340000002465	Lyn	2.58253	1.49357e-05	0.00156996
GFZP01041902.1	AMEXTC_0340000174262	COL22A1	-4.48548	9.40296e-06	0.00127153
GFZP01105937.1	AMEXTC_0340000194731	EVL	2.23208	1.44946e-05	0.00155285
GFZP01004220.1	AMEXTC_0340000017016	CPAMD8	-2.04015	1.47442e-05	0.00156587
GFZP01157033.1	AMEXTC_0340000143751	UQCR11	-1.84901	1.25442e-05	0.00145657
GFZP01176460.1	AMEXTC_0340000250460	.	-2.37364	1.50827e-05	0.00157477
GFZP01072716.1	AMEXTC_0340000050203	BCAN	5.51535	1.31102e-05	0.00148262
GFZP01141805.1	AMEXTC_0340000077293	.	-3.8825	1.21414e-05	0.00143711
GFZP01160609.1	AMEXTC_0340000164997	IARS	1.60987	1.36781e-05	0.00151273
GFZP01159742.1	AMEXTC_0340000160292	Rnpep	1.53366	1.37522e-05	0.00151783
GFZP01066725.1	AMEXTC_0340000026271	Pla2g4c	4.05577	1.52449e-05	0.00158426
GFZP01057316.1	AMEXTC_0340000264998	Tuba1c	3.45854	1.28844e-05	0.00147183
GFZP01120821.1	AMEXTC_0340000001664	TRIM54	-2.56883	1.44686e-05	0.00155285
GFZP01037470.1	AMEXTC_0340000149615	MYO1F	3.96852	1.28252e-05	0.00147162
GFZP01067037.1	AMEXTC_0340000027544	AGRN	-2.00516	1.49016e-05	0.00156996
GFZP01069886.1	AMEXTC_0340000038979	Col8a1	-2.3632	1.52349e-05	0.00158426
GFZP01126158.1	AMEXTC_0340000023134	.	-8.21235	5.03112e-06	0.000911928
GFZP01074948.1	AMEXTC_0340000056902	EDC1	2.19769	1.48503e-05	0.00156996
GFZP01126012.1	AMEXTC_0340000022555	Pigr	4.38595	1.53315e-05	0.00158898
GFZP01100823.1	AMEXTC_0340000167098	SYNPO2	-4.38442	1.3891e-05	0.00151783
GFZP01033750.1	AMEXTC_0340000122567	FXYD6	2.79062	1.53903e-05	0.00159178
GFZP01063931.1	AMEXTC_0340000015019	CEACAM6	3.97978	1.28107e-05	0.00147162
GFZP01003967.1	AMEXTC_0340000015976	Hnrnpd	1.55307	1.3688e-05	0.00151273
GFZP01124940.1	AMEXTC_0340000018261	.	-3.44929	1.55873e-05	0.00160566
GFZP01045478.1	AMEXTC_0340000193321	Bmpr2	7.19565	5.01557e-06	0.000911928
GFZP01011770.1	AMEXTC_0340000047280	.	-2.87179	1.55587e-05	0.00160539
GFZP01005163.1	AMEXTC_0340000020795	ABCG4	3.74273	1.46084e-05	0.00155714
GFZP01005870.1	AMEXTC_0340000023604	FBLN1	4.25003	1.57971e-05	0.00162039
GFZP01057528.1	AMEXTC_0340000267545	NDUFA10	-1.50187	1.2807e-05	0.00147162
GFZP01113928.1	AMEXTC_0340000237491	CDC42EP2	-2.29839	1.58648e-05	0.0016216
GFZP01132808.1	AMEXTC_0340000049859	GLIPR1	3.88532	1.54737e-05	0.00159851
GFZP01107711.1	AMEXTC_0340000204412	CSF1	5.84697	4.47217e-06	0.000864823
GFZP01136127.1	AMEXTC_0340000059838	.	2.36866	1.4963e-05	0.00156996
GFZP01133193.1	AMEXTC_0340000051029	.	-3.31777	1.33741e-05	0.00149339
GFZP01129722.1	AMEXTC_0340000037519	.	-3.53146	1.60062e-05	0.00162735
GFZP01128915.1	AMEXTC_0340000034255	LOC106675560	3.26182	1.30304e-05	0.00147756
GFZP01093426.1	AMEXTC_0340000119574	.	2.17173	1.6302e-05	0.00164124
GFZP01060551.1	AMEXTC_0340000001392	.	-1.64092	1.49111e-05	0.00156996
GFZP01125375.1	AMEXTC_0340000020008	ZNF35	1.67634	1.55983e-05	0.00160566
GFZP01008103.1	AMEXTC_0340000032658	WISP1	3.12526	1.63528e-05	0.00164359
GFZP01082983.1	AMEXTC_0340000081646	LOC106732794	-3.45548	1.59183e-05	0.00162389
GFZP01011962.1	AMEXTC_0340000048060	adprhl1	-5.26685	1.63747e-05	0.00164359
GFZP01024120.1	AMEXTC_0340000086089	.	2.30021	1.64774e-05	0.0016437
GFZP01127994.1	AMEXTC_0340000030608	LRRC25	2.91035	1.62647e-05	0.00163939
GFZP01096063.1	AMEXTC_0340000138046	.	3.90992	1.09482e-05	0.00135553
GFZP01012304.1	AMEXTC_0340000049430	P2RY8	2.89521	1.6427e-05	0.0016437
GFZP01074290.1	AMEXTC_0340000054927	Prag1	2.74147	1.64318e-05	0.0016437
GFZP01076560.1	AMEXTC_0340000061744	pla2g2e.S	4.57171	8.41849e-06	0.00121179
GFZP01139244.1	AMEXTC_0340000069306	aad-a	2.46604	1.63819e-05	0.00164359
GFZP01101761.1	AMEXTC_0340000172544	.	4.7845	1.49468e-05	0.00156996
GFZP01096799.1	AMEXTC_0340000143484	POLA2	2.2166	1.69118e-05	0.00167172
GFZP01128078.1	AMEXTC_0340000030940	Pigr	3.49851	1.68717e-05	0.00167154
GFZP01027158.1	AMEXTC_0340000095530	ITLN2	-7.37647	5.49665e-06	0.000949764
GFZP01001149.1	AMEXTC_0340000004642	NECTIN1	2.69819	1.69818e-05	0.00167483
GFZP01132526.1	AMEXTC_0340000048706	ANPEP	3.64677	1.70212e-05	0.00167682
GFZP01106018.1	AMEXTC_0340000195207	G0s2	-4.84616	1.23425e-05	0.0014471
GFZP01143719.1	AMEXTC_0340000083361	.	5.83565	1.16129e-05	0.00139879
GFZP01003165.1	AMEXTC_0340000012777	FAM49B	2.21921	1.6115e-05	0.001632
GFZP01111101.1	AMEXTC_0340000222568	Adpgk	2.64826	1.6467e-05	0.0016437
GFZP01098420.1	AMEXTC_0340000154648	Akap7	-1.71776	1.65116e-05	0.00164523
GFZP01041759.1	AMEXTC_0340000173519	ASGR1	7.16789	5.85527e-06	0.000973425
GFZP01061090.1	AMEXTC_0340000003553	Tpp1	2.36085	1.66398e-05	0.00165611
GFZP01143980.1	AMEXTC_0340000084244	MYH13	-4.14337	1.36321e-05	0.00151132
GFZP01012983.1	AMEXTC_0340000051609	CALB1	3.13321	1.75289e-05	0.00169436
GFZP01083518.1	AMEXTC_0340000083363	.	4.4489	8.83307e-06	0.00123871
GFZP01037601.1	AMEXTC_0340000150598	PFKM	-2.68184	1.38577e-05	0.00151783
GFZP01134816.1	AMEXTC_0340000055900	.	-5.25968	1.74032e-05	0.00169338
GFZP01102251.1	AMEXTC_0340000174982	RASSF5	6.39652	5.64769e-06	0.000962759
GFZP01131507.1	AMEXTC_0340000044607	.	-6.11128	4.82637e-06	0.00090389
GFZP01121311.1	AMEXTC_0340000003637	.	-3.75722	1.75311e-05	0.00169436
GFZP01046238.1	AMEXTC_0340000197688	cdc25-1-b	3.64251	1.61165e-05	0.001632
GFZP01006957.1	AMEXTC_0340000028042	MYBPC1	-3.81287	1.3881e-05	0.00151783
GFZP01172655.1	AMEXTC_0340000229662	.	2.35479	1.75503e-05	0.00169436
GFZP01102392.1	AMEXTC_0340000175733	Tubb2b	2.37221	1.75258e-05	0.00169436
GFZP01046758.1	AMEXTC_0340000200699	TNFAIP8	2.34981	1.77886e-05	0.00170011
GFZP01005241.1	AMEXTC_0340000021087	Cd209d	5.44458	7.66104e-06	0.00113658
GFZP01137535.1	AMEXTC_0340000064066	SLC25A12	-2.37881	1.45147e-05	0.00155285
GFZP01117822.1	AMEXTC_0340000268776	SMYD2	-1.73271	1.61687e-05	0.00163349
GFZP01132234.1	AMEXTC_0340000047529	STEAP4	2.66093	1.75115e-05	0.00169436
GFZP01179306.1	AMEXTC_0340000284700	DNAJB11	1.90906	1.68621e-05	0.00167154
GFZP01053767.1	AMEXTC_0340000237754	PGAM1	2.21188	1.60737e-05	0.00163146
GFZP01116324.1	AMEXTC_0340000250709	Sun3	5.89498	5.52207e-06	0.000950385
GFZP01061836.1	AMEXTC_0340000006576	MAP7	1.76215	1.76945e-05	0.00170011
GFZP01041167.1	AMEXTC_0340000170391	itga5	2.64826	1.79846e-05	0.00170797
GFZP01027712.1	AMEXTC_0340000097324	CASQ2	-3.64094	1.77896e-05	0.00170011
GFZP01130404.1	AMEXTC_0340000040207	AKNA	2.40101	1.81641e-05	0.00171753
GFZP01103136.1	AMEXTC_0340000179852	Etnk2	-6.12477	5.09534e-06	0.000914332
GFZP01020659.1	AMEXTC_0340000074977	.	2.62351	1.83122e-05	0.00172404
GFZP01006737.1	AMEXTC_0340000027127	MADPRT	-3.23393	1.71315e-05	0.0016782
GFZP01009637.1	AMEXTC_0340000038793	.	6.55923	6.12965e-06	0.0010034
GFZP01058622.1	AMEXTC_0340000281079	fbl	1.73906	1.69498e-05	0.00167357
GFZP01076212.1	AMEXTC_0340000060698	C7	-1.82527	1.70422e-05	0.00167699
GFZP01073895.1	AMEXTC_0340000053742	.	3.43366	1.8499e-05	0.00173546
GFZP01062161.1	AMEXTC_0340000007888	.	-2.80358	1.78274e-05	0.00170046
GFZP01114236.1	AMEXTC_0340000239038	Agtrap	1.80215	1.7449e-05	0.00169436
GFZP01074854.1	AMEXTC_0340000056619	HPGD	1.68027	1.75689e-05	0.00169436
GFZP01129440.1	AMEXTC_0340000036400	FCN1	3.8275	1.62051e-05	0.00163527
GFZP01042037.1	AMEXTC_0340000174932	Fkbp14	1.82736	1.78042e-05	0.00170011
GFZP01007638.1	AMEXTC_0340000030790	pol	-2.14062	1.86778e-05	0.00173779
GFZP01061065.1	AMEXTC_0340000003459	CATHL3	4.59946	1.80484e-05	0.0017103
GFZP01005243.1	AMEXTC_0340000021093	Pdlim3	-3.12115	1.57303e-05	0.00161735
GFZP01115033.1	AMEXTC_0340000243429	.	5.64133	6.38271e-06	0.0010309
GFZP01056885.1	AMEXTC_0340000260392	REEP5	3.70654	1.59245e-05	0.00162389
GFZP01075483.1	AMEXTC_0340000058510	twf2-a	-3.01384	1.89683e-05	0.00174801
GFZP01033169.1	AMEXTC_0340000119251	.	4.37529	9.80177e-06	0.00129608
GFZP01107377.1	AMEXTC_0340000202803	NR1H3	1.64766	1.84861e-05	0.00173546
GFZP01065856.1	AMEXTC_0340000022732	C2orf66	-3.08342	1.89439e-05	0.00174801
GFZP01022761.1	AMEXTC_0340000081583	.	3.37337	1.89402e-05	0.00174801
GFZP01005931.1	AMEXTC_0340000023864	RAI14	2.28453	1.79887e-05	0.00170797
GFZP01013336.1	AMEXTC_0340000052668	MAT1A	-6.37053	5.79807e-06	0.000967901
GFZP01153570.1	AMEXTC_0340000119240	.	-7.0118	6.31948e-06	0.00102611
GFZP01130555.1	AMEXTC_0340000040794	.	-4.29447	1.83115e-05	0.00172404
GFZP01105149.1	AMEXTC_0340000190628	GANAB	2.23966	1.94834e-05	0.00177293
GFZP01138725.1	AMEXTC_0340000067642	.	-2.4617	1.71251e-05	0.0016782
GFZP01125668.1	AMEXTC_0340000021181	Synpo2	-3.57535	1.9301e-05	0.00176913
GFZP01008368.1	AMEXTC_0340000033705	.	-3.55019	1.82296e-05	0.00172185
GFZP01173777.1	AMEXTC_0340000235781	SGPP1	2.41861	1.97115e-05	0.00177886
GFZP01155866.1	AMEXTC_0340000135315	.	5.74673	6.16081e-06	0.00100661
GFZP01134935.1	AMEXTC_0340000056257	UMOD	-5.32007	1.93919e-05	0.00177293
GFZP01101961.1	AMEXTC_0340000173520	ASGR1	5.6903	1.08036e-05	0.00134792
GFZP01071970.1	AMEXTC_0340000047273	.	-3.9961	1.50445e-05	0.00157477
GFZP01064215.1	AMEXTC_0340000016161	MFSD11	1.92227	1.97802e-05	0.00178136
GFZP01125038.1	AMEXTC_0340000018649	.	-6.4466	6.74522e-06	0.00106416
GFZP01006580.1	AMEXTC_0340000026499	LRRC8D	2.41855	1.95441e-05	0.00177293
GFZP01154267.1	AMEXTC_0340000123213	Ca9	-4.79603	2.00372e-05	0.00179707
GFZP01164457.1	AMEXTC_0340000185830	ECT2	2.76036	1.95727e-05	0.00177368
GFZP01003049.1	AMEXTC_0340000012324	Acod1	4.14469	2.01711e-05	0.0018011
GFZP01010188.1	AMEXTC_0340000040938	.	3.22877	1.73647e-05	0.00169338
GFZP01044717.1	AMEXTC_0340000189358	.	3.25027	1.85835e-05	0.00173546
GFZP01179645.1	AMEXTC_0340000289367	arpc4	1.4304	1.5829e-05	0.0016216
GFZP01138095.1	AMEXTC_0340000065747	ATP5PD	-1.55938	1.5345e-05	0.00158898
GFZP01062399.1	AMEXTC_0340000008876	DAG1	-2.56855	1.76311e-05	0.00169847
GFZP01061123.1	AMEXTC_0340000003698	ABCB5	2.37898	2.04369e-05	0.00181054
GFZP01105986.1	AMEXTC_0340000194990	COX6C	-1.42981	1.60145e-05	0.00162735
GFZP01166963.1	AMEXTC_0340000199599	.	-4.80564	2.01171e-05	0.00179988
GFZP01065033.1	AMEXTC_0340000019459	.	-5.88181	5.86747e-06	0.000973425
GFZP01011302.1	AMEXTC_0340000045405	LOX	2.74713	1.73866e-05	0.00169338
GFZP01094201.1	AMEXTC_0340000123967	Pmp22	-3.16726	1.95434e-05	0.00177293
GFZP01070116.1	AMEXTC_0340000039871	.	-2.39287	2.03712e-05	0.00181054
GFZP01067786.1	AMEXTC_0340000030584	hamp1	2.74405	2.00738e-05	0.00179851
GFZP01133854.1	AMEXTC_0340000053013	.	2.31892	2.07184e-05	0.0018262
GFZP01123157.1	AMEXTC_0340000011103	ITPR3	2.23917	1.89664e-05	0.00174801
GFZP01132562.1	AMEXTC_0340000048840	Camk2a	-3.30684	2.08328e-05	0.00183442
GFZP01121681.1	AMEXTC_0340000005164	.	5.96263	6.87041e-06	0.00106842
GFZP01059129.1	AMEXTC_0340000287877	.	1.87504	1.77095e-05	0.00170011
GFZP01073257.1	AMEXTC_0340000051826	MYO1F	4.04445	1.3362e-05	0.00149339
GFZP01124364.1	AMEXTC_0340000015953	.	-3.16038	1.86747e-05	0.00173779
GFZP01128999.1	AMEXTC_0340000034595	.	-2.11456	2.09076e-05	0.00183545
GFZP01134498.1	AMEXTC_0340000054946	SLC25A11	-2.20612	1.87338e-05	0.00174115
GFZP01007718.1	AMEXTC_0340000031108	QKI	6.60289	7.54515e-06	0.00112321
GFZP01066251.1	AMEXTC_0340000024357	C1qa	2.20168	1.73342e-05	0.00169284
GFZP01062428.1	AMEXTC_0340000008989	MYH7B	-3.8655	2.10569e-05	0.00184112
GFZP01121236.1	AMEXTC_0340000003327	ASPH	3.15825	2.11592e-05	0.00184462
GFZP01109563.1	AMEXTC_0340000214680	PLXND1	1.71305	1.81101e-05	0.00171428
GFZP01059485.1	AMEXTC_0340000292147	.	6.25198	1.21725e-05	0.00143834
GFZP01065603.1	AMEXTC_0340000021736	olfml2a	-2.0306	2.01305e-05	0.00179988
GFZP01055347.1	AMEXTC_0340000246449	Akr1a1	2.41071	1.96827e-05	0.0017781
GFZP01071265.1	AMEXTC_0340000044445	USP13	-2.57595	2.0436e-05	0.00181054
GFZP01062187.1	AMEXTC_0340000007994	GPSM1	2.48892	2.14744e-05	0.00186267
GFZP01063479.1	AMEXTC_0340000013202	atp6v1c1a	3.87839	2.14466e-05	0.00186211
GFZP01010968.1	AMEXTC_0340000044092	sec22b	2.71368	2.05023e-05	0.00181186
GFZP01075253.1	AMEXTC_0340000057819	Mypn	-2.86657	2.16216e-05	0.00186652
GFZP01138623.1	AMEXTC_0340000067336	CD59	-6.97195	8.3675e-06	0.00121143
GFZP01023854.1	AMEXTC_0340000085162	MARCKS	-9.69776	9.06417e-06	0.00125495
GFZP01004858.1	AMEXTC_0340000019566	.	2.92683	2.17798e-05	0.00187211
GFZP01125274.1	AMEXTC_0340000019616	.	-3.58702	1.64748e-05	0.0016437
GFZP01124274.1	AMEXTC_0340000015594	UMOD	-4.36236	2.15423e-05	0.001863
GFZP01017187.1	AMEXTC_0340000064232	Col9a2	-6.92841	7.49468e-06	0.00112144
GFZP01131380.1	AMEXTC_0340000044126	.	2.26402	2.16404e-05	0.00186652
GFZP01003135.1	AMEXTC_0340000012659	.	-5.58387	1.06863e-05	0.0013474
GFZP01017935.1	AMEXTC_0340000066481	.	-3.72064	2.10045e-05	0.0018388
GFZP01011964.1	AMEXTC_0340000048068	unc45b	-3.79759	2.18682e-05	0.00187418
GFZP01007153.1	AMEXTC_0340000028855	DRAM2	3.5492	2.18075e-05	0.00187211
GFZP01004633.1	AMEXTC_0340000018644	SPI1	3.30446	2.20339e-05	0.00187815
GFZP01067491.1	AMEXTC_0340000029402	thbs4	-2.27097	1.88769e-05	0.00174801
GFZP01008279.1	AMEXTC_0340000033343	gstp1	2.38023	2.049e-05	0.00181186
GFZP01034901.1	AMEXTC_0340000131226	.	-2.67816	2.17918e-05	0.00187211
GFZP01067592.1	AMEXTC_0340000029809	MUC5B	-4.85997	2.21868e-05	0.00188623
GFZP01064056.1	AMEXTC_0340000015528	ASB15	-3.069	2.19568e-05	0.00187648
GFZP01068305.1	AMEXTC_0340000032660	TEX2	1.41965	1.99628e-05	0.0017941
GFZP01063249.1	AMEXTC_0340000012319	Esm1	-3.33603	2.20411e-05	0.00187815
GFZP01159963.1	AMEXTC_0340000161616	PPRC1	1.69095	2.15228e-05	0.001863
GFZP01072145.1	AMEXTC_0340000047986	.	-4.3015	1.89592e-05	0.00174801
GFZP01013555.1	AMEXTC_0340000053326	ACO2	-1.5755	1.80042e-05	0.00170797
GFZP01003128.1	AMEXTC_0340000012630	PLEK	1.8766	2.10091e-05	0.0018388
GFZP01136214.1	AMEXTC_0340000060099	MYH4	-3.2535	1.51173e-05	0.00157477
GFZP01006073.1	AMEXTC_0340000024451	.	-4.03275	1.8957e-05	0.00174801
GFZP01012004.1	AMEXTC_0340000048225	.	-6.73192	8.40206e-06	0.00121143
GFZP01001529.1	AMEXTC_0340000006159	HGF	3.36281	2.24698e-05	0.00189613
GFZP01017851.1	AMEXTC_0340000066228	SLC25A4	-2.95202	1.77221e-05	0.00170011
GFZP01159809.1	AMEXTC_0340000160732	TIMP1	2.85264	1.82515e-05	0.00172205
GFZP01174968.1	AMEXTC_0340000242216	Plekha2	2.46927	2.18197e-05	0.00187211
GFZP01006796.1	AMEXTC_0340000027381	.	-3.4611	1.85395e-05	0.00173546
GFZP01008579.1	AMEXTC_0340000034528	.	6.03632	9.30522e-06	0.00126992
GFZP01127455.1	AMEXTC_0340000028428	.	2.86989	2.22395e-05	0.00188767
GFZP01115116.1	AMEXTC_0340000243908	ctsd	1.11492	1.78612e-05	0.00170182
GFZP01157610.1	AMEXTC_0340000147735	CDK2	2.02231	2.16539e-05	0.00186652
GFZP01061544.1	AMEXTC_0340000005426	ASAP1	2.25251	2.27849e-05	0.00191862
GFZP01052323.1	AMEXTC_0340000230054	STK4	1.82714	2.19084e-05	0.00187418
GFZP01072251.1	AMEXTC_0340000048402	Padi2	-4.86754	1.99995e-05	0.00179554
GFZP01126007.1	AMEXTC_0340000022535	Filip1	-2.63045	2.27946e-05	0.00191862
GFZP01136507.1	AMEXTC_0340000060979	F2RL2	2.81096	2.29376e-05	0.00192256
GFZP01062856.1	AMEXTC_0340000010698	SGCG	-2.33445	1.94773e-05	0.00177293
GFZP01066201.1	AMEXTC_0340000024151	PLXNC1	3.24847	2.15179e-05	0.001863
GFZP01115823.1	AMEXTC_0340000247999	PLXNB3	2.19317	2.16689e-05	0.00186652
GFZP01074722.1	AMEXTC_0340000056223	MYOZ3	-4.35657	2.31703e-05	0.00193672
GFZP01057311.1	AMEXTC_0340000264969	SMIM26	-1.77862	2.19004e-05	0.00187418
GFZP01137370.1	AMEXTC_0340000063570	.	-2.37807	2.32358e-05	0.00194009
GFZP01160326.1	AMEXTC_0340000163558	MMP13	6.991	9.62581e-06	0.00128684
GFZP01123549.1	AMEXTC_0340000012699	.	4.85213	1.50537e-05	0.00157477
GFZP01166413.1	AMEXTC_0340000196352	Rras2	1.66956	1.92303e-05	0.00176468
GFZP01131060.1	AMEXTC_0340000042849	.	-3.2687	2.29885e-05	0.00192498
GFZP01036355.1	AMEXTC_0340000141682	aktip	-1.47121	2.20888e-05	0.00188037
GFZP01121648.1	AMEXTC_0340000005031	.	-3.34183	2.37096e-05	0.00197397
GFZP01078814.1	AMEXTC_0340000068580	Sdhd	-1.87106	2.31732e-05	0.00193672
GFZP01172357.1	AMEXTC_0340000228179	LRIG1	-2.05285	2.2931e-05	0.00192256
GFZP01045145.1	AMEXTC_0340000191621	Ces2e	3.80033	2.38631e-05	0.00197918
GFZP01070659.1	AMEXTC_0340000042030	GANAB	1.40696	2.11471e-05	0.00184462
GFZP01129629.1	AMEXTC_0340000037145	Sec31a	6.15095	8.69949e-06	0.00122392
GFZP01065215.1	AMEXTC_0340000020173	CLEC19A	-3.06141	2.38909e-05	0.0019796
GFZP01068078.1	AMEXTC_0340000031729	.	5.86184	1.12155e-05	0.00137565
GFZP01124639.1	AMEXTC_0340000017076	Srgn	1.62044	2.0355e-05	0.00181054
GFZP01016764.1	AMEXTC_0340000062962	.	3.12357	2.08571e-05	0.00183471
GFZP01098094.1	AMEXTC_0340000152643	Ipo9	1.90692	2.28024e-05	0.00191862
GFZP01127140.1	AMEXTC_0340000027126	.	4.72133	2.42551e-05	0.00199838
GFZP01071290.1	AMEXTC_0340000044552	COCH	-3.615	2.42422e-05	0.00199838
GFZP01075691.1	AMEXTC_0340000059135	fst	-2.66338	2.43212e-05	0.00200192
GFZP01000752.1	AMEXTC_0340000003012	.	-1.87414	1.92272e-05	0.00176468
GFZP01054376.1	AMEXTC_0340000241161	Isca2	1.23603	1.86749e-05	0.00173779
GFZP01005296.1	AMEXTC_0340000021307	PPFIA1	6.39011	9.3722e-06	0.00126992
GFZP01058312.1	AMEXTC_0340000277512	COQ3	-1.43783	2.12102e-05	0.00184711
GFZP01015390.1	AMEXTC_0340000058836	G6PD	1.81463	2.23347e-05	0.00188911
GFZP01122303.1	AMEXTC_0340000007646	GALNT5	2.59854	2.46451e-05	0.00202094
GFZP01050704.1	AMEXTC_0340000221437	CLSTN1	-4.0575	2.49023e-05	0.00202189
GFZP01049336.1	AMEXTC_0340000214557	Rab1A	1.31126	2.04102e-05	0.00181054
GFZP01120916.1	AMEXTC_0340000002050	cs	-1.13773	1.79871e-05	0.00170797
GFZP01060171.1	AMEXTC_0340000301947	Cisd1	-1.76584	2.13273e-05	0.00185546
GFZP01002470.1	AMEXTC_0340000009964	runx1	3.44371	2.47579e-05	0.00202189
GFZP01136584.1	AMEXTC_0340000061210	.	-4.28527	2.40606e-05	0.00198799
GFZP01077802.1	AMEXTC_0340000065473	LEP	4.75551	1.61356e-05	0.00163204
GFZP01123194.1	AMEXTC_0340000011254	.	-2.87265	2.52193e-05	0.00203106
GFZP01160692.1	AMEXTC_0340000165384	.	-2.76445	2.40334e-05	0.00198799
GFZP01134314.1	AMEXTC_0340000054394	SMTNL2	-4.03587	2.52119e-05	0.00203106
GFZP01005332.1	AMEXTC_0340000021443	tubb	2.39665	2.49816e-05	0.00202189
GFZP01005873.1	AMEXTC_0340000023619	.	2.30087	2.48098e-05	0.00202189
GFZP01093526.1	AMEXTC_0340000120158	.	3.12837	2.38383e-05	0.00197901
GFZP01153767.1	AMEXTC_0340000120390	NDUFA7	-1.49259	2.11604e-05	0.00184462
GFZP01004235.1	AMEXTC_0340000017074	CTTN	2.06908	2.22008e-05	0.00188623
GFZP01126542.1	AMEXTC_0340000024712	IL18	3.0442	2.48919e-05	0.00202189
GFZP01173596.1	AMEXTC_0340000234797	GPD1	-2.23883	2.02727e-05	0.00180703
GFZP01064182.1	AMEXTC_0340000016032	FREM2	-3.35243	2.57197e-05	0.0020474
GFZP01015969.1	AMEXTC_0340000060574	.	2.20214	2.5165e-05	0.00203106
GFZP01076086.1	AMEXTC_0340000060320	.	-3.57836	2.55798e-05	0.00204559
GFZP01074588.1	AMEXTC_0340000055821	PPP1R3A	-3.47024	2.47391e-05	0.00202189
GFZP01094168.1	AMEXTC_0340000123757	.	-1.82435	2.23862e-05	0.00189091
GFZP01112512.1	AMEXTC_0340000230000	.	4.96042	9.33859e-06	0.00126992
GFZP01074305.1	AMEXTC_0340000054972	.	-3.22821	2.47946e-05	0.00202189
GFZP01002143.1	AMEXTC_0340000008658	LECT2	2.79157	2.47781e-05	0.00202189
GFZP01060546.1	AMEXTC_0340000001372	Gprc6a	-5.38776	1.90577e-05	0.00175439
GFZP01111997.1	AMEXTC_0340000227427	.	3.6406	2.57893e-05	0.0020474
GFZP01014752.1	AMEXTC_0340000056919	.	-3.07074	2.04207e-05	0.00181054
GFZP01103211.1	AMEXTC_0340000180196	HEY1	-1.99339	2.54864e-05	0.00204187
GFZP01036455.1	AMEXTC_0340000142481	CRYAB	-3.59247	1.94856e-05	0.00177293
GFZP01034196.1	AMEXTC_0340000125009	SLC7A2	-3.00533	2.64638e-05	0.0020957
GFZP01005342.1	AMEXTC_0340000021487	JPH2	-2.84785	2.45862e-05	0.00201801
GFZP01057673.1	AMEXTC_0340000269328	SLC26A11	1.82778	2.51089e-05	0.0020303
GFZP01023430.1	AMEXTC_0340000083743	myl10	-3.8544	1.71226e-05	0.0016782
GFZP01130942.1	AMEXTC_0340000042345	.	-4.06872	1.77867e-05	0.00170011
GFZP01070461.1	AMEXTC_0340000041229	.	2.78512	2.67505e-05	0.00210621
GFZP01163125.1	AMEXTC_0340000178803	.	-6.60318	1.12432e-05	0.00137612
GFZP01042578.1	AMEXTC_0340000177966	CYC1	-1.29353	2.05141e-05	0.00181186
GFZP01170521.1	AMEXTC_0340000218358	NDUFAF5	-1.98259	2.57705e-05	0.0020474
GFZP01126443.1	AMEXTC_0340000024317	.	-3.09483	2.36776e-05	0.00197397
GFZP01023761.1	AMEXTC_0340000084841	.	-4.15362	2.67877e-05	0.00210621
GFZP01038606.1	AMEXTC_0340000156497	PRCP	2.12166	2.67555e-05	0.00210621
GFZP01082772.1	AMEXTC_0340000080974	MYH7	-3.67665	1.97532e-05	0.00178077
GFZP01068183.1	AMEXTC_0340000032148	thdl20.L	-5.16741	2.68215e-05	0.00210621
GFZP01011105.1	AMEXTC_0340000044611	.	-4.83705	2.51733e-05	0.00203106
GFZP01103331.1	AMEXTC_0340000180900	.	-3.2853	2.71024e-05	0.00212443
GFZP01061149.1	AMEXTC_0340000003806	Srl	-3.0876	1.9875e-05	0.00178806
GFZP01137194.1	AMEXTC_0340000063042	SE_0175	-1.59391	2.42029e-05	0.00199785
GFZP01167405.1	AMEXTC_0340000201963	MYC	2.09177	2.73091e-05	0.00212681
GFZP01122683.1	AMEXTC_0340000009209	.	-6.03472	1.90897e-05	0.00175549
GFZP01105863.1	AMEXTC_0340000194419	Tmsb4x	5.43254	9.75483e-06	0.00129498
GFZP01064867.1	AMEXTC_0340000018775	.	5.28869	9.63437e-06	0.00128684
GFZP01131718.1	AMEXTC_0340000045454	DTNA	-3.9146	2.74862e-05	0.0021372
GFZP01179190.1	AMEXTC_0340000283236	Phactr2	2.10014	2.78804e-05	0.00214487
GFZP01120616.1	AMEXTC_0340000000834	.	-4.15946	2.48232e-05	0.00202189
GFZP01078419.1	AMEXTC_0340000067329	Hacd1	-1.93712	2.09978e-05	0.0018388
GFZP01074058.1	AMEXTC_0340000054231	.	-2.14999	2.6571e-05	0.00209867
GFZP01060608.1	AMEXTC_0340000001620	.	-3.67953	2.14344e-05	0.00186211
GFZP01011223.1	AMEXTC_0340000045093	GALNT18	-2.81361	2.81192e-05	0.00215051
GFZP01064247.1	AMEXTC_0340000016297	.	-6.70934	1.58478e-05	0.0016216
GFZP01013195.1	AMEXTC_0340000052245	.	-2.42499	2.81933e-05	0.00215051
GFZP01156927.1	AMEXTC_0340000142934	sltm	1.78828	2.76446e-05	0.00213934
GFZP01003063.1	AMEXTC_0340000012379	Map3k20	-2.05083	2.44071e-05	0.0020071
GFZP01060686.1	AMEXTC_0340000001940	.	3.0625	2.77839e-05	0.00213934
GFZP01046982.1	AMEXTC_0340000201873	GM2A	1.45498	2.48696e-05	0.00202189
GFZP01084871.1	AMEXTC_0340000087780	gprc6a	-5.8342	9.7882e-06	0.00129608
GFZP01064571.1	AMEXTC_0340000017599	SAMSN1	2.19493	2.75298e-05	0.00213783
GFZP01130467.1	AMEXTC_0340000040449	LOC102459719	-3.90513	2.55145e-05	0.00204224
GFZP01055717.1	AMEXTC_0340000248491	Gabarapl2	-1.54847	2.57409e-05	0.0020474
GFZP01014154.1	AMEXTC_0340000055124	SRL	-3.232	2.45534e-05	0.00201723
GFZP01038457.1	AMEXTC_0340000155806	NDUFV2	-1.85993	2.37067e-05	0.00197397
GFZP01062612.1	AMEXTC_0340000009726	.	-5.40295	2.08882e-05	0.00183545
GFZP01100319.1	AMEXTC_0340000164632	Gatd3a	-1.32245	2.37638e-05	0.00197589
GFZP01135189.1	AMEXTC_0340000057020	.	-3.25687	2.76763e-05	0.00213934
GFZP01090253.1	AMEXTC_0340000104577	.	-3.6317	2.29152e-05	0.00192256
GFZP01061243.1	AMEXTC_0340000004189	.	-3.49023	2.88352e-05	0.0021855
GFZP01093485.1	AMEXTC_0340000119921	.	-1.86509	2.82253e-05	0.00215051
GFZP01170266.1	AMEXTC_0340000217022	.	-5.78348	1.01406e-05	0.00132031
GFZP01144642.1	AMEXTC_0340000086454	.	-5.26545	1.04056e-05	0.00133067
GFZP01035334.1	AMEXTC_0340000134412	NT5C3A	-2.46223	2.73111e-05	0.00212681
GFZP01100698.1	AMEXTC_0340000166405	TMEM104	2.25848	2.80109e-05	0.00215051
GFZP01068550.1	AMEXTC_0340000033626	MYH7	-5.05367	2.96257e-05	0.00221648
GFZP01000828.1	AMEXTC_0340000003306	SCUBE3	5.27073	1.08666e-05	0.00135077
GFZP01017863.1	AMEXTC_0340000066265	COX5B	-1.41546	2.23293e-05	0.00188911
GFZP01007757.1	AMEXTC_0340000031258	SYNM	-2.28747	2.57906e-05	0.0020474
GFZP01109110.1	AMEXTC_0340000212179	DNAJC13	1.50157	2.73282e-05	0.00212681
GFZP01009020.1	AMEXTC_0340000036335	Sdr16c5	1.9249	2.53086e-05	0.00203323
GFZP01137586.1	AMEXTC_0340000064219	.	-6.46215	1.14862e-05	0.00139551
GFZP01168226.1	AMEXTC_0340000206271	Npl	2.18555	2.7726e-05	0.00213934
GFZP01158948.1	AMEXTC_0340000156248	rbm24-a	-2.95062	2.80008e-05	0.00215051
GFZP01124811.1	AMEXTC_0340000017752	.	6.13148	1.23679e-05	0.0014471
GFZP01097017.1	AMEXTC_0340000145146	.	-3.77095	2.88331e-05	0.0021855
GFZP01158118.1	AMEXTC_0340000151403	MAD2L1	3.1268	3.01896e-05	0.00224084
GFZP01133611.1	AMEXTC_0340000052283	.	2.90093	2.95248e-05	0.00221274
GFZP01127166.1	AMEXTC_0340000027228	Smtnl1	-3.22082	2.87004e-05	0.00217908
GFZP01071750.1	AMEXTC_0340000046411	Asb12	-5.78514	1.07239e-05	0.0013474
GFZP01035102.1	AMEXTC_0340000132638	NME4	2.21797	3.00773e-05	0.00223681
GFZP01003865.1	AMEXTC_0340000015572	Adgre1	3.00671	3.0441e-05	0.00224143
GFZP01070093.1	AMEXTC_0340000039779	Atf3	-2.38222	3.04739e-05	0.00224143
GFZP01065285.1	AMEXTC_0340000020466	CD276	2.24234	3.00606e-05	0.00223681
GFZP01034162.1	AMEXTC_0340000124809	PTPN6	2.67804	2.81553e-05	0.00215051
GFZP01001282.1	AMEXTC_0340000005185	OLFM4	3.96629	3.05419e-05	0.00224264
GFZP01001236.1	AMEXTC_0340000004996	acp2	2.64058	3.03934e-05	0.00224143
GFZP01179307.1	AMEXTC_0340000284703	Kif20a	2.47983	3.05376e-05	0.00224264
GFZP01008097.1	AMEXTC_0340000032629	PLCB1	-2.50862	3.0634e-05	0.00224562
GFZP01077656.1	AMEXTC_0340000065034	.	6.34831	1.40815e-05	0.00153287
GFZP01168868.1	AMEXTC_0340000209779	Rnd3	1.35344	2.56423e-05	0.0020474
GFZP01178720.1	AMEXTC_0340000277530	Atl2	-1.93032	2.85327e-05	0.00216824
GFZP01065575.1	AMEXTC_0340000021619	Perm1	-5.08693	3.08665e-05	0.00225461
GFZP01048667.1	AMEXTC_0340000210837	YRK	2.01195	2.75932e-05	0.00213934
GFZP01130229.1	AMEXTC_0340000039531	.	-8.90636	1.46413e-05	0.00155875
GFZP01074713.1	AMEXTC_0340000056196	LDB3	-5.87614	1.8768e-05	0.00174247
GFZP01095950.1	AMEXTC_0340000137266	DUSP8	-2.49788	3.03563e-05	0.00224143
GFZP01035800.1	AMEXTC_0340000137644	shcbp1-b	3.47295	2.72963e-05	0.00212681
GFZP01023316.1	AMEXTC_0340000083362	.	6.83955	1.38309e-05	0.00151783
GFZP01167515.1	AMEXTC_0340000202507	.	-5.64998	1.22811e-05	0.00144333
GFZP01025885.1	AMEXTC_0340000091516	MEF2C	-2.98834	3.08616e-05	0.00225461
GFZP01126282.1	AMEXTC_0340000023643	.	6.14325	1.32028e-05	0.00148742
GFZP01079632.1	AMEXTC_0340000071134	.	-2.14711	3.15093e-05	0.00227462
GFZP01017962.1	AMEXTC_0340000066562	.	1.70499	2.68191e-05	0.00210621
GFZP01012658.1	AMEXTC_0340000050634	.	-3.2492	3.04381e-05	0.00224143
GFZP01063684.1	AMEXTC_0340000014053	.	-3.04057	3.13222e-05	0.00227162
GFZP01104992.1	AMEXTC_0340000189686	DMGDH	-2.34889	3.1345e-05	0.00227162
GFZP01133529.1	AMEXTC_0340000052037	.	-2.36534	2.94387e-05	0.00221009
GFZP01133562.1	AMEXTC_0340000052136	SOCS3	2.30926	2.93178e-05	0.00220696
GFZP01102848.1	AMEXTC_0340000178406	ACSL1	-1.34337	2.6584e-05	0.00209867
GFZP01125029.1	AMEXTC_0340000018616	Mical3	-6.91705	1.32257e-05	0.00148808
GFZP01133911.1	AMEXTC_0340000053184	.	-2.75375	3.10489e-05	0.00226266
GFZP01099751.1	AMEXTC_0340000161562	.	3.7116	3.17974e-05	0.00228286
GFZP01169203.1	AMEXTC_0340000211679	Spryd4	-1.30908	2.83e-05	0.00215431
GFZP01073607.1	AMEXTC_0340000052876	.	4.96425	2.49513e-05	0.00202189
GFZP01067611.1	AMEXTC_0340000029879	.	-5.93926	1.18998e-05	0.0014235
GFZP01129508.1	AMEXTC_0340000036669	.	5.08471	1.183e-05	0.00142281
GFZP01007903.1	AMEXTC_0340000031838	LOC102946876	4.47224	3.03123e-05	0.00224143
GFZP01001514.1	AMEXTC_0340000006093	.	-5.62174	1.28538e-05	0.00147162
GFZP01000831.1	AMEXTC_0340000003317	.	-3.11375	3.13873e-05	0.00227162
GFZP01115597.1	AMEXTC_0340000246707	NDUFS1	-1.76895	2.54546e-05	0.0020412
GFZP01082685.1	AMEXTC_0340000080695	urah	-2.01718	2.90172e-05	0.00219547
GFZP01126733.1	AMEXTC_0340000025493	.	-6.54988	1.48623e-05	0.00156996
GFZP01144308.1	AMEXTC_0340000085334	FUCA2	1.90488	3.06127e-05	0.00224562
GFZP01122651.1	AMEXTC_0340000009070	TXLNB	-3.51824	3.13694e-05	0.00227162
GFZP01061890.1	AMEXTC_0340000006811	FLRT3	-2.59628	3.28746e-05	0.00232743
GFZP01049262.1	AMEXTC_0340000214220	PPDPFL	-1.63824	2.72629e-05	0.00212681
GFZP01003020.1	AMEXTC_0340000012210	HOXD8	5.32435	1.29123e-05	0.00147183
GFZP01015621.1	AMEXTC_0340000059530	.	-2.43878	2.96982e-05	0.00222
GFZP01002132.1	AMEXTC_0340000008601	Slc6a8	-2.65276	3.30536e-05	0.00233138
GFZP01126002.1	AMEXTC_0340000022515	PRKG1	-4.43563	3.24281e-05	0.00230157
GFZP01083870.1	AMEXTC_0340000084545	.	-4.86931	2.94289e-05	0.00221009
GFZP01063222.1	AMEXTC_0340000012211	chrnd	-3.36636	3.19043e-05	0.00228865
GFZP01097018.1	AMEXTC_0340000145151	MMP9	4.18176	2.82164e-05	0.00215051
GFZP01101946.1	AMEXTC_0340000173437	TP53INP2	-2.68005	3.32913e-05	0.00234184
GFZP01065770.1	AMEXTC_0340000022377	Coro6	-2.78793	2.77839e-05	0.00213934
GFZP01006109.1	AMEXTC_0340000024590	CARNS1	-3.69675	3.23891e-05	0.00230157
GFZP01143805.1	AMEXTC_0340000083649	.	-1.41017	2.9321e-05	0.00220696
GFZP01035316.1	AMEXTC_0340000134276	AAMDC	-2.19893	3.21032e-05	0.00229724
GFZP01136970.1	AMEXTC_0340000062369	LOC107684575	-5.75162	3.08697e-05	0.00225461
GFZP01004333.1	AMEXTC_0340000017455	.	6.31371	1.49264e-05	0.00156996
GFZP01177575.1	AMEXTC_0340000263237	TMEM14C	-1.35294	2.81982e-05	0.00215051
GFZP01063930.1	AMEXTC_0340000015015	Myh7	-4.3432	3.3043e-05	0.00233138
GFZP01094800.1	AMEXTC_0340000127712	Atp5me	-1.36216	2.3778e-05	0.00197589
GFZP01000725.1	AMEXTC_0340000002913	LDB3	-3.06899	2.95551e-05	0.0022131
GFZP01166383.1	AMEXTC_0340000196217	Trak1	-2.47806	3.4005e-05	0.00237113
GFZP01006338.1	AMEXTC_0340000025533	.	-6.38763	1.51003e-05	0.00157477
GFZP01111118.1	AMEXTC_0340000222638	TBC1D4	2.22966	3.42685e-05	0.00238363
GFZP01064142.1	AMEXTC_0340000015875	ITGB7	4.46393	3.15521e-05	0.00227462
GFZP01001941.1	AMEXTC_0340000007816	CD163	3.03952	3.1706e-05	0.00228006
GFZP01067624.1	AMEXTC_0340000029930	MPP1	2.29699	2.72072e-05	0.00212681
GFZP01098416.1	AMEXTC_0340000154632	PIGBOS1	-1.40758	3.11549e-05	0.00226474
GFZP01071921.1	AMEXTC_0340000047085	tppp3	-2.88389	2.91859e-05	0.00220441
GFZP01066394.1	AMEXTC_0340000024924	ATF7IP	1.35533	3.01843e-05	0.00224084
GFZP01074139.1	AMEXTC_0340000054474	IL31RA	3.81838	3.04657e-05	0.00224143
GFZP01043140.1	AMEXTC_0340000180948	.	3.11716	3.46219e-05	0.00239673
GFZP01095859.1	AMEXTC_0340000136648	.	5.51066	1.60073e-05	0.00162735
GFZP01010507.1	AMEXTC_0340000042227	.	2.31775	3.46723e-05	0.00239831
GFZP01078710.1	AMEXTC_0340000068223	sge1	1.92631	3.3616e-05	0.00235139
GFZP01138122.1	AMEXTC_0340000065829	NDUFA11	-1.50355	2.77269e-05	0.00213934
GFZP01033856.1	AMEXTC_0340000123173	Col18a1	-1.88526	2.93043e-05	0.00220696
GFZP01050762.1	AMEXTC_0340000221792	PDHX	-1.51566	3.17575e-05	0.00228188
GFZP01004244.1	AMEXTC_0340000017109	Tnfrsf1b	2.3689	3.20851e-05	0.00229724
GFZP01141628.1	AMEXTC_0340000076740	.	-6.15797	1.52819e-05	0.00158622
GFZP01124968.1	AMEXTC_0340000018374	GLIPR2	2.31834	3.35871e-05	0.00235139
GFZP01012957.1	AMEXTC_0340000051531	.	2.03732	3.49942e-05	0.00240753
GFZP01003902.1	AMEXTC_0340000015719	FAM13C	-3.4367	3.49817e-05	0.00240753
GFZP01072538.1	AMEXTC_0340000049567	.	5.2561	1.96591e-05	0.0017781
GFZP01070991.1	AMEXTC_0340000043391	COL23A1	-2.38834	3.49992e-05	0.00240753
GFZP01148243.1	AMEXTC_0340000097721	.	5.81616	1.51092e-05	0.00157477
GFZP01082435.1	AMEXTC_0340000079908	Trem2	3.9865	3.34477e-05	0.00234716
GFZP01066599.1	AMEXTC_0340000025779	Capn5	-3.85321	3.48327e-05	0.00240478
GFZP01121138.1	AMEXTC_0340000002947	Mpp2	2.87112	3.40143e-05	0.00237113
GFZP01001536.1	AMEXTC_0340000006191	BRD4	-2.79894	3.5913e-05	0.00244091
GFZP01037287.1	AMEXTC_0340000148327	.	3.70369	2.29268e-05	0.00192256
GFZP01056085.1	AMEXTC_0340000250560	mic13	-1.33594	2.8949e-05	0.00219222
GFZP01165401.1	AMEXTC_0340000190883	MST1	1.79271	3.10717e-05	0.00226266
GFZP01175035.1	AMEXTC_0340000242482	DAG1	-1.99629	3.21837e-05	0.00229774
GFZP01104529.1	AMEXTC_0340000187198	ncapd2	2.35711	3.58324e-05	0.0024398
GFZP01113731.1	AMEXTC_0340000236605	.	2.72576	3.50479e-05	0.00240898
GFZP01064758.1	AMEXTC_0340000018337	SCD	1.4855	3.21894e-05	0.00229774
GFZP01127119.1	AMEXTC_0340000027040	CLTA	-4.1837	2.9924e-05	0.00223496
GFZP01108720.1	AMEXTC_0340000210021	DLST	-1.22601	2.72281e-05	0.00212681
GFZP01156422.1	AMEXTC_0340000139283	GPR17	2.63113	3.55727e-05	0.00243091
GFZP01018195.1	AMEXTC_0340000067262	ATP5F1C	-1.43049	2.5247e-05	0.00203106
GFZP01112926.1	AMEXTC_0340000232261	NNMT	-2.8436	3.62307e-05	0.00244861
GFZP01138238.1	AMEXTC_0340000066179	.	-6.08464	1.47202e-05	0.00156523
GFZP01099115.1	AMEXTC_0340000158032	.	-3.46617	3.65218e-05	0.00245591
GFZP01113824.1	AMEXTC_0340000237024	.	3.1816	3.40343e-05	0.00237113
GFZP01013930.1	AMEXTC_0340000054452	Ank3	-2.41042	3.65485e-05	0.00245591
GFZP01157549.1	AMEXTC_0340000147386	IGFBP6	-3.51938	3.67383e-05	0.00246107
GFZP01126610.1	AMEXTC_0340000024992	ABCG4	8.20159	1.85929e-05	0.00173546
GFZP01007667.1	AMEXTC_0340000030908	.	-4.473	3.15308e-05	0.00227462
GFZP01127856.1	AMEXTC_0340000030061	ADCY7	2.16459	3.31197e-05	0.00233355
GFZP01002273.1	AMEXTC_0340000009183	PCP4L1	-1.89361	3.61977e-05	0.00244861
GFZP01065070.1	AMEXTC_0340000019606	hypothetical	7.14348	1.85791e-05	0.00173546
GFZP01137434.1	AMEXTC_0340000063762	.	-2.40623	3.58178e-05	0.0024398
GFZP01121818.1	AMEXTC_0340000005705	.	-2.02556	3.32493e-05	0.00234078
GFZP01011470.1	AMEXTC_0340000046089	NEURL2	-3.00553	3.52757e-05	0.00241701
GFZP01114104.1	AMEXTC_0340000238350	asf1b	1.81647	3.44076e-05	0.00239139
GFZP01166159.1	AMEXTC_0340000194821	.	2.37297	3.70686e-05	0.00246981
GFZP01106811.1	AMEXTC_0340000199826	COQ9	-1.45388	3.08861e-05	0.00225461
GFZP01045055.1	AMEXTC_0340000191175	Col12a1	3.49775	3.50998e-05	0.00241065
GFZP01002786.1	AMEXTC_0340000011236	TLR2-2	2.30959	3.56461e-05	0.00243091
GFZP01116234.1	AMEXTC_0340000250340	.	2.07352	3.71321e-05	0.00246981
GFZP01000624.1	AMEXTC_0340000002495	.	2.17105	3.74014e-05	0.00247807
GFZP01057689.1	AMEXTC_0340000269399	HAUS7	2.32804	3.70799e-05	0.00246981
GFZP01123984.1	AMEXTC_0340000014434	C1QTNF3	-2.64564	3.72834e-05	0.00247475
GFZP01013412.1	AMEXTC_0340000052896	.	-2.65176	3.74981e-05	0.00247807
GFZP01055681.1	AMEXTC_0340000248307	LAMA2	-2.86089	3.28992e-05	0.00232743
GFZP01128506.1	AMEXTC_0340000032657	SEMA7A	2.99975	3.58611e-05	0.00243984
GFZP01138780.1	AMEXTC_0340000067807	ATP5F1D	-1.48723	2.8453e-05	0.00216407
GFZP01127729.1	AMEXTC_0340000029549	FBXL22	-4.22967	3.30305e-05	0.00233138
GFZP01115612.1	AMEXTC_0340000246768	Rap2b	1.32188	3.36144e-05	0.00235139
GFZP01038391.1	AMEXTC_0340000155428	YBX1	1.98089	3.70087e-05	0.00246968
GFZP01035192.1	AMEXTC_0340000133283	LECT2	2.46763	3.76718e-05	0.00248348
GFZP01011970.1	AMEXTC_0340000048098	Trpv1	1.57953	3.56145e-05	0.00243091
GFZP01123230.1	AMEXTC_0340000011401	Slc2a1	2.43623	3.67753e-05	0.00246165
GFZP01076433.1	AMEXTC_0340000061362	.	3.31849	3.51956e-05	0.00241502
GFZP01114045.1	AMEXTC_0340000238106	cnot1	-6.78932	1.71211e-05	0.0016782
GFZP01062812.1	AMEXTC_0340000010523	LOC108798537	2.13618	3.68167e-05	0.00246253
GFZP01002558.1	AMEXTC_0340000010305	SPEG	-5.76574	1.49141e-05	0.00156996
GFZP01110433.1	AMEXTC_0340000218927	MDFIC	1.66697	3.6467e-05	0.00245591
GFZP01129435.1	AMEXTC_0340000036381	.	4.65166	3.3786e-05	0.00236139
GFZP01129061.1	AMEXTC_0340000034849	.	-3.0804	3.60421e-05	0.00244262
GFZP01062040.1	AMEXTC_0340000007403	.	3.10524	3.84894e-05	0.00251454
GFZP01013390.1	AMEXTC_0340000052830	VSIR	2.14972	3.35247e-05	0.00235067
GFZP01004758.1	AMEXTC_0340000019151	CLEC4E	3.15744	3.86317e-05	0.00251825
GFZP01013924.1	AMEXTC_0340000054434	mmp13	5.02101	1.69073e-05	0.00167172
GFZP01019659.1	AMEXTC_0340000071844	Cd68	3.31681	3.30623e-05	0.00233138
GFZP01064703.1	AMEXTC_0340000018125	.	2.1597	3.39454e-05	0.00237062
GFZP01079564.1	AMEXTC_0340000070926	NDUFC2	-1.69907	3.10761e-05	0.00226266
GFZP01040087.1	AMEXTC_0340000164480	FXYD6	2.91628	3.76291e-05	0.00248255
GFZP01000239.1	AMEXTC_0340000000933	MPZ	-3.05594	2.92332e-05	0.00220606
GFZP01129491.1	AMEXTC_0340000036600	LRRC14B	-3.47446	3.88214e-05	0.00252676
GFZP01118119.1	AMEXTC_0340000272465	.	5.37235	1.777e-05	0.00170011
GFZP01075558.1	AMEXTC_0340000058735	SEMA3E	-4.2111	2.94261e-05	0.00221009
GFZP01136745.1	AMEXTC_0340000061694	pdlim3	-3.32155	3.56454e-05	0.00243091
GFZP01070652.1	AMEXTC_0340000042000	.	-5.32987	3.64385e-05	0.00245591
GFZP01063747.1	AMEXTC_0340000014298	.	-4.75431	3.02086e-05	0.00224084
GFZP01117004.1	AMEXTC_0340000259336	.	5.03237	1.57837e-05	0.00162039
GFZP01023008.1	AMEXTC_0340000082372	.	5.76076	1.73394e-05	0.00169284
GFZP01067218.1	AMEXTC_0340000028280	PLEKHO2	1.6113	3.49341e-05	0.00240753
GFZP01121234.1	AMEXTC_0340000003315	.	-2.96556	3.92164e-05	0.00254107
GFZP01153446.1	AMEXTC_0340000118438	tubb	2.4864	3.77419e-05	0.00248622
GFZP01068868.1	AMEXTC_0340000034882	.	3.82144	3.92604e-05	0.00254203
GFZP01006863.1	AMEXTC_0340000027650	PGLYRP1	4.268	3.03227e-05	0.00224143
GFZP01014754.1	AMEXTC_0340000056925	.	-5.16865	3.74808e-05	0.00247807
GFZP01005010.1	AMEXTC_0340000020163	Ppif	-5.81723	3.96791e-05	0.00255291
GFZP01010764.1	AMEXTC_0340000043284	.	-7.62472	1.95355e-05	0.00177293
GFZP01067368.1	AMEXTC_0340000028906	.	2.0247	3.95338e-05	0.00254871
GFZP01127000.1	AMEXTC_0340000026567	CTSL	1.96687	3.83224e-05	0.00251306
GFZP01135130.1	AMEXTC_0340000056843	ptcd2	-1.56127	3.66972e-05	0.00246021
GFZP01143389.1	AMEXTC_0340000082300	.	-2.18803	3.97763e-05	0.00255291
GFZP01011676.1	AMEXTC_0340000046915	TCAP	-4.87166	3.5639e-05	0.00243091
GFZP01133057.1	AMEXTC_0340000050621	TLR8	2.78765	3.97467e-05	0.00255291
GFZP01172034.1	AMEXTC_0340000226720	CEP128	2.51011	3.86329e-05	0.00251825
GFZP01137781.1	AMEXTC_0340000064804	.	-4.44818	3.12888e-05	0.00227162
GFZP01154077.1	AMEXTC_0340000122129	.	-6.13724	1.72892e-05	0.00169174
GFZP01002761.1	AMEXTC_0340000011135	DENND1B	3.08716	3.93181e-05	0.00254388
GFZP01064357.1	AMEXTC_0340000016744	.	2.87504	3.98389e-05	0.00255291
GFZP01076670.1	AMEXTC_0340000062074	CD180	2.2486	3.97849e-05	0.00255291
GFZP01065956.1	AMEXTC_0340000023133	rcc2	1.89674	3.6536e-05	0.00245591
GFZP01137498.1	AMEXTC_0340000063955	.	1.72778	3.78502e-05	0.00249138
GFZP01127191.1	AMEXTC_0340000027339	.	2.23243	4.07767e-05	0.00259047
GFZP01012750.1	AMEXTC_0340000050910	AQP1	-2.12694	3.47728e-05	0.00240335
GFZP01010638.1	AMEXTC_0340000042783	.	5.53633	1.96725e-05	0.0017781
GFZP01066392.1	AMEXTC_0340000024917	.	5.31874	1.74923e-05	0.00169436
GFZP01023069.1	AMEXTC_0340000082568	.	3.45418	3.80773e-05	0.00250018
GFZP01003734.1	AMEXTC_0340000015037	.	-1.80202	3.84791e-05	0.00251454
GFZP01072258.1	AMEXTC_0340000048427	.	2.74581	4.06338e-05	0.00258696
GFZP01097007.1	AMEXTC_0340000145053	.	5.12052	2.06852e-05	0.00182512
GFZP01112678.1	AMEXTC_0340000230941	.	2.08311	4.1212e-05	0.00260314
GFZP01004692.1	AMEXTC_0340000018880	.	-6.24802	1.95034e-05	0.00177293
GFZP01037275.1	AMEXTC_0340000148266	Actr2	1.56961	3.11004e-05	0.00226266
GFZP01071322.1	AMEXTC_0340000044672	hypothetical	5.39337	2.90547e-05	0.00219641
GFZP01135108.1	AMEXTC_0340000056777	Ank3	-2.61459	4.11356e-05	0.00260288
GFZP01085127.1	AMEXTC_0340000088559	.	4.88879	1.67009e-05	0.00166029
GFZP01124085.1	AMEXTC_0340000014838	CMLKR1	4.18402	3.69195e-05	0.00246562
GFZP01069041.1	AMEXTC_0340000035564	SHD	6.11454	2.53891e-05	0.00203782
GFZP01129964.1	AMEXTC_0340000038490	Gpr34	2.21963	4.20467e-05	0.0026381
GFZP01117827.1	AMEXTC_0340000268827	cks2	1.8088	4.02037e-05	0.00256873
GFZP01066890.1	AMEXTC_0340000026935	GPR141	3.4052	3.78774e-05	0.00249138
GFZP01124342.1	AMEXTC_0340000015870	TLR7	3.69202	4.06395e-05	0.00258696
GFZP01066205.1	AMEXTC_0340000024170	Nbl1	-2.69004	3.86906e-05	0.00252013
GFZP01120368.1	AMEXTC_0340000301924	NDUFB2	-1.5044	3.27502e-05	0.00232065
GFZP01043928.1	AMEXTC_0340000185043	sdha-a	-1.22163	3.22494e-05	0.00230014
GFZP01079424.1	AMEXTC_0340000070503	MYF6	-4.60059	4.24247e-05	0.00265036
GFZP01012552.1	AMEXTC_0340000050316	IL16	2.01213	4.15684e-05	0.00261793
GFZP01003151.1	AMEXTC_0340000012719	tsaD	4.5822	2.52583e-05	0.00203106
GFZP01122837.1	AMEXTC_0340000009823	.	-3.04471	4.26904e-05	0.00265745
GFZP01075279.1	AMEXTC_0340000057898	Flnc	-3.16141	3.86208e-05	0.00251825
GFZP01063854.1	AMEXTC_0340000014726	.	-3.56318	4.12964e-05	0.00260604
GFZP01111551.1	AMEXTC_0340000225101	COQ7	-1.41396	3.79665e-05	0.00249536
GFZP01096470.1	AMEXTC_0340000141013	Faah	-3.08272	3.15995e-05	0.00227616
GFZP01172089.1	AMEXTC_0340000226964	GLA	1.33514	3.6469e-05	0.00245591
GFZP01140974.1	AMEXTC_0340000074705	.	-3.57611	4.22107e-05	0.00264267
GFZP01053615.1	AMEXTC_0340000236991	ATAD2	1.85968	4.04321e-05	0.00257954
GFZP01101578.1	AMEXTC_0340000171598	PHPT1	-1.89232	3.93889e-05	0.00254656
GFZP01046557.1	AMEXTC_0340000199587	.	6.22116	2.23433e-05	0.00188911
GFZP01002992.1	AMEXTC_0340000012101	Hk2	4.32174	3.95444e-05	0.00254871
GFZP01132503.1	AMEXTC_0340000048616	.	2.14783	4.34287e-05	0.002686
GFZP01084014.1	AMEXTC_0340000085013	.	-1.87321	2.77435e-05	0.00213934
GFZP01074533.1	AMEXTC_0340000055656	.	-5.77957	1.83901e-05	0.0017295
GFZP01067130.1	AMEXTC_0340000027919	SEMA3C	-2.18325	4.12205e-05	0.00260314
GFZP01098052.1	AMEXTC_0340000152381	slc7a6	-3.84978	4.02998e-05	0.00257298
GFZP01066429.1	AMEXTC_0340000025079	.	-6.79513	2.72765e-05	0.00212681
GFZP01068374.1	AMEXTC_0340000032913	Plp1	-3.96117	4.35483e-05	0.00268968
GFZP01105017.1	AMEXTC_0340000189827	Abra	-5.27946	1.67392e-05	0.0016622
GFZP01017205.1	AMEXTC_0340000064286	pol	-7.42633	2.20008e-05	0.00187815
GFZP01120625.1	AMEXTC_0340000000870	.	-6.06778	2.23407e-05	0.00188911
GFZP01058899.1	AMEXTC_0340000284684	CHCHD3	-1.31257	3.45329e-05	0.00239602
GFZP01127101.1	AMEXTC_0340000026971	DUSP3	-3.38026	4.35806e-05	0.00268977
GFZP01103206.1	AMEXTC_0340000180173	ORC1	2.06992	4.3651e-05	0.00269156
GFZP01121682.1	AMEXTC_0340000005168	.	-5.11775	1.85696e-05	0.00173546
GFZP01103780.1	AMEXTC_0340000183062	Tcn2	1.45226	3.60417e-05	0.00244262
GFZP01012473.1	AMEXTC_0340000050079	.	2.37442	4.09133e-05	0.00259314
GFZP01079082.1	AMEXTC_0340000069428	COX6B1	-1.2769	3.24064e-05	0.00230157
GFZP01093146.1	AMEXTC_0340000117808	ITM2B	-1.13452	3.25001e-05	0.00230481
GFZP01041531.1	AMEXTC_0340000172395	CD59	-1.29746	3.6641e-05	0.00246021
GFZP01008511.1	AMEXTC_0340000034253	.	3.27436	4.27214e-05	0.00265745
GFZP01096989.1	AMEXTC_0340000144950	ARF6	1.62385	3.91192e-05	0.00254107
GFZP01168384.1	AMEXTC_0340000207272	SNX10	1.8769	3.91908e-05	0.00254107
GFZP01074945.1	AMEXTC_0340000056893	.	-6.03278	1.93193e-05	0.00176913
GFZP01136548.1	AMEXTC_0340000061102	PAQR9	-3.50856	4.36715e-05	0.00269156
GFZP01121238.1	AMEXTC_0340000003337	ITGAL	1.67869	4.30983e-05	0.00266756
GFZP01081758.1	AMEXTC_0340000077774	.	4.75025	2.01855e-05	0.0018011
GFZP01013671.1	AMEXTC_0340000053675	NEB	-6.76207	3.04254e-05	0.00224143
GFZP01000749.1	AMEXTC_0340000003003	Ggt5	1.84843	3.95685e-05	0.00254871
GFZP01138674.1	AMEXTC_0340000067489	CSTB	2.11014	3.33619e-05	0.00234312
GFZP01137998.1	AMEXTC_0340000065456	MYH1B	-3.46232	3.1936e-05	0.00228904
GFZP01162450.1	AMEXTC_0340000174972	Lurap1l	-3.28246	4.01573e-05	0.00256873
GFZP01020349.1	AMEXTC_0340000074013	Lamb1	-2.23002	4.01768e-05	0.00256873
GFZP01041420.1	AMEXTC_0340000171796	PON2	-1.87902	3.91582e-05	0.00254107
GFZP01120545.1	AMEXTC_0340000000552	LOC108708171	-2.17494	4.38725e-05	0.00269442
GFZP01179384.1	AMEXTC_0340000285740	ACADM	-1.88533	3.59768e-05	0.00244199
GFZP01042214.1	AMEXTC_0340000175860	Tnpo2	1.26368	3.72719e-05	0.00247475
GFZP01035091.1	AMEXTC_0340000132595	UBE2O	1.98794	4.37912e-05	0.00269415
GFZP01012918.1	AMEXTC_0340000051414	TOL6	-5.8617	1.95323e-05	0.00177293
GFZP01022488.1	AMEXTC_0340000080710	MRC1	2.18564	4.29116e-05	0.00265822
GFZP01011450.1	AMEXTC_0340000046015	Lrch3	3.54733	4.53523e-05	0.00275807
GFZP01093915.1	AMEXTC_0340000122362	znf207	1.60312	4.21646e-05	0.00264169
GFZP01143627.1	AMEXTC_0340000083058	Rab29	2.29603	4.58422e-05	0.00276954
GFZP01042049.1	AMEXTC_0340000174981	Rassf5	4.23792	4.11063e-05	0.00260288
GFZP01112840.1	AMEXTC_0340000231789	PGAM2	-2.54763	3.07652e-05	0.00225334
GFZP01082118.1	AMEXTC_0340000078913	.	-3.42032	3.68496e-05	0.00246285
GFZP01077319.1	AMEXTC_0340000064023	.	4.0758	2.64929e-05	0.0020957
GFZP01048663.1	AMEXTC_0340000210822	Pold1	1.74255	4.55192e-05	0.00276178
GFZP01160447.1	AMEXTC_0340000164275	TMED9	1.21315	3.6263e-05	0.00244861
GFZP01070709.1	AMEXTC_0340000042228	hatching	8.02849	2.68484e-05	0.00210641
GFZP01001886.1	AMEXTC_0340000007596	.	1.88327	4.25596e-05	0.00265688
GFZP01016968.1	AMEXTC_0340000063574	Fuca2	1.47847	4.2708e-05	0.00265745
GFZP01070099.1	AMEXTC_0340000039800	DPT	-1.52876	3.41618e-05	0.00237811
GFZP01079359.1	AMEXTC_0340000070280	atp5f1a	-1.32416	3.94577e-05	0.00254761
GFZP01042190.1	AMEXTC_0340000175732	NNT	-1.3735	3.33632e-05	0.00234312
GFZP01133511.1	AMEXTC_0340000051983	.	3.37635	4.60466e-05	0.00277318
GFZP01161349.1	AMEXTC_0340000169017	kif11	2.58417	4.39873e-05	0.00269766
GFZP01171475.1	AMEXTC_0340000223596	NIPSNAP3A	-2.35473	3.71333e-05	0.00246981
GFZP01138002.1	AMEXTC_0340000065468	.	1.50618	3.48487e-05	0.00240478
GFZP01060920.1	AMEXTC_0340000002878	RPS6KB1	1.62662	4.26019e-05	0.00265745
GFZP01129482.1	AMEXTC_0340000036566	SIGLEC1	2.17957	4.65114e-05	0.00278982
GFZP01177843.1	AMEXTC_0340000266540	Elof1	1.26139	3.83974e-05	0.00251419
GFZP01116074.1	AMEXTC_0340000249461	.	-2.5189	4.57397e-05	0.00276954
GFZP01098145.1	AMEXTC_0340000152998	Actr3	1.37848	3.52189e-05	0.00241502
GFZP01124630.1	AMEXTC_0340000017040	selenon	1.94278	4.16152e-05	0.00261857
GFZP01071115.1	AMEXTC_0340000043881	M6pr	1.47378	4.1803e-05	0.00262849
GFZP01123084.1	AMEXTC_0340000010805	UACA	-11.5707	2.75434e-05	0.00213783
GFZP01097291.1	AMEXTC_0340000147008	VASP	1.52932	4.15749e-05	0.00261793
GFZP01007415.1	AMEXTC_0340000029898	TTN	-4.39124	3.45017e-05	0.00239602
GFZP01122047.1	AMEXTC_0340000006620	MSLNL	-5.26266	4.21523e-05	0.00264169
GFZP01062490.1	AMEXTC_0340000009247	.	-5.25694	4.81728e-05	0.00284805
GFZP01067223.1	AMEXTC_0340000028306	arl8ba	1.49466	4.38697e-05	0.00269442
GFZP01006375.1	AMEXTC_0340000025681	.	2.42784	4.80905e-05	0.00284757
GFZP01142565.1	AMEXTC_0340000079679	c3ar1	3.58317	4.29169e-05	0.00265822
GFZP01130144.1	AMEXTC_0340000039191	RTase	-3.94854	3.80973e-05	0.00250018
GFZP01013866.1	AMEXTC_0340000054260	GNPDA1	2.37044	4.58589e-05	0.00276954
GFZP01066785.1	AMEXTC_0340000026514	HNRNPM	1.48213	4.07819e-05	0.00259047
GFZP01165727.1	AMEXTC_0340000192573	TXNDC2	2.73539	4.74523e-05	0.00282849
GFZP01004875.1	AMEXTC_0340000019636	.	-4.302	4.90911e-05	0.00289055
GFZP01000204.1	AMEXTC_0340000000800	RIPK2	2.68122	4.76271e-05	0.0028331
GFZP01097536.1	AMEXTC_0340000148697	Acaa2	-1.16187	3.83527e-05	0.00251316
GFZP01056616.1	AMEXTC_0340000256845	uhrf1	2.38119	4.59292e-05	0.00276994
GFZP01004329.1	AMEXTC_0340000017440	SBSPON	-2.74374	4.80121e-05	0.00284628
GFZP01166586.1	AMEXTC_0340000197342	.	-3.41705	4.47362e-05	0.00273013
GFZP01099749.1	AMEXTC_0340000161550	tnfaip8l2	1.83062	4.44209e-05	0.0027166
GFZP01042622.1	AMEXTC_0340000178268	.	-4.34551	4.8936e-05	0.00288338
GFZP01080153.1	AMEXTC_0340000072754	Gpr35	4.99956	2.40542e-05	0.00198799
GFZP01125076.1	AMEXTC_0340000018804	ASIC1	2.68328	4.88631e-05	0.00288104
GFZP01016107.1	AMEXTC_0340000060989	Mmp19	2.50317	4.63269e-05	0.00278755
GFZP01052620.1	AMEXTC_0340000231713	wnt10a	5.44764	2.66051e-05	0.00209867
GFZP01058046.1	AMEXTC_0340000274258	.	3.44525	4.75037e-05	0.00282962
GFZP01006851.1	AMEXTC_0340000027605	CLEC17A	2.71228	4.84252e-05	0.00285851
GFZP01122876.1	AMEXTC_0340000009974	TMPO	1.18588	3.94636e-05	0.00254761
GFZP01103501.1	AMEXTC_0340000181645	.	2.3306	4.95317e-05	0.00289866
GFZP01130854.1	AMEXTC_0340000042004	Myh7b	-4.1343	5.00516e-05	0.00292341
GFZP01058411.1	AMEXTC_0340000278643	COX7A2L	-1.94441	4.06672e-05	0.00258696
GFZP01079175.1	AMEXTC_0340000069718	UQCR11	-2.02343	3.8478e-05	0.00251454
GFZP01154121.1	AMEXTC_0340000122386	LY6E	3.00987	4.66802e-05	0.00279587
GFZP01129739.1	AMEXTC_0340000037593	.	-1.99699	4.92963e-05	0.00289287
GFZP01073760.1	AMEXTC_0340000053336	RIPK2	4.02134	3.45853e-05	0.00239609
GFZP01153808.1	AMEXTC_0340000120622	ERP29	2.40792	4.95613e-05	0.00289866
GFZP01095467.1	AMEXTC_0340000133900	TNFRSF19	-2.31521	4.43479e-05	0.00271404
GFZP01126014.1	AMEXTC_0340000022561	COL6A3	-2.05903	3.98212e-05	0.00255291
GFZP01072491.1	AMEXTC_0340000049371	.	1.97486	5.10731e-05	0.00294944
GFZP01003893.1	AMEXTC_0340000015684	Plxdc2	-2.99058	4.91903e-05	0.00289055
GFZP01023914.1	AMEXTC_0340000085373	.	-3.93465	3.22894e-05	0.00230111
GFZP01114874.1	AMEXTC_0340000242649	Tnik	1.86016	5.03414e-05	0.0029305
GFZP01069840.1	AMEXTC_0340000038798	CMLKR1	2.34831	4.77466e-05	0.00283633
GFZP01093483.1	AMEXTC_0340000119912	Tmem86a	2.05496	4.76823e-05	0.00283445
GFZP01169959.1	AMEXTC_0340000215597	RP2	1.74988	5.04383e-05	0.00293325
GFZP01009943.1	AMEXTC_0340000039985	.	-3.69265	5.17168e-05	0.002966
GFZP01075639.1	AMEXTC_0340000058978	.	2.42458	5.19435e-05	0.00296626
GFZP01019085.1	AMEXTC_0340000070057	NASP	3.87868	5.17351e-05	0.002966
GFZP01074908.1	AMEXTC_0340000056782	LDB3	-2.62464	3.59328e-05	0.00244091
GFZP01040750.1	AMEXTC_0340000167879	BSG	-0.970475	3.75042e-05	0.00247807
GFZP01007459.1	AMEXTC_0340000030088	SSTR5	-1.68955	5.03126e-05	0.0029305
GFZP01148589.1	AMEXTC_0340000098790	.	-6.33307	2.7754e-05	0.00213934
GFZP01013584.1	AMEXTC_0340000053414	SVIL	-2.18048	4.94126e-05	0.00289579
GFZP01113526.1	AMEXTC_0340000235544	Fxr1	5.71425	2.60807e-05	0.00206854
GFZP01048097.1	AMEXTC_0340000207951	pmepa1	2.15505	5.04613e-05	0.00293325
GFZP01128691.1	AMEXTC_0340000033375	.	-5.40362	2.57103e-05	0.0020474
GFZP01060832.1	AMEXTC_0340000002522	Chst15	2.3945	5.2631e-05	0.00299375
GFZP01016772.1	AMEXTC_0340000062986	EPB41L2	-1.73609	4.76206e-05	0.0028331
GFZP01153790.1	AMEXTC_0340000120520	.	-5.59457	2.64952e-05	0.0020957
GFZP01061026.1	AMEXTC_0340000003294	SIGLEC15	3.62408	5.29325e-05	0.00300025
GFZP01006850.1	AMEXTC_0340000027601	SFTPC	-6.24448	5.18608e-05	0.002966
GFZP01124216.1	AMEXTC_0340000015345	DOCK11	1.92165	5.16822e-05	0.002966
GFZP01010537.1	AMEXTC_0340000042338	.	-3.05163	4.50344e-05	0.0027464
GFZP01051395.1	AMEXTC_0340000225343	KAT7	-7.39925	2.81731e-05	0.00215051
GFZP01125587.1	AMEXTC_0340000020873	Ceacam15	3.36374	5.2825e-05	0.00299795
GFZP01002129.1	AMEXTC_0340000008589	.	-4.87851	4.28488e-05	0.00265822
GFZP01135125.1	AMEXTC_0340000056828	SASH3	1.97153	5.18708e-05	0.002966
GFZP01017345.1	AMEXTC_0340000064706	.	-2.57114	5.28425e-05	0.00299795
GFZP01035454.1	AMEXTC_0340000135278	MAP1LC3A	-1.1944	4.20136e-05	0.00263792
GFZP01163678.1	AMEXTC_0340000181549	RAD54L	3.96235	4.63492e-05	0.00278755
GFZP01064610.1	AMEXTC_0340000017754	.	3.14843	4.71354e-05	0.00281539
GFZP01112300.1	AMEXTC_0340000228901	TTC27	1.6228	5.10709e-05	0.00294944
GFZP01124804.1	AMEXTC_0340000017724	Ppp1r27	-3.2957	4.6846e-05	0.00280387
GFZP01134613.1	AMEXTC_0340000055291	MATK	3.59896	4.79757e-05	0.00284628
GFZP01108713.1	AMEXTC_0340000209987	GNAI2	1.53268	4.8132e-05	0.00284757
GFZP01044411.1	AMEXTC_0340000187590	CHEK1	1.80248	5.2323e-05	0.00298402
GFZP01127405.1	AMEXTC_0340000028217	HK1	-3.03391	4.28912e-05	0.00265822
GFZP01112399.1	AMEXTC_0340000229417	ANKRD10	1.83186	5.25437e-05	0.00299375
GFZP01064523.1	AMEXTC_0340000017406	XAC2392	-1.91233	5.34015e-05	0.00301786
GFZP01075471.1	AMEXTC_0340000058474	RAC2	3.64943	5.33917e-05	0.00301786
GFZP01166262.1	AMEXTC_0340000195514	KTN1	-1.37528	4.54695e-05	0.00276134
GFZP01179479.1	AMEXTC_0340000287204	SGCB	-1.39701	4.0846e-05	0.00259265
GFZP01165930.1	AMEXTC_0340000193691	ARHGAP42	5.2444	2.57761e-05	0.0020474
GFZP01055721.1	AMEXTC_0340000248522	ATP6V1H	1.48236	4.47105e-05	0.00273013
GFZP01128696.1	AMEXTC_0340000033394	CD163	3.13984	4.84297e-05	0.00285851
GFZP01124247.1	AMEXTC_0340000015484	.	4.81738	2.8065e-05	0.00215051
GFZP01003680.1	AMEXTC_0340000014831	.	2.9168	5.12289e-05	0.00295452
GFZP01162990.1	AMEXTC_0340000178017	GLB1	1.54494	4.51692e-05	0.0027489
GFZP01075367.1	AMEXTC_0340000058162	Tlr13	2.1816	5.39616e-05	0.00303768
GFZP01075580.1	AMEXTC_0340000058801	.	2.19949	5.5197e-05	0.00307166
GFZP01102350.1	AMEXTC_0340000175492	SUGP2	1.08818	4.01454e-05	0.00256873
GFZP01124101.1	AMEXTC_0340000014899	TIMP1	-3.22565	5.51135e-05	0.00307077
GFZP01040773.1	AMEXTC_0340000167995	NFKBIE	-2.33787	5.18025e-05	0.002966
GFZP01007447.1	AMEXTC_0340000030034	NEU1	2.34397	5.13938e-05	0.00296067
GFZP01001116.1	AMEXTC_0340000004514	MYH1B	-3.80808	4.15085e-05	0.00261753
GFZP01044398.1	AMEXTC_0340000187534	MS4A4A	2.95467	5.39609e-05	0.00303768
GFZP01008954.1	AMEXTC_0340000036054	.	-4.21829	5.07624e-05	0.00294231
GFZP01065131.1	AMEXTC_0340000019842	LOC106703295	3.77286	5.0629e-05	0.00293743
GFZP01039917.1	AMEXTC_0340000163529	rasgrp1	2.8318	5.35054e-05	0.00302177
GFZP01107781.1	AMEXTC_0340000204907	PTX4	-5.82912	2.99588e-05	0.00223564
GFZP01036104.1	AMEXTC_0340000139871	ATP6V1E1	1.61286	4.46279e-05	0.00272735
GFZP01077192.1	AMEXTC_0340000063641	LVRN	-2.21034	5.37011e-05	0.00303086
GFZP01169377.1	AMEXTC_0340000212532	.	4.45152	3.03705e-05	0.00224143
GFZP01072703.1	AMEXTC_0340000050164	ADPGK	1.94402	5.6065e-05	0.00308771
GFZP01165318.1	AMEXTC_0340000190439	xerD	-2.52442	5.52919e-05	0.00307166
GFZP01155975.1	AMEXTC_0340000136002	SMARCA5	1.25774	4.72303e-05	0.00281912
GFZP01013880.1	AMEXTC_0340000054302	Slc25a11	-2.15218	5.10495e-05	0.00294944
GFZP01113715.1	AMEXTC_0340000236543	Lsp1	2.45291	5.50045e-05	0.00307047
GFZP01138458.1	AMEXTC_0340000066840	NDUFA9	-1.66373	4.58469e-05	0.00276954
GFZP01135050.1	AMEXTC_0340000056602	PAQR9	-3.29209	5.59655e-05	0.00308469
GFZP01107281.1	AMEXTC_0340000202369	Arl4c	2.44711	5.19276e-05	0.00296626
GFZP01076453.1	AMEXTC_0340000061422	.	-4.39993	5.50456e-05	0.00307047
GFZP01062712.1	AMEXTC_0340000010119	adssl1-b	-2.39735	4.28159e-05	0.00265822
GFZP01050058.1	AMEXTC_0340000218020	tmem82	-3.08751	5.26168e-05	0.00299375
GFZP01058462.1	AMEXTC_0340000279362	txndc15	-1.33731	4.94806e-05	0.00289783
GFZP01074332.1	AMEXTC_0340000055053	HSPA9	-1.8732	5.62224e-05	0.00309103
GFZP01008523.1	AMEXTC_0340000034302	.	-6.91525	3.23749e-05	0.00230157
GFZP01021550.1	AMEXTC_0340000077754	MATN2	-2.63269	5.74136e-05	0.00314461
GFZP01078369.1	AMEXTC_0340000067179	RPS5	-6.77234	5.26265e-05	0.00299375
GFZP01135901.1	AMEXTC_0340000059160	.	2.07202	5.53916e-05	0.00307267
GFZP01015600.1	AMEXTC_0340000059467	HNRNPDL	-2.03356	5.03295e-05	0.0029305
GFZP01099120.1	AMEXTC_0340000158050	.	2.67738	5.74768e-05	0.00314609
GFZP01073366.1	AMEXTC_0340000052153	Flnc	-4.03713	5.29521e-05	0.00300025
GFZP01130336.1	AMEXTC_0340000039945	Transposon	-4.99667	5.77939e-05	0.00315749
GFZP01163405.1	AMEXTC_0340000180160	Nadk	2.18797	5.81151e-05	0.00316517
GFZP01060543.1	AMEXTC_0340000001363	P3h3	-6.20649	2.95186e-05	0.00221274
GFZP01108013.1	AMEXTC_0340000206209	DKK1	6.68126	3.62711e-05	0.00244861
GFZP01139741.1	AMEXTC_0340000070852	.	-3.29383	4.9345e-05	0.00289378
GFZP01140841.1	AMEXTC_0340000074284	SLC25A4	-3.00485	4.69262e-05	0.00280674
GFZP01077479.1	AMEXTC_0340000064503	ALDH6A1	-1.90284	4.79926e-05	0.00284628
GFZP01131119.1	AMEXTC_0340000043083	.	5.56333	3.14061e-05	0.00227162
GFZP01004945.1	AMEXTC_0340000019909	.	2.43784	5.86648e-05	0.00318112
GFZP01128080.1	AMEXTC_0340000030947	CNTN1	-2.82128	5.7547e-05	0.00314795
GFZP01023416.1	AMEXTC_0340000083695	Pol	4.14587	4.28494e-05	0.00265822
GFZP01065953.1	AMEXTC_0340000023123	trim71	3.2676	5.7311e-05	0.00314294
GFZP01134926.1	AMEXTC_0340000056230	.	2.45414	5.88507e-05	0.00318674
GFZP01000545.1	AMEXTC_0340000002184	jockey\pol	-1.34542	4.91855e-05	0.00289055
GFZP01135989.1	AMEXTC_0340000059424	.	-6.29157	3.1484e-05	0.00227462
GFZP01021461.1	AMEXTC_0340000077477	NSG2	-5.08046	2.49598e-05	0.00202189
GFZP01003977.1	AMEXTC_0340000016018	KNL1	2.59562	5.89199e-05	0.00318702
GFZP01124433.1	AMEXTC_0340000016232	.	-3.64729	5.66091e-05	0.00310836
GFZP01128860.1	AMEXTC_0340000034041	.	-5.17127	2.49746e-05	0.00202189
GFZP01063155.1	AMEXTC_0340000011939	UMOD	-4.57844	4.97793e-05	0.00290945
GFZP01001301.1	AMEXTC_0340000005261	TECRL	-3.00919	4.92374e-05	0.00289136
GFZP01132914.1	AMEXTC_0340000050192	.	1.30134	5.08146e-05	0.00294231
GFZP01137984.1	AMEXTC_0340000065413	Rrm2	3.89212	5.5053e-05	0.00307047
GFZP01017871.1	AMEXTC_0340000066289	Polr2l	-3.2167	5.52582e-05	0.00307166
GFZP01002163.1	AMEXTC_0340000008735	GJC1	-1.66372	5.73721e-05	0.00314431
GFZP01131778.1	AMEXTC_0340000045708	FERMT3	1.63908	5.14036e-05	0.00296067
GFZP01105609.1	AMEXTC_0340000192934	.	1.90214	5.55323e-05	0.00307267
GFZP01007134.1	AMEXTC_0340000028768	LTB4R	5.43547	3.21696e-05	0.00229774
GFZP01120467.1	AMEXTC_0340000000246	.	-5.04399	2.48398e-05	0.00202189
GFZP01007069.1	AMEXTC_0340000028503	.	-4.63659	3.56341e-05	0.00243091
GFZP01010159.1	AMEXTC_0340000040823	GIMAP4	2.10311	5.86159e-05	0.00318045
GFZP01049683.1	AMEXTC_0340000216234	Plk2	-1.51523	5.1126e-05	0.00295053
GFZP01122145.1	AMEXTC_0340000007036	GPR35	2.0021	5.9893e-05	0.00321569
GFZP01073846.1	AMEXTC_0340000053595	.	-5.521	4.63872e-05	0.00278765
GFZP01008994.1	AMEXTC_0340000036231	.	5.18619	3.00647e-05	0.00223681
GFZP01015496.1	AMEXTC_0340000059155	.	-2.43978	6.0341e-05	0.00321989
GFZP01124387.1	AMEXTC_0340000016042	.	1.69318	5.09258e-05	0.0029468
GFZP01065816.1	AMEXTC_0340000022579	KIAA0319	2.6965	6.07667e-05	0.00322543
GFZP01036352.1	AMEXTC_0340000141667	Slc35a2	1.82414	5.97805e-05	0.00321162
GFZP01077176.1	AMEXTC_0340000063593	MKKS	-1.28798	4.5855e-05	0.00276954
GFZP01048233.1	AMEXTC_0340000208632	CPT1A	2.01426	5.97218e-05	0.00321045
GFZP01105579.1	AMEXTC_0340000192810	Tcf7	6.57601	3.45566e-05	0.00239602
GFZP01069032.1	AMEXTC_0340000035529	LAPTM5	2.15111	5.45647e-05	0.0030578
GFZP01078697.1	AMEXTC_0340000068184	Atp5f1a	-1.05932	4.23542e-05	0.00264785
GFZP01075339.1	AMEXTC_0340000058078	Parm1	-2.63719	6.09781e-05	0.00322942
GFZP01135450.1	AMEXTC_0340000057805	Mpo	4.07474	5.48798e-05	0.00307047
GFZP01113792.1	AMEXTC_0340000236886	LRG1	4.75495	4.3458e-05	0.002686
GFZP01075347.1	AMEXTC_0340000058102	ACAN	-2.57111	6.10018e-05	0.00322942
GFZP01061476.1	AMEXTC_0340000005149	Aebp1	3.4059	5.54861e-05	0.00307267
GFZP01177098.1	AMEXTC_0340000257733	MGARP	-1.50265	4.58925e-05	0.00276964
GFZP01075529.1	AMEXTC_0340000058648	.	-4.12994	6.02864e-05	0.00321895
GFZP01075128.1	AMEXTC_0340000057443	WNT11	-2.32945	6.02774e-05	0.00321895
GFZP01064868.1	AMEXTC_0340000018779	.	3.31352	6.05149e-05	0.00322324
GFZP01113067.1	AMEXTC_0340000233012	.	1.84185	5.52804e-05	0.00307166
GFZP01040061.1	AMEXTC_0340000164360	Hspa8	-1.26917	4.39713e-05	0.00269766
GFZP01009987.1	AMEXTC_0340000040154	PDLIM7	-3.85624	5.82973e-05	0.00316517
GFZP01042283.1	AMEXTC_0340000176301	SUGP2	1.50368	4.66031e-05	0.00279317
GFZP01005045.1	AMEXTC_0340000020303	.	-2.58906	5.50728e-05	0.00307047
GFZP01072183.1	AMEXTC_0340000048146	Mpig6b	5.55394	3.61394e-05	0.0024473
GFZP01168744.1	AMEXTC_0340000209200	.	-2.52739	6.07273e-05	0.00322543
GFZP01106071.1	AMEXTC_0340000195571	NDUFC2	-1.53877	5.07929e-05	0.00294231
GFZP01132924.1	AMEXTC_0340000050222	GLDN	-2.68276	6.07891e-05	0.00322543
GFZP01008114.1	AMEXTC_0340000032699	.	-2.01812	5.37546e-05	0.00303191
GFZP01168614.1	AMEXTC_0340000208517	tbce	-1.45484	5.72065e-05	0.00313918
GFZP01126060.1	AMEXTC_0340000022740	METTL7A	-3.09389	6.0051e-05	0.00321746
GFZP01008118.1	AMEXTC_0340000032715	Cacng6	-2.99486	6.19515e-05	0.00324743
GFZP01093935.1	AMEXTC_0340000122456	.	-2.0484	5.15849e-05	0.00296523
GFZP01167724.1	AMEXTC_0340000203589	Map4	-5.24687	2.80727e-05	0.00215051
GFZP01068918.1	AMEXTC_0340000035083	Cav3	-2.47699	5.05233e-05	0.00293325
GFZP01012706.1	AMEXTC_0340000050778	.	2.19085	6.32002e-05	0.00329967
GFZP01172149.1	AMEXTC_0340000227215	NBN	-1.10139	5.02974e-05	0.0029305
GFZP01169215.1	AMEXTC_0340000211755	Mis18a	2.34307	6.34936e-05	0.00330447
GFZP01064808.1	AMEXTC_0340000018540	DUSP8	-4.38177	5.45062e-05	0.0030578
GFZP01158500.1	AMEXTC_0340000154058	zmcm3	1.73012	5.54726e-05	0.00307267
GFZP01103233.1	AMEXTC_0340000180308	Ssbp2	-2.82865	6.3542e-05	0.00330447
GFZP01077088.1	AMEXTC_0340000063329	KRT75	-5.01031	6.38367e-05	0.00330499
GFZP01043947.1	AMEXTC_0340000185244	RGS1	2.34655	5.972e-05	0.00321045
GFZP01171848.1	AMEXTC_0340000225637	Prrc1	1.52515	5.59147e-05	0.00308385
GFZP01131996.1	AMEXTC_0340000046589	Hmgn2	1.37737	4.23338e-05	0.00264785
GFZP01162278.1	AMEXTC_0340000174145	IVD	-1.10903	4.91548e-05	0.00289055
GFZP01104867.1	AMEXTC_0340000189064	Dock2	2.79421	6.43169e-05	0.00331921
GFZP01076599.1	AMEXTC_0340000061861	Ankk1	1.62623	5.39235e-05	0.00303768
GFZP01010843.1	AMEXTC_0340000043607	ttyh3	1.73545	6.10523e-05	0.00323013
GFZP01133925.1	AMEXTC_0340000053226	ERCC6L	3.05691	6.38713e-05	0.00330499
GFZP01041608.1	AMEXTC_0340000172757	GNAI3	1.2004	4.71285e-05	0.00281539
GFZP01060628.1	AMEXTC_0340000001710	SPAG1	1.77237	6.08153e-05	0.00322543
GFZP01133388.1	AMEXTC_0340000051614	.	-1.6761	6.14968e-05	0.00324055
GFZP01066621.1	AMEXTC_0340000025870	Padi2	-4.59899	6.43775e-05	0.00331935
GFZP01072582.1	AMEXTC_0340000049746	UMOD	-3.23567	6.36808e-05	0.00330449
GFZP01024714.1	AMEXTC_0340000087918	.	5.19962	3.6676e-05	0.00246021
GFZP01062541.1	AMEXTC_0340000009441	.	-1.77044	5.88348e-05	0.00318674
GFZP01013816.1	AMEXTC_0340000054110	RBM14	1.66032	5.80567e-05	0.00316517
GFZP01063493.1	AMEXTC_0340000013256	Cyp2f2	-1.92853	5.82979e-05	0.00316517
GFZP01142981.1	AMEXTC_0340000080997	.	3.42156	6.46756e-05	0.00333077
GFZP01103766.1	AMEXTC_0340000183010	TEAD1	-3.70205	6.56149e-05	0.00335534
GFZP01065679.1	AMEXTC_0340000022028	.	-2.49763	6.53411e-05	0.00335391
GFZP01010397.1	AMEXTC_0340000041780	.	2.35188	6.42998e-05	0.00331921
GFZP01112522.1	AMEXTC_0340000230043	Atxn2l	-2.77556	6.62326e-05	0.00337109
GFZP01143330.1	AMEXTC_0340000082111	.	2.78582	6.13672e-05	0.00323696
GFZP01062382.1	AMEXTC_0340000008805	NFIA	-1.82079	6.41521e-05	0.00331558
GFZP01082683.1	AMEXTC_0340000080689	tf-a	3.67916	6.40031e-05	0.00330984
GFZP01016105.1	AMEXTC_0340000060983	.	4.44564	5.80548e-05	0.00316517
GFZP01102982.1	AMEXTC_0340000179098	TARM1	6.11915	3.76049e-05	0.00248255
GFZP01007607.1	AMEXTC_0340000030672	MLIP	-4.599	5.61561e-05	0.00308933
GFZP01111344.1	AMEXTC_0340000224130	RBM15	1.58991	6.15687e-05	0.0032417
GFZP01046010.1	AMEXTC_0340000196353	GNPTAB	1.43594	5.95188e-05	0.00320547
GFZP01169765.1	AMEXTC_0340000214681	.	-5.44938	3.17022e-05	0.00228006
GFZP01018318.1	AMEXTC_0340000067631	COX8A	-2.22292	5.15526e-05	0.00296523
GFZP01003897.1	AMEXTC_0340000015700	.	-5.2686	3.71524e-05	0.00246981
GFZP01164540.1	AMEXTC_0340000186236	WASF2	1.28385	5.54573e-05	0.00307267
GFZP01134499.1	AMEXTC_0340000054949	Slc41a1	-3.18127	6.06579e-05	0.00322543
GFZP01125439.1	AMEXTC_0340000020259	Fyb1	3.31695	5.93351e-05	0.00320104
GFZP01006418.1	AMEXTC_0340000025864	Sftpd	5.71394	4.08786e-05	0.00259283
GFZP01113608.1	AMEXTC_0340000235979	Ndufaf6	-1.70861	6.54056e-05	0.00335391
GFZP01040909.1	AMEXTC_0340000168848	ATP2B4	1.44637	5.63883e-05	0.00309819
GFZP01067309.1	AMEXTC_0340000028666	.	8.22323	4.38063e-05	0.00269415
GFZP01007853.1	AMEXTC_0340000031647	.	-4.90958	3.00216e-05	0.00223681
GFZP01008472.1	AMEXTC_0340000034102	Ap3b1	1.93795	6.49534e-05	0.00334113
GFZP01058123.1	AMEXTC_0340000275178	ccdc167	1.76459	6.5873e-05	0.00336261
GFZP01056913.1	AMEXTC_0340000260588	slc37a2	2.08807	5.79248e-05	0.00316266
GFZP01071283.1	AMEXTC_0340000044519	.	3.22254	6.70427e-05	0.00340635
GFZP01006644.1	AMEXTC_0340000026761	.	-5.2714	6.90795e-05	0.00346762
GFZP01026544.1	AMEXTC_0340000093572	.	-5.41831	3.23321e-05	0.00230157
GFZP01075215.1	AMEXTC_0340000057705	.	-2.04492	6.8625e-05	0.0034533
GFZP01126811.1	AMEXTC_0340000025821	GCFC2	5.39818	3.90589e-05	0.00254032
GFZP01161371.1	AMEXTC_0340000169215	ATP2A2	-4.61999	5.27656e-05	0.00299795
GFZP01050508.1	AMEXTC_0340000220463	tomt	3.20685	6.94481e-05	0.00347185
GFZP01132891.1	AMEXTC_0340000050123	.	-2.28903	5.58241e-05	0.0030808
GFZP01001835.1	AMEXTC_0340000007392	.	5.92373	4.11566e-05	0.00260288
GFZP01130768.1	AMEXTC_0340000041661	FREM2	-2.64921	6.85341e-05	0.00345192
GFZP01003926.1	AMEXTC_0340000015819	.	-6.63979	3.92031e-05	0.00254107
GFZP01166321.1	AMEXTC_0340000195888	.	2.39552	6.96048e-05	0.00347569
GFZP01016373.1	AMEXTC_0340000061788	.	-6.12638	3.74189e-05	0.00247807
GFZP01009493.1	AMEXTC_0340000038211	.	1.45571	6.37424e-05	0.00330449
GFZP01006097.1	AMEXTC_0340000024540	.	2.84942	6.7086e-05	0.00340656
GFZP01071472.1	AMEXTC_0340000045274	Chsy1	1.93801	6.37737e-05	0.00330449
GFZP01004392.1	AMEXTC_0340000017688	ADAMTS5	-2.39844	7.03265e-05	0.00350169
GFZP01142239.1	AMEXTC_0340000078648	.	-2.72383	7.00239e-05	0.00348994
GFZP01028863.1	AMEXTC_0340000100878	.	-4.78402	3.74876e-05	0.00247807
GFZP01066664.1	AMEXTC_0340000026034	Tmem119	2.17963	6.13306e-05	0.00323696
GFZP01009301.1	AMEXTC_0340000037440	.	-6.99203	4.41318e-05	0.00270462
GFZP01013972.1	AMEXTC_0340000054578	.	-2.50631	6.76387e-05	0.00342265
GFZP01171309.1	AMEXTC_0340000222594	Srd5a1	2.20103	7.10553e-05	0.00352789
GFZP01013586.1	AMEXTC_0340000053420	Pkn1	2.40545	7.13528e-05	0.0035346
GFZP01176123.1	AMEXTC_0340000248513	Atp6ap2	1.5638	5.33399e-05	0.00301786
GFZP01106623.1	AMEXTC_0340000198956	TBC1D17	-2.48952	6.93619e-05	0.00347046
GFZP01109554.1	AMEXTC_0340000214633	BCL2L11	3.08072	6.59991e-05	0.00336708
GFZP01001404.1	AMEXTC_0340000005663	KIF21B	2.92622	7.16346e-05	0.00354356
GFZP01114663.1	AMEXTC_0340000241613	.	-1.8652	6.56136e-05	0.00335534
GFZP01042325.1	AMEXTC_0340000176608	MIF4GD	-1.12605	5.42725e-05	0.00305124
GFZP01162841.1	AMEXTC_0340000177230	Cks1b	3.27275	7.0398e-05	0.00350324
GFZP01171887.1	AMEXTC_0340000225817	CTSS	2.11138	6.26676e-05	0.00327579
GFZP01036690.1	AMEXTC_0340000144213	LAMB1	-1.60336	5.46728e-05	0.00306189
GFZP01126165.1	AMEXTC_0340000023162	ETV6	2.57904	6.73095e-05	0.00341393
GFZP01094013.1	AMEXTC_0340000122897	.	2.28218	6.71399e-05	0.00340731
GFZP01117726.1	AMEXTC_0340000267526	TOR1AIP1	1.57231	6.5433e-05	0.00335391
GFZP01158758.1	AMEXTC_0340000155249	lap3	-1.25863	5.92038e-05	0.0031984
GFZP01077950.1	AMEXTC_0340000065919	.	1.96187	6.26141e-05	0.00327496
GFZP01083825.1	AMEXTC_0340000084402	mt-cyb	-2.31391	5.50664e-05	0.00307047
GFZP01018238.1	AMEXTC_0340000067391	ATP5MC3	-1.51688	4.54047e-05	0.00275933
GFZP01019050.1	AMEXTC_0340000069951	.	-1.88539	6.51335e-05	0.00334841
GFZP01138319.1	AMEXTC_0340000066423	TYROBP	1.54653	6.13171e-05	0.00323696
GFZP01136910.1	AMEXTC_0340000062189	.	1.93994	7.16557e-05	0.00354356
GFZP01022223.1	AMEXTC_0340000079874	.	-2.36813	7.3636e-05	0.00360667
GFZP01058168.1	AMEXTC_0340000275685	Tspan7	-2.00973	6.01478e-05	0.00321746
GFZP01152858.1	AMEXTC_0340000113821	.	5.18449	3.97858e-05	0.00255291
GFZP01129869.1	AMEXTC_0340000038098	hatching	3.51596	7.38686e-05	0.00361431
GFZP01132191.1	AMEXTC_0340000047348	RAB44	1.85678	6.8302e-05	0.00344421
GFZP01174443.1	AMEXTC_0340000239057	nr4a1	-4.24986	7.19373e-05	0.00355418
GFZP01131001.1	AMEXTC_0340000042601	Cldn1	-4.08355	6.2377e-05	0.00326452
GFZP01000471.1	AMEXTC_0340000001889	Klhdc3	-3.56289	7.3943e-05	0.00361561
GFZP01106601.1	AMEXTC_0340000198775	Fam114a1	1.44703	6.37169e-05	0.00330449
GFZP01016942.1	AMEXTC_0340000063496	ryr3	-3.42246	6.6918e-05	0.00340199
GFZP01047369.1	AMEXTC_0340000203798	CYP2G1	-2.45636	7.48009e-05	0.00364323
GFZP01063413.1	AMEXTC_0340000012950	SLC6A12	-2.61008	7.26627e-05	0.00357509
GFZP01009784.1	AMEXTC_0340000039367	.	7.78729	5.45328e-05	0.0030578
GFZP01123372.1	AMEXTC_0340000012005	LTBR	1.55352	6.61944e-05	0.00337109
GFZP01063199.1	AMEXTC_0340000012126	.	2.07755	7.31402e-05	0.00359047
GFZP01105126.1	AMEXTC_0340000190494	CDK17	-1.4664	6.20154e-05	0.00324755
GFZP01101794.1	AMEXTC_0340000172694	.	4.67803	4.26654e-05	0.00265745
GFZP01103286.1	AMEXTC_0340000180583	pcna	1.76576	5.60913e-05	0.00308771
GFZP01171947.1	AMEXTC_0340000226154	DLK2	-4.05207	5.31322e-05	0.0030085
GFZP01078649.1	AMEXTC_0340000068038	Cisd1	-1.88332	6.43366e-05	0.00331921
GFZP01033355.1	AMEXTC_0340000120342	.	2.58379	7.6228e-05	0.00367778
GFZP01070032.1	AMEXTC_0340000039550	PRKAA2	-2.92694	7.63966e-05	0.00368217
GFZP01064300.1	AMEXTC_0340000016514	.	-3.85967	7.51033e-05	0.00364867
GFZP01016644.1	AMEXTC_0340000062602	.	-1.93592	7.5414e-05	0.00365471
GFZP01169878.1	AMEXTC_0340000215251	DNAJB4	-3.18072	6.87136e-05	0.00345496
GFZP01168835.1	AMEXTC_0340000209601	RUNDC3B	4.90206	4.517e-05	0.0027489
GFZP01126390.1	AMEXTC_0340000024100	dom	1.43483	6.88813e-05	0.00346139
GFZP01067008.1	AMEXTC_0340000027424	DEDD	-1.66927	6.76847e-05	0.00342299
GFZP01050695.1	AMEXTC_0340000221380	Acads	-1.13228	6.07805e-05	0.00322543
GFZP01137007.1	AMEXTC_0340000062481	UMOD	-7.229	4.65152e-05	0.00278982
GFZP01014638.1	AMEXTC_0340000056576	ACAD8	-1.58582	6.35577e-05	0.00330447
GFZP01078342.1	AMEXTC_0340000067098	WNT-5A	2.00945	7.56702e-05	0.00366304
GFZP01166001.1	AMEXTC_0340000193988	RAB13	1.36911	6.0811e-05	0.00322543
GFZP01016765.1	AMEXTC_0340000062965	.	-2.61851	6.01233e-05	0.00321746
GFZP01032685.1	AMEXTC_0340000115975	METTL7A	-2.80295	7.3571e-05	0.00360552
GFZP01111738.1	AMEXTC_0340000226111	.	5.79966	4.50769e-05	0.00274707
GFZP01101875.1	AMEXTC_0340000173050	HADH	-1.24129	5.81409e-05	0.00316517
GFZP01036152.1	AMEXTC_0340000140180	UBXN6	-1.66095	6.93805e-05	0.00347046
GFZP01067063.1	AMEXTC_0340000027643	GCH1	3.58232	6.60628e-05	0.00336835
GFZP01064645.1	AMEXTC_0340000017883	BBIP1	-1.85382	7.12547e-05	0.00353376
GFZP01004909.1	AMEXTC_0340000019775	Ryr1	-3.6085	6.36628e-05	0.00330449
GFZP01137150.1	AMEXTC_0340000062910	PRDM1	3.89239	7.85477e-05	0.00376674
GFZP01002105.1	AMEXTC_0340000008490	EPAS1	-1.59094	6.56873e-05	0.00335707
GFZP01078647.1	AMEXTC_0340000068032	ATP5PB	-1.2787	5.03093e-05	0.0029305
GFZP01067848.1	AMEXTC_0340000030828	.	-4.31198	5.5687e-05	0.00307909
GFZP01060895.1	AMEXTC_0340000002777	Ninj2	-2.51166	7.66696e-05	0.00369091
GFZP01017744.1	AMEXTC_0340000065906	STMN1	1.45882	6.18381e-05	0.00324716
GFZP01125276.1	AMEXTC_0340000019627	.	3.20938	7.97951e-05	0.00379953
GFZP01008355.1	AMEXTC_0340000033657	.	3.51588	6.04912e-05	0.00322324
GFZP01050051.1	AMEXTC_0340000217983	Ank3	-6.05714	4.43246e-05	0.00271404
GFZP01054054.1	AMEXTC_0340000239130	ANKRA2	-5.48013	4.19691e-05	0.00263703
GFZP01123322.1	AMEXTC_0340000011795	.	1.93154	7.88009e-05	0.00377265
GFZP01131949.1	AMEXTC_0340000046403	PALM	8.62262	5.27786e-05	0.00299795
GFZP01178325.1	AMEXTC_0340000272529	NRAP	-5.56828	4.55403e-05	0.00276178
GFZP01120727.1	AMEXTC_0340000001281	CARNS1	-5.30158	7.12248e-05	0.00353376
GFZP01038901.1	AMEXTC_0340000157959	CARD9	2.76656	7.64035e-05	0.00368217
GFZP01175799.1	AMEXTC_0340000246708	SLC25A12	-1.91616	7.35475e-05	0.00360552
GFZP01011216.1	AMEXTC_0340000045064	chrd	-2.12545	8.05232e-05	0.00381525
GFZP01054506.1	AMEXTC_0340000241796	.	4.99935	4.37778e-05	0.00269415
GFZP01005058.1	AMEXTC_0340000020354	.	-4.21946	8.0447e-05	0.00381525
GFZP01014738.1	AMEXTC_0340000056877	CD163L1	1.92886	7.48427e-05	0.00364323
GFZP01083778.1	AMEXTC_0340000084243	MYH4	-3.10376	5.81776e-05	0.00316517
GFZP01093859.1	AMEXTC_0340000122049	HSPB8	-2.53871	6.55282e-05	0.00335534
GFZP01136612.1	AMEXTC_0340000061294	litaf	1.49244	6.37858e-05	0.00330449
GFZP01063386.1	AMEXTC_0340000012851	MYH4	-4.06698	6.18589e-05	0.00324716
GFZP01069326.1	AMEXTC_0340000036743	ASPH	7.45275	5.17176e-05	0.002966
GFZP01071680.1	AMEXTC_0340000046128	APBB1IP	2.44442	7.3282e-05	0.0035954
GFZP01113683.1	AMEXTC_0340000236409	amdhd2	1.62385	7.42889e-05	0.00362641
GFZP01160787.1	AMEXTC_0340000165851	KYAT3	-3.00084	7.97788e-05	0.00379953
GFZP01122781.1	AMEXTC_0340000009593	.	2.21384	7.97986e-05	0.00379953
GFZP01064790.1	AMEXTC_0340000018471	.	-4.41107	5.93996e-05	0.00320104
GFZP01043544.1	AMEXTC_0340000182907	melk	3.88901	7.09006e-05	0.00352423
GFZP01105238.1	AMEXTC_0340000191066	Sept9	1.81264	7.58439e-05	0.00366708
GFZP01059246.1	AMEXTC_0340000289416	dnph1	1.9255	6.95291e-05	0.0034739
GFZP01063787.1	AMEXTC_0340000014451	LOC100190204	-2.30423	8.19233e-05	0.0038585
GFZP01045196.1	AMEXTC_0340000191834	ABCC1	-2.28575	8.2059e-05	0.0038628
GFZP01159218.1	AMEXTC_0340000157510	PPP1R18	1.68716	7.43569e-05	0.0036277
GFZP01075844.1	AMEXTC_0340000059594	CDC42EP3	-1.46414	7.55941e-05	0.00366139
GFZP01045978.1	AMEXTC_0340000196212	NOTCH3	-1.88383	8.01437e-05	0.00380556
GFZP01066074.1	AMEXTC_0340000023617	CEACAM16	3.29764	8.05669e-05	0.00381525
GFZP01174630.1	AMEXTC_0340000240236	Tmem212	-4.11883	6.55925e-05	0.00335534
GFZP01107710.1	AMEXTC_0340000204409	.	1.96244	8.10222e-05	0.00383264
GFZP01022689.1	AMEXTC_0340000081353	OCSTAMP	5.60913	4.81138e-05	0.00284757
GFZP01008861.1	AMEXTC_0340000035658	Lyrm1	-1.45457	7.1329e-05	0.0035346
GFZP01152710.1	AMEXTC_0340000112205	.	5.06453	4.6415e-05	0.00278765
GFZP01002979.1	AMEXTC_0340000012047	.	-6.01668	4.59804e-05	0.00277111
GFZP01132629.1	AMEXTC_0340000049111	.	-5.09293	4.04834e-05	0.00258092
GFZP01036267.1	AMEXTC_0340000141008	MGST3	-1.76263	6.49442e-05	0.00334113
GFZP01012437.1	AMEXTC_0340000049970	.	-2.21817	8.38365e-05	0.00391474
GFZP01138726.1	AMEXTC_0340000067645	Rps27	-1.21172	6.10011e-05	0.00322942
GFZP01073088.1	AMEXTC_0340000051319	MUC16	-8.01693	5.44097e-05	0.00305501
GFZP01106982.1	AMEXTC_0340000200785	Smtnl2	-3.18008	6.74816e-05	0.00341868
GFZP01013607.1	AMEXTC_0340000053483	LOC102349565	3.86035	8.16854e-05	0.00385304
GFZP01126130.1	AMEXTC_0340000023027	Tnnt1	-3.13431	5.15657e-05	0.00296523
GFZP01070981.1	AMEXTC_0340000043346	GNGT1	-1.34561	7.29336e-05	0.00358639
GFZP01179594.1	AMEXTC_0340000288731	.	-6.17524	4.84481e-05	0.00285851
GFZP01112873.1	AMEXTC_0340000231937	.	4.13983	7.00504e-05	0.00348994
GFZP01040670.1	AMEXTC_0340000167375	LY6E	3.18154	7.59278e-05	0.00366736
GFZP01148884.1	AMEXTC_0340000099697	.	-2.27573	8.43625e-05	0.00393508
GFZP01058908.1	AMEXTC_0340000284717	Bcam	-2.24225	6.92364e-05	0.00346993
GFZP01022454.1	AMEXTC_0340000080604	MYH1B	-3.12606	6.19164e-05	0.00324743
GFZP01165548.1	AMEXTC_0340000191620	LOC102456231	1.15167	6.81069e-05	0.00343835
GFZP01002361.1	AMEXTC_0340000009530	PLK2	-2.34212	6.74767e-05	0.00341868
GFZP01056613.1	AMEXTC_0340000256831	rbm4.1	1.15986	5.99612e-05	0.00321575
GFZP01109107.1	AMEXTC_0340000212166	PLPP5	2.09399	8.64031e-05	0.00398936
GFZP01077738.1	AMEXTC_0340000065280	srfbp1	-4.35473	8.55799e-05	0.00396622
GFZP01004113.1	AMEXTC_0340000016578	Rnf208	1.76333	7.9159e-05	0.00378183
GFZP01105684.1	AMEXTC_0340000193342	PSPH	2.7894	8.37862e-05	0.00391449
GFZP01071927.1	AMEXTC_0340000047108	CCDC141	-3.10403	7.38749e-05	0.00361431
GFZP01004477.1	AMEXTC_0340000018024	Mfap5	-2.15977	5.53059e-05	0.00307166
GFZP01126406.1	AMEXTC_0340000024166	LIMS2	-1.25814	6.54222e-05	0.00335391
GFZP01136513.1	AMEXTC_0340000060997	.	-5.71003	7.66611e-05	0.00369091
GFZP01130448.1	AMEXTC_0340000040377	Phlda1	1.51127	7.30407e-05	0.00358761
GFZP01164655.1	AMEXTC_0340000186786	GJC1	-3.78494	8.56169e-05	0.00396622
GFZP01114645.1	AMEXTC_0340000241548	kinesin-like	2.18227	8.0308e-05	0.00381128
GFZP01052441.1	AMEXTC_0340000230761	PLGRKT	-2.56549	8.32549e-05	0.00389384
GFZP01017612.1	AMEXTC_0340000065508	.	1.55442	7.92497e-05	0.00378374
GFZP01111491.1	AMEXTC_0340000224844	C6orf203	-1.75676	7.23091e-05	0.00356244
GFZP01093844.1	AMEXTC_0340000121982	Cndp1	-1.70609	7.30034e-05	0.00358761
GFZP01037725.1	AMEXTC_0340000151491	CRIP1	-1.20323	6.13234e-05	0.00323696
GFZP01003703.1	AMEXTC_0340000014920	FP1	5.04978	5.18398e-05	0.002966
GFZP01054719.1	AMEXTC_0340000242889	.	4.10616	5.57301e-05	0.00307951
GFZP01049858.1	AMEXTC_0340000216999	.	3.55216	8.24118e-05	0.00387105
GFZP01001821.1	AMEXTC_0340000007340	Xirp2	-2.34156	7.5358e-05	0.00365471
GFZP01065630.1	AMEXTC_0340000021845	tmem255a	-2.20038	8.30281e-05	0.0038895
GFZP01005734.1	AMEXTC_0340000023056	.	-5.40569	5.19915e-05	0.00296706
GFZP01010921.1	AMEXTC_0340000043914	trabd2b	1.67382	8.24704e-05	0.00387171
GFZP01063147.1	AMEXTC_0340000011909	APOBEC2	-3.09936	6.92458e-05	0.00346993
GFZP01143327.1	AMEXTC_0340000082102	NAIP	3.07769	8.74527e-05	0.00402171
GFZP01131309.1	AMEXTC_0340000043852	.	2.29413	8.75608e-05	0.00402179
GFZP01003673.1	AMEXTC_0340000014804	Xirp1	-3.69418	7.87192e-05	0.00377265
GFZP01011512.1	AMEXTC_0340000046262	.	2.10509	8.90884e-05	0.00405984
GFZP01175112.1	AMEXTC_0340000242823	MMS22L	2.4104	8.86181e-05	0.00404688
GFZP01028991.1	AMEXTC_0340000101274	.	-5.31635	4.57681e-05	0.00276954
GFZP01055841.1	AMEXTC_0340000249302	SLC25A6	1.30303	6.97249e-05	0.00347969
GFZP01047678.1	AMEXTC_0340000205430	NCF4	2.33365	8.80835e-05	0.00403304
GFZP01153458.1	AMEXTC_0340000118504	UQCC2	-1.54938	7.23239e-05	0.00356244
GFZP01075679.1	AMEXTC_0340000059099	PTBP1	1.67319	7.51219e-05	0.00364867
GFZP01044663.1	AMEXTC_0340000189054	CLYBL	-2.27491	8.84813e-05	0.00404275
GFZP01069994.1	AMEXTC_0340000039397	.	4.63884	4.73103e-05	0.00282196
GFZP01134482.1	AMEXTC_0340000054898	ALDH3B1	1.9337	7.53923e-05	0.00365471
GFZP01023308.1	AMEXTC_0340000083335	LSP1	1.81848	7.97824e-05	0.00379953
GFZP01055074.1	AMEXTC_0340000244937	samhd1	2.28112	8.87511e-05	0.00405083
GFZP01117883.1	AMEXTC_0340000269364	MDH2	-1.7962	5.91782e-05	0.0031984
GFZP01017806.1	AMEXTC_0340000066093	.	7.11587	6.17056e-05	0.00324308
GFZP01007086.1	AMEXTC_0340000028572	.	-5.66035	5.92958e-05	0.00320104
GFZP01065386.1	AMEXTC_0340000020875	SAT1	1.54685	6.92505e-05	0.00346993
GFZP01006987.1	AMEXTC_0340000028160	.	2.49128	9.12073e-05	0.00411095
GFZP01153604.1	AMEXTC_0340000119440	.	-2.80048	8.81743e-05	0.00403508
GFZP01137828.1	AMEXTC_0340000064945	Umod	-5.06401	5.41235e-05	0.00304483
GFZP01067273.1	AMEXTC_0340000028511	CD200R1A	2.11025	9.08054e-05	0.00410895
GFZP01015602.1	AMEXTC_0340000059473	SLC35F6	2.26645	8.71701e-05	0.00401444
GFZP01106690.1	AMEXTC_0340000199286	rbmx	2.02436	6.35288e-05	0.00330447
GFZP01026347.1	AMEXTC_0340000092956	.	-4.33623	5.81992e-05	0.00316517
GFZP01075522.1	AMEXTC_0340000058627	cavin4	-2.35363	8.78004e-05	0.00402643
GFZP01062365.1	AMEXTC_0340000008736	SIGLEC15	3.85357	8.51354e-05	0.00395419
GFZP01024058.1	AMEXTC_0340000085879	Gp2	-5.02729	9.12245e-05	0.00411095
GFZP01137415.1	AMEXTC_0340000063705	.	1.6533	8.49639e-05	0.00395188
GFZP01075402.1	AMEXTC_0340000058267	.	-1.84238	6.76028e-05	0.00342265
GFZP01002848.1	AMEXTC_0340000011497	FMO3	-2.34311	7.98663e-05	0.00380068
GFZP01067945.1	AMEXTC_0340000031201	.	-4.55447	8.97144e-05	0.00407557
GFZP01131478.1	AMEXTC_0340000044492	.	-5.74789	7.72153e-05	0.00371512
GFZP01158401.1	AMEXTC_0340000153405	.	4.63789	7.49098e-05	0.00364447
GFZP01125793.1	AMEXTC_0340000021689	.	-3.40699	9.24584e-05	0.00413871
GFZP01060908.1	AMEXTC_0340000002828	.	-4.26723	9.253e-05	0.00413871
GFZP01126631.1	AMEXTC_0340000025080	creld2-b	2.07076	8.72338e-05	0.00401525
GFZP01011053.1	AMEXTC_0340000044408	.	-2.23171	9.29875e-05	0.00415025
GFZP01132032.1	AMEXTC_0340000046731	UCP3	-3.85904	8.31344e-05	0.00389053
GFZP01013273.1	AMEXTC_0340000052479	Fosl1	2.9437	9.32927e-05	0.00415536
GFZP01007815.1	AMEXTC_0340000031499	TFE3	1.61897	8.45122e-05	0.00393995
GFZP01026265.1	AMEXTC_0340000092695	.	6.04774	5.99681e-05	0.00321575
GFZP01067436.1	AMEXTC_0340000029200	.	-5.41328	5.05117e-05	0.00293325
GFZP01033163.1	AMEXTC_0340000119212	.	3.18879	9.38166e-05	0.00416365
GFZP01128131.1	AMEXTC_0340000031149	ARHGAP9	2.09081	9.10886e-05	0.00411031
GFZP01065255.1	AMEXTC_0340000020337	Adam33	1.43393	8.31394e-05	0.00389053
GFZP01069137.1	AMEXTC_0340000035977	Fn3krp	5.1392	6.04293e-05	0.00322262
GFZP01127732.1	AMEXTC_0340000029564	AOC3	-3.00033	9.50691e-05	0.00419686
GFZP01033693.1	AMEXTC_0340000122254	CTGF	2.97171	9.51049e-05	0.00419686
GFZP01013683.1	AMEXTC_0340000053711	.	-3.9396	7.91051e-05	0.00378183
GFZP01134003.1	AMEXTC_0340000053461	nr4a1	-6.39227	6.17064e-05	0.00324308
GFZP01130859.1	AMEXTC_0340000042022	slc12a9	2.92687	9.22853e-05	0.00413626
GFZP01055531.1	AMEXTC_0340000247490	slc15a4	2.34426	8.92941e-05	0.00406086
GFZP01126720.1	AMEXTC_0340000025442	.	3.2184	9.57081e-05	0.00420339
GFZP01070898.1	AMEXTC_0340000043010	pol	1.27713	7.20795e-05	0.00355644
GFZP01111730.1	AMEXTC_0340000226052	.	4.29096	7.2582e-05	0.00357313
GFZP01163712.1	AMEXTC_0340000181689	CDR2	1.72936	9.21575e-05	0.00413266
GFZP01055479.1	AMEXTC_0340000247213	SLC30A1	1.61567	8.16184e-05	0.00385248
GFZP01132672.1	AMEXTC_0340000049292	cygb2	-1.459	8.01089e-05	0.00380556
GFZP01064833.1	AMEXTC_0340000018639	Lurap1l	-2.7409	9.5359e-05	0.00419686
GFZP01036221.1	AMEXTC_0340000140709	.	2.44249	9.59073e-05	0.0042041
GFZP01067278.1	AMEXTC_0340000028529	.	-5.20471	5.82679e-05	0.00316517
GFZP01155182.1	AMEXTC_0340000130337	.	5.90042	5.93663e-05	0.00320104
GFZP01130247.1	AMEXTC_0340000039602	DBN1	1.67775	8.58459e-05	0.00397025
GFZP01017044.1	AMEXTC_0340000063802	CSDE1	-2.39348	8.10842e-05	0.0038335
GFZP01084099.1	AMEXTC_0340000085312	mmp18	4.14164	9.07969e-05	0.00410895
GFZP01039297.1	AMEXTC_0340000160095	.	4.14729	5.43269e-05	0.00305233
GFZP01125840.1	AMEXTC_0340000021877	hspb11	-2.79011	8.4995e-05	0.00395188
GFZP01070258.1	AMEXTC_0340000040423	hypothetical	2.04994	8.00094e-05	0.00380333
GFZP01125512.1	AMEXTC_0340000020576	MUC16	-5.06727	6.021e-05	0.00321882
GFZP01120521.1	AMEXTC_0340000000461	HCN1	4.69536	5.49806e-05	0.00307047
GFZP01145165.1	AMEXTC_0340000088061	.	-3.1744	9.54121e-05	0.00419686
GFZP01062898.1	AMEXTC_0340000010871	Rab9b	4.8243	6.44883e-05	0.00332309
GFZP01068039.1	AMEXTC_0340000031589	Dedd	-2.16299	8.70995e-05	0.00401444
GFZP01166191.1	AMEXTC_0340000195003	slc38a6	4.74022	5.55357e-05	0.00307267
GFZP01125732.1	AMEXTC_0340000021431	.	-4.69611	8.75466e-05	0.00402179
GFZP01125326.1	AMEXTC_0340000019819	PIK3R5	2.97237	9.58165e-05	0.00420366
GFZP01117146.1	AMEXTC_0340000260779	Zfp36l1	3.44018	8.97965e-05	0.00407717
GFZP01065592.1	AMEXTC_0340000021691	IL1B	2.522	9.5994e-05	0.0042041
GFZP01072744.1	AMEXTC_0340000050287	.	-3.41529	9.77655e-05	0.00425145
GFZP01060403.1	AMEXTC_0340000000787	.	-5.22259	5.88781e-05	0.00318674
GFZP01120314.1	AMEXTC_0340000301335	SELENOI	2.14854	9.93036e-05	0.00428753
GFZP01070899.1	AMEXTC_0340000043013	.	2.29317	9.84245e-05	0.00427075
GFZP01166217.1	AMEXTC_0340000195189	PNKP	1.43293	8.71531e-05	0.00401444
GFZP01000893.1	AMEXTC_0340000003575	.	-3.20221	9.34169e-05	0.00415536
GFZP01076374.1	AMEXTC_0340000061185	.	3.22798	9.77845e-05	0.00425145
GFZP01062069.1	AMEXTC_0340000007526	.	-2.04275	8.88868e-05	0.00405489
GFZP01076320.1	AMEXTC_0340000061023	MUC5B	-6.15977	6.6331e-05	0.00337412
GFZP01126952.1	AMEXTC_0340000026368	.	6.27231	9.47877e-05	0.00419232
GFZP01158999.1	AMEXTC_0340000156456	SUV39H1	1.93804	9.5247e-05	0.00419686
GFZP01075536.1	AMEXTC_0340000058669	IGFBP2	-2.36911	0.000100165	0.00431111
GFZP01062149.1	AMEXTC_0340000007840	.	-4.42564	8.7908e-05	0.00402797
GFZP01011308.1	AMEXTC_0340000045431	.	-2.13682	0.000100236	0.00431111
GFZP01060217.1	AMEXTC_0340000000055	hdac9	-1.90364	9.86784e-05	0.00427357
GFZP01023561.1	AMEXTC_0340000084187	.	4.55882	6.13149e-05	0.00323696
GFZP01066447.1	AMEXTC_0340000025146	RTase	1.98909	9.98496e-05	0.0043047
GFZP01006347.1	AMEXTC_0340000025569	Dock2	2.45705	9.94519e-05	0.00429181
GFZP01047505.1	AMEXTC_0340000204399	SRL	-2.9497	8.22154e-05	0.00386808
GFZP01117375.1	AMEXTC_0340000263245	FGFR1	1.94221	9.3392e-05	0.00415536
GFZP01138758.1	AMEXTC_0340000067741	Atp5mf	-1.79153	9.86859e-05	0.00427357
GFZP01131018.1	AMEXTC_0340000042675	SOD3	-1.5322	9.25189e-05	0.00413871
GFZP01022652.1	AMEXTC_0340000081232	ACY3	2.67858	7.42684e-05	0.00362641
GFZP01069853.1	AMEXTC_0340000038850	Scn3b	-4.1864	0.000100452	0.004314
GFZP01080702.1	AMEXTC_0340000074480	.	-4.67294	6.2868e-05	0.00328429
GFZP01142710.1	AMEXTC_0340000080144	.	-4.15603	8.94646e-05	0.00406634
GFZP01075440.1	AMEXTC_0340000058381	.	-3.84793	8.79265e-05	0.00402797
GFZP01138756.1	AMEXTC_0340000067735	PRDX3	-1.53556	8.22694e-05	0.00386853
GFZP01123432.1	AMEXTC_0340000012249	.	-3.2528	0.000102067	0.00434825
GFZP01168749.1	AMEXTC_0340000209219	SPHK2	3.07105	9.30223e-05	0.00415025
GFZP01103038.1	AMEXTC_0340000179372	.	2.37053	0.000101321	0.00433381
GFZP01009169.1	AMEXTC_0340000036919	Igsf6	2.11741	0.000100876	0.00432753
GFZP01171505.1	AMEXTC_0340000223727	IL15	-6.05714	6.17067e-05	0.00324308
GFZP01011245.1	AMEXTC_0340000045175	.	3.95735	7.44115e-05	0.00362833
GFZP01064387.1	AMEXTC_0340000016879	unnamed	-1.84504	9.20873e-05	0.00413164
GFZP01063853.1	AMEXTC_0340000014722	.	-3.05704	9.86136e-05	0.00427357
GFZP01013384.1	AMEXTC_0340000052812	.	3.09404	9.89261e-05	0.00427972
GFZP01176648.1	AMEXTC_0340000251659	TYMS	1.53982	9.51987e-05	0.00419686
GFZP01132419.1	AMEXTC_0340000048276	Pigr	6.1389	6.61696e-05	0.00337109
GFZP01065427.1	AMEXTC_0340000021029	.	-2.90993	0.00010068	0.00432126
GFZP01033607.1	AMEXTC_0340000121757	lce	5.02168	6.01186e-05	0.00321746
GFZP01078066.1	AMEXTC_0340000066269	Ndufb9	-1.48172	7.74321e-05	0.0037235
GFZP01134518.1	AMEXTC_0340000055006	.	1.63672	9.10743e-05	0.00411031
GFZP01066191.1	AMEXTC_0340000024111	ARL8A	1.63515	9.63723e-05	0.00421108
GFZP01004719.1	AMEXTC_0340000018996	Tnni1	-2.62322	6.57341e-05	0.00335749
GFZP01114665.1	AMEXTC_0340000241625	.	4.34247	7.20498e-05	0.00355644
GFZP01070513.1	AMEXTC_0340000041449	.	-5.1573	5.57756e-05	0.00308007
GFZP01127941.1	AMEXTC_0340000030391	.	-2.74694	0.00010206	0.00434825
GFZP01121186.1	AMEXTC_0340000003129	.	-5.39676	6.34684e-05	0.00330447
GFZP01072424.1	AMEXTC_0340000049099	.	-2.99044	9.43937e-05	0.00417702
GFZP01067242.1	AMEXTC_0340000028381	.	4.78845	5.96142e-05	0.00320863
GFZP01171932.1	AMEXTC_0340000226053	WNT-5A	2.45698	0.0001037	0.0043903
GFZP01122548.1	AMEXTC_0340000008664	.	-3.50985	9.38316e-05	0.00416365
GFZP01064517.1	AMEXTC_0340000017383	ABCA3	1.58521	9.90706e-05	0.00428252
GFZP01011264.1	AMEXTC_0340000045250	Col4a2	-1.90205	7.87925e-05	0.00377265
GFZP01120995.1	AMEXTC_0340000002371	FSD2	-2.76227	9.31551e-05	0.00415387
GFZP01011899.1	AMEXTC_0340000047802	Plekhn1	-3.12231	0.000103152	0.00437773
GFZP01134038.1	AMEXTC_0340000053566	TMEM182	-2.23741	8.84137e-05	0.00404178
GFZP01131690.1	AMEXTC_0340000045344	.	-2.59044	7.93342e-05	0.0037857
GFZP01015725.1	AMEXTC_0340000059842	TMC8	2.972	0.000105096	0.0044236
GFZP01131653.1	AMEXTC_0340000045196	PKIA	-1.23989	8.17764e-05	0.00385367
GFZP01081769.1	AMEXTC_0340000077808	.	-2.5203	0.000105344	0.0044286
GFZP01148440.1	AMEXTC_0340000098330	tmem69	-7.06967	6.93021e-05	0.00347046
GFZP01061994.1	AMEXTC_0340000007231	.	3.28155	0.000101043	0.00432903
GFZP01023792.1	AMEXTC_0340000084939	pol	2.64797	0.00010021	0.00431111
GFZP01171245.1	AMEXTC_0340000222201	K02A2.6	1.52468	8.9256e-05	0.00406086
GFZP01062093.1	AMEXTC_0340000007614	LOC109324342	-1.36346	8.56777e-05	0.00396668
GFZP01072004.1	AMEXTC_0340000047408	CD5L	1.78514	8.04993e-05	0.00381525
GFZP01022964.1	AMEXTC_0340000082230	hceb	4.16217	8.17187e-05	0.00385304
GFZP01122107.1	AMEXTC_0340000006881	.	3.18715	0.000104826	0.00441649
GFZP01018940.1	AMEXTC_0340000069611	.	-2.67907	9.74943e-05	0.00424732
GFZP01067013.1	AMEXTC_0340000027443	myzap	-2.03368	0.000105773	0.00443726
GFZP01029196.1	AMEXTC_0340000101908	.	-4.10164	6.34185e-05	0.00330447
GFZP01072037.1	AMEXTC_0340000047547	AQP9	6.51091	7.15953e-05	0.00354356
GFZP01066726.1	AMEXTC_0340000026274	.	-6.97462	6.86409e-05	0.0034533
GFZP01022002.1	AMEXTC_0340000079179	PTPN6	2.73687	0.000106471	0.00445348
GFZP01064877.1	AMEXTC_0340000018816	CARNS1	-4.23873	9.6116e-05	0.0042041
GFZP01071210.1	AMEXTC_0340000044238	.	4.97518	8.64423e-05	0.00398936
GFZP01132304.1	AMEXTC_0340000047807	LIMCH1	-2.14454	9.60846e-05	0.0042041
GFZP01118529.1	AMEXTC_0340000277570	isoc1	-1.27758	8.90273e-05	0.00405918
GFZP01090563.1	AMEXTC_0340000105547	.	-5.98278	6.98331e-05	0.00348309
GFZP01135040.1	AMEXTC_0340000056572	.	1.91972	0.000104764	0.00441602
GFZP01105512.1	AMEXTC_0340000192500	PTAFR	2.52757	0.00010712	0.00446347
GFZP01030007.1	AMEXTC_0340000104438	.	4.76578	6.90849e-05	0.00346762
GFZP01003621.1	AMEXTC_0340000014599	.	-4.92869	5.7675e-05	0.00315297
GFZP01113831.1	AMEXTC_0340000237047	.	6.18402	7.04418e-05	0.00350342
GFZP01177318.1	AMEXTC_0340000260599	EDEM2	1.47523	9.57138e-05	0.00420339
GFZP01048534.1	AMEXTC_0340000210083	OXCT1	-2.2357	8.82575e-05	0.00403676
GFZP01011298.1	AMEXTC_0340000045389	WNT-5B	4.581	6.77778e-05	0.00342571
GFZP01068559.1	AMEXTC_0340000033665	Ccr4	2.61986	0.000107547	0.00447894
GFZP01036933.1	AMEXTC_0340000145850	Ndufb9	-1.54018	7.88709e-05	0.00377393
GFZP01120520.1	AMEXTC_0340000000458	ECI2	-1.39265	8.48279e-05	0.00394845
GFZP01063915.1	AMEXTC_0340000014959	Trim39	-1.74852	0.000103386	0.00438552
GFZP01069054.1	AMEXTC_0340000035622	.	-2.92127	0.000105368	0.0044286
GFZP01074495.1	AMEXTC_0340000055542	Rrm2	3.63834	0.000107631	0.00447894
GFZP01003564.1	AMEXTC_0340000014372	.	1.67029	9.91233e-05	0.00428252
GFZP01067654.1	AMEXTC_0340000030060	FITM1	-2.50018	9.54481e-05	0.00419686
GFZP01123447.1	AMEXTC_0340000012306	pol	-5.07962	6.53188e-05	0.00335391
GFZP01009894.1	AMEXTC_0340000039789	COPG1	1.19898	8.57611e-05	0.00396843
GFZP01083463.1	AMEXTC_0340000083180	.	-2.63297	0.000109055	0.004526
GFZP01137642.1	AMEXTC_0340000064387	CAST	-1.56585	0.000100448	0.004314
GFZP01144232.1	AMEXTC_0340000085072	RNASET2	2.78476	0.000109597	0.00454279
GFZP01174007.1	AMEXTC_0340000236936	.	-1.5035	9.34406e-05	0.00415536
GFZP01055652.1	AMEXTC_0340000248161	Vwf	4.1231	0.000108489	0.00450759
GFZP01050446.1	AMEXTC_0340000220152	.	-2.11884	0.000110067	0.00454927
GFZP01054852.1	AMEXTC_0340000243549	Comp	-2.82379	0.000106676	0.00445914
GFZP01017271.1	AMEXTC_0340000064484	.	-3.85156	0.000110241	0.0045543
GFZP01020094.1	AMEXTC_0340000073205	.	2.91728	0.000110293	0.0045543
GFZP01006886.1	AMEXTC_0340000027739	.	2.8787	0.000110492	0.00455819
GFZP01071065.1	AMEXTC_0340000043688	DUSP14	2.06684	0.000106789	0.00446035
GFZP01094558.1	AMEXTC_0340000125964	EFHD1	1.32169	8.53003e-05	0.00395973
GFZP01048554.1	AMEXTC_0340000210178	ASTL	3.13707	0.000105725	0.00443726
GFZP01093161.1	AMEXTC_0340000117898	RPS6KA	3.34889	0.000102283	0.00435144
GFZP01123438.1	AMEXTC_0340000012275	RSRC1	-1.19935	9.12946e-05	0.00411095
GFZP01132625.1	AMEXTC_0340000049096	ASPH	-3.24188	9.17418e-05	0.00412038
GFZP01068507.1	AMEXTC_0340000033451	ABCA1	1.23972	8.10137e-05	0.00383264
GFZP01067856.1	AMEXTC_0340000030857	DOCK2	1.581	9.77154e-05	0.00425145
GFZP01079140.1	AMEXTC_0340000069606	X-element\ORF2	-2.09259	0.000110687	0.00456408
GFZP01072960.1	AMEXTC_0340000050935	.	1.94923	9.60791e-05	0.0042041
GFZP01097599.1	AMEXTC_0340000149166	n4bp3-a	-2.36701	0.000109838	0.00454629
GFZP01015365.1	AMEXTC_0340000058761	Apobr	1.88614	0.000104166	0.00440358
GFZP01078625.1	AMEXTC_0340000067966	.	-2.3826	9.39307e-05	0.00416365
GFZP01012322.1	AMEXTC_0340000049509	RASGEF1B	1.7803	0.000104028	0.00439991
GFZP01128007.1	AMEXTC_0340000030662	slc23a2	2.12218	0.000107974	0.00448983
GFZP01127356.1	AMEXTC_0340000028020	.	-3.17678	0.000106935	0.00446101
GFZP01136476.1	AMEXTC_0340000060885	TARM1	6.54588	7.58798e-05	0.00366708
GFZP01015137.1	AMEXTC_0340000058077	.	-4.75223	6.78601e-05	0.00342788
GFZP01051499.1	AMEXTC_0340000225908	RHPN1	1.26082	9.5135e-05	0.00419686
GFZP01070893.1	AMEXTC_0340000042992	hypothetical	4.20741	6.81651e-05	0.0034393
GFZP01127930.1	AMEXTC_0340000030345	.	-5.19966	6.33878e-05	0.00330447
GFZP01003599.1	AMEXTC_0340000014506	ARHGAP23	-7.61981	7.82913e-05	0.00375859
GFZP01077627.1	AMEXTC_0340000064947	COL4A1	-4.90794	6.15097e-05	0.00324055
GFZP01051655.1	AMEXTC_0340000226828	.	3.06181	0.000113624	0.00464777
GFZP01053220.1	AMEXTC_0340000234965	ANKRD30B	1.56444	0.00010593	0.00443726
GFZP01171614.1	AMEXTC_0340000224460	.	5.23731	7.09426e-05	0.00352431
GFZP01055368.1	AMEXTC_0340000246583	.	4.72125	8.91846e-05	0.00406086
GFZP01125497.1	AMEXTC_0340000020514	CYCS	-1.21099	7.81536e-05	0.00375405
GFZP01041176.1	AMEXTC_0340000170438	NEU1	2.08537	0.000105856	0.00443726
GFZP01161489.1	AMEXTC_0340000170001	SHISA4	-3.24885	0.000104375	0.00440603
GFZP01062487.1	AMEXTC_0340000009234	.	-2.42433	0.000115348	0.00471163
GFZP01166653.1	AMEXTC_0340000197794	.	4.84393	6.84421e-05	0.00344928
GFZP01136187.1	AMEXTC_0340000060018	.	2.29059	0.000115871	0.0047197
GFZP01073857.1	AMEXTC_0340000053628	.	-2.31634	0.000115941	0.00472037
GFZP01170103.1	AMEXTC_0340000216302	Myof	4.11553	0.000112654	0.00462327
GFZP01063605.1	AMEXTC_0340000013731	MAP4	-3.24591	0.000103509	0.00438757
GFZP01041037.1	AMEXTC_0340000169756	ezh2	1.51625	0.000104235	0.00440439
GFZP01162032.1	AMEXTC_0340000172854	CEBPB	2.10631	9.98086e-05	0.0043047
GFZP01117643.1	AMEXTC_0340000266546	opa3	-1.41069	9.70516e-05	0.00423227
GFZP01135206.1	AMEXTC_0340000057071	UMOD	-3.91291	0.000116298	0.00473048
GFZP01070915.1	AMEXTC_0340000043073	.	-2.21876	0.000112225	0.00461551
GFZP01043976.1	AMEXTC_0340000185411	TLN1	1.05472	8.25717e-05	0.00387229
[truncated: 20,415 more rows]

## Sheet: 8 dpa vs. 0 dpa
Additional file B. Soft tissue DEGs between each regeneration stage/treatment vs. homeostatic control.
	Transcript	Symbol	logFC	P.Value	adj.P.Val
GFZP01127506.1	AMEXTC_0340000028640	TNC	6.03321	1.48783e-10	1.29569e-05
GFZP01131414.1	AMEXTC_0340000044247	VCAN	4.1119	8.84055e-10	2.20923e-05
GFZP01022321.1	AMEXTC_0340000080189	COX7A1	-4.19936	1.01473e-09	2.20923e-05
GFZP01008136.1	AMEXTC_0340000032782	TNC	6.78615	8.4502e-10	2.20923e-05
GFZP01136565.1	AMEXTC_0340000061153	LGMN	3.2576	4.01891e-09	5.74408e-05
GFZP01018808.1	AMEXTC_0340000069203	COX7C	-3.93645	3.67301e-09	5.74408e-05
GFZP01012163.1	AMEXTC_0340000048857	KAZALD1	5.27116	5.2767e-09	5.74408e-05
GFZP01065542.1	AMEXTC_0340000021479	COL12A1	5.38208	5.17434e-09	5.74408e-05
GFZP01056903.1	AMEXTC_0340000260530	GOT1	-3.18395	1.0453e-08	8.00341e-05
GFZP01034693.1	AMEXTC_0340000129489	CIRBP	3.16952	1.10283e-08	8.00341e-05
GFZP01079527.1	AMEXTC_0340000070815	.	-4.75747	1.02866e-08	8.00341e-05
GFZP01083505.1	AMEXTC_0340000083321	gag-pol	3.70462	8.00269e-09	7.74358e-05
GFZP01009931.1	AMEXTC_0340000039935	Fbn2	4.62157	1.72327e-08	0.000107195
GFZP01014145.1	AMEXTC_0340000055097	Fhl1	-6.04049	1.8879e-08	0.000109607
GFZP01126671.1	AMEXTC_0340000025233	MYOM2	-6.54514	2.42123e-08	0.000117737
GFZP01138196.1	AMEXTC_0340000066052	ATP5F1E	-3.6734	2.82194e-08	0.000117737
GFZP01076877.1	AMEXTC_0340000062696	Ugp2	-3.23123	3.04691e-08	0.000117737
GFZP01052198.1	AMEXTC_0340000229420	Ndufs7	-2.54881	3.4329e-08	0.000117737
GFZP01068424.1	AMEXTC_0340000033127	gag-pol	3.41614	2.61302e-08	0.000117737
GFZP01103216.1	AMEXTC_0340000180219	PTP4A3	-3.23391	3.43227e-08	0.000117737
GFZP01018292.1	AMEXTC_0340000067553	NDUFA5	-2.74986	3.72793e-08	0.000117737
GFZP01008379.1	AMEXTC_0340000033748	.	7.00473	1.58972e-08	0.000106494
GFZP01011730.1	AMEXTC_0340000047127	ADAMTS4	4.93131	2.94933e-08	0.000117737
GFZP01116810.1	AMEXTC_0340000256815	SOAT1	3.64979	3.72772e-08	0.000117737
GFZP01138289.1	AMEXTC_0340000066333	Mpc1	-2.58355	4.39491e-08	0.000117737
GFZP01117151.1	AMEXTC_0340000260799	apoeb	3.34259	4.6613e-08	0.000117737
GFZP01078292.1	AMEXTC_0340000066947	VDAC1	-2.3642	4.72044e-08	0.000117737
GFZP01024120.1	AMEXTC_0340000086089	.	4.66918	2.17008e-08	0.000117737
GFZP01017905.1	AMEXTC_0340000066391	UQCRFS1	-2.44639	5.06731e-08	0.000119268
GFZP01036682.1	AMEXTC_0340000144141	TCIRG1	4.06816	4.30478e-08	0.000117737
GFZP01156759.1	AMEXTC_0340000141685	ACP5	5.04597	4.86707e-08	0.000117737
GFZP01174577.1	AMEXTC_0340000239954	FLNA	3.46726	5.55325e-08	0.000119754
GFZP01165285.1	AMEXTC_0340000190227	SRD5A2	5.99905	4.1579e-08	0.000117737
GFZP01014461.1	AMEXTC_0340000056045	HMOX1	5.23554	4.81776e-08	0.000117737
GFZP01078359.1	AMEXTC_0340000067149	.	6.19301	4.74856e-08	0.000117737
GFZP01017908.1	AMEXTC_0340000066400	MDH1	-3.50353	5.94855e-08	0.000119754
GFZP01014642.1	AMEXTC_0340000056588	LGALS3BP	2.4419	5.96463e-08	0.000119754
GFZP01055429.1	AMEXTC_0340000246888	CTSZ	2.33987	6.1561e-08	0.000119754
GFZP01154647.1	AMEXTC_0340000125281	.	6.71687	3.80253e-08	0.000117737
GFZP01167406.1	AMEXTC_0340000201966	Chchd2	-3.57442	6.04222e-08	0.000119754
GFZP01130749.1	AMEXTC_0340000041589	.	3.62055	6.17644e-08	0.000119754
GFZP01076206.1	AMEXTC_0340000060680	MYH4	-4.04307	6.51563e-08	0.000119754
GFZP01016367.1	AMEXTC_0340000061770	.	5.55373	4.07143e-08	0.000117737
GFZP01014440.1	AMEXTC_0340000055982	Smtnl1	-5.2425	6.0963e-08	0.000119754
GFZP01170386.1	AMEXTC_0340000217661	LAMP1	3.63542	6.60062e-08	0.000119754
GFZP01004648.1	AMEXTC_0340000018711	Gpx7	3.85237	6.19429e-08	0.000119754
GFZP01155987.1	AMEXTC_0340000136092	MMP14	3.31062	8.20679e-08	0.000120322
GFZP01138688.1	AMEXTC_0340000067531	UQCRB	-2.50251	8.32689e-08	0.000120322
GFZP01018314.1	AMEXTC_0340000067619	NDUFB3	-2.22968	8.29698e-08	0.000120322
GFZP01129322.1	AMEXTC_0340000035899	crispld2	4.1266	7.19076e-08	0.000120322
GFZP01014425.1	AMEXTC_0340000055937	QNR-71	3.04381	8.43837e-08	0.000120322
GFZP01058638.1	AMEXTC_0340000281154	NDUFB8	-2.62785	8.70436e-08	0.000120322
GFZP01018351.1	AMEXTC_0340000067730	.	-5.48862	7.82953e-08	0.000120322
GFZP01045055.1	AMEXTC_0340000191175	Col12a1	6.73089	7.99967e-08	0.000120322
GFZP01073547.1	AMEXTC_0340000052696	MYBPC1	-5.89381	6.52002e-08	0.000119754
GFZP01118611.1	AMEXTC_0340000278630	Dynll2	-3.44081	9.22421e-08	0.000120712
GFZP01125813.1	AMEXTC_0340000021773	.	-3.45109	8.85179e-08	0.000120448
GFZP01014444.1	AMEXTC_0340000055994	SLC25A4	-6.0783	9.84137e-08	0.000120712
GFZP01003984.1	AMEXTC_0340000016043	snai1	4.09408	7.98862e-08	0.000120322
GFZP01019360.1	AMEXTC_0340000070919	Cox7b	-2.35979	1.02069e-07	0.000120712
GFZP01042479.1	AMEXTC_0340000177473	CTSC	2.73758	1.03757e-07	0.000120712
GFZP01037601.1	AMEXTC_0340000150598	PFKM	-5.56971	1.0282e-07	0.000120712
GFZP01016489.1	AMEXTC_0340000062136	gatm	-5.00468	8.69487e-08	0.000120322
GFZP01137905.1	AMEXTC_0340000065176	CPZ	3.6904	9.7968e-08	0.000120712
GFZP01009789.1	AMEXTC_0340000039385	CDH11	3.53482	1.03959e-07	0.000120712
GFZP01138793.1	AMEXTC_0340000067846	Mp68	-3.47924	1.05347e-07	0.000120714
GFZP01170253.1	AMEXTC_0340000216951	Uqcrc1	-2.1655	1.07321e-07	0.000121379
GFZP01074584.1	AMEXTC_0340000055809	.	2.91951	9.71195e-08	0.000120712
GFZP01081322.1	AMEXTC_0340000076417	SLC25A4	-6.38485	1.02789e-07	0.000120712
GFZP01051947.1	AMEXTC_0340000228128	.	7.06046	2.59822e-08	0.000117737
GFZP01070659.1	AMEXTC_0340000042030	GANAB	2.48367	1.15353e-07	0.000123971
GFZP01158279.1	AMEXTC_0340000152544	Hyou1	2.69999	1.19797e-07	0.000123971
GFZP01008373.1	AMEXTC_0340000033728	Fbn2	3.16504	9.98941e-08	0.000120712
GFZP01109083.1	AMEXTC_0340000212066	TGFB1	2.77168	1.23848e-07	0.000123971
GFZP01118518.1	AMEXTC_0340000277529	Hebp2	-2.58156	1.26444e-07	0.000124121
GFZP01008083.1	AMEXTC_0340000032577	NAIP	4.28201	7.26775e-08	0.000120322
GFZP01066515.1	AMEXTC_0340000025425	KLHL34	-6.78828	7.45429e-08	0.000120322
GFZP01055669.1	AMEXTC_0340000248247	ITGB2	4.10487	1.22291e-07	0.000123971
GFZP01065529.1	AMEXTC_0340000021425	COL11A1	5.17883	1.2295e-07	0.000123971
GFZP01132053.1	AMEXTC_0340000046817	HBEGF	-3.10801	1.19782e-07	0.000123971
GFZP01076777.1	AMEXTC_0340000062395	tnnc2	-4.56056	1.18305e-07	0.000123971
GFZP01019300.1	AMEXTC_0340000070739	MDH1	-3.52054	1.3952e-07	0.000129989
GFZP01013543.1	AMEXTC_0340000053290	ACTN2	-5.47348	1.40309e-07	0.000129989
GFZP01165495.1	AMEXTC_0340000191353	FOSL2	3.27494	1.19737e-07	0.000123971
GFZP01017649.1	AMEXTC_0340000065619	RTN4	-4.50735	1.29189e-07	0.000124121
GFZP01018145.1	AMEXTC_0340000067112	sdhb	-2.68421	1.46408e-07	0.000132664
GFZP01117883.1	AMEXTC_0340000269364	MDH2	-4.02702	1.47766e-07	0.000132664
GFZP01078536.1	AMEXTC_0340000067680	COX6C	-2.18864	1.55484e-07	0.000136773
GFZP01004615.1	AMEXTC_0340000018570	THBS2	3.75807	1.60134e-07	0.000139242
GFZP01004334.1	AMEXTC_0340000017459	SOCS3	4.42395	1.29699e-07	0.000124121
GFZP01017688.1	AMEXTC_0340000065736	Atp5mf	-2.40856	1.61489e-07	0.000139242
GFZP01158908.1	AMEXTC_0340000156034	sdhd-b	-2.25896	1.6439e-07	0.000139336
GFZP01059557.1	AMEXTC_0340000293229	UQCRC2	-2.3744	1.68125e-07	0.000140782
GFZP01173424.1	AMEXTC_0340000233700	ATP6AP1	2.38509	1.8296e-07	0.000146177
GFZP01054410.1	AMEXTC_0340000241335	Lrrc20	-3.30544	1.55318e-07	0.000136773
GFZP01122114.1	AMEXTC_0340000006909	.	-3.85164	1.64798e-07	0.000139336
GFZP01001663.1	AMEXTC_0340000006708	SRD5A2	4.84872	1.23323e-07	0.000123971
GFZP01000224.1	AMEXTC_0340000000881	DIO3	5.95755	7.86027e-08	0.000120322
GFZP01175885.1	AMEXTC_0340000247226	Ndufb10	-2.49063	1.90141e-07	0.000147255
GFZP01178424.1	AMEXTC_0340000274001	Junb	2.15069	1.93446e-07	0.000147255
GFZP01017851.1	AMEXTC_0340000066228	SLC25A4	-6.12653	1.9415e-07	0.000147255
GFZP01102952.1	AMEXTC_0340000178947	Itga11	3.33203	1.94455e-07	0.000147255
GFZP01010543.1	AMEXTC_0340000042361	Flnc	-4.15498	1.99298e-07	0.000149621
GFZP01007285.1	AMEXTC_0340000029386	Ldb3	-5.93111	1.28069e-07	0.000124121
GFZP01171401.1	AMEXTC_0340000223185	METTL22	-2.94627	1.93163e-07	0.000147255
GFZP01177995.1	AMEXTC_0340000268437	PARK7	-2.27952	2.06404e-07	0.00015233
GFZP01094800.1	AMEXTC_0340000127712	Atp5me	-2.47137	2.03087e-07	0.000151163
GFZP01138772.1	AMEXTC_0340000067783	Cox7c	-2.96101	2.10028e-07	0.000153702
GFZP01093095.1	AMEXTC_0340000117411	LYZ	2.66214	2.20897e-07	0.000154996
GFZP01119108.1	AMEXTC_0340000284711	KPNA2	3.19023	2.21222e-07	0.000154996
GFZP01138397.1	AMEXTC_0340000066657	NDUFS6	-2.34858	2.28362e-07	0.000155786
GFZP01009188.1	AMEXTC_0340000036994	Emilin1	3.44891	2.30086e-07	0.000155786
GFZP01093544.1	AMEXTC_0340000120266	CRYAB	-7.70803	2.20319e-07	0.000154996
GFZP01177342.1	AMEXTC_0340000260752	Uqcrq	-2.30707	2.32745e-07	0.000155786
GFZP01051760.1	AMEXTC_0340000227277	hypothetical	3.49387	2.14705e-07	0.000154528
GFZP01122058.1	AMEXTC_0340000006675	.	4.33636	1.70947e-07	0.000141091
GFZP01018157.1	AMEXTC_0340000067148	Ndufab1	-2.17391	2.40284e-07	0.000158525
GFZP01047729.1	AMEXTC_0340000205723	acat1	-2.49133	2.47299e-07	0.000158656
GFZP01076766.1	AMEXTC_0340000062362	Rcn1	4.36594	2.44374e-07	0.000158656
GFZP01011998.1	AMEXTC_0340000048201	Myom3	-4.95665	2.46763e-07	0.000158656
GFZP01070863.1	AMEXTC_0340000042870	.	-6.21474	1.93452e-07	0.000147255
GFZP01012691.1	AMEXTC_0340000050733	.	-4.10294	2.34072e-07	0.000155786
GFZP01047831.1	AMEXTC_0340000206331	SOD2	-2.29912	2.59791e-07	0.000161601
GFZP01138725.1	AMEXTC_0340000067642	.	-4.83627	2.49703e-07	0.000158727
GFZP01075515.1	AMEXTC_0340000058606	.	3.55394	2.33403e-07	0.000155786
GFZP01062856.1	AMEXTC_0340000010698	SGCG	-4.39038	2.68201e-07	0.000165649
GFZP01153767.1	AMEXTC_0340000120390	NDUFA7	-2.58819	2.79825e-07	0.000171362
GFZP01128350.1	AMEXTC_0340000032000	BVES	-3.66405	2.58643e-07	0.000161601
GFZP01017080.1	AMEXTC_0340000063911	Phkg1	-5.31049	2.4777e-07	0.000158656
GFZP01122905.1	AMEXTC_0340000010084	MYOZ2	-5.14015	2.92689e-07	0.000172367
GFZP01060324.1	AMEXTC_0340000000481	LMOD2	-4.10156	2.8447e-07	0.000171362
GFZP01001120.1	AMEXTC_0340000004529	CDH6	4.56396	1.73406e-07	0.000141133
GFZP01084010.1	AMEXTC_0340000085000	HSPB7	-4.04271	3.00504e-07	0.000175635
GFZP01062712.1	AMEXTC_0340000010119	adssl1-b	-5.07092	3.0307e-07	0.000175954
GFZP01058164.1	AMEXTC_0340000275658	Ndufa8	-2.34023	3.07174e-07	0.000175991
GFZP01003988.1	AMEXTC_0340000016057	Adam8	4.32148	3.11064e-07	0.000177054
GFZP01168715.1	AMEXTC_0340000209037	APOO	-2.90224	2.89724e-07	0.000172367
GFZP01121083.1	AMEXTC_0340000002720	ROBO1	2.94333	3.148e-07	0.000178017
GFZP01180534.1	AMEXTC_0340000301500	Iscu	-2.70406	3.25854e-07	0.000180748
GFZP01126683.1	AMEXTC_0340000025281	.	-4.99845	2.92933e-07	0.000172367
GFZP01005870.1	AMEXTC_0340000023604	FBLN1	6.56161	2.85321e-07	0.000171362
GFZP01003083.1	AMEXTC_0340000012454	.	3.09276	3.42819e-07	0.000183749
GFZP01059187.1	AMEXTC_0340000288682	Rrbp1	2.60581	3.52924e-07	0.000183749
GFZP01002619.1	AMEXTC_0340000010557	HSPB7	-4.689	3.48027e-07	0.000183749
GFZP01112526.1	AMEXTC_0340000230060	.	-2.70602	3.48252e-07	0.000183749
GFZP01110871.1	AMEXTC_0340000221273	DLAT	-2.11346	3.56848e-07	0.000183749
GFZP01003467.1	AMEXTC_0340000013987	Clcn7	3.86111	3.45697e-07	0.000183749
GFZP01034569.1	AMEXTC_0340000127210	.	2.4919	3.63493e-07	0.000183749
GFZP01137535.1	AMEXTC_0340000064066	SLC25A12	-3.90852	3.72347e-07	0.000183749
GFZP01069980.1	AMEXTC_0340000039346	LRRC15	3.27005	3.42534e-07	0.000183749
GFZP01139639.1	AMEXTC_0340000070543	.	-5.22448	2.34343e-07	0.000155786
GFZP01112840.1	AMEXTC_0340000231789	PGAM2	-4.72719	3.67974e-07	0.000183749
GFZP01125513.1	AMEXTC_0340000020580	HAS2	3.04832	3.73465e-07	0.000183749
GFZP01016180.1	AMEXTC_0340000061208	SYNPO	-3.35757	3.2289e-07	0.000180251
GFZP01157130.1	AMEXTC_0340000144498	MLLT11	-2.82719	3.45254e-07	0.000183749
GFZP01076072.1	AMEXTC_0340000060278	xirp1	-4.07359	3.51364e-07	0.000183749
GFZP01117132.1	AMEXTC_0340000260722	NDUFB6	-2.16707	3.89182e-07	0.000184197
GFZP01006836.1	AMEXTC_0340000027546	mmp13	10.3574	1.34254e-07	0.000127083
GFZP01078315.1	AMEXTC_0340000067017	HNRNPM	1.95262	3.88022e-07	0.000184197
GFZP01072321.1	AMEXTC_0340000048693	KIF26A	2.39502	4.0277e-07	0.000187435
GFZP01078271.1	AMEXTC_0340000066884	Pdhb	-2.08131	4.07767e-07	0.000187435
GFZP01058314.1	AMEXTC_0340000277521	ERO1A	2.48332	3.97878e-07	0.000187179
GFZP01018305.1	AMEXTC_0340000067592	ATP5PF	-2.46511	4.0595e-07	0.000187435
GFZP01127996.1	AMEXTC_0340000030616	itga5	2.63216	4.08936e-07	0.000187435
GFZP01017936.1	AMEXTC_0340000066484	ATP5IF1	-2.47388	3.99782e-07	0.000187179
GFZP01138284.1	AMEXTC_0340000066318	.	-3.47667	4.12614e-07	0.00018813
GFZP01133482.1	AMEXTC_0340000051896	Ttn	-4.86521	3.66972e-07	0.000183749
GFZP01158808.1	AMEXTC_0340000155493	pld3	2.7594	4.21319e-07	0.000190109
GFZP01022547.1	AMEXTC_0340000080897	.	-6.14137	1.45435e-07	0.000132664
GFZP01039417.1	AMEXTC_0340000160792	LGALS3BP	2.62056	4.30969e-07	0.000192468
GFZP01036455.1	AMEXTC_0340000142481	CRYAB	-6.69395	4.47374e-07	0.000193831
GFZP01074908.1	AMEXTC_0340000056782	LDB3	-4.9009	4.50525e-07	0.00019423
GFZP01066664.1	AMEXTC_0340000026034	Tmem119	3.73217	4.594e-07	0.000195157
GFZP01018238.1	AMEXTC_0340000067391	ATP5MC3	-2.74639	4.33872e-07	0.000192776
GFZP01059129.1	AMEXTC_0340000287877	.	2.77943	4.63997e-07	0.000195206
GFZP01059464.1	AMEXTC_0340000291938	NDUFA3	-2.37634	4.62178e-07	0.000195206
GFZP01058411.1	AMEXTC_0340000278643	COX7A2L	-3.61427	4.76293e-07	0.000195554
GFZP01123234.1	AMEXTC_0340000011425	PRAM1	3.52685	3.8466e-07	0.000184197
GFZP01120748.1	AMEXTC_0340000001373	ITGAD	4.00258	4.44461e-07	0.000193532
GFZP01125877.1	AMEXTC_0340000022016	Itga11	4.17483	3.20568e-07	0.00018011
GFZP01177098.1	AMEXTC_0340000257733	MGARP	-2.70669	4.78832e-07	0.000195554
GFZP01005243.1	AMEXTC_0340000021093	Pdlim3	-5.51616	4.81889e-07	0.000195554
GFZP01125497.1	AMEXTC_0340000020514	CYCS	-2.31921	4.77187e-07	0.000195554
GFZP01154403.1	AMEXTC_0340000123968	Pmp22	-3.08349	4.77934e-07	0.000195554
GFZP01017804.1	AMEXTC_0340000066086	Hacd1	-2.85867	4.85648e-07	0.000195554
GFZP01100010.1	AMEXTC_0340000162975	PRSS16	2.28306	4.90874e-07	0.000195554
GFZP01006994.1	AMEXTC_0340000028187	TNXB	-5.0118	4.40778e-07	0.000193532
GFZP01071866.1	AMEXTC_0340000046874	Fam162a	-1.83913	4.9219e-07	0.000195554
GFZP01067807.1	AMEXTC_0340000030667	CD163	-4.2486	5.02048e-07	0.000196572
GFZP01124423.1	AMEXTC_0340000016188	LTBP4	-3.35906	5.02083e-07	0.000196572
GFZP01047067.1	AMEXTC_0340000202320	GRN	2.491	5.03359e-07	0.000196572
GFZP01074831.1	AMEXTC_0340000056550	vcp	-3.35451	4.94015e-07	0.000195554
GFZP01120368.1	AMEXTC_0340000301924	NDUFB2	-2.55348	5.17333e-07	0.000200233
GFZP01057431.1	AMEXTC_0340000266504	PTK7	2.82076	5.27198e-07	0.000203148
GFZP01005253.1	AMEXTC_0340000021136	tmem182	-3.31935	5.44441e-07	0.000205575
GFZP01070385.1	AMEXTC_0340000040920	Plaur	3.34544	5.44693e-07	0.000205575
GFZP01138141.1	AMEXTC_0340000065887	NDUFB5	-1.96411	5.51451e-07	0.000205575
GFZP01062680.1	AMEXTC_0340000009997	BPI	2.53838	5.57101e-07	0.000205575
GFZP01073949.1	AMEXTC_0340000053904	KERA	6.09855	2.53502e-07	0.000159974
GFZP01018206.1	AMEXTC_0340000067295	Uqcrh	-2.01162	5.39368e-07	0.000205575
GFZP01136186.1	AMEXTC_0340000060015	CXorf21	3.08183	5.46545e-07	0.000205575
GFZP01119115.1	AMEXTC_0340000284741	plk1	3.72273	4.55524e-07	0.00019446
GFZP01041845.1	AMEXTC_0340000173992	Suclg1	-1.90546	5.72689e-07	0.000207805
GFZP01057183.1	AMEXTC_0340000263283	NDUFV1	-1.761	5.71453e-07	0.000207805
GFZP01079082.1	AMEXTC_0340000069428	COX6B1	-2.10992	5.76246e-07	0.000208228
GFZP01067490.1	AMEXTC_0340000029398	.	-5.91671	4.86609e-07	0.000195554
GFZP01107289.1	AMEXTC_0340000202405	NCF2	4.42533	3.78018e-07	0.000184197
GFZP01003232.1	AMEXTC_0340000013024	.	-5.47302	1.71735e-07	0.000141091
GFZP01138544.1	AMEXTC_0340000067099	WNT-5B	3.92802	4.42436e-07	0.000193532
GFZP01129536.1	AMEXTC_0340000036779	Cyp4v2	2.30906	6.07862e-07	0.000215188
GFZP01159760.1	AMEXTC_0340000160366	Srsf7	3.69726	4.83119e-07	0.000195554
GFZP01077056.1	AMEXTC_0340000063233	.	3.98747	4.7387e-07	0.000195554
GFZP01017378.1	AMEXTC_0340000064805	got2	-2.44825	5.85769e-07	0.000210795
GFZP01176583.1	AMEXTC_0340000251030	.	-2.28416	6.29997e-07	0.000218258
GFZP01124935.1	AMEXTC_0340000018243	FLNC	-4.56522	6.31571e-07	0.000218258
GFZP01152850.1	AMEXTC_0340000113739	NDUFS3	-2.05025	6.30467e-07	0.000218258
GFZP01079547.1	AMEXTC_0340000070875	ATP5F1B	-2.2013	6.26992e-07	0.000218258
GFZP01123295.1	AMEXTC_0340000011679	.	-7.22413	2.22475e-07	0.000154996
GFZP01122002.1	AMEXTC_0340000006436	Trak1	-3.67546	4.90263e-07	0.000195554
GFZP01125490.1	AMEXTC_0340000020480	ATP6V0D2	3.57332	6.40284e-07	0.000220394
GFZP01012311.1	AMEXTC_0340000049460	SLC16A3	-8.12681	1.82347e-07	0.000146177
GFZP01016190.1	AMEXTC_0340000061238	.	3.05254	6.60902e-07	0.000225707
GFZP01105149.1	AMEXTC_0340000190628	GANAB	3.25976	5.9161e-07	0.00021202
GFZP01162631.1	AMEXTC_0340000175999	WDFY4	3.18078	6.49288e-07	0.000222614
GFZP01127354.1	AMEXTC_0340000028014	NRAP	-6.56364	6.30386e-07	0.000218258
GFZP01067857.1	AMEXTC_0340000030861	.	-7.93824	3.47305e-07	0.000183749
GFZP01132080.1	AMEXTC_0340000046917	GHR	-3.36739	6.67091e-07	0.000225707
GFZP01043020.1	AMEXTC_0340000180250	DLD	-2.20124	6.68678e-07	0.000225707
GFZP01119059.1	AMEXTC_0340000284243	SOCS1	2.75041	6.96293e-07	0.000232327
GFZP01117637.1	AMEXTC_0340000266519	Vkorc1l1	2.73793	7.05071e-07	0.000234358
GFZP01171046.1	AMEXTC_0340000221089	SPA17	-4.37225	5.52776e-07	0.000205575
GFZP01075965.1	AMEXTC_0340000059957	.	-5.03607	3.846e-07	0.000184197
GFZP01038036.1	AMEXTC_0340000153676	STEAP1	4.05416	6.73059e-07	0.000226309
GFZP01157795.1	AMEXTC_0340000149133	midn	2.70983	7.18623e-07	0.000237954
GFZP01075084.1	AMEXTC_0340000057310	BCHE	-4.75781	5.54568e-07	0.000205575
GFZP01137153.1	AMEXTC_0340000062919	.	3.30238	7.39076e-07	0.000242788
GFZP01006434.1	AMEXTC_0340000025925	CXCL8	4.88327	4.17979e-07	0.000189584
GFZP01145880.1	AMEXTC_0340000090250	PFKM	-5.17681	3.61118e-07	0.000183749
GFZP01005931.1	AMEXTC_0340000023864	RAI14	3.21378	7.51637e-07	0.000243634
GFZP01098416.1	AMEXTC_0340000154632	PIGBOS1	-2.27692	7.52562e-07	0.000243634
GFZP01075527.1	AMEXTC_0340000058642	.	-2.82928	7.44372e-07	0.000242788
GFZP01044550.1	AMEXTC_0340000188424	mcm7	2.36783	7.64775e-07	0.000245761
GFZP01009852.1	AMEXTC_0340000039633	Fbp2	-4.26035	7.83069e-07	0.000247844
GFZP01056644.1	AMEXTC_0340000257010	NDUFS4	-2.61841	7.84145e-07	0.000247844
GFZP01077176.1	AMEXTC_0340000063593	MKKS	-2.14969	7.88762e-07	0.000247844
GFZP01138095.1	AMEXTC_0340000065747	ATP5PD	-2.25851	7.63266e-07	0.000245761
GFZP01131653.1	AMEXTC_0340000045196	PKIA	-2.25152	8.1853e-07	0.000249455
GFZP01101384.1	AMEXTC_0340000170463	EPHA2	3.43138	6.95202e-07	0.000232327
GFZP01127890.1	AMEXTC_0340000030188	Angptl2	4.43835	5.14346e-07	0.000199966
GFZP01103381.1	AMEXTC_0340000181102	AKAP6	-3.73492	7.41773e-07	0.000242788
GFZP01102350.1	AMEXTC_0340000175492	SUGP2	1.69236	7.88821e-07	0.000247844
GFZP01051999.1	AMEXTC_0340000228421	FXYD1	-2.79799	8.36425e-07	0.000249455
GFZP01015099.1	AMEXTC_0340000057963	.	-2.61893	8.05409e-07	0.000247844
GFZP01060165.1	AMEXTC_0340000301916	Ldhb	-2.5835	7.7759e-07	0.000247844
GFZP01118335.1	AMEXTC_0340000275233	mcm4	2.22826	8.42342e-07	0.000250362
GFZP01072014.1	AMEXTC_0340000047449	.	3.92885	8.04904e-07	0.000247844
GFZP01052384.1	AMEXTC_0340000230464	.	-2.45847	8.23132e-07	0.000249455
GFZP01122815.1	AMEXTC_0340000009730	Cthrc1	2.84535	8.47964e-07	0.000250626
GFZP01078649.1	AMEXTC_0340000068038	Cisd1	-3.60005	8.33473e-07	0.000249455
GFZP01003063.1	AMEXTC_0340000012379	Map3k20	-3.23707	8.56714e-07	0.000250913
GFZP01137116.1	AMEXTC_0340000062808	CTSK	2.5917	7.93939e-07	0.000247844
GFZP01008043.1	AMEXTC_0340000032406	MRC2	2.85663	8.56062e-07	0.000250913
GFZP01006957.1	AMEXTC_0340000028042	MYBPC1	-5.92315	8.48984e-07	0.000250626
GFZP01062812.1	AMEXTC_0340000010523	LOC108798537	3.22726	8.35323e-07	0.000249455
GFZP01156927.1	AMEXTC_0340000142934	sltm	2.61461	8.35563e-07	0.000249455
GFZP01134498.1	AMEXTC_0340000054946	SLC25A11	-3.38269	8.73413e-07	0.000251861
GFZP01119770.1	AMEXTC_0340000293291	Sult6b1	2.40492	8.59119e-07	0.000250913
GFZP01001529.1	AMEXTC_0340000006159	HGF	4.82687	8.03357e-07	0.000247844
GFZP01137250.1	AMEXTC_0340000063210	TGFBI	3.09499	8.0213e-07	0.000247844
GFZP01076977.1	AMEXTC_0340000062996	TSPAN3	3.2351	7.99033e-07	0.000247844
GFZP01137642.1	AMEXTC_0340000064387	CAST	-3.34975	7.33661e-07	0.000242014
GFZP01071472.1	AMEXTC_0340000045274	Chsy1	3.10855	8.91685e-07	0.000254405
GFZP01042014.1	AMEXTC_0340000174786	ACO2	-1.87909	8.32561e-07	0.000249455
GFZP01144485.1	AMEXTC_0340000085958	COL12A1	3.91196	8.93921e-07	0.000254405
GFZP01124716.1	AMEXTC_0340000017372	MYO10	2.48811	9.014e-07	0.000255698
GFZP01122553.1	AMEXTC_0340000008681	Abtb2	3.40305	8.34395e-07	0.000249455
GFZP01121309.1	AMEXTC_0340000003628	GMPR	-2.62302	9.07223e-07	0.000256514
GFZP01165401.1	AMEXTC_0340000190883	MST1	2.63401	9.234e-07	0.000257747
GFZP01065956.1	AMEXTC_0340000023133	rcc2	2.83556	9.29542e-07	0.000257747
GFZP01159402.1	AMEXTC_0340000158522	PDHA1	-2.2095	8.91644e-07	0.000254405
GFZP01131973.1	AMEXTC_0340000046501	TMOD1	-4.28697	9.32299e-07	0.000257747
GFZP01140580.1	AMEXTC_0340000073464	.	-4.89079	8.82389e-07	0.00025361
GFZP01078647.1	AMEXTC_0340000068032	ATP5PB	-2.13104	8.63442e-07	0.000250913
GFZP01016569.1	AMEXTC_0340000062376	MYOT	-5.2332	9.38346e-07	0.000258598
GFZP01010134.1	AMEXTC_0340000040731	SFXN1	2.21795	9.54886e-07	0.000260681
GFZP01069062.1	AMEXTC_0340000035656	Prss23	-3.84112	9.5461e-07	0.000260681
GFZP01100319.1	AMEXTC_0340000164632	Gatd3a	-1.96986	9.42657e-07	0.000258966
GFZP01073612.1	AMEXTC_0340000052891	MYH1B	-5.32659	8.64364e-07	0.000250913
GFZP01078419.1	AMEXTC_0340000067329	Hacd1	-2.88951	9.27456e-07	0.000257747
GFZP01023251.1	AMEXTC_0340000083147	.	-6.61751	3.59008e-07	0.000183749
GFZP01116406.1	AMEXTC_0340000251240	Angptl4	2.64665	1.00418e-06	0.000268252
GFZP01138372.1	AMEXTC_0340000066582	LDHA	-2.09416	8.72449e-07	0.000251861
GFZP01120361.1	AMEXTC_0340000301893	NDUFS2	-1.90142	9.82099e-07	0.000263972
GFZP01109342.1	AMEXTC_0340000213610	Slmap	-3.73943	1.01955e-06	0.000269271
GFZP01120916.1	AMEXTC_0340000002050	cs	-1.62614	9.30665e-07	0.000257747
GFZP01079564.1	AMEXTC_0340000070926	NDUFC2	-2.63862	1.02037e-06	0.000269271
GFZP01075822.1	AMEXTC_0340000059528	.	-3.32919	9.2608e-07	0.000257747
GFZP01121009.1	AMEXTC_0340000002427	CSF1R	3.09046	1.03743e-06	0.000270496
GFZP01016002.1	AMEXTC_0340000060673	TTN	-4.83664	1.05481e-06	0.000270971
GFZP01061941.1	AMEXTC_0340000007028	mustn1	-4.46995	1.01127e-06	0.000269271
GFZP01073527.1	AMEXTC_0340000052636	MPEG1	3.36308	1.06335e-06	0.000271258
GFZP01056085.1	AMEXTC_0340000250560	mic13	-2.0165	1.05145e-06	0.000270971
GFZP01132817.1	AMEXTC_0340000049890	.	-5.85567	8.24429e-07	0.000249455
GFZP01017863.1	AMEXTC_0340000066265	COX5B	-2.06992	1.02707e-06	0.000269408
GFZP01111945.1	AMEXTC_0340000227208	hypothetical	1.87119	9.97167e-07	0.000267198
GFZP01049262.1	AMEXTC_0340000214220	PPDPFL	-2.46192	1.10303e-06	0.000276825
GFZP01077527.1	AMEXTC_0340000064647	mdk-a	4.15034	1.06199e-06	0.000271258
GFZP01017486.1	AMEXTC_0340000065129	Atp6v1b2	3.22789	1.15059e-06	0.000286286
GFZP01074078.1	AMEXTC_0340000054291	MYO18B	-3.98528	1.10063e-06	0.000276825
GFZP01004590.1	AMEXTC_0340000018476	LOC106674670	3.17069	1.04365e-06	0.000270971
GFZP01001995.1	AMEXTC_0340000008030	Sall3	6.509	4.38075e-07	0.000193532
GFZP01128010.1	AMEXTC_0340000030671	SLC15A3	3.20797	1.13392e-06	0.000282946
GFZP01060779.1	AMEXTC_0340000002317	.	-4.55431	1.16681e-06	0.000289495
GFZP01136942.1	AMEXTC_0340000062285	ATP1A2	-4.60511	1.07877e-06	0.000273893
GFZP01007611.1	AMEXTC_0340000030687	CEFIP	-3.92061	1.05443e-06	0.000270971
GFZP01157703.1	AMEXTC_0340000148408	SLC39A7	1.86073	1.18907e-06	0.00029183
GFZP01066394.1	AMEXTC_0340000024924	ATF7IP	1.93432	1.19944e-06	0.00029183
GFZP01136758.1	AMEXTC_0340000061733	CHRNA1	-2.85777	1.19968e-06	0.00029183
GFZP01104810.1	AMEXTC_0340000188833	Kbtbd13	-4.41338	1.13156e-06	0.000282946
GFZP01016393.1	AMEXTC_0340000061848	mdk-a	4.0105	1.17799e-06	0.000291438
GFZP01136214.1	AMEXTC_0340000060099	MYH4	-4.67638	1.08246e-06	0.000274031
GFZP01043037.1	AMEXTC_0340000180331	VDAC2	-1.94809	1.19202e-06	0.00029183
GFZP01005200.1	AMEXTC_0340000020939	.	-2.71103	1.23731e-06	0.000294759
GFZP01014710.1	AMEXTC_0340000056793	MYH7	-5.55555	1.21652e-06	0.000293415
GFZP01005267.1	AMEXTC_0340000021189	Prrx1	3.29315	1.25834e-06	0.000295374
GFZP01104815.1	AMEXTC_0340000188853	FUS	1.73083	1.22312e-06	0.000293433
GFZP01003843.1	AMEXTC_0340000015482	RAI14	4.55765	1.02604e-06	0.000269408
GFZP01157033.1	AMEXTC_0340000143751	UQCR11	-2.46739	1.21967e-06	0.000293415
GFZP01065204.1	AMEXTC_0340000020132	vcp	-3.44948	1.24287e-06	0.000294759
GFZP01096356.1	AMEXTC_0340000140195	.	2.33161	1.27449e-06	0.00029577
GFZP01097018.1	AMEXTC_0340000145151	MMP9	5.82923	1.2823e-06	0.000296207
GFZP01070007.1	AMEXTC_0340000039453	.	3.34679	1.23642e-06	0.000294759
GFZP01015806.1	AMEXTC_0340000060085	.	-5.60814	3.71342e-07	0.000183749
GFZP01138122.1	AMEXTC_0340000065829	NDUFA11	-2.21046	1.27171e-06	0.00029577
GFZP01126198.1	AMEXTC_0340000023291	Cdh1	-2.06395	1.24895e-06	0.000294759
GFZP01102672.1	AMEXTC_0340000177431	Atp5mf	-2.36989	1.27608e-06	0.00029577
GFZP01060354.1	AMEXTC_0340000000589	rnf207b	-5.12194	5.56163e-07	0.000205575
GFZP01122303.1	AMEXTC_0340000007646	GALNT5	3.57515	1.27387e-06	0.00029577
GFZP01034048.1	AMEXTC_0340000124197	.	3.8381	1.3283e-06	0.000303627
GFZP01121307.1	AMEXTC_0340000003615	.	2.66226	1.27701e-06	0.00029577
GFZP01131339.1	AMEXTC_0340000043971	CEFIP	-3.96065	1.35063e-06	0.000306081
GFZP01128841.1	AMEXTC_0340000033967	IL18	3.07492	1.35316e-06	0.000306081
GFZP01127370.1	AMEXTC_0340000028076	CLDN5	4.1406	1.24505e-06	0.000294759
GFZP01010012.1	AMEXTC_0340000040249	LAMA1	3.76378	1.37138e-06	0.000308619
GFZP01159145.1	AMEXTC_0340000157205	ADM	-3.09337	1.37147e-06	0.000308619
GFZP01063871.1	AMEXTC_0340000014787	PRKAB2	-4.1194	1.40516e-06	0.000314514
GFZP01137348.1	AMEXTC_0340000063504	CXorf21	3.43054	1.03657e-06	0.000270496
GFZP01073465.1	AMEXTC_0340000052450	.	-5.55852	1.25287e-06	0.000294885
GFZP01133970.1	AMEXTC_0340000053361	AGL	-5.40135	9.62945e-07	0.000261243
GFZP01016119.1	AMEXTC_0340000061025	.	-2.68288	1.37753e-06	0.000309185
GFZP01140841.1	AMEXTC_0340000074284	SLC25A4	-5.84763	1.42526e-06	0.000315828
GFZP01000007.1	AMEXTC_0340000000020	Synpo2l	-5.34724	1.30555e-06	0.000299986
GFZP01154789.1	AMEXTC_0340000126127	.	-1.94082	1.4085e-06	0.000314514
GFZP01138383.1	AMEXTC_0340000066615	.	-5.29264	1.34827e-06	0.000306081
GFZP01129368.1	AMEXTC_0340000036098	APCDD1L	2.82999	1.4622e-06	0.000319232
GFZP01101990.1	AMEXTC_0340000173694	QNR-71	2.5669	1.44658e-06	0.000318123
GFZP01124661.1	AMEXTC_0340000017163	C5ar1	2.84016	1.46977e-06	0.000319232
GFZP01127550.1	AMEXTC_0340000028830	SEC31A	11.005	7.33792e-08	0.000120322
GFZP01142857.1	AMEXTC_0340000080603	tspan36	3.35017	1.49559e-06	0.000320014
GFZP01014800.1	AMEXTC_0340000057063	CTSK	3.57022	1.4159e-06	0.000314555
GFZP01055060.1	AMEXTC_0340000244889	CTSK	6.76096	1.46677e-06	0.000319232
GFZP01057528.1	AMEXTC_0340000267545	NDUFA10	-1.95865	1.41273e-06	0.000314555
GFZP01121630.1	AMEXTC_0340000004958	cd99l2	2.65848	1.48148e-06	0.000319347
GFZP01172721.1	AMEXTC_0340000230034	EPHB3	2.2216	1.52051e-06	0.000320014
GFZP01078367.1	AMEXTC_0340000067173	ACAN	9.54339	7.17451e-08	0.000120322
GFZP01061123.1	AMEXTC_0340000003698	ABCB5	3.15823	1.43307e-06	0.000316751
GFZP01000725.1	AMEXTC_0340000002913	LDB3	-5.41535	1.51903e-06	0.000320014
GFZP01122880.1	AMEXTC_0340000009990	Dchs1	2.70563	1.52763e-06	0.000320014
GFZP01011713.1	AMEXTC_0340000047056	jockey\pol	-6.11862	5.67659e-07	0.000207711
GFZP01069537.1	AMEXTC_0340000037592	Adipoq	-4.75439	1.51193e-06	0.000320014
GFZP01140799.1	AMEXTC_0340000074156	LEP	3.9423	1.33305e-06	0.0003039
GFZP01124367.1	AMEXTC_0340000015963	coq8a	2.92397	1.55195e-06	0.000321793
GFZP01068918.1	AMEXTC_0340000035083	Cav3	-4.18184	1.56751e-06	0.00032292
GFZP01155344.1	AMEXTC_0340000131491	NDUFB1	-2.01762	1.5144e-06	0.000320014
GFZP01075700.1	AMEXTC_0340000059162	.	2.69727	1.6128e-06	0.000329701
GFZP01126825.1	AMEXTC_0340000025878	.	2.04139	1.62385e-06	0.000330408
GFZP01037398.1	AMEXTC_0340000149168	ndrg2	-1.69934	1.52644e-06	0.000320014
GFZP01134776.1	AMEXTC_0340000055780	Igsf1	2.80662	1.49749e-06	0.000320014
GFZP01138780.1	AMEXTC_0340000067807	ATP5F1D	-2.1412	1.52806e-06	0.000320014
GFZP01018195.1	AMEXTC_0340000067262	ATP5F1C	-2.03598	1.44519e-06	0.000318123
GFZP01167505.1	AMEXTC_0340000202468	Rrm2	3.5102	1.54447e-06	0.000321006
GFZP01173596.1	AMEXTC_0340000234797	GPD1	-3.12437	1.56101e-06	0.000322904
GFZP01120332.1	AMEXTC_0340000301499	MTHFD2	-2.63448	1.50049e-06	0.000320014
GFZP01042578.1	AMEXTC_0340000177966	CYC1	-1.77111	1.53165e-06	0.000320014
GFZP01040061.1	AMEXTC_0340000164360	Hspa8	-1.92845	1.53804e-06	0.000320434
GFZP01161154.1	AMEXTC_0340000167881	P4HA1	2.74451	1.57221e-06	0.00032292
GFZP01125163.1	AMEXTC_0340000019160	.	-4.56406	1.21116e-06	0.000292987
GFZP01167208.1	AMEXTC_0340000200881	Limd2	2.25182	1.68606e-06	0.000340678
GFZP01061476.1	AMEXTC_0340000005149	Aebp1	4.98193	1.72594e-06	0.000343591
GFZP01008305.1	AMEXTC_0340000033450	SDC3	2.73955	1.72555e-06	0.000343591
GFZP01079406.1	AMEXTC_0340000070436	Minos1	-1.83922	1.65709e-06	0.000335604
GFZP01022651.1	AMEXTC_0340000081229	SLMAP	-4.78979	1.0518e-06	0.000270971
GFZP01093935.1	AMEXTC_0340000122456	.	-3.29029	1.73299e-06	0.000343591
GFZP01130503.1	AMEXTC_0340000040598	RAB33B	2.7799	1.73599e-06	0.000343591
GFZP01018299.1	AMEXTC_0340000067574	CYP27B1	9.43057	1.00195e-07	0.000120712
GFZP01007596.1	AMEXTC_0340000030629	SLC2A6	3.77624	1.47847e-06	0.000319347
GFZP01002697.1	AMEXTC_0340000010873	Swap70	2.59236	1.7557e-06	0.000345559
GFZP01136802.1	AMEXTC_0340000061865	DUSP10	-3.63388	1.77404e-06	0.000345623
GFZP01061149.1	AMEXTC_0340000003806	Srl	-4.36937	1.62279e-06	0.000330408
GFZP01003185.1	AMEXTC_0340000012853	CCR5	2.53656	1.71954e-06	0.000343591
GFZP01100269.1	AMEXTC_0340000164382	GYS1	-2.26673	1.74559e-06	0.000344708
GFZP01015045.1	AMEXTC_0340000057800	NEB	-4.82593	1.76781e-06	0.000345559
GFZP01175013.1	AMEXTC_0340000242392	Myl4	-5.08601	1.80111e-06	0.000350114
GFZP01124644.1	AMEXTC_0340000017097	.	-5.25295	1.83815e-06	0.000355726
GFZP01123317.1	AMEXTC_0340000011770	Cpxm1	3.60934	1.84245e-06	0.000355768
GFZP01136222.1	AMEXTC_0340000060123	UMOD	-4.4284	1.85541e-06	0.000356689
GFZP01171475.1	AMEXTC_0340000223596	NIPSNAP3A	-3.57307	1.82551e-06	0.000354068
GFZP01071195.1	AMEXTC_0340000044182	.	-1.6943	1.76974e-06	0.000345559
GFZP01072192.1	AMEXTC_0340000048177	.	-4.58293	1.47746e-06	0.000319347
GFZP01076817.1	AMEXTC_0340000062516	SLC25A3	-4.5778	1.88499e-06	0.000359918
GFZP01121924.1	AMEXTC_0340000006120	EML4	2.11508	1.89935e-06	0.000360929
GFZP01008665.1	AMEXTC_0340000034877	Rab31	2.54873	1.91708e-06	0.000360929
GFZP01048403.1	AMEXTC_0340000209463	PLOD1	2.57028	1.9124e-06	0.000360929
GFZP01170402.1	AMEXTC_0340000217775	.	4.86185	1.46995e-06	0.000319232
GFZP01018933.1	AMEXTC_0340000069590	.	-7.13354	1.09523e-06	0.000276461
GFZP01052017.1	AMEXTC_0340000228494	PHACTR4	8.49842	1.1835e-07	0.000123971
GFZP01078814.1	AMEXTC_0340000068580	Sdhd	-2.60795	1.91033e-06	0.000360929
GFZP01015573.1	AMEXTC_0340000059386	.	-5.74741	1.70804e-06	0.000342734
GFZP01012983.1	AMEXTC_0340000051609	CALB1	3.98271	1.87176e-06	0.00035904
GFZP01117141.1	AMEXTC_0340000260757	Sox4	2.37914	1.95633e-06	0.000361537
GFZP01018546.1	AMEXTC_0340000068337	Psap	1.83324	1.93315e-06	0.000361537
GFZP01174028.1	AMEXTC_0340000237032	.	2.70255	1.94706e-06	0.000361537
GFZP01008861.1	AMEXTC_0340000035658	Lyrm1	-2.33619	1.9812e-06	0.000363223
GFZP01014961.1	AMEXTC_0340000057548	.	3.01833	1.95951e-06	0.000361537
GFZP01069786.1	AMEXTC_0340000038580	LINE-1	3.69121	1.95654e-06	0.000361537
GFZP01162220.1	AMEXTC_0340000173828	ATP6V1A	2.67338	1.99706e-06	0.000364207
GFZP01132526.1	AMEXTC_0340000048706	ANPEP	4.61999	1.88874e-06	0.000359918
GFZP01126074.1	AMEXTC_0340000022794	Errfi1	2.40746	2.00744e-06	0.000364207
GFZP01005127.1	AMEXTC_0340000020646	.	-4.06973	1.63845e-06	0.000332601
GFZP01117375.1	AMEXTC_0340000263245	FGFR1	2.977	2.01206e-06	0.000364288
GFZP01000878.1	AMEXTC_0340000003518	LAMP1	4.23146	2.04112e-06	0.000364996
GFZP01077977.1	AMEXTC_0340000066000	COX17	-2.62377	2.02825e-06	0.000364996
GFZP01168562.1	AMEXTC_0340000208267	coq10b-a	-2.02603	2.03406e-06	0.000364996
GFZP01060867.1	AMEXTC_0340000002653	GRN	4.18931	2.06769e-06	0.000365248
GFZP01083518.1	AMEXTC_0340000083363	.	6.29996	3.68153e-07	0.000183749
GFZP01082772.1	AMEXTC_0340000080974	MYH7	-5.17276	1.91891e-06	0.000360929
GFZP01005896.1	AMEXTC_0340000023707	.	-3.59415	1.91511e-06	0.000360929
GFZP01011393.1	AMEXTC_0340000045788	.	-1.54829	1.72981e-06	0.000343591
GFZP01041620.1	AMEXTC_0340000172809	Uqcrh	-1.98098	2.06629e-06	0.000365248
GFZP01005342.1	AMEXTC_0340000021487	JPH2	-4.31676	2.10588e-06	0.000368279
GFZP01173159.1	AMEXTC_0340000232379	Prrt1	2.40769	2.12054e-06	0.000368602
GFZP01057675.1	AMEXTC_0340000269338	CTSA	2.21431	2.06355e-06	0.000365248
GFZP01105986.1	AMEXTC_0340000194990	COX6C	-1.83981	1.95521e-06	0.000361537
GFZP01040186.1	AMEXTC_0340000164918	Plbd1	4.3954	1.92395e-06	0.000361098
GFZP01015160.1	AMEXTC_0340000058146	HTRA1	2.88251	2.16136e-06	0.000372721
GFZP01061722.1	AMEXTC_0340000006119	C16orf54	2.70633	2.05817e-06	0.000365248
GFZP01096470.1	AMEXTC_0340000141013	Faah	-4.57517	2.02943e-06	0.000364996
GFZP01057817.1	AMEXTC_0340000271099	Arpc5l	-1.74531	2.10707e-06	0.000368279
GFZP01056913.1	AMEXTC_0340000260588	slc37a2	3.00326	2.15838e-06	0.000372721
GFZP01143490.1	AMEXTC_0340000082623	.	3.15147	2.05057e-06	0.000365248
GFZP01097911.1	AMEXTC_0340000151363	Ddx39a	1.89614	2.16712e-06	0.000372975
GFZP01058899.1	AMEXTC_0340000284684	CHCHD3	-1.85372	2.10869e-06	0.000368279
GFZP01006993.1	AMEXTC_0340000028183	.	-3.97318	1.75928e-06	0.000345559
GFZP01123588.1	AMEXTC_0340000012852	ATP1A2	-4.71175	2.18865e-06	0.000375938
GFZP01134821.1	AMEXTC_0340000055915	TNMD	-2.7751	2.26635e-06	0.000383983
GFZP01071451.1	AMEXTC_0340000045194	AGL	-5.21152	2.26412e-06	0.000383983
GFZP01175896.1	AMEXTC_0340000247280	MPEG1	3.37639	2.2585e-06	0.000383983
GFZP01124028.1	AMEXTC_0340000014615	fn1	3.2401	1.95245e-06	0.000361537
GFZP01041167.1	AMEXTC_0340000170391	itga5	3.29464	2.30519e-06	0.000388924
GFZP01139175.1	AMEXTC_0340000069089	MYH7	-6.14693	2.20717e-06	0.000377629
GFZP01017801.1	AMEXTC_0340000066077	COX4I1	-3.54081	2.19837e-06	0.000376865
GFZP01077192.1	AMEXTC_0340000063641	LVRN	-3.81594	2.12596e-06	0.000368807
GFZP01117894.1	AMEXTC_0340000269412	CTSB	1.93833	2.05394e-06	0.000365248
GFZP01006845.1	AMEXTC_0340000027585	PTPRC	2.29262	2.30891e-06	0.000388924
GFZP01062791.1	AMEXTC_0340000010440	.	-3.85052	1.85055e-06	0.000356542
GFZP01128911.1	AMEXTC_0340000034240	PEBP1	-2.23044	2.32791e-06	0.000390613
GFZP01152859.1	AMEXTC_0340000113831	.	-3.59319	2.37625e-06	0.000394168
GFZP01072009.1	AMEXTC_0340000047426	BDH1	2.46765	2.37003e-06	0.000394168
GFZP01023453.1	AMEXTC_0340000083822	.	-5.991	1.98533e-06	0.000363223
GFZP01177038.1	AMEXTC_0340000256975	HM13	1.94236	2.3685e-06	0.000394168
GFZP01076938.1	AMEXTC_0340000062879	EMILIN3	-3.60102	1.97177e-06	0.00036303
GFZP01165289.1	AMEXTC_0340000190247	vcp	-3.1012	2.28942e-06	0.000387138
GFZP01154896.1	AMEXTC_0340000126775	slc43a2	2.42744	2.39566e-06	0.000395879
GFZP01017858.1	AMEXTC_0340000066249	.	-11.7054	2.12468e-07	0.000154192
GFZP01001783.1	AMEXTC_0340000007195	timp3	-2.02252	2.37586e-06	0.000394168
GFZP01135397.1	AMEXTC_0340000057646	.	-3.88424	1.87802e-06	0.000359448
GFZP01002786.1	AMEXTC_0340000011236	TLR2-2	3.09517	2.43038e-06	0.000399344
GFZP01127114.1	AMEXTC_0340000027021	SPI1	2.93421	2.41082e-06	0.000397631
GFZP01101578.1	AMEXTC_0340000171598	PHPT1	-2.76224	2.45777e-06	0.000402327
GFZP01125436.1	AMEXTC_0340000020250	.	-5.13239	9.78751e-07	0.000263887
GFZP01003967.1	AMEXTC_0340000015976	Hnrnpd	1.87178	2.36461e-06	0.000394168
GFZP01179307.1	AMEXTC_0340000284703	Kif20a	3.26498	2.38353e-06	0.000394624
GFZP01133223.1	AMEXTC_0340000051119	.	6.06032	9.60902e-07	0.000261243
GFZP01070330.1	AMEXTC_0340000040710	CD22	3.14267	2.45231e-06	0.000402189
GFZP01124630.1	AMEXTC_0340000017040	selenon	2.65038	2.47777e-06	0.000404081
GFZP01071865.1	AMEXTC_0340000046871	Nfib	-2.17513	2.50261e-06	0.000404345
GFZP01023894.1	AMEXTC_0340000085302	.	2.35615	2.4222e-06	0.000398752
GFZP01068292.1	AMEXTC_0340000032608	TESC	-2.71375	2.49178e-06	0.000404345
GFZP01019050.1	AMEXTC_0340000069951	.	-3.00693	2.53296e-06	0.000405181
GFZP01078697.1	AMEXTC_0340000068184	Atp5f1a	-1.51723	2.25362e-06	0.000383983
GFZP01108262.1	AMEXTC_0340000207707	thbs1	1.88121	2.32191e-06	0.000390359
GFZP01090596.1	AMEXTC_0340000105654	Myh7b	-4.76619	2.23572e-06	0.000381764
GFZP01132631.1	AMEXTC_0340000049119	Mypop	-3.79329	1.95832e-06	0.000361537
GFZP01160867.1	AMEXTC_0340000166195	PLXNA3	3.07097	2.52146e-06	0.000405181
GFZP01053582.1	AMEXTC_0340000236848	Idh3g	-1.57783	2.52931e-06	0.000405181
GFZP01040371.1	AMEXTC_0340000165797	fen1	1.99442	2.68381e-06	0.000419609
GFZP01065770.1	AMEXTC_0340000022377	Coro6	-3.91006	2.626e-06	0.000414613
GFZP01014154.1	AMEXTC_0340000055124	SRL	-4.58177	2.66279e-06	0.000417823
GFZP01014752.1	AMEXTC_0340000056919	.	-4.09569	2.50169e-06	0.000404345
GFZP01105563.1	AMEXTC_0340000192737	Txndc5	1.97356	2.50032e-06	0.000404345
GFZP01009894.1	AMEXTC_0340000039789	COPG1	1.77971	2.64596e-06	0.000416683
GFZP01123612.1	AMEXTC_0340000012939	CYP2A13	-2.67204	2.76061e-06	0.000427588
GFZP01129739.1	AMEXTC_0340000037593	.	-3.14355	2.59147e-06	0.000411827
GFZP01171538.1	AMEXTC_0340000224081	MIF	-3.8097	2.77564e-06	0.00042858
GFZP01120340.1	AMEXTC_0340000301536	Idh3a	-1.73648	2.67137e-06	0.000418416
GFZP01137998.1	AMEXTC_0340000065456	MYH1B	-5.02455	2.53451e-06	0.000405181
GFZP01136467.1	AMEXTC_0340000060858	HEBP2	-2.44366	2.79532e-06	0.00042858
GFZP01079175.1	AMEXTC_0340000069718	UQCR11	-2.87118	2.62648e-06	0.000414613
GFZP01061898.1	AMEXTC_0340000006846	.	3.08831	2.60843e-06	0.000413767
GFZP01126285.1	AMEXTC_0340000023656	CD2	2.22925	2.82431e-06	0.000430749
GFZP01009966.1	AMEXTC_0340000040070	.	2.48777	2.8338e-06	0.000431441
GFZP01166574.1	AMEXTC_0340000197270	Icam5	2.87198	2.85441e-06	0.000432649
GFZP01036267.1	AMEXTC_0340000141008	MGST3	-2.67544	2.76318e-06	0.000427588
GFZP01057311.1	AMEXTC_0340000264969	SMIM26	-2.29053	2.86161e-06	0.000432649
GFZP01007482.1	AMEXTC_0340000030170	prkra-a	-8.37784	3.06403e-07	0.000175991
GFZP01093890.1	AMEXTC_0340000122229	C1qc	1.65436	2.5357e-06	0.000405181
GFZP01016234.1	AMEXTC_0340000061370	ephx3	-1.61389	2.73582e-06	0.00042545
GFZP01111551.1	AMEXTC_0340000225101	COQ7	-1.94723	2.89249e-06	0.000435628
GFZP01013924.1	AMEXTC_0340000054434	mmp13	7.72361	2.82777e-07	0.000171362
GFZP01126075.1	AMEXTC_0340000022798	SLC2A4	-3.06344	2.91329e-06	0.000437426
GFZP01008615.1	AMEXTC_0340000034681	Tmigd3	2.99931	2.80883e-06	0.000429895
GFZP01157725.1	AMEXTC_0340000148598	CIRBP	-2.66648	2.78511e-06	0.00042858
GFZP01143564.1	AMEXTC_0340000082853	ATP1A2	-5.00477	2.11715e-06	0.000368602
GFZP01060761.1	AMEXTC_0340000002238	Obscn	-4.17151	3.00054e-06	0.000442828
GFZP01106071.1	AMEXTC_0340000195571	NDUFC2	-2.21806	2.92363e-06	0.000437639
GFZP01071921.1	AMEXTC_0340000047085	tppp3	-4.03367	2.94795e-06	0.000439224
GFZP01019355.1	AMEXTC_0340000070904	RPLP0	-2.01274	2.70215e-06	0.000421719
GFZP01069320.1	AMEXTC_0340000036720	SCUBE3	9.61463	3.34726e-07	0.000183749
GFZP01128087.1	AMEXTC_0340000030971	vsig10	-5.20156	2.58811e-06	0.000411827
GFZP01059556.1	AMEXTC_0340000293224	PRDX6	-1.49259	2.62805e-06	0.000414613
GFZP01067596.1	AMEXTC_0340000029823	NIPSNAP2	-2.13923	2.81429e-06	0.000429975
GFZP01040216.1	AMEXTC_0340000165049	MYO1F	3.41849	3.10585e-06	0.000453818
GFZP01066352.1	AMEXTC_0340000024758	TNNT3	-4.56474	2.58891e-06	0.000411827
GFZP01006243.1	AMEXTC_0340000025137	TNNI2	-4.39012	2.47484e-06	0.000404081
GFZP01061295.1	AMEXTC_0340000004420	.	-3.1333	3.12344e-06	0.000455015
GFZP01121102.1	AMEXTC_0340000002797	.	-6.08516	2.70704e-06	0.000421726
GFZP01161382.1	AMEXTC_0340000169343	SRC	2.06005	3.16468e-06	0.000457806
GFZP01176460.1	AMEXTC_0340000250460	.	-2.92817	2.95782e-06	0.000439224
GFZP01136089.1	AMEXTC_0340000059724	.	4.11812	2.8679e-06	0.00043285
GFZP01077461.1	AMEXTC_0340000064449	CYP27B1	10.6249	3.83068e-07	0.000184197
GFZP01081555.1	AMEXTC_0340000077138	MYH3	-4.72204	2.93871e-06	0.000438972
GFZP01104040.1	AMEXTC_0340000184495	MBP	2.40357	3.19913e-06	0.000461258
GFZP01004870.1	AMEXTC_0340000019613	FAT1	2.29285	3.15224e-06	0.000456765
GFZP01007061.1	AMEXTC_0340000028473	SRPX2	2.1735	3.22202e-06	0.00046379
GFZP01062541.1	AMEXTC_0340000009441	.	-2.63453	3.25798e-06	0.000467319
GFZP01146784.1	AMEXTC_0340000093059	tubb	2.62418	3.30222e-06	0.000467319
GFZP01129391.1	AMEXTC_0340000036200	AQP4	-10.4321	3.89098e-07	0.000184197
GFZP01067887.1	AMEXTC_0340000030977	.	-4.91093	3.13702e-06	0.000456038
GFZP01009983.1	AMEXTC_0340000040137	SMPX	-4.43232	3.01842e-06	0.000443275
GFZP01014638.1	AMEXTC_0340000056576	ACAD8	-2.33486	3.29301e-06	0.000467319
GFZP01136847.1	AMEXTC_0340000062000	.	3.45299	2.89632e-06	0.000435628
GFZP01070649.1	AMEXTC_0340000041989	NFIL3	1.71581	3.29627e-06	0.000467319
GFZP01065630.1	AMEXTC_0340000021845	tmem255a	-4.00102	2.99441e-06	0.000442736
GFZP01108720.1	AMEXTC_0340000210021	DLST	-1.59869	3.01029e-06	0.000442828
GFZP01124760.1	AMEXTC_0340000017551	chrng	-3.18791	3.39876e-06	0.000471642
GFZP01018182.1	AMEXTC_0340000067223	NDUFA10	-2.32554	3.26957e-06	0.000467319
GFZP01122832.1	AMEXTC_0340000009800	slc9b2	3.02744	3.38866e-06	0.000471642
GFZP01018913.1	AMEXTC_0340000069528	NDUFA2	-2.49439	3.37826e-06	0.000471531
GFZP01174449.1	AMEXTC_0340000239095	PLS3	1.6045	3.31093e-06	0.000467319
GFZP01171632.1	AMEXTC_0340000224547	COX4I1	-1.748	2.97609e-06	0.000440775
GFZP01127166.1	AMEXTC_0340000027228	Smtnl1	-5.20363	3.33993e-06	0.000470649
GFZP01078040.1	AMEXTC_0340000066190	COX6B1	-3.43312	3.30861e-06	0.000467319
GFZP01171994.1	AMEXTC_0340000226518	NIPSNAP3A	-2.32833	3.46731e-06	0.000478532
GFZP01155975.1	AMEXTC_0340000136002	SMARCA5	1.68631	3.40114e-06	0.000471642
GFZP01108096.1	AMEXTC_0340000206775	Mcrip2	-5.19166	3.14198e-06	0.000456038
GFZP01015390.1	AMEXTC_0340000058836	G6PD	2.21632	3.46606e-06	0.000478532
GFZP01081741.1	AMEXTC_0340000077721	.	8.19578	4.27017e-07	0.000191686
GFZP01015260.1	AMEXTC_0340000058446	Top2a	3.47782	3.54217e-06	0.000482912
GFZP01043040.1	AMEXTC_0340000180349	Vgll4	2.67465	3.53186e-06	0.000482912
GFZP01133562.1	AMEXTC_0340000052136	SOCS3	2.90424	3.54541e-06	0.000482912
GFZP01000749.1	AMEXTC_0340000003003	Ggt5	2.41179	3.51851e-06	0.000482912
GFZP01132249.1	AMEXTC_0340000047586	ITM2C	1.95011	3.57349e-06	0.000484631
GFZP01163583.1	AMEXTC_0340000181103	.	-4.43156	2.96058e-06	0.000439224
GFZP01120879.1	AMEXTC_0340000001906	VDAC2	-1.68923	2.95904e-06	0.000439224
GFZP01007314.1	AMEXTC_0340000029500	Pilrb	2.58186	3.58244e-06	0.000484631
GFZP01078361.1	AMEXTC_0340000067155	ALDOA	-3.49515	2.92476e-06	0.000437639
GFZP01114645.1	AMEXTC_0340000241548	kinesin-like	3.0802	3.64666e-06	0.000490447
GFZP01064605.1	AMEXTC_0340000017737	PPP2R3A	-2.49392	3.65501e-06	0.000490447
GFZP01121236.1	AMEXTC_0340000003327	ASPH	3.83752	3.47902e-06	0.000479388
GFZP01167198.1	AMEXTC_0340000200847	fabp2	4.33854	3.69278e-06	0.000491577
GFZP01013584.1	AMEXTC_0340000053414	SVIL	-3.21103	3.65483e-06	0.000490447
GFZP01034981.1	AMEXTC_0340000131787	PXDN	2.05646	3.40029e-06	0.000471642
GFZP01076009.1	AMEXTC_0340000060089	SLA	2.12325	3.68637e-06	0.000491577
GFZP01155836.1	AMEXTC_0340000135172	SMARCC1	1.79472	3.61485e-06	0.000488066
GFZP01094118.1	AMEXTC_0340000123501	Plekha2	7.65805	4.55082e-07	0.00019446
GFZP01153458.1	AMEXTC_0340000118504	UQCC2	-2.2855	3.67792e-06	0.000491577
GFZP01129493.1	AMEXTC_0340000036607	c3ar1	3.91575	3.04767e-06	0.000446817
GFZP01110184.1	AMEXTC_0340000217660	.	3.98983	3.76717e-06	0.00049632
GFZP01000610.1	AMEXTC_0340000002440	K02A2.6	2.95988	3.45171e-06	0.000477894
GFZP01137517.1	AMEXTC_0340000064012	NCF2	4.18949	3.6867e-06	0.000491577
GFZP01102848.1	AMEXTC_0340000178406	ACSL1	-1.70739	3.58384e-06	0.000484631
GFZP01045158.1	AMEXTC_0340000191670	Epb41l3	2.59491	3.80407e-06	0.000497851
GFZP01178244.1	AMEXTC_0340000271294	abcb8	2.15027	3.80737e-06	0.000497851
GFZP01129017.1	AMEXTC_0340000034675	EWSR1	2.28075	3.8237e-06	0.000498835
GFZP01173242.1	AMEXTC_0340000232911	glmp-b	1.69957	3.74989e-06	0.000495543
GFZP01131015.1	AMEXTC_0340000042659	COL24A1	3.23428	3.67805e-06	0.000491577
GFZP01061496.1	AMEXTC_0340000005238	Col6a6	2.8335	3.54895e-06	0.000482912
GFZP01104529.1	AMEXTC_0340000187198	ncapd2	3.00535	3.79337e-06	0.000497851
GFZP01010202.1	AMEXTC_0340000040994	.	-8.14133	5.33067e-07	0.000204505
GFZP01131365.1	AMEXTC_0340000044071	FBN1	-2.60843	3.1876e-06	0.000460358
GFZP01175799.1	AMEXTC_0340000246708	SLC25A12	-2.92366	3.86852e-06	0.000499843
GFZP01051536.1	AMEXTC_0340000226110	.	2.4968	3.8856e-06	0.000500028
GFZP01003216.1	AMEXTC_0340000012967	IL31RA	4.34491	2.79121e-06	0.00042858
GFZP01054612.1	AMEXTC_0340000242399	zmcm6-a	1.98258	3.88354e-06	0.000500028
GFZP01023577.1	AMEXTC_0340000084245	MYH7B	-5.12692	3.52002e-06	0.000482912
GFZP01032989.1	AMEXTC_0340000118118	.	3.32094	3.94041e-06	0.000503159
GFZP01170521.1	AMEXTC_0340000218358	NDUFAF5	-2.51873	3.99692e-06	0.000505929
GFZP01132423.1	AMEXTC_0340000048289	CYBB	3.45331	3.85163e-06	0.000498835
GFZP01019196.1	AMEXTC_0340000070407	Atp5md	-2.60202	3.53638e-06	0.000482912
GFZP01160072.1	AMEXTC_0340000162322	.	-4.19346	2.84175e-06	0.000431897
GFZP01127206.1	AMEXTC_0340000027408	LMCD1	-1.97143	3.69925e-06	0.000491577
GFZP01130733.1	AMEXTC_0340000041518	.	3.38171	3.35968e-06	0.000471531
GFZP01004867.1	AMEXTC_0340000019599	SEMA3C	-2.10393	3.99508e-06	0.000505929
GFZP01136745.1	AMEXTC_0340000061694	pdlim3	-5.42955	3.9849e-06	0.000505929
GFZP01065856.1	AMEXTC_0340000022732	C2orf66	-4.09818	3.36322e-06	0.000471531
GFZP01064056.1	AMEXTC_0340000015528	ASB15	-4.23705	3.89235e-06	0.000500028
GFZP01099428.1	AMEXTC_0340000159632	PSEN1	1.82916	4.02853e-06	0.000508261
GFZP01078066.1	AMEXTC_0340000066269	Ndufb9	-2.17908	3.8457e-06	0.000498835
GFZP01117726.1	AMEXTC_0340000267526	TOR1AIP1	2.13961	4.07861e-06	0.000508868
GFZP01160326.1	AMEXTC_0340000163558	MMP13	9.52385	6.05804e-07	0.000215188
GFZP01018318.1	AMEXTC_0340000067631	COX8A	-3.15098	3.84756e-06	0.000498835
GFZP01045478.1	AMEXTC_0340000193321	Bmpr2	9.00101	5.97969e-07	0.000213421
GFZP01074867.1	AMEXTC_0340000056658	.	3.14955	3.79187e-06	0.000497851
GFZP01169774.1	AMEXTC_0340000214724	ANPEP	9.57481	6.14943e-07	0.000216814
GFZP01003807.1	AMEXTC_0340000015324	.	-4.41273	3.74636e-06	0.000495543
GFZP01060171.1	AMEXTC_0340000301947	Cisd1	-2.15814	3.9606e-06	0.000504997
GFZP01072145.1	AMEXTC_0340000047986	.	-5.59516	4.06316e-06	0.000508261
GFZP01001702.1	AMEXTC_0340000006874	.	-5.82758	3.30544e-06	0.000467319
GFZP01008875.1	AMEXTC_0340000035723	Trpv1	7.51959	5.66454e-07	0.000207711
GFZP01130769.1	AMEXTC_0340000041664	ITGAX	2.76434	4.11893e-06	0.000513163
GFZP01075730.1	AMEXTC_0340000059252	unc45b	-4.21957	4.15411e-06	0.000515334
GFZP01100567.1	AMEXTC_0340000165772	DNAJA3	-2.07818	4.20226e-06	0.00051964
GFZP01127640.1	AMEXTC_0340000029208	CD44	2.2302	4.05725e-06	0.000508261
GFZP01096031.1	AMEXTC_0340000137795	aurkb-a	2.54211	4.26557e-06	0.00051964
GFZP01142993.1	AMEXTC_0340000081035	.	-4.07809	3.64701e-06	0.000490447
GFZP01015969.1	AMEXTC_0340000060574	.	2.65627	4.29936e-06	0.00051964
GFZP01060136.1	AMEXTC_0340000301523	Atp5f1a	-1.62558	3.37867e-06	0.000471531
GFZP01120704.1	AMEXTC_0340000001184	Tlr5	3.33066	4.30379e-06	0.00051964
GFZP01124988.1	AMEXTC_0340000018456	SNCAIP	2.36361	4.28879e-06	0.00051964
GFZP01021791.1	AMEXTC_0340000078503	Myh4	-4.81747	3.99696e-06	0.000505929
GFZP01070116.1	AMEXTC_0340000039871	.	-2.9446	4.27083e-06	0.00051964
GFZP01130558.1	AMEXTC_0340000040807	.	-2.37521	4.31224e-06	0.00051964
GFZP01143719.1	AMEXTC_0340000083361	.	7.095	2.02414e-06	0.000364996
GFZP01083778.1	AMEXTC_0340000084243	MYH4	-4.6218	4.00925e-06	0.000506748
GFZP01127075.1	AMEXTC_0340000026863	F13A1	2.03368	3.92319e-06	0.000502287
GFZP01067730.1	AMEXTC_0340000030350	efna1	2.12418	4.22e-06	0.00051964
GFZP01069691.1	AMEXTC_0340000038195	arx	-5.91797	2.03702e-06	0.000364996
GFZP01022454.1	AMEXTC_0340000080604	MYH1B	-4.71976	4.05545e-06	0.000508261
GFZP01124940.1	AMEXTC_0340000018261	.	-4.46602	4.06171e-06	0.000508261
GFZP01069251.1	AMEXTC_0340000036446	SMO	2.30551	4.30012e-06	0.00051964
GFZP01074588.1	AMEXTC_0340000055821	PPP1R3A	-5.20988	4.22834e-06	0.00051964
GFZP01008103.1	AMEXTC_0340000032658	WISP1	3.59357	4.30314e-06	0.00051964
GFZP01068611.1	AMEXTC_0340000033868	SPRED1	2.44822	4.3833e-06	0.000524346
GFZP01109110.1	AMEXTC_0340000212179	DNAJC13	1.83001	4.36125e-06	0.000522426
GFZP01027712.1	AMEXTC_0340000097324	CASQ2	-4.79434	4.41868e-06	0.000525641
GFZP01069352.1	AMEXTC_0340000036846	ITIH5	-1.95619	4.14337e-06	0.000514736
GFZP01178091.1	AMEXTC_0340000269390	mrps15	-1.63006	4.2316e-06	0.00051964
GFZP01076061.1	AMEXTC_0340000060245	Colec12	4.79637	2.85684e-06	0.000432649
GFZP01138702.1	AMEXTC_0340000067573	ATP5MG	-2.47069	3.92781e-06	0.000502287
GFZP01124978.1	AMEXTC_0340000018417	CA3	-4.86578	4.28263e-06	0.00051964
GFZP01001388.1	AMEXTC_0340000005605	SULF2	2.12182	4.26564e-06	0.00051964
GFZP01070892.1	AMEXTC_0340000042988	.	2.60707	4.45404e-06	0.000526046
GFZP01128795.1	AMEXTC_0340000033802	MYL2	-4.46676	3.83797e-06	0.000498835
GFZP01067654.1	AMEXTC_0340000030060	FITM1	-4.46024	4.43034e-06	0.000525641
GFZP01007230.1	AMEXTC_0340000029179	Angptl2	2.17599	3.84521e-06	0.000498835
GFZP01022798.1	AMEXTC_0340000081698	NDUFA2	-2.39589	4.4605e-06	0.000526046
GFZP01034006.1	AMEXTC_0340000124005	CSDE1	-1.7039	3.98482e-06	0.000505929
GFZP01172646.1	AMEXTC_0340000229613	Efemp2	2.1972	4.35587e-06	0.000522426
GFZP01015502.1	AMEXTC_0340000059173	C5AR1	2.45636	4.61551e-06	0.000536644
GFZP01069462.1	AMEXTC_0340000037278	.	3.19298	4.42109e-06	0.000525641
GFZP01073175.1	AMEXTC_0340000051580	Sh3bgr	-4.57784	4.66962e-06	0.000537197
GFZP01123393.1	AMEXTC_0340000012092	Srl	-4.40547	4.23989e-06	0.00051964
GFZP01041531.1	AMEXTC_0340000172395	CD59	-1.67301	4.45103e-06	0.000526046
GFZP01120821.1	AMEXTC_0340000001664	TRIM54	-2.9387	4.64496e-06	0.000536825
GFZP01168744.1	AMEXTC_0340000209200	.	-4.1834	4.27359e-06	0.00051964
GFZP01010190.1	AMEXTC_0340000040944	Casq2	-4.83855	4.52592e-06	0.000530014
GFZP01152986.1	AMEXTC_0340000115117	NMRK2	-1.86798	4.03998e-06	0.000508261
GFZP01128492.1	AMEXTC_0340000032601	Asph	2.35746	4.64789e-06	0.000536825
GFZP01022829.1	AMEXTC_0340000081796	.	2.30467	4.46395e-06	0.000526046
GFZP01069075.1	AMEXTC_0340000035714	P4HA1	2.77158	4.30845e-06	0.00051964
GFZP01102953.1	AMEXTC_0340000178950	ITGAV	2.36244	4.47357e-06	0.000526466
GFZP01013555.1	AMEXTC_0340000053326	ACO2	-1.86162	4.31413e-06	0.00051964
GFZP01064244.1	AMEXTC_0340000016284	PHLDB2	2.60035	4.81738e-06	0.000550662
GFZP01116838.1	AMEXTC_0340000256981	cops9	-1.81024	4.58574e-06	0.000533895
GFZP01069849.1	AMEXTC_0340000038835	.	-8.26372	6.64679e-07	0.000225707
GFZP01010631.1	AMEXTC_0340000042749	Col11a1	3.4612	4.39822e-06	0.000525174
GFZP01065953.1	AMEXTC_0340000023123	trim71	4.39123	3.90231e-06	0.000500495
GFZP01118697.1	AMEXTC_0340000279661	C9orf64	-2.03702	4.85765e-06	0.000552984
GFZP01131355.1	AMEXTC_0340000044036	Myh7b	-5.17798	4.96869e-06	0.000560496
GFZP01038457.1	AMEXTC_0340000155806	NDUFV2	-2.27182	4.54546e-06	0.000531337
GFZP01067485.1	AMEXTC_0340000029380	Rbfox2	2.08772	4.62826e-06	0.000536693
GFZP01178722.1	AMEXTC_0340000277537	NDUFA1	-1.78787	4.55909e-06	0.000532216
GFZP01071599.1	AMEXTC_0340000045808	FXYD1	-2.52343	4.77961e-06	0.00054768
GFZP01111683.1	AMEXTC_0340000225809	CD274	2.50609	4.9779e-06	0.000560809
GFZP01016150.1	AMEXTC_0340000061118	Tlr13	2.99365	4.28528e-06	0.00051964
GFZP01013856.1	AMEXTC_0340000054230	.	3.31792	4.98875e-06	0.000561306
GFZP01156138.1	AMEXTC_0340000137180	Ppp1cb	-1.99762	4.3113e-06	0.00051964
GFZP01000343.1	AMEXTC_0340000001368	Ccl24	4.95674	5.01846e-06	0.000563707
GFZP01002470.1	AMEXTC_0340000009964	runx1	4.08436	5.0408e-06	0.000563707
GFZP01073529.1	AMEXTC_0340000052642	LOC104929038	2.18647	4.6439e-06	0.000536825
GFZP01065501.1	AMEXTC_0340000021318	SLC25A4	-5.79685	3.00569e-06	0.000442828
GFZP01124554.1	AMEXTC_0340000016727	Myl3	-4.54588	3.85499e-06	0.000498835
GFZP01063222.1	AMEXTC_0340000012211	chrnd	-5.15548	4.91019e-06	0.000556782
GFZP01011470.1	AMEXTC_0340000046089	NEURL2	-4.27074	5.06953e-06	0.00056466
GFZP01078452.1	AMEXTC_0340000067428	MYL2	-4.43799	4.44351e-06	0.000526046
GFZP01110526.1	AMEXTC_0340000219426	cnfn	2.23863	4.85484e-06	0.000552984
GFZP01004513.1	AMEXTC_0340000018174	PLAU	2.09768	4.93234e-06	0.000557842
GFZP01082685.1	AMEXTC_0340000080695	urah	-2.51334	5.03824e-06	0.000563707
GFZP01069994.1	AMEXTC_0340000039397	.	6.95195	7.8834e-07	0.000247844
GFZP01063414.1	AMEXTC_0340000012955	PSRC1	1.99576	5.16152e-06	0.000570426
GFZP01051499.1	AMEXTC_0340000225908	RHPN1	1.75774	5.07787e-06	0.000564766
GFZP01075253.1	AMEXTC_0340000057819	Mypn	-3.56355	5.14859e-06	0.00056972
GFZP01132195.1	AMEXTC_0340000047366	RALGAPA1	8.60917	9.28444e-07	0.000257747
GFZP01051124.1	AMEXTC_0340000224008	FBP2	-4.69339	5.21734e-06	0.000573461
GFZP01019391.1	AMEXTC_0340000071015	Tpm3	11.3934	1.01939e-06	0.000269271
GFZP01014037.1	AMEXTC_0340000054773	NCF1	4.12408	5.26015e-06	0.000573461
GFZP01076632.1	AMEXTC_0340000061960	ZNF84	-1.77515	5.2275e-06	0.000573461
GFZP01036933.1	AMEXTC_0340000145850	Ndufb9	-2.20262	4.8873e-06	0.00055491
GFZP01075679.1	AMEXTC_0340000059099	PTBP1	2.25862	5.17912e-06	0.000571476
GFZP01051834.1	AMEXTC_0340000227594	BTF3	-1.52904	4.40228e-06	0.000525174
GFZP01135130.1	AMEXTC_0340000056843	ptcd2	-1.97489	5.3249e-06	0.000577879
GFZP01003042.1	AMEXTC_0340000012300	Inhba	3.62689	4.62223e-06	0.000536693
GFZP01139693.1	AMEXTC_0340000070708	TNNI2	-5.61499	4.52723e-06	0.000530014
GFZP01000900.1	AMEXTC_0340000003603	TRAM2	1.83831	5.25196e-06	0.000573461
GFZP01062069.1	AMEXTC_0340000007526	.	-3.11897	5.37994e-06	0.000581287
GFZP01013675.1	AMEXTC_0340000053687	Actn2	-5.40889	2.49214e-06	0.000404345
GFZP01020875.1	AMEXTC_0340000075648	acta1	-4.06369	4.58048e-06	0.000533895
GFZP01178914.1	AMEXTC_0340000279787	Nars	1.67164	5.14172e-06	0.000569685
GFZP01099244.1	AMEXTC_0340000158713	SYNJ2BP	-1.65158	4.9611e-06	0.000560366
GFZP01136127.1	AMEXTC_0340000059838	.	2.63234	5.26799e-06	0.000573461
GFZP01000619.1	AMEXTC_0340000002477	MIA3	1.73469	5.3243e-06	0.000577879
GFZP01143980.1	AMEXTC_0340000084244	MYH13	-4.7895	4.66612e-06	0.000537197
GFZP01003049.1	AMEXTC_0340000012324	Acod1	4.77716	5.42085e-06	0.000583415
GFZP01005045.1	AMEXTC_0340000020303	.	-3.70728	5.45825e-06	0.000584108
GFZP01169827.1	AMEXTC_0340000214964	gjc1	3.19185	5.25933e-06	0.000573461
GFZP01109563.1	AMEXTC_0340000214680	PLXND1	1.95702	5.04475e-06	0.000563707
GFZP01001769.1	AMEXTC_0340000007142	PCDH7	3.20331	5.25204e-06	0.000573461
GFZP01023886.1	AMEXTC_0340000085272	.	3.24747	5.13759e-06	0.000569685
GFZP01003908.1	AMEXTC_0340000015738	.	-5.27699	4.93057e-06	0.000557842
GFZP01148243.1	AMEXTC_0340000097721	.	7.67937	9.72825e-07	0.000263104
GFZP01044586.1	AMEXTC_0340000188737	SYT11	2.05135	5.57051e-06	0.000590599
GFZP01012707.1	AMEXTC_0340000050781	.	-3.10186	5.59497e-06	0.000590599
GFZP01000568.1	AMEXTC_0340000002276	Trpv1	2.8537	5.51994e-06	0.000588384
GFZP01064617.1	AMEXTC_0340000017780	UGGT2	2.55885	5.58762e-06	0.000590599
GFZP01005874.1	AMEXTC_0340000023623	ITGA8	2.99734	5.42086e-06	0.000583415
GFZP01009513.1	AMEXTC_0340000038294	ADAMTS17	5.5801	4.8563e-06	0.000552984
GFZP01061836.1	AMEXTC_0340000006576	MAP7	1.97677	5.67048e-06	0.000595234
GFZP01079359.1	AMEXTC_0340000070280	atp5f1a	-1.68127	5.42643e-06	0.000583415
GFZP01041420.1	AMEXTC_0340000171796	PON2	-2.41333	5.53159e-06	0.000588905
GFZP01069292.1	AMEXTC_0340000036609	CAPN9	2.56876	5.0385e-06	0.000563707
GFZP01134038.1	AMEXTC_0340000053566	TMEM182	-3.38637	5.72274e-06	0.000598637
GFZP01172728.1	AMEXTC_0340000230061	Slc25a11	-2.29465	5.3526e-06	0.000579051
GFZP01062059.1	AMEXTC_0340000007489	.	-5.31335	3.27788e-06	0.000467319
GFZP01010717.1	AMEXTC_0340000043087	PRCP	1.74772	5.43896e-06	0.000584041
GFZP01040909.1	AMEXTC_0340000168848	ATP2B4	1.87402	5.50523e-06	0.000587535
GFZP01006711.1	AMEXTC_0340000027022	spib	3.25684	5.80692e-06	0.000601331
GFZP01097536.1	AMEXTC_0340000148697	Acaa2	-1.47431	5.26364e-06	0.000573461
GFZP01059123.1	AMEXTC_0340000287810	.	4.81963	5.71404e-06	0.000598637
GFZP01060274.1	AMEXTC_0340000000280	.	-6.06398	4.72067e-06	0.000541639
GFZP01130956.1	AMEXTC_0340000042402	Il11	10.8131	1.20963e-06	0.000292987
GFZP01070347.1	AMEXTC_0340000040771	EPHB2	2.73008	5.59436e-06	0.000590599
GFZP01036062.1	AMEXTC_0340000139593	PLIN2	2.14067	5.57691e-06	0.000590599
GFZP01180097.1	AMEXTC_0340000295074	Cox7b	-2.15102	5.79709e-06	0.000601331
GFZP01117643.1	AMEXTC_0340000266546	opa3	-2.03212	5.80713e-06	0.000601331
GFZP01169476.1	AMEXTC_0340000213181	TOP2A	3.88183	5.744e-06	0.000599786
GFZP01093915.1	AMEXTC_0340000122362	znf207	1.9861	5.86397e-06	0.000605694
GFZP01004506.1	AMEXTC_0340000018142	.	-4.63639	5.67306e-06	0.000595234
GFZP01001941.1	AMEXTC_0340000007816	CD163	3.73966	4.50604e-06	0.000529572
GFZP01017046.1	AMEXTC_0340000063808	.	-5.23576	4.52806e-06	0.000530014
GFZP01008080.1	AMEXTC_0340000032564	.	3.89051	5.94933e-06	0.000610971
GFZP01002361.1	AMEXTC_0340000009530	PLK2	-3.31123	5.67032e-06	0.000595234
GFZP01122233.1	AMEXTC_0340000007376	.	4.18822	4.32529e-06	0.000520266
GFZP01101875.1	AMEXTC_0340000173050	HADH	-1.66186	5.45637e-06	0.000584108
GFZP01083751.1	AMEXTC_0340000084146	.	3.76377	5.55581e-06	0.000590041
GFZP01035316.1	AMEXTC_0340000134276	AAMDC	-2.71512	6.09009e-06	0.00062249
GFZP01084014.1	AMEXTC_0340000085013	.	-2.33257	4.66428e-06	0.000537197
GFZP01038606.1	AMEXTC_0340000156497	PRCP	2.47605	6.1212e-06	0.000623928
GFZP01013097.1	AMEXTC_0340000051951	.	6.68753	1.06527e-06	0.000271258
GFZP01117860.1	AMEXTC_0340000269267	Cdc20	2.28228	6.16282e-06	0.000625278
GFZP01125840.1	AMEXTC_0340000021877	hspb11	-6.70388	5.04893e-06	0.000563707
GFZP01018304.1	AMEXTC_0340000067589	rps20	-9.65002	6.2992e-06	0.00063603
GFZP01071674.1	AMEXTC_0340000046103	Tmpo	3.15227	5.72612e-06	0.000598637
GFZP01013408.1	AMEXTC_0340000052884	HELLS	2.3402	6.3248e-06	0.00063603
GFZP01106982.1	AMEXTC_0340000200785	Smtnl2	-4.75774	6.1748e-06	0.000625278
GFZP01010132.1	AMEXTC_0340000040724	NASP	-8.98743	1.19931e-06	0.00029183
GFZP01071265.1	AMEXTC_0340000044445	USP13	-2.97186	6.31119e-06	0.00063603
GFZP01105491.1	AMEXTC_0340000192394	SNTA1	-1.86671	5.86938e-06	0.000605694
GFZP01058132.1	AMEXTC_0340000275224	Nuak2	2.2744	6.37827e-06	0.000638458
GFZP01171310.1	AMEXTC_0340000222598	etf1	1.80718	5.97252e-06	0.00061263
GFZP01069602.1	AMEXTC_0340000037838	TRAK1	-2.13613	6.38676e-06	0.000638574
GFZP01165317.1	AMEXTC_0340000190435	NOD1	2.05413	6.3051e-06	0.00063603
GFZP01094444.1	AMEXTC_0340000125272	.	2.84028	6.41931e-06	0.000640358
GFZP01161025.1	AMEXTC_0340000167099	Synpo2	-4.7441	6.06858e-06	0.000621021
GFZP01009244.1	AMEXTC_0340000037214	FBN2	3.74267	5.07044e-06	0.00056466
GFZP01010913.1	AMEXTC_0340000043880	NCF1	3.35036	6.49724e-06	0.00064444
GFZP01036355.1	AMEXTC_0340000141682	aktip	-1.68242	6.36254e-06	0.00063835
GFZP01064107.1	AMEXTC_0340000015729	.	-1.80798	6.15229e-06	0.000625278
GFZP01016997.1	AMEXTC_0340000063661	PSAP	1.61249	5.32849e-06	0.000577879
GFZP01078643.1	AMEXTC_0340000068020	Ndufa4	-2.44199	5.3436e-06	0.000578797
GFZP01061026.1	AMEXTC_0340000003294	SIGLEC15	4.59642	6.19152e-06	0.000626242
GFZP01117028.1	AMEXTC_0340000259575	NDUFA9	-1.85909	5.88876e-06	0.000606897
GFZP01003925.1	AMEXTC_0340000015812	RUNX2	7.05249	1.2476e-06	0.000294759
GFZP01004100.1	AMEXTC_0340000016523	AGXT2	-3.2763	6.58717e-06	0.000648805
GFZP01032685.1	AMEXTC_0340000115975	METTL7A	-5.21	5.79354e-06	0.000601331
GFZP01003643.1	AMEXTC_0340000014687	RPH3A	7.54448	1.32836e-06	0.000303627
GFZP01137370.1	AMEXTC_0340000063570	.	-2.73979	6.67527e-06	0.000652272
GFZP01121103.1	AMEXTC_0340000002800	MLF1	-4.82828	6.17465e-06	0.000625278
GFZP01061249.1	AMEXTC_0340000004215	ANKRD2	-6.49341	1.51152e-06	0.000320014
GFZP01133911.1	AMEXTC_0340000053184	.	-3.41382	6.75672e-06	0.000657448
GFZP01017049.1	AMEXTC_0340000063817	EWSR1	2.38633	6.52312e-06	0.000645187
GFZP01114009.1	AMEXTC_0340000237950	TEAD3	-2.24865	6.53481e-06	0.000645227
GFZP01051748.1	AMEXTC_0340000227228	HSPA5	2.07127	5.87013e-06	0.000605694
GFZP01105684.1	AMEXTC_0340000193342	PSPH	3.78671	5.12834e-06	0.000569651
GFZP01001548.1	AMEXTC_0340000006233	CORO7	1.78961	6.64744e-06	0.000650448
GFZP01108661.1	AMEXTC_0340000209758	Tmem248	-3.97678	6.5934e-06	0.000648805
GFZP01133193.1	AMEXTC_0340000051029	.	-5.0547	2.79401e-06	0.00042858
GFZP01063299.1	AMEXTC_0340000012508	.	-7.04867	1.29653e-06	0.000298703
GFZP01132592.1	AMEXTC_0340000048961	Colec12	3.16569	6.57206e-06	0.00064817
GFZP01129323.1	AMEXTC_0340000035904	.	2.24175	6.92714e-06	0.000667319
GFZP01118989.1	AMEXTC_0340000283241	fh	-2.33017	5.98203e-06	0.000612884
GFZP01135461.1	AMEXTC_0340000057838	mcm4	2.72013	6.84876e-06	0.000662701
GFZP01004162.1	AMEXTC_0340000016772	Hhatl	-4.92059	6.68106e-06	0.000652272
GFZP01071844.1	AMEXTC_0340000046791	.	-5.88095	2.00197e-06	0.000364207
GFZP01071531.1	AMEXTC_0340000045510	HRC	-6.05773	7.03194e-06	0.000668866
GFZP01018940.1	AMEXTC_0340000069611	.	-4.7584	6.61779e-06	0.000649737
GFZP01012262.1	AMEXTC_0340000049264	HTRA1	2.16474	6.63872e-06	0.000650326
GFZP01061280.1	AMEXTC_0340000004357	.	-8.10821	1.45903e-06	0.000319232
GFZP01175123.1	AMEXTC_0340000242891	dgat2	2.19861	7.04863e-06	0.000668866
GFZP01060257.1	AMEXTC_0340000000212	.	-7.84292	1.57131e-06	0.00032292
GFZP01064215.1	AMEXTC_0340000016161	MFSD11	2.12827	7.07377e-06	0.000668866
GFZP01009320.1	AMEXTC_0340000037525	S1PR3	2.57819	7.0832e-06	0.000669032
GFZP01143671.1	AMEXTC_0340000083199	Actn3	-5.35662	6.95988e-06	0.000667755
GFZP01094132.1	AMEXTC_0340000123582	SUGP2	-9.36428	1.53234e-06	0.000320014
GFZP01004329.1	AMEXTC_0340000017440	SBSPON	-3.79357	7.03003e-06	0.000668866
GFZP01018390.1	AMEXTC_0340000067847	Rpl37	-2.63258	5.78558e-06	0.000601331
GFZP01078469.1	AMEXTC_0340000067479	dhrs7c	-4.56581	6.63088e-06	0.000650289
GFZP01032310.1	AMEXTC_0340000112239	Ndufb4	-2.07376	6.41568e-06	0.000640358
GFZP01014500.1	AMEXTC_0340000056162	Lyn	1.92621	7.04432e-06	0.000668866
GFZP01048534.1	AMEXTC_0340000210083	OXCT1	-3.20543	7.05908e-06	0.000668866
GFZP01159814.1	AMEXTC_0340000160758	Vav2	2.22422	7.24034e-06	0.000677412
GFZP01037152.1	AMEXTC_0340000147435	ywhag-a	-1.76896	7.04953e-06	0.000668866
GFZP01017345.1	AMEXTC_0340000064706	.	-3.488	7.01308e-06	0.000668866
GFZP01138133.1	AMEXTC_0340000065863	NDUFA6	-2.28005	6.52699e-06	0.000645187
GFZP01071290.1	AMEXTC_0340000044552	COCH	-4.66358	6.45291e-06	0.000640773
GFZP01132672.1	AMEXTC_0340000049292	cygb2	-1.98607	7.05553e-06	0.000668866
GFZP01125668.1	AMEXTC_0340000021181	Synpo2	-4.70842	6.17108e-06	0.000625278
GFZP01002579.1	AMEXTC_0340000010392	Clic5	-4.65834	5.50148e-06	0.000587535
GFZP01111101.1	AMEXTC_0340000222568	Adpgk	2.88892	6.70298e-06	0.000653679
GFZP01077063.1	AMEXTC_0340000063254	Eif4a1	3.13741	6.92257e-06	0.000667319
GFZP01053508.1	AMEXTC_0340000236521	SMARCA4	2.01158	7.33671e-06	0.000684073
GFZP01123529.1	AMEXTC_0340000012621	IGSF10	2.62583	6.79593e-06	0.000659789
GFZP01001301.1	AMEXTC_0340000005261	TECRL	-4.04754	7.1638e-06	0.00067445
GFZP01033689.1	AMEXTC_0340000122234	.	1.91919	5.78174e-06	0.000601331
GFZP01000225.1	AMEXTC_0340000000884	Stxbp1	3.63416	7.39013e-06	0.000684104
GFZP01077802.1	AMEXTC_0340000065473	LEP	5.65866	3.35025e-06	0.000471341
GFZP01077982.1	AMEXTC_0340000066015	.	-2.39483	7.21529e-06	0.000676373
GFZP01003977.1	AMEXTC_0340000016018	KNL1	3.26567	7.20189e-06	0.000676373
GFZP01177903.1	AMEXTC_0340000267370	COX17	-2.30933	7.41572e-06	0.000685494
GFZP01048663.1	AMEXTC_0340000210822	Pold1	2.11175	7.49205e-06	0.000688968
GFZP01037725.1	AMEXTC_0340000151491	CRIP1	-1.58801	6.43433e-06	0.000640773
GFZP01120938.1	AMEXTC_0340000002143	.	-7.65672	1.59206e-06	0.000326227
GFZP01058912.1	AMEXTC_0340000284734	TM9SF4	1.42589	6.87966e-06	0.000664215
GFZP01001116.1	AMEXTC_0340000004514	MYH1B	-5.03153	6.82449e-06	0.000661116
GFZP01044058.1	AMEXTC_0340000185851	.	2.02575	7.61181e-06	0.000694146
GFZP01134913.1	AMEXTC_0340000056191	.	-5.17509	6.8707e-06	0.000664086
GFZP01105502.1	AMEXTC_0340000192458	Dpp3	1.97797	7.54774e-06	0.00069117
GFZP01132396.1	AMEXTC_0340000048184	Srsf5	1.55108	7.06589e-06	0.000668866
GFZP01127044.1	AMEXTC_0340000026750	Filip1	-3.36903	7.45363e-06	0.000687243
GFZP01064559.1	AMEXTC_0340000017554	RAE1	2.08137	7.7258e-06	0.000701419
GFZP01130083.1	AMEXTC_0340000038963	arg1.L	3.44688	7.52651e-06	0.000691011
GFZP01057658.1	AMEXTC_0340000269266	KCTD2	-1.57895	7.15812e-06	0.00067445
GFZP01131050.1	AMEXTC_0340000042814	Col5a2	2.33009	6.12554e-06	0.000623928
GFZP01067056.1	AMEXTC_0340000027616	HHIPL1	4.99591	4.81828e-06	0.000550662
GFZP01166217.1	AMEXTC_0340000195189	PNKP	1.87983	7.68025e-06	0.000698165
GFZP01127334.1	AMEXTC_0340000027928	PACSIN3	-2.49294	6.96233e-06	0.000667755
GFZP01159963.1	AMEXTC_0340000161616	PPRC1	1.8731	7.75809e-06	0.000701419
GFZP01056949.1	AMEXTC_0340000260798	CHAF1A	2.04738	7.84156e-06	0.000705885
GFZP01063147.1	AMEXTC_0340000011909	APOBEC2	-4.41988	7.48732e-06	0.000688968
GFZP01059920.1	AMEXTC_0340000298586	.	1.95197	7.84623e-06	0.000705885
GFZP01063417.1	AMEXTC_0340000012964	.	-3.57358	7.74259e-06	0.000701419
GFZP01122115.1	AMEXTC_0340000006914	Fndc1	-2.54664	7.5932e-06	0.000694146
GFZP01164158.1	AMEXTC_0340000183992	NSD2	2.57602	7.61212e-06	0.000694146
GFZP01120565.1	AMEXTC_0340000000631	LIMD1	7.47334	1.76216e-06	0.000345559
GFZP01051882.1	AMEXTC_0340000227835	AHNAK	-1.41858	6.45083e-06	0.000640773
GFZP01004352.1	AMEXTC_0340000017531	hisat	-6.67126	1.19884e-06	0.00029183
GFZP01044912.1	AMEXTC_0340000190428	.	3.11228	7.29023e-06	0.000680469
GFZP01003145.1	AMEXTC_0340000012697	.	2.66363	7.92602e-06	0.00071056
GFZP01137696.1	AMEXTC_0340000064549	Evi2b	2.74692	7.45751e-06	0.000687243
GFZP01062016.1	AMEXTC_0340000007313	ROR2	2.79373	7.96892e-06	0.000711636
GFZP01084177.1	AMEXTC_0340000085590	Ldb3	-4.33906	7.76437e-06	0.000701419
GFZP01132625.1	AMEXTC_0340000049096	ASPH	-5.49821	8.0385e-06	0.000714937
GFZP01132444.1	AMEXTC_0340000048369	.	2.70133	7.53014e-06	0.000691011
GFZP01135372.1	AMEXTC_0340000057571	Colec12	4.28673	5.65139e-06	0.000595111
GFZP01040688.1	AMEXTC_0340000167458	DMBT1	3.87483	6.82479e-06	0.000661116
GFZP01069933.1	AMEXTC_0340000039158	.	-6.49506	6.33807e-06	0.000636629
GFZP01132503.1	AMEXTC_0340000048616	.	2.5718	7.92893e-06	0.00071056
GFZP01062428.1	AMEXTC_0340000008989	MYH7B	-5.11118	7.36054e-06	0.000684104
GFZP01135804.1	AMEXTC_0340000058868	loxl2	2.46518	7.75203e-06	0.000701419
GFZP01045530.1	AMEXTC_0340000193703	MMP13	8.39514	1.97608e-06	0.000363057
GFZP01002239.1	AMEXTC_0340000009035	HSPB1	-4.4234	7.24971e-06	0.000677412
GFZP01020659.1	AMEXTC_0340000074977	.	2.84146	7.97552e-06	0.000711636
GFZP01010533.1	AMEXTC_0340000042325	POSTN	4.77998	7.66744e-06	0.000697729
GFZP01153072.1	AMEXTC_0340000115825	.	2.98553	8.18481e-06	0.000720099
GFZP01002924.1	AMEXTC_0340000011818	Adam8	9.35727	2.07234e-06	0.000365328
GFZP01005810.1	AMEXTC_0340000023351	myom1.S	-4.75776	7.38556e-06	0.000684104
GFZP01133231.1	AMEXTC_0340000051143	LOC102456231	2.39778	8.10524e-06	0.00071733
GFZP01013507.1	AMEXTC_0340000053182	EVI2A	2.97167	8.15256e-06	0.000719252
GFZP01111118.1	AMEXTC_0340000222638	TBC1D4	2.58832	8.15999e-06	0.000719252
GFZP01015060.1	AMEXTC_0340000057845	TPM2	-4.59713	6.37221e-06	0.000638458
GFZP01079240.1	AMEXTC_0340000069915	dhrs7c	-4.32391	8.20659e-06	0.000720099
GFZP01125560.1	AMEXTC_0340000020771	Col16a1	3.56509	8.25398e-06	0.000721206
GFZP01063684.1	AMEXTC_0340000014053	.	-3.77162	8.3006e-06	0.000724314
GFZP01008279.1	AMEXTC_0340000033343	gstp1	2.61542	8.04536e-06	0.000714937
GFZP01075114.1	AMEXTC_0340000057401	PKM	-4.29227	6.95575e-06	0.000667755
GFZP01065761.1	AMEXTC_0340000022344	VMP1	2.87379	8.36846e-06	0.000725394
GFZP01004477.1	AMEXTC_0340000018024	Mfap5	-2.84195	6.60303e-06	0.000649019
GFZP01120995.1	AMEXTC_0340000002371	FSD2	-4.39572	8.37759e-06	0.000725394
GFZP01015545.1	AMEXTC_0340000059302	LOC101938309	2.15269	8.36125e-06	0.000725394
GFZP01069018.1	AMEXTC_0340000035467	GPRC5B	-1.96176	8.03697e-06	0.000714937
GFZP01160447.1	AMEXTC_0340000164275	TMED9	1.44361	7.35617e-06	0.000684104
GFZP01061243.1	AMEXTC_0340000004189	.	-4.42649	8.35626e-06	0.000725394
GFZP01103780.1	AMEXTC_0340000183062	Tcn2	1.71724	7.63941e-06	0.000695906
GFZP01014303.1	AMEXTC_0340000055571	MYH4	-4.48594	6.96223e-06	0.000667755
GFZP01177594.1	AMEXTC_0340000263320	COX7A2L	-1.97084	7.24927e-06	0.000677412
GFZP01072023.1	AMEXTC_0340000047485	ADAM28	2.89466	8.56298e-06	0.000731432
GFZP01075865.1	AMEXTC_0340000059657	BLMH	1.8881	8.39599e-06	0.000726091
GFZP01018139.1	AMEXTC_0340000067094	.	6.63042	2.00637e-06	0.000364207
GFZP01069111.1	AMEXTC_0340000035856	.	-5.19682	8.65723e-06	0.000736254
GFZP01035661.1	AMEXTC_0340000136670	ATP5PB	-1.68127	8.06139e-06	0.000715096
GFZP01008368.1	AMEXTC_0340000033705	.	-3.88455	7.59967e-06	0.000694146
GFZP01024369.1	AMEXTC_0340000086857	.	-7.44184	1.69503e-06	0.000341698
GFZP01174977.1	AMEXTC_0340000242250	HYAL1	2.55032	8.47432e-06	0.000730688
GFZP01012789.1	AMEXTC_0340000051027	.	-5.24552	4.06791e-06	0.000508261
GFZP01125449.1	AMEXTC_0340000020307	.	-6.7604	3.53553e-06	0.000482912
GFZP01131500.1	AMEXTC_0340000044585	C3AR1	2.26332	8.78601e-06	0.000742132
GFZP01080319.1	AMEXTC_0340000073277	.	7.15235	2.08357e-06	0.000366565
GFZP01105744.1	AMEXTC_0340000193753	TDG	2.51231	8.89534e-06	0.000746866
GFZP01127250.1	AMEXTC_0340000027590	.	-1.55387	8.18717e-06	0.000720099
GFZP01123482.1	AMEXTC_0340000012436	ACTN3	-5.16746	8.08979e-06	0.000716692
GFZP01047505.1	AMEXTC_0340000204399	SRL	-4.28888	8.73681e-06	0.000738693
GFZP01013397.1	AMEXTC_0340000052851	APCDD1	2.22457	8.88365e-06	0.000746758
GFZP01177575.1	AMEXTC_0340000263237	TMEM14C	-1.55802	8.06357e-06	0.000715096
GFZP01112039.1	AMEXTC_0340000227606	Pmp22	-2.42285	8.86919e-06	0.000746263
GFZP01108749.1	AMEXTC_0340000210149	Gyg1	-2.26759	7.93899e-06	0.00071056
GFZP01125211.1	AMEXTC_0340000019363	.	-6.41707	3.29249e-06	0.000467319
GFZP01001389.1	AMEXTC_0340000005608	PREX1	1.97374	8.9551e-06	0.000747712
GFZP01060738.1	AMEXTC_0340000002150	ENO3	-4.32919	6.32413e-06	0.00063603
GFZP01126510.1	AMEXTC_0340000024582	C1qtnf1	-2.89235	9.01563e-06	0.000751325
GFZP01077205.1	AMEXTC_0340000063680	CPXM1	2.51314	8.70159e-06	0.00073735
GFZP01113608.1	AMEXTC_0340000235979	Ndufaf6	-2.20494	9.05145e-06	0.000752151
GFZP01159489.1	AMEXTC_0340000158965	PLN	-3.88722	8.48632e-06	0.000730858
GFZP01112286.1	AMEXTC_0340000228831	PAPSS2	2.22524	8.93171e-06	0.000747712
GFZP01082983.1	AMEXTC_0340000081646	LOC106732794	-3.64168	8.93859e-06	0.000747712
GFZP01101795.1	AMEXTC_0340000172700	.	3.36326	8.20469e-06	0.000720099
GFZP01113234.1	AMEXTC_0340000233760	Ssbp3	1.66394	8.70399e-06	0.00073735
GFZP01144477.1	AMEXTC_0340000085929	.	2.85597	8.25669e-06	0.000721206
GFZP01135189.1	AMEXTC_0340000057020	.	-3.81408	9.04714e-06	0.000752151
GFZP01034196.1	AMEXTC_0340000125009	SLC7A2	-3.46093	8.97112e-06	0.000748333
GFZP01065215.1	AMEXTC_0340000020173	CLEC19A	-3.42584	9.11358e-06	0.000755775
GFZP01068868.1	AMEXTC_0340000034882	.	4.51558	8.64433e-06	0.000736254
GFZP01076068.1	AMEXTC_0340000060266	.	-1.65632	8.56694e-06	0.000731432
GFZP01119650.1	AMEXTC_0340000291869	IDH2	-2.86831	6.76705e-06	0.000657718
GFZP01046982.1	AMEXTC_0340000201873	GM2A	1.62478	8.54629e-06	0.000731432
GFZP01003168.1	AMEXTC_0340000012788	CTTN	1.79264	8.6827e-06	0.00073698
GFZP01001821.1	AMEXTC_0340000007340	Xirp2	-3.17791	9.13516e-06	0.000755775
GFZP01040087.1	AMEXTC_0340000164480	FXYD6	3.38364	9.31481e-06	0.000763113
GFZP01012955.1	AMEXTC_0340000051525	POLR2A	2.72369	8.37961e-06	0.000725394
GFZP01033883.1	AMEXTC_0340000123326	.	-4.68206	9.2663e-06	0.000761431
GFZP01108056.1	AMEXTC_0340000206459	ATP6V1B2	3.64407	8.54826e-06	0.000731432
GFZP01099192.1	AMEXTC_0340000158478	eif3e	-1.30748	7.39202e-06	0.000684104
GFZP01138458.1	AMEXTC_0340000066840	NDUFA9	-2.04266	8.55344e-06	0.000731432
GFZP01138697.1	AMEXTC_0340000067558	Rpl23a	-1.91247	8.73222e-06	0.000738693
GFZP01129280.1	AMEXTC_0340000035730	lmod3	-4.40795	8.67027e-06	0.000736643
GFZP01126060.1	AMEXTC_0340000022740	METTL7A	-4.54714	9.29681e-06	0.000762356
GFZP01177577.1	AMEXTC_0340000263246	SMPDL3A	6.15972	2.11023e-06	0.000368279
GFZP01015234.1	AMEXTC_0340000058368	cat	-11.3862	2.65737e-06	0.000417725
GFZP01130613.1	AMEXTC_0340000041020	C1qa	3.65125	9.21631e-06	0.000760049
GFZP01075900.1	AMEXTC_0340000059762	bmp1	2.47751	9.38723e-06	0.000767602
GFZP01034766.1	AMEXTC_0340000130248	HIST1H2BO	-1.85903	9.02842e-06	0.000751672
GFZP01130467.1	AMEXTC_0340000040449	LOC102459719	-4.57202	9.08364e-06	0.000754107
GFZP01137194.1	AMEXTC_0340000063042	SE_0175	-1.77024	8.93929e-06	0.000747712
GFZP01123935.1	AMEXTC_0340000014240	TMOD4	-5.28371	8.94898e-06	0.000747712
GFZP01125959.1	AMEXTC_0340000022328	.	6.08394	2.1349e-06	0.000369622
GFZP01063479.1	AMEXTC_0340000013202	atp6v1c1a	4.22298	9.42199e-06	0.000769721
GFZP01001586.1	AMEXTC_0340000006384	ascc3	2.09436	9.5915e-06	0.000774626
GFZP01007624.1	AMEXTC_0340000030732	.	-6.68143	7.73434e-06	0.000701419
GFZP01075483.1	AMEXTC_0340000058510	twf2-a	-3.14005	9.59182e-06	0.000774626
GFZP01138356.1	AMEXTC_0340000066534	TOMM7	-1.90531	8.84586e-06	0.00074502
GFZP01065817.1	AMEXTC_0340000022583	CSF2RB	2.73051	9.613e-06	0.000774626
GFZP01042283.1	AMEXTC_0340000176301	SUGP2	1.82026	8.21921e-06	0.000720099
GFZP01097477.1	AMEXTC_0340000148267	CYBA	2.27589	9.21192e-06	0.000760049
GFZP01138444.1	AMEXTC_0340000066798	Ldhb	-2.54756	8.36142e-06	0.000725394
GFZP01171848.1	AMEXTC_0340000225637	Prrc1	1.85653	9.28994e-06	0.000762356
GFZP01100823.1	AMEXTC_0340000167098	SYNPO2	-4.56747	8.49916e-06	0.000730858
GFZP01098094.1	AMEXTC_0340000152643	Ipo9	2.08283	9.43157e-06	0.000769782
GFZP01137350.1	AMEXTC_0340000063510	Cbfb	3.566	9.61114e-06	0.000774626
GFZP01109554.1	AMEXTC_0340000214633	BCL2L11	3.94186	6.9881e-06	0.000668866
GFZP01163185.1	AMEXTC_0340000179103	.	2.11651	9.77063e-06	0.000779199
GFZP01043976.1	AMEXTC_0340000185411	TLN1	1.36988	8.33552e-06	0.000725394
GFZP01115283.1	AMEXTC_0340000244968	Enc1	1.89965	9.83872e-06	0.000781673
GFZP01144642.1	AMEXTC_0340000086454	.	-6.51976	1.70531e-06	0.000342734
GFZP01132627.1	AMEXTC_0340000049104	HACD1	-4.56813	9.86425e-06	0.000781673
GFZP01135823.1	AMEXTC_0340000058925	PCK2	3.07471	9.62451e-06	0.00077464
GFZP01017812.1	AMEXTC_0340000066111	Tnnt3	-4.75773	7.12505e-06	0.000672256
GFZP01135748.1	AMEXTC_0340000058700	CCR3	5.27133	9.85947e-06	0.000781673
GFZP01139790.1	AMEXTC_0340000071002	NDUFA9	-2.30716	9.48182e-06	0.000771714
GFZP01157000.1	AMEXTC_0340000143482	GLG1	1.55372	8.83694e-06	0.000744989
GFZP01167576.1	AMEXTC_0340000202786	Rnf7	-1.77295	9.25158e-06	0.000761431
GFZP01071906.1	AMEXTC_0340000047020	SEC24D	2.59787	9.56499e-06	0.000774626
GFZP01158948.1	AMEXTC_0340000156248	rbm24-a	-3.34943	9.71929e-06	0.00077802
GFZP01111344.1	AMEXTC_0340000224130	RBM15	1.9424	9.84804e-06	0.000781673
GFZP01067432.1	AMEXTC_0340000029181	gjc1	3.72831	9.98081e-06	0.000785121
GFZP01011962.1	AMEXTC_0340000048060	adprhl1	-6.02795	9.99815e-06	0.000785121
GFZP01096154.1	AMEXTC_0340000138766	Lancl1	-1.98202	9.6374e-06	0.000774961
GFZP01120478.1	AMEXTC_0340000000289	.	3.95507	6.51494e-06	0.000645187
GFZP01139706.1	AMEXTC_0340000070747	.	-3.1245	8.04475e-06	0.000714937
GFZP01098039.1	AMEXTC_0340000152278	CDC25A	2.04593	1.00504e-05	0.000787672
GFZP01132390.1	AMEXTC_0340000048165	.	-5.64244	7.0683e-06	0.000668866
GFZP01075279.1	AMEXTC_0340000057898	Flnc	-3.89155	9.9958e-06	0.000785121
GFZP01105982.1	AMEXTC_0340000194965	DAPK3	1.49075	9.35224e-06	0.00076546
GFZP01110846.1	AMEXTC_0340000221098	DYNC1H1	1.34904	8.50987e-06	0.000730858
GFZP01127140.1	AMEXTC_0340000027126	.	5.18956	1.00497e-05	0.000787672
GFZP01009493.1	AMEXTC_0340000038211	.	1.78014	1.00862e-05	0.000788463
GFZP01131718.1	AMEXTC_0340000045454	DTNA	-4.68572	1.02467e-05	0.000796732
GFZP01076653.1	AMEXTC_0340000062023	MACROD1	-4.01583	9.86448e-06	0.000781673
GFZP01137059.1	AMEXTC_0340000062637	.	3.80781	7.93579e-06	0.00071056
GFZP01064952.1	AMEXTC_0340000019121	TGFBI	3.19766	1.03125e-05	0.000797801
GFZP01004626.1	AMEXTC_0340000018617	Gli2	3.58448	9.45402e-06	0.000770892
GFZP01088430.1	AMEXTC_0340000098926	.	3.80166	7.83308e-06	0.000705885
GFZP01047767.1	AMEXTC_0340000205938	NUP205	1.71216	9.72011e-06	0.00077802
GFZP01136548.1	AMEXTC_0340000061102	PAQR9	-4.8043	1.02196e-05	0.000795337
GFZP01016461.1	AMEXTC_0340000062052	Stc1	6.68159	3.80135e-06	0.000497851
GFZP01121249.1	AMEXTC_0340000003375	ADGRL2	1.82851	1.01993e-05	0.000795182
GFZP01120956.1	AMEXTC_0340000002210	TPM2	-4.55009	7.96544e-06	0.000711636
GFZP01129722.1	AMEXTC_0340000037519	.	-3.54293	1.04955e-05	0.000803477
GFZP01023430.1	AMEXTC_0340000083743	myl10	-4.27729	7.37425e-06	0.000684104
GFZP01155854.1	AMEXTC_0340000135263	NCOA5	1.54252	9.18398e-06	0.00075882
GFZP01070981.1	AMEXTC_0340000043346	GNGT1	-1.71091	1.01291e-05	0.000790414
GFZP01057673.1	AMEXTC_0340000269328	SLC26A11	1.99691	1.03154e-05	0.000797801
GFZP01075799.1	AMEXTC_0340000059459	Ppp1cb	-3.6395	1.0095e-05	0.000788463
GFZP01160609.1	AMEXTC_0340000164997	IARS	1.65393	9.59581e-06	0.000774626
GFZP01001005.1	AMEXTC_0340000004041	Gfpt1	2.14724	9.74875e-06	0.000778881
GFZP01003897.1	AMEXTC_0340000015700	.	-7.31969	2.35834e-06	0.000394168
GFZP01017615.1	AMEXTC_0340000065517	RPL7L1	-3.86488	1.05531e-05	0.000806167
GFZP01045745.1	AMEXTC_0340000194777	C1R	2.67917	1.04701e-05	0.000803053
GFZP01129091.1	AMEXTC_0340000034971	Pgm5	-2.45604	1.03726e-05	0.00080031
GFZP01000828.1	AMEXTC_0340000003306	SCUBE3	6.04494	2.52797e-06	0.000405181
GFZP01126702.1	AMEXTC_0340000025357	AOC3	2.57723	1.02966e-05	0.000797801
GFZP01035800.1	AMEXTC_0340000137644	shcbp1-b	3.94818	8.14825e-06	0.000719252
GFZP01136457.1	AMEXTC_0340000060828	.	4.22189	1.03366e-05	0.000798735
GFZP01125274.1	AMEXTC_0340000019616	.	-4.28585	6.12565e-06	0.000623928
GFZP01008118.1	AMEXTC_0340000032715	Cacng6	-4.24368	1.03938e-05	0.00080031
GFZP01034300.1	AMEXTC_0340000125618	gpt2	-3.05916	1.04995e-05	0.000803477
GFZP01073408.1	AMEXTC_0340000052279	VSIG4	2.36435	1.02966e-05	0.000797801
GFZP01033793.1	AMEXTC_0340000122809	prkra-a	-1.50202	9.89714e-06	0.000783014
GFZP01017581.1	AMEXTC_0340000065414	.	-4.75415	7.83236e-06	0.000705885
GFZP01050762.1	AMEXTC_0340000221792	PDHX	-1.71069	1.03788e-05	0.00080031
GFZP01023316.1	AMEXTC_0340000083362	.	7.97718	3.12449e-06	0.000455015
GFZP01163903.1	AMEXTC_0340000182686	JSRP1	-3.04979	1.00765e-05	0.000788427
GFZP01069326.1	AMEXTC_0340000036743	ASPH	10.1287	3.37217e-06	0.000471531
GFZP01041902.1	AMEXTC_0340000174262	COL22A1	-3.2797	9.96e-06	0.000784957
GFZP01121311.1	AMEXTC_0340000003637	.	-7.49471	7.38132e-06	0.000684104
GFZP01138453.1	AMEXTC_0340000066825	nuclear	-4.65646	7.42279e-06	0.000685494
GFZP01157943.1	AMEXTC_0340000150135	BAZ1B	1.43378	9.98407e-06	0.000785121
GFZP01073457.1	AMEXTC_0340000052426	SLC25A12	-3.36579	1.06938e-05	0.00081477
GFZP01170151.1	AMEXTC_0340000216533	Clec4f	2.64866	1.11074e-05	0.000828744
GFZP01042325.1	AMEXTC_0340000176608	MIF4GD	-1.38511	9.61544e-06	0.000774626
GFZP01032441.1	AMEXTC_0340000113669	TCN1	3.97472	1.10757e-05	0.000828744
GFZP01054305.1	AMEXTC_0340000240677	Chd4	1.51729	9.84332e-06	0.000781673
GFZP01120369.1	AMEXTC_0340000301930	adhfe1	-2.14416	1.08706e-05	0.000820728
GFZP01113385.1	AMEXTC_0340000234752	Copb2	1.82865	1.07416e-05	0.000816269
GFZP01132099.1	AMEXTC_0340000046986	Col26a1	2.67493	1.12363e-05	0.00083137
GFZP01136886.1	AMEXTC_0340000062117	.	4.33218	8.31462e-06	0.000724812
GFZP01019215.1	AMEXTC_0340000070475	Rps27	-4.37683	8.63401e-06	0.000736254
GFZP01071221.1	AMEXTC_0340000044277	tmem160	-1.77782	1.10189e-05	0.000827945
GFZP01078243.1	AMEXTC_0340000066800	NDUFS7	-4.71576	1.09575e-05	0.000826188
GFZP01165054.1	AMEXTC_0340000188994	MECOM	2.78308	1.12895e-05	0.000832994
GFZP01126130.1	AMEXTC_0340000023027	Tnnt1	-4.01344	8.41153e-06	0.000726713
GFZP01111940.1	AMEXTC_0340000227188	Acadvl	-1.43831	9.7666e-06	0.000779199
GFZP01051746.1	AMEXTC_0340000227217	COPA	1.30977	9.66335e-06	0.000775615
GFZP01137896.1	AMEXTC_0340000065149	Itgax	2.71861	1.11691e-05	0.000830246
GFZP01113598.1	AMEXTC_0340000235912	Uso1	-2.46255	1.1393e-05	0.000835966
GFZP01138758.1	AMEXTC_0340000067741	Atp5mf	-2.41372	1.12965e-05	0.000832994
GFZP01001020.1	AMEXTC_0340000004105	.	2.45418	1.15187e-05	0.00083943
GFZP01013816.1	AMEXTC_0340000054110	RBM14	1.99007	1.10649e-05	0.000828744
GFZP01098420.1	AMEXTC_0340000154648	Akap7	-1.74108	1.11383e-05	0.000829759
GFZP01134314.1	AMEXTC_0340000054394	SMTNL2	-6.50523	9.74053e-06	0.000778881
GFZP01125375.1	AMEXTC_0340000020008	ZNF35	1.71621	1.11621e-05	0.000830246
GFZP01078048.1	AMEXTC_0340000066214	Acot13	-2.41509	1.14775e-05	0.000838532
GFZP01144474.1	AMEXTC_0340000085920	DDX21	-11.5377	3.70858e-06	0.000491577
GFZP01064424.1	AMEXTC_0340000017025	tpx2-b	2.50414	1.16851e-05	0.000845186
GFZP01098522.1	AMEXTC_0340000155115	SLC36A1	1.84631	1.12949e-05	0.000832994
GFZP01015821.1	AMEXTC_0340000060130	.	2.11228	1.14424e-05	0.000838532
GFZP01143496.1	AMEXTC_0340000082643	IQCJ-SCHIP1	-2.99437	1.16623e-05	0.000844856
GFZP01178065.1	AMEXTC_0340000269277	Prdx2	-1.75832	9.65487e-06	0.000775615
GFZP01068018.1	AMEXTC_0340000031507	.	-1.78481	1.10481e-05	0.000828744
GFZP01179306.1	AMEXTC_0340000284700	DNAJB11	1.97292	1.12065e-05	0.000831284
GFZP01177045.1	AMEXTC_0340000257000	Phgdh	2.54612	1.0716e-05	0.000815743
GFZP01072452.1	AMEXTC_0340000049221	LOXL2	2.77497	1.14687e-05	0.000838532
GFZP01011302.1	AMEXTC_0340000045405	LOX	2.87781	1.03911e-05	0.00080031
GFZP01168911.1	AMEXTC_0340000209975	ENTPD1	1.42736	1.04694e-05	0.000803053
GFZP01017044.1	AMEXTC_0340000063802	CSDE1	-3.17091	1.15119e-05	0.00083943
GFZP01093261.1	AMEXTC_0340000118535	C1orf21	-1.67312	1.12173e-05	0.00083137
GFZP01042190.1	AMEXTC_0340000175732	NNT	-1.58871	9.50914e-06	0.000773215
GFZP01068199.1	AMEXTC_0340000032212	DDR2	1.9151	1.15743e-05	0.000839963
GFZP01123061.1	AMEXTC_0340000010712	COL4A1	-3.70694	1.19831e-05	0.00086031
GFZP01061302.1	AMEXTC_0340000004445	MAP1B	2.33412	1.198e-05	0.00086031
GFZP01065028.1	AMEXTC_0340000019437	V-FPS	2.63698	1.1866e-05	0.000854781
GFZP01083825.1	AMEXTC_0340000084402	mt-cyb	-2.86691	1.04613e-05	0.000803053
GFZP01082656.1	AMEXTC_0340000080605	MYH2	-4.76954	1.18668e-05	0.000854781
GFZP01103211.1	AMEXTC_0340000180196	HEY1	-2.13752	1.18373e-05	0.000854778
GFZP01141805.1	AMEXTC_0340000077293	.	-3.2904	1.11151e-05	0.000828744
GFZP01168857.1	AMEXTC_0340000209736	FBLN1	2.23886	1.12813e-05	0.000832994
GFZP01014727.1	AMEXTC_0340000056844	MRPL54	-2.29542	1.12347e-05	0.00083137
GFZP01007758.1	AMEXTC_0340000031266	WNK3	1.92077	1.19965e-05	0.000860551
GFZP01075378.1	AMEXTC_0340000058195	MILR1	2.23064	1.20929e-05	0.00086426
GFZP01014903.1	AMEXTC_0340000057373	MATN4	8.30692	3.75892e-06	0.000495984
GFZP01046238.1	AMEXTC_0340000197688	cdc25-1-b	3.7771	1.07305e-05	0.000816135
GFZP01046129.1	AMEXTC_0340000197047	YPEL5	-1.90411	1.11089e-05	0.000828744
GFZP01010684.1	AMEXTC_0340000042959	CCDC141	-3.24203	1.19371e-05	0.000858423
GFZP01004719.1	AMEXTC_0340000018996	Tnni1	-3.40154	9.46947e-06	0.000771429
GFZP01171096.1	AMEXTC_0340000221369	NDUFA11	-1.63053	1.10731e-05	0.000828744
GFZP01131568.1	AMEXTC_0340000044860	EPHA7	2.26508	1.22172e-05	0.000868376
GFZP01066725.1	AMEXTC_0340000026271	Pla2g4c	4.12822	1.2225e-05	0.000868376
GFZP01157549.1	AMEXTC_0340000147386	IGFBP6	-4.25714	1.1568e-05	0.000839963
GFZP01016942.1	AMEXTC_0340000063496	ryr3	-4.87593	1.22986e-05	0.000871219
GFZP01138556.1	AMEXTC_0340000067135	MTLN	-1.65424	1.14536e-05	0.000838532
GFZP01037673.1	AMEXTC_0340000151107	NMRK2	-2.09737	1.17912e-05	0.000852154
GFZP01004463.1	AMEXTC_0340000017967	TACC2	-2.15803	1.20834e-05	0.00086426
GFZP01171488.1	AMEXTC_0340000223643	Sf3b6	-1.3676	1.06678e-05	0.000813499
GFZP01003879.1	AMEXTC_0340000015629	TFPI	2.05733	1.07605e-05	0.00081628
GFZP01132585.1	AMEXTC_0340000048935	Megf6	2.22355	1.22622e-05	0.000869598
GFZP01067247.1	AMEXTC_0340000028403	FAT4	2.27059	1.22534e-05	0.000869598
GFZP01023761.1	AMEXTC_0340000084841	.	-5.23346	1.20976e-05	0.00086426
GFZP01033200.1	AMEXTC_0340000119432	FABP3	-3.38981	9.89939e-06	0.000783014
GFZP01006338.1	AMEXTC_0340000025533	.	-7.65553	3.29027e-06	0.000467319
GFZP01104992.1	AMEXTC_0340000189686	DMGDH	-2.5886	1.25065e-05	0.000879759
GFZP01001576.1	AMEXTC_0340000006341	LOC100487732	3.42619	1.24949e-05	0.000879759
GFZP01070835.1	AMEXTC_0340000042762	dop1b	2.31191	1.24058e-05	0.000874792
GFZP01130144.1	AMEXTC_0340000039191	RTase	-4.74842	1.10158e-05	0.000827945
GFZP01093908.1	AMEXTC_0340000122330	ARHGDIA	-11.0475	4.13225e-06	0.000514088
GFZP01018294.1	AMEXTC_0340000067559	Erh	-1.97549	1.13501e-05	0.000835966
GFZP01099115.1	AMEXTC_0340000158032	.	-5.64771	9.60302e-06	0.000774626
GFZP01004422.1	AMEXTC_0340000017804	CCDC80	2.12268	1.05196e-05	0.000804311
GFZP01103136.1	AMEXTC_0340000179852	Etnk2	-6.58989	2.7643e-06	0.000427588
GFZP01108471.1	AMEXTC_0340000208785	Mrpl32	-2.26471	1.1907e-05	0.000856972
GFZP01008961.1	AMEXTC_0340000036078	CBFB	2.39269	1.27321e-05	0.000891894
GFZP01000831.1	AMEXTC_0340000003317	.	-3.62692	1.13603e-05	0.000835966
GFZP01127546.1	AMEXTC_0340000028813	tnnc2	-6.00508	1.08476e-05	0.000820029
GFZP01000167.1	AMEXTC_0340000000652	.	2.49689	1.21962e-05	0.000868376
GFZP01042214.1	AMEXTC_0340000175860	Tnpo2	1.43345	1.13795e-05	0.000835966
GFZP01048233.1	AMEXTC_0340000208632	CPT1A	2.3726	1.28585e-05	0.000895122
GFZP01047205.1	AMEXTC_0340000202959	LOC100565496	-1.86321	9.91288e-06	0.000783369
GFZP01064703.1	AMEXTC_0340000018125	.	2.40754	1.20062e-05	0.000860551
GFZP01134304.1	AMEXTC_0340000054364	eif3a	2.73169	1.28367e-05	0.000894663
GFZP01062487.1	AMEXTC_0340000009234	.	-4.10877	8.56389e-06	0.000731432
GFZP01129061.1	AMEXTC_0340000034849	.	-3.78918	1.03036e-05	0.000797801
GFZP01016814.1	AMEXTC_0340000063112	SNX14	-7.79397	3.58285e-06	0.000484631
GFZP01075683.1	AMEXTC_0340000059111	ELN	-3.50743	1.21541e-05	0.000867583
GFZP01127856.1	AMEXTC_0340000030061	ADCY7	2.39683	1.23734e-05	0.000873925
GFZP01069958.1	AMEXTC_0340000039256	LOC103055937	3.35405	1.30665e-05	0.000905255
GFZP01033474.1	AMEXTC_0340000121012	cmbl	-8.42269	3.89292e-06	0.000500028
GFZP01000040.1	AMEXTC_0340000000151	.	-6.34407	3.23015e-06	0.000464193
GFZP01063471.1	AMEXTC_0340000013172	Btbd1	-1.45036	1.15532e-05	0.000839963
GFZP01014166.1	AMEXTC_0340000055160	CCNG1	-2.63042	1.13769e-05	0.000835966
GFZP01121429.1	AMEXTC_0340000004123	.	4.2399	9.13845e-06	0.000755775
GFZP01126390.1	AMEXTC_0340000024100	dom	1.72518	1.2773e-05	0.000892619
GFZP01136187.1	AMEXTC_0340000060018	.	2.93391	1.23455e-05	0.00087266
GFZP01113481.1	AMEXTC_0340000235243	Sugp2	1.41533	1.07729e-05	0.000816508
GFZP01142290.1	AMEXTC_0340000078817	Adipoq	-4.34908	1.27405e-05	0.000891894
GFZP01054848.1	AMEXTC_0340000243531	Mp68	-2.62605	1.29723e-05	0.000900162
GFZP01093316.1	AMEXTC_0340000118906	Cisd3	-2.13918	1.29527e-05	0.000899522
GFZP01008897.1	AMEXTC_0340000035816	FBN1	2.69442	1.2663e-05	0.000887901
GFZP01017806.1	AMEXTC_0340000066093	.	9.6545	4.70056e-06	0.000540043
GFZP01022473.1	AMEXTC_0340000080663	.	-3.16777	1.33499e-05	0.00091687
GFZP01178430.1	AMEXTC_0340000274038	ATP5F1E	-1.88383	1.11064e-05	0.000828744
GFZP01017813.1	AMEXTC_0340000066114	.	-4.46246	9.12329e-06	0.000755775
GFZP01074713.1	AMEXTC_0340000056196	LDB3	-7.84337	4.05483e-06	0.000508261
GFZP01130942.1	AMEXTC_0340000042345	.	-4.12404	8.80529e-06	0.00074304
GFZP01013880.1	AMEXTC_0340000054302	Slc25a11	-2.53163	1.31108e-05	0.000906569
GFZP01097043.1	AMEXTC_0340000145309	.	-2.64655	1.35741e-05	0.000928815
GFZP01034397.1	AMEXTC_0340000126191	.	1.18735	1.03127e-05	0.000797801
GFZP01035972.1	AMEXTC_0340000138910	MYH9	1.46613	1.02156e-05	0.000795337
GFZP01017871.1	AMEXTC_0340000066289	Polr2l	-4.09839	1.35878e-05	0.000928815
GFZP01073156.1	AMEXTC_0340000051523	.	-4.55912	1.33161e-05	0.000916718
GFZP01172173.1	AMEXTC_0340000227319	.	-1.61389	1.27816e-05	0.000892619
GFZP01058908.1	AMEXTC_0340000284717	Bcam	-2.80267	1.2632e-05	0.000886435
GFZP01003902.1	AMEXTC_0340000015719	FAM13C	-3.97131	1.28317e-05	0.000894663
GFZP01097133.1	AMEXTC_0340000145843	TMEM52	-1.65559	1.31271e-05	0.000906569
GFZP01153570.1	AMEXTC_0340000119240	.	-7.47693	3.70468e-06	0.000491577
GFZP01070093.1	AMEXTC_0340000039779	Atf3	-2.51639	1.38331e-05	0.000936759
GFZP01014738.1	AMEXTC_0340000056877	CD163L1	2.32051	1.36558e-05	0.000930734
GFZP01103331.1	AMEXTC_0340000180900	.	-3.41779	1.372e-05	0.000932315
GFZP01018063.1	AMEXTC_0340000066865	gstp1	2.26264	1.1471e-05	0.000838532
GFZP01177933.1	AMEXTC_0340000267551	ddost	2.00298	1.28417e-05	0.000894663
GFZP01178233.1	AMEXTC_0340000271234	IPO4	1.76319	1.36693e-05	0.000930734
GFZP01129717.1	AMEXTC_0340000037492	CCDC88A	2.01518	1.39553e-05	0.000943563
GFZP01016865.1	AMEXTC_0340000063265	mbp	-3.70192	1.21799e-05	0.000868327
GFZP01135178.1	AMEXTC_0340000056987	.	-6.27092	3.07749e-06	0.00045043
GFZP01052185.1	AMEXTC_0340000229375	LOC100492545	2.96599	1.33391e-05	0.000916847
GFZP01127758.1	AMEXTC_0340000029665	Cirbp	1.868	1.04755e-05	0.000803053
GFZP01033096.1	AMEXTC_0340000118774	COX17	-3.35556	1.18554e-05	0.000854781
GFZP01055717.1	AMEXTC_0340000248491	Gabarapl2	-1.64413	1.31262e-05	0.000906569
GFZP01132914.1	AMEXTC_0340000050192	.	1.50388	1.32615e-05	0.000914304
GFZP01172198.1	AMEXTC_0340000227425	VSIG4	2.81212	1.42425e-05	0.000955565
GFZP01010507.1	AMEXTC_0340000042227	.	2.52725	1.43671e-05	0.000960228
GFZP01118448.1	AMEXTC_0340000276572	.	-3.2314	1.43583e-05	0.000960228
GFZP01041206.1	AMEXTC_0340000170675	Sh3pxd2b	3.03283	1.43939e-05	0.000960512
GFZP01033750.1	AMEXTC_0340000122567	FXYD6	2.77917	1.43085e-05	0.000958513
GFZP01131313.1	AMEXTC_0340000043869	MYBPC2	-4.40235	1.09885e-05	0.00082709
GFZP01017935.1	AMEXTC_0340000066481	.	-3.73652	1.38278e-05	0.000936759
GFZP01049061.1	AMEXTC_0340000213126	CECR2	5.03872	6.74984e-06	0.000657448
GFZP01109100.1	AMEXTC_0340000212141	MAP1LC3B	-1.33922	1.24039e-05	0.000874792
GFZP01122781.1	AMEXTC_0340000009593	.	2.6631	1.45261e-05	0.000964154
GFZP01059584.1	AMEXTC_0340000293479	SMIM27	-1.97374	1.42568e-05	0.00095579
GFZP01171309.1	AMEXTC_0340000222594	Srd5a1	2.60717	1.44289e-05	0.000960666
GFZP01016010.1	AMEXTC_0340000060697	FUS	1.81568	1.30512e-05	0.000904915
GFZP01130997.1	AMEXTC_0340000042584	.	-7.59181	4.1864e-06	0.000518601
GFZP01106601.1	AMEXTC_0340000198775	Fam114a1	1.71109	1.37113e-05	0.000932315
GFZP01063930.1	AMEXTC_0340000015015	Myh7	-5.4184	1.47678e-05	0.000975772
GFZP01146310.1	AMEXTC_0340000091582	Ppif	-7.60148	9.55478e-06	0.000774626
GFZP01004879.1	AMEXTC_0340000019651	POLR3H	-2.01032	1.26033e-05	0.000885325
GFZP01138730.1	AMEXTC_0340000067657	RPL22	-1.31092	1.1566e-05	0.000839963
GFZP01006877.1	AMEXTC_0340000027703	.	-7.37424	5.2354e-06	0.000573461
GFZP01088869.1	AMEXTC_0340000100273	TCAP	-6.97267	4.43001e-06	0.000525641
GFZP01138756.1	AMEXTC_0340000067735	PRDX3	-1.91571	1.37865e-05	0.000935782
GFZP01008654.1	AMEXTC_0340000034837	Plod3	1.50456	1.33269e-05	0.000916738
GFZP01179190.1	AMEXTC_0340000283236	Phactr2	2.21736	1.51403e-05	0.00098853
GFZP01127883.1	AMEXTC_0340000030160	TRDN	-4.63815	1.48355e-05	0.000976541
GFZP01154578.1	AMEXTC_0340000124877	efna1	2.60522	1.44061e-05	0.000960512
GFZP01063249.1	AMEXTC_0340000012319	Esm1	-3.21096	1.51685e-05	0.00098853
GFZP01063985.1	AMEXTC_0340000015234	HIDE1	2.23156	1.48101e-05	0.000975941
GFZP01070279.1	AMEXTC_0340000040502	gtpbp6	-1.73249	1.46459e-05	0.000969187
GFZP01043542.1	AMEXTC_0340000182896	PFDN5	-1.47906	1.29483e-05	0.000899522
GFZP01180350.1	AMEXTC_0340000298900	MTX2	-1.61167	1.3668e-05	0.000930734
GFZP01097260.1	AMEXTC_0340000146671	BACE2	1.68964	1.45366e-05	0.000964154
GFZP01099434.1	AMEXTC_0340000159659	ATP5MC2	-1.93682	1.11734e-05	0.000830246
GFZP01113928.1	AMEXTC_0340000237491	CDC42EP2	-2.17006	1.54134e-05	0.000997243
GFZP01164457.1	AMEXTC_0340000185830	ECT2	2.81006	1.48769e-05	0.000977787
GFZP01022409.1	AMEXTC_0340000080466	.	-1.86512	1.53417e-05	0.00099408
GFZP01120625.1	AMEXTC_0340000000870	.	-7.32151	4.87047e-06	0.00055372
GFZP01006109.1	AMEXTC_0340000024590	CARNS1	-4.47266	1.31167e-05	0.000906569
GFZP01004584.1	AMEXTC_0340000018454	EIF4G1	1.8608	1.37247e-05	0.000932315
GFZP01003865.1	AMEXTC_0340000015572	Adgre1	3.21681	1.54356e-05	0.000997937
GFZP01013390.1	AMEXTC_0340000052830	VSIR	2.34595	1.41943e-05	0.000953548
GFZP01018352.1	AMEXTC_0340000067733	.	2.84145	1.51992e-05	0.00098853
GFZP01071528.1	AMEXTC_0340000045501	xpr1	1.95018	1.43338e-05	0.000959473
GFZP01003135.1	AMEXTC_0340000012659	.	-6.00493	6.43857e-06	0.000640773
GFZP01121238.1	AMEXTC_0340000003337	ITGAL	1.86147	1.54824e-05	0.00099874
GFZP01069622.1	AMEXTC_0340000037920	.	5.62162	5.42188e-06	0.000583415
GFZP01076307.1	AMEXTC_0340000060984	COL3A1	1.90234	1.16485e-05	0.000844649
GFZP01176610.1	AMEXTC_0340000251257	MRPL19	-1.50916	1.41611e-05	0.000953038
GFZP01132642.1	AMEXTC_0340000049170	CPA3	-1.76965	1.41351e-05	0.000952222
GFZP01047102.1	AMEXTC_0340000202469	Rrm2	3.29257	1.57541e-05	0.00101091
GFZP01096217.1	AMEXTC_0340000139252	RBM45	1.56844	1.41248e-05	0.000952222
GFZP01131966.1	AMEXTC_0340000046467	POSTN	7.48394	1.5391e-05	0.000996539
GFZP01008339.1	AMEXTC_0340000033584	Ints1	1.55544	1.48582e-05	0.000977296
GFZP01135088.1	AMEXTC_0340000056716	TTN	-4.10604	1.293e-05	0.000899375
GFZP01114225.1	AMEXTC_0340000238983	FERMT2	1.91497	1.54738e-05	0.00099874
GFZP01019477.1	AMEXTC_0340000071296	.	2.50636	1.58385e-05	0.00101421
GFZP01075522.1	AMEXTC_0340000058627	cavin4	-3.04111	1.59201e-05	0.00101421
GFZP01010843.1	AMEXTC_0340000043607	ttyh3	2.00376	1.57201e-05	0.00101034
GFZP01048097.1	AMEXTC_0340000207951	pmepa1	2.43378	1.58496e-05	0.00101421
GFZP01077335.1	AMEXTC_0340000064071	CPZ	5.39298	5.24796e-06	0.000573461
GFZP01061189.1	AMEXTC_0340000003969	APELA	5.32056	5.94887e-06	0.000610971
GFZP01122651.1	AMEXTC_0340000009070	TXLNB	-3.83335	1.57327e-05	0.00101039
GFZP01004909.1	AMEXTC_0340000019775	Ryr1	-4.5632	1.49682e-05	0.000983044
GFZP01016765.1	AMEXTC_0340000062965	.	-3.14426	1.4138e-05	0.000952222
GFZP01119040.1	AMEXTC_0340000283997	ATP5F1D	-2.13588	1.36608e-05	0.000930734
GFZP01063386.1	AMEXTC_0340000012851	MYH4	-5.18759	1.44674e-05	0.000962499
GFZP01007718.1	AMEXTC_0340000031108	QKI	6.77707	5.45971e-06	0.000584108
GFZP01023714.1	AMEXTC_0340000084690	apex1	1.84394	1.52408e-05	0.000989755
GFZP01123297.1	AMEXTC_0340000011687	.	-3.08934	1.61876e-05	0.00102573
GFZP01134816.1	AMEXTC_0340000055900	.	-4.67524	1.63994e-05	0.00103191
GFZP01010158.1	AMEXTC_0340000040819	PDLIM7	-4.7522	1.3581e-05	0.000928815
GFZP01136833.1	AMEXTC_0340000061958	ARCN1	1.92346	1.44847e-05	0.00096291
GFZP01097017.1	AMEXTC_0340000145146	.	-4.21183	1.47521e-05	0.000975478
GFZP01008523.1	AMEXTC_0340000034302	.	-8.53239	5.62679e-06	0.000593238
GFZP01160772.1	AMEXTC_0340000165786	Eif4g2	1.8858	1.48102e-05	0.000975941
GFZP01122138.1	AMEXTC_0340000007007	.	-6.68915	4.3589e-06	0.000522426
GFZP01129035.1	AMEXTC_0340000034749	.	-3.1557	1.64495e-05	0.00103208
GFZP01126007.1	AMEXTC_0340000022535	Filip1	-2.57381	1.6441e-05	0.00103208
GFZP01064247.1	AMEXTC_0340000016297	.	-6.61571	9.55726e-06	0.000774626
GFZP01157180.1	AMEXTC_0340000144876	COX6B1	-1.82406	1.2755e-05	0.000892195
GFZP01178731.1	AMEXTC_0340000277572	Pfkl	1.70528	1.50731e-05	0.000986803
GFZP01069038.1	AMEXTC_0340000035553	ALOX5AP	1.84307	1.61985e-05	0.00102573
GFZP01000221.1	AMEXTC_0340000000868	TRDN	-4.79692	1.63235e-05	0.0010291
GFZP01021581.1	AMEXTC_0340000077851	AGL	-8.87311	5.76789e-06	0.000601331
GFZP01066890.1	AMEXTC_0340000026935	GPR141	3.79154	1.36437e-05	0.000930734
GFZP01067968.1	AMEXTC_0340000031301	Smyd1	-4.79109	1.52943e-05	0.00099175
GFZP01093859.1	AMEXTC_0340000122049	HSPB8	-3.08758	1.51504e-05	0.00098853
GFZP01071970.1	AMEXTC_0340000047273	.	-3.36923	1.50277e-05	0.000985467
GFZP01071997.1	AMEXTC_0340000047382	MSC	-3.4496	1.65012e-05	0.00103401
GFZP01014609.1	AMEXTC_0340000056489	X-element\ORF2	6.58816	1.67711e-05	0.00104323
GFZP01008097.1	AMEXTC_0340000032629	PLCB1	-2.5843	1.6653e-05	0.00104184
GFZP01078041.1	AMEXTC_0340000066193	CKM	-4.82069	1.11034e-05	0.000828744
GFZP01134651.1	AMEXTC_0340000055405	.	6.34939	5.53904e-06	0.000588978
GFZP01101748.1	AMEXTC_0340000172486	LPP	2.03188	1.6564e-05	0.00103702
GFZP01006073.1	AMEXTC_0340000024451	.	-5.62203	8.65717e-06	0.000736254
GFZP01021873.1	AMEXTC_0340000078774	.	3.02146	1.64481e-05	0.00103208
GFZP01101761.1	AMEXTC_0340000172544	.	4.7459	1.52571e-05	0.000990075
GFZP01170482.1	AMEXTC_0340000218103	LRP1	2.05808	1.42015e-05	0.000953548
GFZP01071512.1	AMEXTC_0340000045438	CSF3R	4.32366	1.6352e-05	0.00102967
GFZP01016644.1	AMEXTC_0340000062602	.	-2.30843	1.70747e-05	0.00105049
GFZP01070032.1	AMEXTC_0340000039550	PRKAA2	-4.10181	1.51305e-05	0.00098853
GFZP01084119.1	AMEXTC_0340000085385	.	2.58298	1.64159e-05	0.00103208
GFZP01004405.1	AMEXTC_0340000017743	Lcp1	1.76949	1.39426e-05	0.000943441
GFZP01174007.1	AMEXTC_0340000236936	.	-1.86301	1.62704e-05	0.00102675
GFZP01093665.1	AMEXTC_0340000120944	NNMT	-2.651	1.72539e-05	0.00105496
GFZP01131991.1	AMEXTC_0340000046573	.	-2.55179	1.68865e-05	0.00104565
GFZP01037287.1	AMEXTC_0340000148327	.	4.06304	9.24936e-06	0.000761431
GFZP01012957.1	AMEXTC_0340000051531	.	2.17747	1.7252e-05	0.00105496
GFZP01008184.1	AMEXTC_0340000032971	TARDBP	1.4574	1.47803e-05	0.000975859
GFZP01099235.1	AMEXTC_0340000158677	DLGAP5	2.70147	1.70146e-05	0.00104951
GFZP01131890.1	AMEXTC_0340000046158	Prrx1	2.97773	1.61245e-05	0.00102423
GFZP01068267.1	AMEXTC_0340000032501	Rpl23	-2.14803	1.7444e-05	0.00105915
GFZP01125236.1	AMEXTC_0340000019464	HIDE1	3.90814	1.67576e-05	0.00104323
GFZP01001236.1	AMEXTC_0340000004996	acp2	2.78047	1.71536e-05	0.00105274
GFZP01126388.1	AMEXTC_0340000024093	Sgcd	-1.51846	1.55888e-05	0.00100486
GFZP01034901.1	AMEXTC_0340000131226	.	-2.55713	1.75211e-05	0.00106109
GFZP01003917.1	AMEXTC_0340000015774	ARSB	1.95493	1.74553e-05	0.00105915
GFZP01112223.1	AMEXTC_0340000228511	.	1.90907	1.68788e-05	0.00104565
GFZP01009574.1	AMEXTC_0340000038548	APLN	-2.627	1.72675e-05	0.00105496
GFZP01060920.1	AMEXTC_0340000002878	RPS6KB1	1.79002	1.67176e-05	0.00104323
GFZP01007757.1	AMEXTC_0340000031258	SYNM	-2.38438	1.56145e-05	0.00100577
GFZP01113987.1	AMEXTC_0340000237835	Chchd2	-1.49665	1.52159e-05	0.000988877
GFZP01075069.1	AMEXTC_0340000057265	PLAC9	-2.35793	1.75628e-05	0.00106287
GFZP01123765.1	AMEXTC_0340000013551	Sec14l1	1.63976	1.67042e-05	0.00104323
GFZP01056318.1	AMEXTC_0340000252622	.	-1.87453	1.57639e-05	0.00101091
GFZP01173057.1	AMEXTC_0340000231855	HCFC1	2.1164	1.76782e-05	0.00106615
GFZP01049802.1	AMEXTC_0340000216770	AQP10	-6.85595	5.18414e-06	0.000571476
GFZP01121431.1	AMEXTC_0340000004131	ELN	-2.74526	1.51733e-05	0.00098853
GFZP01125093.1	AMEXTC_0340000018872	IL4R	1.71204	1.67422e-05	0.00104323
GFZP01002524.1	AMEXTC_0340000010176	NCKAP1L	2.1251	1.69653e-05	0.00104857
GFZP01121234.1	AMEXTC_0340000003315	.	-3.17619	1.80277e-05	0.00107901
GFZP01062001.1	AMEXTC_0340000007255	ATP2A1	-5.02961	1.40681e-05	0.00094972
GFZP01069123.1	AMEXTC_0340000035911	IL6R	2.3633	1.79369e-05	0.00107802
GFZP01168727.1	AMEXTC_0340000209111	Acot13	-2.41098	1.71962e-05	0.00105387
GFZP01066520.1	AMEXTC_0340000025448	Cxcl14	1.98336	1.62369e-05	0.00102573
GFZP01126002.1	AMEXTC_0340000022515	PRKG1	-4.64042	1.73223e-05	0.00105678
GFZP01002859.1	AMEXTC_0340000011540	Rspo3	-1.76174	1.76679e-05	0.00106615
GFZP01120616.1	AMEXTC_0340000000834	.	-4.24588	1.59168e-05	0.00101421
GFZP01140974.1	AMEXTC_0340000074705	.	-4.60797	1.51899e-05	0.00098853
GFZP01158505.1	AMEXTC_0340000154080	.	1.78382	1.67643e-05	0.00104323
GFZP01063663.1	AMEXTC_0340000013963	VMP1	3.55631	1.819e-05	0.00108359
GFZP01076086.1	AMEXTC_0340000060320	.	-3.52947	1.82892e-05	0.00108793
GFZP01124710.1	AMEXTC_0340000017345	Dnajb2	-1.96424	1.83167e-05	0.00108882
GFZP01120479.1	AMEXTC_0340000000293	CHSY3	2.37933	1.85199e-05	0.00109436
GFZP01131662.1	AMEXTC_0340000045227	mex3b	2.90073	1.83915e-05	0.00109178
GFZP01107711.1	AMEXTC_0340000204412	CSF1	5.62165	5.90178e-06	0.000607521
GFZP01002623.1	AMEXTC_0340000010569	Lcp2	2.64637	1.84416e-05	0.00109207
GFZP01106690.1	AMEXTC_0340000199286	rbmx	2.37992	1.45615e-05	0.00096507
GFZP01161349.1	AMEXTC_0340000169017	kif11	2.83497	1.79988e-05	0.00107861
GFZP01015621.1	AMEXTC_0340000059530	.	-2.55429	1.70202e-05	0.00104951
GFZP01017561.1	AMEXTC_0340000065354	Srsf4	1.47141	1.71062e-05	0.00105131
GFZP01078306.1	AMEXTC_0340000066990	MDH2	-2.3636	1.35143e-05	0.000925969
GFZP01126199.1	AMEXTC_0340000023294	SPEN	2.1463	1.84188e-05	0.00109191
GFZP01078486.1	AMEXTC_0340000067530	.	9.15425	7.88207e-06	0.000708378
GFZP01036946.1	AMEXTC_0340000145902	CTSL	1.33851	1.41769e-05	0.000953366
GFZP01122207.1	AMEXTC_0340000007273	pol	2.85273	1.81913e-05	0.00108359
GFZP01073291.1	AMEXTC_0340000051928	Ampd1	-5.33385	1.84997e-05	0.00109436
GFZP01117109.1	AMEXTC_0340000260548	AQR	1.79527	1.8188e-05	0.00108359
GFZP01065252.1	AMEXTC_0340000020325	CNN1	-4.39049	1.73287e-05	0.00105678
GFZP01014699.1	AMEXTC_0340000056760	DBNDD2	-2.5911	1.82355e-05	0.00108548
GFZP01125152.1	AMEXTC_0340000019116	Dcbld2	2.74147	1.86807e-05	0.00109773
GFZP01101685.1	AMEXTC_0340000172131	ADD3	-1.46574	1.6894e-05	0.00104565
GFZP01055681.1	AMEXTC_0340000248307	LAMA2	-3.0373	1.70807e-05	0.00105049
GFZP01143258.1	AMEXTC_0340000081883	MRPS21	-1.72489	1.80816e-05	0.00108148
GFZP01049960.1	AMEXTC_0340000217570	TRDN	-4.32441	1.79296e-05	0.00107802
GFZP01068985.1	AMEXTC_0340000035348	FYTTD1	-4.1527	1.89763e-05	0.0011106
GFZP01111921.1	AMEXTC_0340000227107	CRABP2	2.96691	1.4396e-05	0.000960512
GFZP01072090.1	AMEXTC_0340000047756	.	3.68262	1.90242e-05	0.00111191
GFZP01070088.1	AMEXTC_0340000039760	ATP5MC2	-1.79912	1.61002e-05	0.00102343
GFZP01045196.1	AMEXTC_0340000191834	ABCC1	-2.82938	1.76067e-05	0.00106405
GFZP01009908.1	AMEXTC_0340000039845	lmod3	-4.22524	1.71835e-05	0.00105383
GFZP01138153.1	AMEXTC_0340000065923	rpp-2	-1.58731	1.519e-05	0.00098853
GFZP01103123.1	AMEXTC_0340000179767	.	3.6216	1.90004e-05	0.00111126
GFZP01115461.1	AMEXTC_0340000246011	pkm	-2.64288	1.25034e-05	0.000879759
GFZP01126158.1	AMEXTC_0340000023134	.	-7.88104	7.18499e-06	0.000675715
GFZP01160293.1	AMEXTC_0340000163405	AKAP12	-1.81422	1.62049e-05	0.00102573
GFZP01025885.1	AMEXTC_0340000091516	MEF2C	-3.01507	1.90719e-05	0.00111395
GFZP01068440.1	AMEXTC_0340000033192	Nrp2	1.70948	1.68582e-05	0.00104565
GFZP01130555.1	AMEXTC_0340000040794	.	-6.26264	1.2342e-05	0.00087266
GFZP01113067.1	AMEXTC_0340000233012	.	2.0649	1.8547e-05	0.00109504
GFZP01000999.1	AMEXTC_0340000004015	C1qb	1.96291	1.59104e-05	0.00101421
GFZP01040405.1	AMEXTC_0340000165924	NGFR	2.19365	1.95862e-05	0.00113184
GFZP01093298.1	AMEXTC_0340000118775	ACAN	4.1455	1.95299e-05	0.00113084
GFZP01060832.1	AMEXTC_0340000002522	Chst15	2.64406	1.96836e-05	0.00113596
GFZP01076871.1	AMEXTC_0340000062678	PCK1	2.63866	1.91831e-05	0.00111894
GFZP01135233.1	AMEXTC_0340000057152	Slc16a6	-2.05375	1.86526e-05	0.00109681
GFZP01011105.1	AMEXTC_0340000044611	.	-4.74557	1.8647e-05	0.00109681
GFZP01135050.1	AMEXTC_0340000056602	PAQR9	-4.54101	1.59859e-05	0.00101765
GFZP01009637.1	AMEXTC_0340000038793	.	6.38457	7.21529e-06	0.000676373
GFZP01002538.1	AMEXTC_0340000010232	SEC24A	1.47537	1.79563e-05	0.00107844
GFZP01055832.1	AMEXTC_0340000249234	ALKBH2	-2.51004	1.99476e-05	0.00114709
GFZP01177318.1	AMEXTC_0340000260599	EDEM2	1.75676	1.93914e-05	0.00112732
GFZP01050058.1	AMEXTC_0340000218020	tmem82	-4.05489	1.40182e-05	0.000947079
GFZP01137277.1	AMEXTC_0340000063291	CTPS1	1.39429	1.8125e-05	0.00108215
GFZP01101147.1	AMEXTC_0340000169016	TENT5A	6.69694	7.54701e-06	0.00069117
GFZP01058312.1	AMEXTC_0340000277512	COQ3	-1.4385	1.74686e-05	0.00105915
GFZP01172950.1	AMEXTC_0340000231333	selenon	3.67461	1.92806e-05	0.00112237
GFZP01127119.1	AMEXTC_0340000027040	CLTA	-4.12376	1.70407e-05	0.00104951
GFZP01167317.1	AMEXTC_0340000201551	ATP5F1B	-1.94207	1.33926e-05	0.000919078
GFZP01064878.1	AMEXTC_0340000018821	RYR1	-4.50897	2.0171e-05	0.00115188
GFZP01015537.1	AMEXTC_0340000059278	.	3.07819	2.02772e-05	0.00115422
GFZP01079489.1	AMEXTC_0340000070701	rps3a	-6.28837	1.62394e-05	0.00102573
GFZP01070463.1	AMEXTC_0340000041239	STC2	2.53882	2.05026e-05	0.00116394
GFZP01023555.1	AMEXTC_0340000084166	.	4.17432	1.62391e-05	0.00102573
GFZP01018779.1	AMEXTC_0340000069112	PSMD4	-9.23554	8.1573e-06	0.000719252
GFZP01118829.1	AMEXTC_0340000281102	P3H1	1.75099	1.81298e-05	0.00108215
GFZP01013671.1	AMEXTC_0340000053675	NEB	-6.18084	1.59173e-05	0.00101421
GFZP01045057.1	AMEXTC_0340000191187	TARDBP	1.53997	1.72353e-05	0.00105496
GFZP01008472.1	AMEXTC_0340000034102	Ap3b1	2.18652	2.05441e-05	0.00116478
GFZP01124804.1	AMEXTC_0340000017724	Ppp1r27	-3.69316	1.93704e-05	0.00112685
GFZP01078523.1	AMEXTC_0340000067641	Mp68	-2.07511	1.68091e-05	0.00104485
GFZP01169304.1	AMEXTC_0340000212149	slc9b2	4.34906	1.79958e-05	0.00107861
GFZP01130854.1	AMEXTC_0340000042004	Myh7b	-5.37498	2.06253e-05	0.0011671
GFZP01124368.1	AMEXTC_0340000015967	ndst1	1.58559	1.89205e-05	0.00110808
GFZP01178217.1	AMEXTC_0340000271079	SEC23IP	1.5647	1.94407e-05	0.00112868
GFZP01137150.1	AMEXTC_0340000062910	PRDM1	4.52185	2.03792e-05	0.00115921
GFZP01076453.1	AMEXTC_0340000061422	.	-5.94028	2.10271e-05	0.00118063
GFZP01176501.1	AMEXTC_0340000250603	Rgs10	3.56936	2.10919e-05	0.00118275
GFZP01003026.1	AMEXTC_0340000012233	MRC1	2.50767	2.00653e-05	0.00115037
GFZP01101407.1	AMEXTC_0340000170673	.	2.03365	1.94743e-05	0.00112914
GFZP01053615.1	AMEXTC_0340000236991	ATAD2	1.98625	2.04478e-05	0.00116159
GFZP01074076.1	AMEXTC_0340000054285	.	1.92023	2.01579e-05	0.00115188
GFZP01048484.1	AMEXTC_0340000209882	MLEC	2.86323	2.11595e-05	0.00118578
GFZP01125732.1	AMEXTC_0340000021431	.	-7.80734	8.23358e-06	0.000720632
GFZP01171245.1	AMEXTC_0340000222201	K02A2.6	1.79919	1.98418e-05	0.00114232
GFZP01148884.1	AMEXTC_0340000099697	.	-2.70175	2.14394e-05	0.00119454
GFZP01016730.1	AMEXTC_0340000062860	H2afy2	1.35595	1.80087e-05	0.00107861
GFZP01122202.1	AMEXTC_0340000007252	LTBP1	2.33839	1.78278e-05	0.00107363
GFZP01069840.1	AMEXTC_0340000038798	CMLKR1	2.5558	2.06465e-05	0.00116755
GFZP01132891.1	AMEXTC_0340000050123	.	-2.61086	1.88313e-05	0.00110434
GFZP01132480.1	AMEXTC_0340000048522	.	1.89577	2.12374e-05	0.00118785
GFZP01037939.1	AMEXTC_0340000152964	brms1la	2.07413	2.16718e-05	0.00120211
GFZP01064833.1	AMEXTC_0340000018639	Lurap1l	-3.74748	1.80937e-05	0.00108148
GFZP01043928.1	AMEXTC_0340000185043	sdha-a	-1.29776	1.73893e-05	0.00105825
GFZP01132562.1	AMEXTC_0340000048840	Camk2a	-3.01297	2.17735e-05	0.00120392
GFZP01106811.1	AMEXTC_0340000199826	COQ9	-1.51807	1.86262e-05	0.0010968
GFZP01158404.1	AMEXTC_0340000153424	ST3GAL2	2.29233	2.08788e-05	0.00117693
GFZP01049779.1	AMEXTC_0340000216653	AMDHD1	-3.93127	1.65041e-05	0.00103401
GFZP01124101.1	AMEXTC_0340000014899	TIMP1	-3.6712	2.12938e-05	0.00118884
GFZP01065457.1	AMEXTC_0340000021145	ZNF638	1.7297	2.16056e-05	0.0011992
GFZP01128322.1	AMEXTC_0340000031896	.	2.36899	2.06692e-05	0.00116807
GFZP01138726.1	AMEXTC_0340000067645	Rps27	-1.39948	1.77305e-05	0.00106856
GFZP01007518.1	AMEXTC_0340000030310	Copb2	1.4585	2.01412e-05	0.00115168
GFZP01153831.1	AMEXTC_0340000120752	.	2.58015	2.1197e-05	0.00118635
GFZP01124085.1	AMEXTC_0340000014838	CMLKR1	4.49964	1.83683e-05	0.00109115
GFZP01011504.1	AMEXTC_0340000046231	Mfap2	2.33332	1.68672e-05	0.00104565
GFZP01068550.1	AMEXTC_0340000033626	MYH7	-5.50238	2.1908e-05	0.00120905
GFZP01017526.1	AMEXTC_0340000065249	Actn3	-4.70903	1.67578e-05	0.00104323
GFZP01122658.1	AMEXTC_0340000009097	slc43a2	2.08111	1.90914e-05	0.00111434
GFZP01178920.1	AMEXTC_0340000279823	Gpx3	-1.57178	2.05651e-05	0.00116521
GFZP01000313.1	AMEXTC_0340000001230	TSHZ2	1.86905	2.17533e-05	0.00120356
GFZP01053165.1	AMEXTC_0340000234648	.	1.88128	2.2316e-05	0.0012269
GFZP01169935.1	AMEXTC_0340000215491	CCSER2	-7.5753	8.90209e-06	0.000746866
GFZP01121066.1	AMEXTC_0340000002643	ATP9A	1.61792	2.16008e-05	0.0011992
GFZP01052317.1	AMEXTC_0340000230028	LTA4H	1.72393	1.94876e-05	0.00112914
GFZP01169504.1	AMEXTC_0340000213431	.	1.9309	2.21893e-05	0.0012207
GFZP01163674.1	AMEXTC_0340000181536	LOC107552791	1.89514	1.96255e-05	0.00113336
GFZP01097291.1	AMEXTC_0340000147008	VASP	1.63862	2.05429e-05	0.00116478
GFZP01050554.1	AMEXTC_0340000220685	SETD9	-2.17023	2.18691e-05	0.00120767
GFZP01003921.1	AMEXTC_0340000015790	Efhd2	1.78903	1.99899e-05	0.00114709
GFZP01003713.1	AMEXTC_0340000014958	PRRC2C	1.56279	2.10027e-05	0.00118003
GFZP01161232.1	AMEXTC_0340000168325	NDUFA12	-2.21205	1.86057e-05	0.0010968
GFZP01010763.1	AMEXTC_0340000043281	SLC12A6	1.56431	2.02088e-05	0.00115252
GFZP01072348.1	AMEXTC_0340000048795	C1S	3.5255	2.28284e-05	0.00124876
GFZP01066796.1	AMEXTC_0340000026556	ST8SIA4	2.6111	2.27864e-05	0.00124725
GFZP01070163.1	AMEXTC_0340000040055	MYO18B	-3.74613	2.09648e-05	0.00117866
GFZP01128236.1	AMEXTC_0340000031570	Csrp3	-4.81679	1.797e-05	0.00107852
GFZP01069816.1	AMEXTC_0340000038700	tpm1	-4.37266	1.63312e-05	0.0010291
GFZP01143805.1	AMEXTC_0340000083649	.	-1.44114	2.02068e-05	0.00115252
GFZP01015961.1	AMEXTC_0340000060550	.	-1.89839	2.15041e-05	0.00119661
GFZP01059485.1	AMEXTC_0340000292147	.	6.13655	1.38044e-05	0.000936271
GFZP01093485.1	AMEXTC_0340000119921	.	-1.84204	2.20679e-05	0.00121556
GFZP01102707.1	AMEXTC_0340000177624	CAND1	-2.94659	2.28843e-05	0.00125104
GFZP01062040.1	AMEXTC_0340000007403	.	3.25369	2.3191e-05	0.00126384
GFZP01100915.1	AMEXTC_0340000167672	Aif1	2.68979	2.08801e-05	0.00117693
GFZP01047796.1	AMEXTC_0340000206121	.	-6.13928	7.04019e-06	0.000668866
GFZP01096220.1	AMEXTC_0340000139281	.	4.59287	1.7477e-05	0.00105915
GFZP01011223.1	AMEXTC_0340000045093	GALNT18	-2.72429	2.33889e-05	0.00126986
GFZP01117866.1	AMEXTC_0340000269289	gatd3a	-1.43802	1.88741e-05	0.0011061
GFZP01120599.1	AMEXTC_0340000000765	Hoxd10	3.05458	2.36186e-05	0.0012755
GFZP01051830.1	AMEXTC_0340000227580	Tmem126a	-1.98697	2.17282e-05	0.00120346
GFZP01078391.1	AMEXTC_0340000067245	RSL24D1	-1.42519	1.74159e-05	0.00105914
GFZP01060895.1	AMEXTC_0340000002777	Ninj2	-2.87827	2.36414e-05	0.0012755
GFZP01106461.1	AMEXTC_0340000197843	impdh1	1.39526	2.09233e-05	0.00117817
GFZP01157987.1	AMEXTC_0340000150466	Abce1	-1.2943	1.74715e-05	0.00105915
GFZP01132234.1	AMEXTC_0340000047529	STEAP4	2.54743	2.29366e-05	0.00125232
GFZP01045281.1	AMEXTC_0340000192346	Ctnnb1	1.29977	1.87904e-05	0.00110268
GFZP01003515.1	AMEXTC_0340000014178	.	-6.75051	8.21568e-06	0.000720099
GFZP01063552.1	AMEXTC_0340000013501	hspb11	-6.97632	2.38635e-05	0.00128441
GFZP01108013.1	AMEXTC_0340000206209	DKK1	7.63836	1.13944e-05	0.000835966
GFZP01106980.1	AMEXTC_0340000200779	nusap1	2.83205	2.34294e-05	0.00127126
GFZP01057689.1	AMEXTC_0340000269399	HAUS7	2.41484	2.36292e-05	0.0012755
GFZP01073967.1	AMEXTC_0340000053958	.	-2.48347	2.40737e-05	0.00128864
GFZP01073083.1	AMEXTC_0340000051304	.	2.10828	2.39793e-05	0.00128864
GFZP01179034.1	AMEXTC_0340000281118	GAPDH	-3.25946	1.46369e-05	0.000969187
GFZP01177841.1	AMEXTC_0340000266532	LMAN1	1.83354	2.10538e-05	0.00118137
GFZP01015945.1	AMEXTC_0340000060502	MMP13	10.0265	1.09876e-05	0.00082709
GFZP01127729.1	AMEXTC_0340000029549	FBXL22	-4.14378	2.15725e-05	0.00119889
GFZP01163125.1	AMEXTC_0340000178803	.	-5.50652	1.49838e-05	0.00098333
GFZP01102633.1	AMEXTC_0340000177204	Marco	3.05419	2.00943e-05	0.00115061
GFZP01001624.1	AMEXTC_0340000006533	COL5A1	1.77694	1.73733e-05	0.00105822
GFZP01018171.1	AMEXTC_0340000067190	.	7.02272	1.0426e-05	0.000802083
GFZP01007571.1	AMEXTC_0340000030531	TMIGD3	6.58476	9.93654e-06	0.000783817
GFZP01075892.1	AMEXTC_0340000059738	.	4.24936	2.27075e-05	0.00124371
GFZP01178325.1	AMEXTC_0340000272529	NRAP	-6.83617	8.50457e-06	0.000730858
GFZP01053223.1	AMEXTC_0340000234987	Itpripl2	1.85348	2.42338e-05	0.00129315
GFZP01074342.1	AMEXTC_0340000055083	.	2.85599	2.47213e-05	0.00131026
GFZP01006569.1	AMEXTC_0340000026452	.	2.63458	2.38572e-05	0.00128441
GFZP01128996.1	AMEXTC_0340000034584	tpm1	-4.84735	1.60889e-05	0.00102343
GFZP01003007.1	AMEXTC_0340000012161	Myh6	-5.63839	2.15306e-05	0.00119733
GFZP01065575.1	AMEXTC_0340000021619	Perm1	-4.90866	2.48208e-05	0.00131273
GFZP01162654.1	AMEXTC_0340000176107	Pigr	2.53824	2.3654e-05	0.0012755
GFZP01007086.1	AMEXTC_0340000028572	.	-7.17365	9.92826e-06	0.000783817
GFZP01178004.1	AMEXTC_0340000268476	PGM1	-3.18106	1.85229e-05	0.00109436
GFZP01037275.1	AMEXTC_0340000148266	Actr2	1.63551	1.95499e-05	0.00113099
GFZP01005332.1	AMEXTC_0340000021443	tubb	2.36427	2.4782e-05	0.00131196
GFZP01154447.1	AMEXTC_0340000124176	CALU	1.5718	2.21013e-05	0.00121663
GFZP01114520.1	AMEXTC_0340000240767	Adar	2.09785	2.35526e-05	0.00127398
GFZP01123549.1	AMEXTC_0340000012699	.	4.75344	1.69889e-05	0.00104929
GFZP01103053.1	AMEXTC_0340000179435	ACAN	4.11126	2.55382e-05	0.00133735
GFZP01003016.1	AMEXTC_0340000012194	.	1.57084	2.39927e-05	0.00128864
GFZP01063444.1	AMEXTC_0340000013065	Elmo1	1.59423	2.47202e-05	0.00131026
GFZP01117116.1	AMEXTC_0340000260598	COL3A1	2.24916	1.62423e-05	0.00102573
GFZP01002299.1	AMEXTC_0340000009287	cavin4	-3.04477	2.4395e-05	0.00129857
GFZP01007667.1	AMEXTC_0340000030908	.	-5.0253	1.95585e-05	0.00113099
GFZP01177900.1	AMEXTC_0340000267342	pam16-a	-1.60485	2.35353e-05	0.00127384
GFZP01074660.1	AMEXTC_0340000056037	CMLKR1	1.87774	2.41008e-05	0.00128922
GFZP01155866.1	AMEXTC_0340000135315	.	5.41667	9.70134e-06	0.000777948
GFZP01165930.1	AMEXTC_0340000193691	ARHGAP42	5.69385	1.00578e-05	0.000787672
GFZP01111857.1	AMEXTC_0340000226829	PRPF39	1.70003	2.47266e-05	0.00131026
GFZP01127030.1	AMEXTC_0340000026685	.	-4.72065	2.58564e-05	0.00134996
GFZP01062350.1	AMEXTC_0340000008676	Trdn	-4.75329	2.53731e-05	0.00133079
GFZP01131098.1	AMEXTC_0340000043004	.	-6.29624	8.47356e-06	0.000730688
GFZP01082092.1	AMEXTC_0340000078829	MYOZ3	-7.36403	1.08246e-05	0.000819001
GFZP01066206.1	AMEXTC_0340000024176	Itgb3	1.99895	2.47151e-05	0.00131026
GFZP01138978.1	AMEXTC_0340000068443	POSTN	5.3821	9.83064e-06	0.000781673
GFZP01114797.1	AMEXTC_0340000242338	CPT1B	-2.43336	2.24028e-05	0.0012309
GFZP01019146.1	AMEXTC_0340000070245	COX5A	-2.01467	1.9995e-05	0.00114709
GFZP01176631.1	AMEXTC_0340000251532	Efna3	3.62376	2.02784e-05	0.00115422
GFZP01122379.1	AMEXTC_0340000007955	MYH7	-5.15818	1.86272e-05	0.0010968
GFZP01051731.1	AMEXTC_0340000227153	PRDX3	-1.70822	2.1255e-05	0.00118807
GFZP01033293.1	AMEXTC_0340000119986	CDH11	7.41834	1.22065e-05	0.000868376
GFZP01096963.1	AMEXTC_0340000144772	BTC	-4.06955	2.34579e-05	0.00127202
GFZP01013651.1	AMEXTC_0340000053615	FUS	1.92436	2.5936e-05	0.00135249
GFZP01077813.1	AMEXTC_0340000065506	pclaf	2.12506	2.62715e-05	0.00136345
GFZP01055368.1	AMEXTC_0340000246583	.	5.7943	1.48152e-05	0.000975941
GFZP01144044.1	AMEXTC_0340000084461	.	3.49434	2.62977e-05	0.001364
GFZP01061799.1	AMEXTC_0340000006432	.	-5.83895	9.26804e-06	0.000761431
GFZP01162450.1	AMEXTC_0340000174972	Lurap1l	-3.2421	2.40295e-05	0.00128864
GFZP01049336.1	AMEXTC_0340000214557	Rab1A	1.28394	2.14955e-05	0.00119661
GFZP01124433.1	AMEXTC_0340000016232	.	-4.8851	2.01294e-05	0.00115168
GFZP01066301.1	AMEXTC_0340000024552	ROR1	2.2154	2.66439e-05	0.00137459
GFZP01068798.1	AMEXTC_0340000034597	Abr	1.72331	2.51213e-05	0.00132188
GFZP01016813.1	AMEXTC_0340000063109	.	2.96319	2.5177e-05	0.00132401
GFZP01001282.1	AMEXTC_0340000005185	OLFM4	3.9913	2.68536e-05	0.00138132
GFZP01158497.1	AMEXTC_0340000154043	NDUFB7	-2.04765	2.13394e-05	0.00119011
GFZP01134935.1	AMEXTC_0340000056257	UMOD	-3.82915	2.617e-05	0.00136143
GFZP01174395.1	AMEXTC_0340000238780	Arl8b	1.83298	2.66056e-05	0.00137343
GFZP01124638.1	AMEXTC_0340000017073	DOCK8	1.97432	2.59234e-05	0.00135249
GFZP01103233.1	AMEXTC_0340000180308	Ssbp2	-3.01283	2.64913e-05	0.00137078
GFZP01090253.1	AMEXTC_0340000104577	.	-3.043	2.49055e-05	0.00131449
GFZP01168922.1	AMEXTC_0340000210022	rcc1	1.90664	2.50863e-05	0.00132084
GFZP01004692.1	AMEXTC_0340000018880	.	-6.70589	1.08206e-05	0.000819001
GFZP01063747.1	AMEXTC_0340000014298	.	-3.97039	2.48268e-05	0.00131273
GFZP01009301.1	AMEXTC_0340000037440	.	-8.23373	1.20633e-05	0.000863932
GFZP01178024.1	AMEXTC_0340000268778	Ag2	-2.33503	2.67431e-05	0.00137645
GFZP01060169.1	AMEXTC_0340000301939	LAPTM5	1.26105	2.05865e-05	0.00116567
GFZP01014025.1	AMEXTC_0340000054737	.	2.49741	2.71062e-05	0.00138939
GFZP01000994.1	AMEXTC_0340000003994	GIT1	-7.23656	1.14902e-05	0.000838754
GFZP01023616.1	AMEXTC_0340000084377	CAPZB	-3.48475	2.6554e-05	0.00137321
GFZP01130387.1	AMEXTC_0340000040141	RAPGEF2	4.15103	2.72029e-05	0.00139224
GFZP01129629.1	AMEXTC_0340000037145	Sec31a	5.9186	1.11876e-05	0.00083059
GFZP01129491.1	AMEXTC_0340000036600	LRRC14B	-3.47114	2.75971e-05	0.00140463
GFZP01071035.1	AMEXTC_0340000043566	ERVW-1	4.62333	2.76486e-05	0.00140561
GFZP01134499.1	AMEXTC_0340000054949	Slc41a1	-3.47602	2.29832e-05	0.00125408
GFZP01107573.1	AMEXTC_0340000203806	H6PD	2.50546	2.73591e-05	0.00139723
GFZP01046350.1	AMEXTC_0340000198338	MYL2	-4.05034	2.33347e-05	0.00126849
GFZP01115823.1	AMEXTC_0340000247999	PLXNB3	2.12055	2.56289e-05	0.00133969
GFZP01010276.1	AMEXTC_0340000041300	PDGFRA	1.6132	2.41356e-05	0.00128949
GFZP01063785.1	AMEXTC_0340000014443	.	2.68864	2.78243e-05	0.00140796
GFZP01014596.1	AMEXTC_0340000056450	FREM1	6.10429	1.15736e-05	0.000839963
GFZP01010647.1	AMEXTC_0340000042815	.	-2.67983	2.78175e-05	0.00140796
GFZP01060551.1	AMEXTC_0340000001392	.	-1.48864	2.43498e-05	0.00129696
GFZP01125076.1	AMEXTC_0340000018804	ASIC1	2.82567	2.80091e-05	0.00141403
GFZP01073366.1	AMEXTC_0340000052153	Flnc	-4.72077	2.24636e-05	0.00123346
GFZP01160375.1	AMEXTC_0340000163870	cdk1-b	2.68723	2.74514e-05	0.00139967
GFZP01012225.1	AMEXTC_0340000049109	Gdi1	1.78452	2.4135e-05	0.00128949
GFZP01159277.1	AMEXTC_0340000157840	Tf2-11	5.35796	1.08757e-05	0.000820728
GFZP01164060.1	AMEXTC_0340000183480	Msl3	-6.80292	1.06458e-05	0.000812532
GFZP01006270.1	AMEXTC_0340000025242	dusp22a	-4.58209	2.77522e-05	0.00140796
GFZP01140167.1	AMEXTC_0340000072169	MYH7	-6.12413	2.6734e-05	0.00137645
GFZP01135901.1	AMEXTC_0340000059160	.	2.21075	2.7933e-05	0.00141182
GFZP01023914.1	AMEXTC_0340000085373	.	-4.59617	1.3156e-05	0.000907844
GFZP01036956.1	AMEXTC_0340000145967	COX7C	-2.69266	2.85445e-05	0.00143193
GFZP01130448.1	AMEXTC_0340000040377	Phlda1	1.68999	2.55998e-05	0.00133897
GFZP01163678.1	AMEXTC_0340000181549	RAD54L	4.26938	2.30584e-05	0.0012574
GFZP01018034.1	AMEXTC_0340000066778	NDUFA13	-1.87093	2.32476e-05	0.00126534
GFZP01036930.1	AMEXTC_0340000145837	AARS	1.5894	2.50075e-05	0.00131828
GFZP01019659.1	AMEXTC_0340000071844	Cd68	3.40311	2.40361e-05	0.00128864
GFZP01153544.1	AMEXTC_0340000119064	.	-1.91409	2.73325e-05	0.00139688
GFZP01007195.1	AMEXTC_0340000029024	HCK	3.02554	2.87359e-05	0.00143574
GFZP01063177.1	AMEXTC_0340000012034	PHYKPL	2.11985	2.89696e-05	0.00144328
GFZP01117511.1	AMEXTC_0340000264958	NDUFA6	-2.35074	2.49422e-05	0.00131564
GFZP01065427.1	AMEXTC_0340000021029	.	-4.68734	1.75833e-05	0.00106338
GFZP01135108.1	AMEXTC_0340000056777	Ank3	-2.62183	2.87569e-05	0.00143596
GFZP01113715.1	AMEXTC_0340000236543	Lsp1	2.61125	2.8674e-05	0.00143347
GFZP01133529.1	AMEXTC_0340000052037	.	-2.30608	2.66013e-05	0.00137343
GFZP01134518.1	AMEXTC_0340000055006	.	1.86281	2.72098e-05	0.00139224
GFZP01108475.1	AMEXTC_0340000208807	XPO5	1.62852	2.62469e-05	0.00136299
GFZP01002644.1	AMEXTC_0340000010658	Mss51	-4.99319	2.81944e-05	0.00141927
GFZP01075691.1	AMEXTC_0340000059135	fst	-2.42263	2.86196e-05	0.00143296
GFZP01011247.1	AMEXTC_0340000045185	.	-7.17177	1.16708e-05	0.000844856
GFZP01064391.1	AMEXTC_0340000016896	.	-4.07977	2.8174e-05	0.00141906
GFZP01136895.1	AMEXTC_0340000062144	MYBPC3	-5.53016	2.78142e-05	0.00140796
GFZP01104018.1	AMEXTC_0340000184385	LHFPL2	2.02976	2.72608e-05	0.00139403
GFZP01062161.1	AMEXTC_0340000007888	.	-2.35544	2.94209e-05	0.00145435
GFZP01109312.1	AMEXTC_0340000213480	Kif18b	3.03277	2.82834e-05	0.00142129
GFZP01065468.1	AMEXTC_0340000021187	.	-3.2166	2.90128e-05	0.00144365
GFZP01064877.1	AMEXTC_0340000018816	CARNS1	-6.94434	1.2606e-05	0.000885325
GFZP01063932.1	AMEXTC_0340000015022	COX8A	-2.49869	2.69902e-05	0.00138589
GFZP01035334.1	AMEXTC_0340000134412	NT5C3A	-2.35495	2.67197e-05	0.00137645
GFZP01016247.1	AMEXTC_0340000061409	.	2.88079	2.86698e-05	0.00143347
GFZP01072855.1	AMEXTC_0340000050620	FBLN1	4.34099	2.73714e-05	0.00139723
GFZP01084099.1	AMEXTC_0340000085312	mmp18	4.79025	2.50859e-05	0.00132084
GFZP01122876.1	AMEXTC_0340000009974	TMPO	1.23941	2.41967e-05	0.00129196
GFZP01122683.1	AMEXTC_0340000009209	.	-7.26676	1.5082e-05	0.000986803
GFZP01123447.1	AMEXTC_0340000012306	pol	-6.34752	1.07587e-05	0.00081628
GFZP01097249.1	AMEXTC_0340000146624	.	1.67617	2.66884e-05	0.00137607
GFZP01111168.1	AMEXTC_0340000222938	FYTTD1	-3.95707	2.97603e-05	0.00146259
GFZP01068078.1	AMEXTC_0340000031729	.	5.61026	1.56877e-05	0.00100899
GFZP01042888.1	AMEXTC_0340000179606	SEMA3C	-1.67988	2.89894e-05	0.00144344
GFZP01039773.1	AMEXTC_0340000162832	RNF20	1.76788	2.81717e-05	0.00141906
GFZP01161423.1	AMEXTC_0340000169637	MYOZ2	-4.4606	2.94221e-05	0.00145435
GFZP01065683.1	AMEXTC_0340000022044	AXL	3.59467	2.89593e-05	0.00144328
GFZP01153711.1	AMEXTC_0340000120057	.	-2.58059	2.92592e-05	0.00145106
GFZP01052897.1	AMEXTC_0340000233146	.	-2.49072	3.04206e-05	0.00148832
GFZP01171715.1	AMEXTC_0340000224943	FBLIM1	1.53328	2.77124e-05	0.00140721
GFZP01008075.1	AMEXTC_0340000032541	.	-3.30547	2.71348e-05	0.00139003
GFZP01127570.1	AMEXTC_0340000028907	CORO1A	2.20453	2.88602e-05	0.0014403
GFZP01117822.1	AMEXTC_0340000268776	SMYD2	-1.57439	2.62141e-05	0.00136292
GFZP01062612.1	AMEXTC_0340000009726	.	-6.62804	1.5459e-05	0.000998708
GFZP01047649.1	AMEXTC_0340000205306	CTNNBIP1	-1.23662	2.42635e-05	0.00129394
GFZP01073846.1	AMEXTC_0340000053595	.	-5.44718	2.40655e-05	0.00128864
GFZP01126610.1	AMEXTC_0340000024992	ABCG4	8.3582	1.50456e-05	0.000985898
GFZP01042622.1	AMEXTC_0340000178268	.	-5.29838	2.78847e-05	0.0014102
GFZP01166413.1	AMEXTC_0340000196352	Rras2	1.59767	2.47257e-05	0.00131026
GFZP01011964.1	AMEXTC_0340000048068	unc45b	-3.23218	3.103e-05	0.00150629
GFZP01001813.1	AMEXTC_0340000007309	.	-2.33556	3.07864e-05	0.00149806
GFZP01072438.1	AMEXTC_0340000049156	MMP7	6.51553	1.97666e-05	0.00113924
GFZP01084054.1	AMEXTC_0340000085157	.	2.15588	2.83721e-05	0.00142492
GFZP01178401.1	AMEXTC_0340000273719	RNASET2	1.54638	2.76867e-05	0.00140672
GFZP01078193.1	AMEXTC_0340000066650	C1qc	1.81598	2.69024e-05	0.00138301
GFZP01050269.1	AMEXTC_0340000219132	.	3.91619	2.32069e-05	0.00126391
GFZP01074529.1	AMEXTC_0340000055644	.	4.05955	2.06895e-05	0.00116846
GFZP01022223.1	AMEXTC_0340000079874	.	-2.52335	3.1831e-05	0.00152982
GFZP01072780.1	AMEXTC_0340000050395	MYLK2	-4.8851	3.12839e-05	0.00151439
GFZP01111933.1	AMEXTC_0340000227154	PRDX3	-3.07007	2.97258e-05	0.00146172
GFZP01127000.1	AMEXTC_0340000026567	CTSL	1.98737	3.07917e-05	0.00149806
GFZP01043168.1	AMEXTC_0340000181058	PTGER4	1.59811	2.94257e-05	0.00145435
GFZP01017564.1	AMEXTC_0340000065363	EIF3M	-1.7105	2.52935e-05	0.00132851
GFZP01044871.1	AMEXTC_0340000190177	Dzip1l	2.23166	3.20064e-05	0.00153387
GFZP01060686.1	AMEXTC_0340000001940	.	2.98006	3.15316e-05	0.00152081
GFZP01042037.1	AMEXTC_0340000174932	Fkbp14	1.69608	2.94827e-05	0.00145552
GFZP01011366.1	AMEXTC_0340000045668	HECW2	1.79544	3.01067e-05	0.00147628
GFZP01169878.1	AMEXTC_0340000215251	DNAJB4	-3.8576	2.35984e-05	0.0012755
GFZP01051355.1	AMEXTC_0340000225127	Dnajc4	-2.17077	2.95183e-05	0.00145645
GFZP01066688.1	AMEXTC_0340000026126	.	2.4443	3.16348e-05	0.0015246
GFZP01123148.1	AMEXTC_0340000011066	CLPTM1	1.4875	2.92321e-05	0.00145071
GFZP01065285.1	AMEXTC_0340000020466	CD276	2.19553	3.17368e-05	0.00152782
GFZP01008175.1	AMEXTC_0340000032922	anln	2.96744	3.19237e-05	0.0015318
GFZP01068281.1	AMEXTC_0340000032562	TRRAP	1.49238	2.95911e-05	0.00145816
GFZP01072251.1	AMEXTC_0340000048402	Padi2	-7.25171	1.58782e-05	0.00101421
GFZP01019143.1	AMEXTC_0340000070236	H2afy	1.50707	2.96063e-05	0.00145816
GFZP01164986.1	AMEXTC_0340000188717	Tm9sf1	1.50269	2.77742e-05	0.00140796
GFZP01003020.1	AMEXTC_0340000012210	HOXD8	5.23951	1.32706e-05	0.000914304
GFZP01135200.1	AMEXTC_0340000057053	Tspan2	-3.42435	3.20599e-05	0.00153473
GFZP01138308.1	AMEXTC_0340000066390	RPL13A	-1.80262	2.09646e-05	0.00117866
GFZP01162990.1	AMEXTC_0340000178017	GLB1	1.61607	2.7537e-05	0.00140321
GFZP01005646.1	AMEXTC_0340000022698	ARHGEF19	2.97596	3.068e-05	0.00149764
GFZP01008954.1	AMEXTC_0340000036054	.	-4.7401	2.70902e-05	0.00138939
GFZP01068374.1	AMEXTC_0340000032913	Plp1	-3.7312	3.27252e-05	0.0015566
GFZP01052441.1	AMEXTC_0340000230761	PLGRKT	-2.86171	3.2277e-05	0.00154274
GFZP01103774.1	AMEXTC_0340000183037	SERPINE1	2.75388	3.18202e-05	0.00152982
GFZP01006344.1	AMEXTC_0340000025560	.	2.34078	3.27961e-05	0.0015573
GFZP01169756.1	AMEXTC_0340000214634	BCL2L11	5.25838	1.34076e-05	0.000919383
GFZP01170274.1	AMEXTC_0340000217064	FSCN1	1.26087	2.47349e-05	0.00131026
GFZP01138495.1	AMEXTC_0340000066952	CST3	-1.40721	2.62365e-05	0.00136299
GFZP01049049.1	AMEXTC_0340000213064	Ssrp1	1.32548	2.76314e-05	0.00140556
GFZP01066251.1	AMEXTC_0340000024357	C1qa	2.07047	2.60992e-05	0.00135856
GFZP01096985.1	AMEXTC_0340000144927	med29	-1.49701	2.75606e-05	0.00140359
GFZP01009784.1	AMEXTC_0340000039367	.	8.79606	1.97109e-05	0.00113678
GFZP01070715.1	AMEXTC_0340000042258	.	-5.10492	3.07722e-05	0.00149806
GFZP01126395.1	AMEXTC_0340000024119	IGFBP5	-3.62946	3.32057e-05	0.00156485
GFZP01062490.1	AMEXTC_0340000009247	.	-5.70175	3.31315e-05	0.00156485
GFZP01172655.1	AMEXTC_0340000229662	.	2.15171	3.33928e-05	0.00156599
GFZP01127101.1	AMEXTC_0340000026971	DUSP3	-3.18567	3.34868e-05	0.00156955
GFZP01037274.1	AMEXTC_0340000148262	CHPF	2.56671	3.3212e-05	0.00156485
GFZP01016105.1	AMEXTC_0340000060983	.	4.83772	2.69692e-05	0.00138563
GFZP01165586.1	AMEXTC_0340000191782	F10	-2.45595	3.29389e-05	0.00155924
GFZP01141845.1	AMEXTC_0340000077418	.	2.55614	3.32118e-05	0.00156485
GFZP01128696.1	AMEXTC_0340000033394	CD163	3.29316	2.85958e-05	0.00143296
GFZP01066185.1	AMEXTC_0340000024089	NEB	-3.41257	2.8004e-05	0.00141403
GFZP01096799.1	AMEXTC_0340000143484	POLA2	2.01597	3.35085e-05	0.00156973
GFZP01005163.1	AMEXTC_0340000020795	ABCG4	3.37419	3.2879e-05	0.00155924
GFZP01009943.1	AMEXTC_0340000039985	.	-3.84531	3.33674e-05	0.00156599
GFZP01082683.1	AMEXTC_0340000080689	tf-a	3.94089	3.32248e-05	0.00156485
GFZP01069041.1	AMEXTC_0340000035564	SHD	6.28058	1.94847e-05	0.00112914
GFZP01072079.1	AMEXTC_0340000047713	.	6.19476	1.59167e-05	0.00101421
GFZP01166963.1	AMEXTC_0340000199599	.	-7.25376	2.40752e-05	0.00128864
GFZP01077737.1	AMEXTC_0340000065277	GPC6	1.91431	3.01975e-05	0.0014799
GFZP01175775.1	AMEXTC_0340000246602	.	-2.90914	3.41939e-05	0.00158986
GFZP01138010.1	AMEXTC_0340000065492	.	7.84366	1.72746e-05	0.00105496
GFZP01013586.1	AMEXTC_0340000053420	Pkn1	2.58662	3.39244e-05	0.0015824
GFZP01079171.1	AMEXTC_0340000069705	tpm1	-3.59898	3.44211e-05	0.00159617
GFZP01158036.1	AMEXTC_0340000150833	PARP1	1.39656	3.05489e-05	0.00149208
GFZP01012474.1	AMEXTC_0340000050082	.	-6.20659	1.44155e-05	0.000960512
GFZP01050508.1	AMEXTC_0340000220463	tomt	3.44306	3.43543e-05	0.00159577
GFZP01131442.1	AMEXTC_0340000044351	.	2.91995	3.33169e-05	0.0015658
GFZP01071115.1	AMEXTC_0340000043881	M6pr	1.50506	3.08699e-05	0.00150102
GFZP01121616.1	AMEXTC_0340000004900	Ccdc88a	2.56982	3.3755e-05	0.00157788
GFZP01076965.1	AMEXTC_0340000062960	TUBA1D	1.80992	3.36766e-05	0.00157591
GFZP01019254.1	AMEXTC_0340000070598	RPL7L1	-3.60241	3.48345e-05	0.00160876
GFZP01060205.1	AMEXTC_0340000000009	Scin	1.37314	2.86309e-05	0.00143296
GFZP01125536.1	AMEXTC_0340000020671	Fsd1l	-2.44113	3.38405e-05	0.00158103
GFZP01021550.1	AMEXTC_0340000077754	MATN2	-2.65694	3.50181e-05	0.00161514
GFZP01064783.1	AMEXTC_0340000018443	Ppn	-2.94945	3.29088e-05	0.00155924
GFZP01035091.1	AMEXTC_0340000132595	UBE2O	2.01591	3.39528e-05	0.00158269
GFZP01179277.1	AMEXTC_0340000284432	Nup160	1.79113	3.26819e-05	0.00155611
GFZP01048548.1	AMEXTC_0340000210154	CCNG1	-2.53548	2.6353e-05	0.00136567
GFZP01123560.1	AMEXTC_0340000012743	Spn	2.08802	3.4537e-05	0.00159984
GFZP01157349.1	AMEXTC_0340000145901	FAT1	1.44728	3.03659e-05	0.00148648
GFZP01046755.1	AMEXTC_0340000200688	PPARD	1.47075	3.10892e-05	0.00150832
GFZP01112749.1	AMEXTC_0340000231335	ncaph	3.62494	3.45935e-05	0.00160113
GFZP01163781.1	AMEXTC_0340000182024	Rad54l2	1.77742	3.43737e-05	0.00159577
GFZP01159470.1	AMEXTC_0340000158857	RDX	-1.34614	2.83996e-05	0.00142548
GFZP01055850.1	AMEXTC_0340000249360	Dcstamp	6.08696	1.69253e-05	0.00104684
GFZP01012270.1	AMEXTC_0340000049296	MYL1	-4.46921	2.40297e-05	0.00128864
GFZP01112926.1	AMEXTC_0340000232261	NNMT	-2.6792	3.51608e-05	0.00161925
GFZP01153446.1	AMEXTC_0340000118438	tubb	2.48397	3.41014e-05	0.00158726
GFZP01060817.1	AMEXTC_0340000002465	Lyn	2.31184	3.47761e-05	0.00160749
GFZP01101946.1	AMEXTC_0340000173437	TP53INP2	-2.46934	3.52888e-05	0.00162307
GFZP01111079.1	AMEXTC_0340000222356	.	6.49984	1.71324e-05	0.00105218
GFZP01083424.1	AMEXTC_0340000083054	.	5.4404	1.56644e-05	0.00100824
GFZP01115116.1	AMEXTC_0340000243908	ctsd	1.04506	2.70645e-05	0.00138888
GFZP01012235.1	AMEXTC_0340000049151	Mss51	-4.65035	3.61278e-05	0.00165156
GFZP01004875.1	AMEXTC_0340000019636	.	-5.93074	3.21033e-05	0.00153528
GFZP01071882.1	AMEXTC_0340000046933	Col6a6	2.86012	3.20209e-05	0.00153387
GFZP01115033.1	AMEXTC_0340000243429	.	5.0316	1.66882e-05	0.00104323
GFZP01112868.1	AMEXTC_0340000231912	PIMREG	5.62129	1.61798e-05	0.00102573
GFZP01113391.1	AMEXTC_0340000234775	HGF	5.44505	1.58885e-05	0.00101421
GFZP01069019.1	AMEXTC_0340000035471	Smyd1	-4.08119	3.07654e-05	0.00149806
GFZP01003225.1	AMEXTC_0340000013002	Abcc3	1.68765	3.30858e-05	0.00156485
GFZP01021461.1	AMEXTC_0340000077477	NSG2	-5.54558	1.23051e-05	0.000871219
GFZP01144408.1	AMEXTC_0340000085689	TNNT3	-4.377	3.0224e-05	0.00148036
GFZP01110433.1	AMEXTC_0340000218927	MDFIC	1.64808	3.50344e-05	0.00161514
GFZP01129435.1	AMEXTC_0340000036381	.	4.62987	3.29155e-05	0.00155924
GFZP01043544.1	AMEXTC_0340000182907	melk	4.28162	2.92354e-05	0.00145071
GFZP01033250.1	AMEXTC_0340000119719	IGFBP5	-3.55729	3.53173e-05	0.00162307
GFZP01120467.1	AMEXTC_0340000000246	.	-5.50912	1.21845e-05	0.000868327
GFZP01102370.1	AMEXTC_0340000175630	JPH1	-4.699	3.31527e-05	0.00156485
GFZP01136345.1	AMEXTC_0340000060492	.	1.9833	3.68222e-05	0.00167253
GFZP01069741.1	AMEXTC_0340000038401	rcn1	1.58598	3.13939e-05	0.00151634
GFZP01084895.1	AMEXTC_0340000087854	evl	2.32688	3.70765e-05	0.00167994
GFZP01125228.1	AMEXTC_0340000019431	.	-1.74428	3.56303e-05	0.00163569
GFZP01123139.1	AMEXTC_0340000011033	.	-2.42926	3.67055e-05	0.00167045
GFZP01144085.1	AMEXTC_0340000084588	calm2-b	1.35996	2.60864e-05	0.00135856
GFZP01075355.1	AMEXTC_0340000058126	Pcbp4	-2.17001	3.56567e-05	0.00163585
GFZP01157115.1	AMEXTC_0340000144387	Riok3	-1.4041	2.98315e-05	0.00146526
GFZP01023594.1	AMEXTC_0340000084303	NSA2	-1.27954	2.94581e-05	0.00145513
GFZP01124220.1	AMEXTC_0340000015366	ASAP3	2.07427	3.24006e-05	0.00154441
GFZP01063915.1	AMEXTC_0340000014959	Trim39	-1.94558	3.71559e-05	0.00168266
GFZP01079424.1	AMEXTC_0340000070503	MYF6	-6.19799	3.31883e-05	0.00156485
GFZP01083870.1	AMEXTC_0340000084545	.	-6.57883	2.29325e-05	0.00125232
GFZP01016079.1	AMEXTC_0340000060904	.	-3.11631	3.73881e-05	0.00168879
GFZP01080582.1	AMEXTC_0340000074108	ATP5MC2	-3.23431	3.75078e-05	0.00169156
GFZP01117149.1	AMEXTC_0340000260789	C9	3.06019	3.72818e-05	0.00168661
GFZP01044037.1	AMEXTC_0340000185754	Papss1	1.76388	3.20741e-05	0.00153473
GFZP01073091.1	AMEXTC_0340000051328	KERA	6.03939	1.9222e-05	0.00111971
GFZP01112589.1	AMEXTC_0340000230479	PYGM	-3.78258	2.48909e-05	0.00131449
GFZP01056200.1	AMEXTC_0340000251203	GADD45A	-2.63801	3.80735e-05	0.00170296
GFZP01059013.1	AMEXTC_0340000286172	romo1	-1.33955	2.962e-05	0.00145816
GFZP01016725.1	AMEXTC_0340000062845	CHPF	2.15794	3.7738e-05	0.0016958
GFZP01047401.1	AMEXTC_0340000203921	ZFYVE26	1.97445	3.73259e-05	0.00168773
GFZP01131119.1	AMEXTC_0340000043083	.	5.83353	1.86076e-05	0.0010968
GFZP01078364.1	AMEXTC_0340000067164	.	-1.50876	2.46205e-05	0.00130977
GFZP01015520.1	AMEXTC_0340000059227	PEX19	-1.47384	3.32697e-05	0.00156541
GFZP01130336.1	AMEXTC_0340000039945	Transposon	-5.37903	3.84642e-05	0.00171332
GFZP01125038.1	AMEXTC_0340000018649	.	-5.7604	1.76683e-05	0.00106615
GFZP01066429.1	AMEXTC_0340000025079	.	-6.92193	2.33571e-05	0.00126892
GFZP01061611.1	AMEXTC_0340000005682	CFAP97D1	-5.70233	1.70335e-05	0.00104951
GFZP01007910.1	AMEXTC_0340000031864	Btk	1.79812	3.68919e-05	0.00167253
GFZP01000956.1	AMEXTC_0340000003848	KLHL31	-3.34183	3.29445e-05	0.00155924
GFZP01070652.1	AMEXTC_0340000042000	.	-5.93688	3.33163e-05	0.0015658
GFZP01046557.1	AMEXTC_0340000199587	.	6.26834	1.98463e-05	0.00114232
GFZP01177221.1	AMEXTC_0340000259528	dhx9	1.39863	3.36974e-05	0.00157603
GFZP01118757.1	AMEXTC_0340000280180	POLR3A	1.51314	3.60399e-05	0.00164927
GFZP01057527.1	AMEXTC_0340000267539	HMGB2	1.37179	3.15084e-05	0.00152081
GFZP01070709.1	AMEXTC_0340000042228	hatching	8.21687	2.17377e-05	0.00120346
GFZP01129869.1	AMEXTC_0340000038098	hatching	3.74659	3.93246e-05	0.00173839
GFZP01132906.1	AMEXTC_0340000050168	ATP2A1	-5.41918	3.13531e-05	0.00151634
GFZP01133094.1	AMEXTC_0340000050732	gjc1	3.2021	3.85018e-05	0.00171332
GFZP01069121.1	AMEXTC_0340000035902	.	4.0002	3.44694e-05	0.00159755
GFZP01166586.1	AMEXTC_0340000197342	.	-3.14665	3.79274e-05	0.00169905
GFZP01112399.1	AMEXTC_0340000229417	ANKRD10	1.86463	3.91242e-05	0.00173393
GFZP01002129.1	AMEXTC_0340000008589	.	-4.21285	3.65486e-05	0.00166468
GFZP01107354.1	AMEXTC_0340000202691	SBNO2	1.76626	3.6849e-05	0.00167253
GFZP01008579.1	AMEXTC_0340000034528	.	5.47615	2.08034e-05	0.00117413
GFZP01114874.1	AMEXTC_0340000242649	Tnik	1.88309	3.92122e-05	0.00173695
GFZP01070099.1	AMEXTC_0340000039800	DPT	-1.52739	2.92978e-05	0.00145215
GFZP01078406.1	AMEXTC_0340000067290	Ces1c	2.43113	4.01629e-05	0.00176114
GFZP01065696.1	AMEXTC_0340000022097	.	5.45748	1.84168e-05	0.00109191
GFZP01122772.1	AMEXTC_0340000009560	FERMT2	-1.30848	3.23584e-05	0.00154325
GFZP01172880.1	AMEXTC_0340000230943	PTH2R	5.43635	1.84465e-05	0.00109207
GFZP01033169.1	AMEXTC_0340000119251	.	3.87421	2.63612e-05	0.00136567
GFZP01109366.1	AMEXTC_0340000213711	ALG10	1.5736	3.75761e-05	0.00169376
GFZP01148307.1	AMEXTC_0340000097919	.	-7.28637	1.87236e-05	0.0010995
GFZP01168730.1	AMEXTC_0340000209123	COX16	-1.70596	3.72396e-05	0.00168558
GFZP01063213.1	AMEXTC_0340000012177	SLC30A10	2.06606	4.02569e-05	0.00176349
GFZP01067848.1	AMEXTC_0340000030828	.	-5.14184	2.09291e-05	0.00117817
GFZP01116042.1	AMEXTC_0340000249299	LOXL2	2.85258	3.81438e-05	0.00170348
GFZP01062833.1	AMEXTC_0340000010600	EFNA5	2.00869	3.94509e-05	0.00174308
GFZP01002814.1	AMEXTC_0340000011350	PCDH7	3.65569	4.03669e-05	0.00176653
GFZP01094196.1	AMEXTC_0340000123925	TSC22D3	-1.40978	3.58138e-05	0.00164065
GFZP01012437.1	AMEXTC_0340000049970	.	-2.34675	4.09992e-05	0.00178345
GFZP01146098.1	AMEXTC_0340000090926	YIPF7	-4.54885	3.806e-05	0.00170296
GFZP01033055.1	AMEXTC_0340000118505	.	-2.73036	3.83416e-05	0.00170969
GFZP01069930.1	AMEXTC_0340000039146	Tuba4a	-5.9887	2.81028e-05	0.00141712
GFZP01109107.1	AMEXTC_0340000212166	PLPP5	2.24547	4.13293e-05	0.00179333
GFZP01068012.1	AMEXTC_0340000031484	SORBS1	6.72638	2.1189e-05	0.00118635
GFZP01136507.1	AMEXTC_0340000060979	F2RL2	2.58778	4.14867e-05	0.00179657
GFZP01017897.1	AMEXTC_0340000066367	cystm1	-3.31207	3.99771e-05	0.00175911
GFZP01010537.1	AMEXTC_0340000042338	.	-2.80289	3.78019e-05	0.00169677
GFZP01130373.1	AMEXTC_0340000040085	GOLGB1	1.18517	3.36623e-05	0.00157591
GFZP01010609.1	AMEXTC_0340000042648	ASPN	-1.83812	3.46017e-05	0.00160113
GFZP01130241.1	AMEXTC_0340000039578	pdcd1	4.08066	3.0467e-05	0.00148892
GFZP01175522.1	AMEXTC_0340000245141	igf2-b	2.05564	3.74985e-05	0.00169156
GFZP01074722.1	AMEXTC_0340000056223	MYOZ3	-8.19416	2.66038e-05	0.00137343
GFZP01071750.1	AMEXTC_0340000046411	Asb12	-5.46039	1.73766e-05	0.00105822
GFZP01124601.1	AMEXTC_0340000016930	HDAC7	1.34463	3.6092e-05	0.00165079
GFZP01071927.1	AMEXTC_0340000047108	CCDC141	-3.37667	3.27277e-05	0.0015566
GFZP01007853.1	AMEXTC_0340000031647	.	-5.3747	1.45064e-05	0.000963618
GFZP01098145.1	AMEXTC_0340000152998	Actr3	1.37818	3.12466e-05	0.00151343
GFZP01064808.1	AMEXTC_0340000018540	DUSP8	-5.03974	3.07302e-05	0.00149806
GFZP01128136.1	AMEXTC_0340000031166	.	-2.51832	3.76556e-05	0.00169472
GFZP01108713.1	AMEXTC_0340000209987	GNAI2	1.55258	3.78415e-05	0.00169677
GFZP01060217.1	AMEXTC_0340000000055	hdac9	-2.05078	4.20151e-05	0.00180867
GFZP01060385.1	AMEXTC_0340000000722	loxl3b	2.21441	4.02287e-05	0.00176314
GFZP01112512.1	AMEXTC_0340000230000	.	4.53636	1.92198e-05	0.00111971
GFZP01159763.1	AMEXTC_0340000160387	METTL27	-1.39232	3.67931e-05	0.00167253
GFZP01007607.1	AMEXTC_0340000030672	MLIP	-4.87943	3.32725e-05	0.00156541
GFZP01007069.1	AMEXTC_0340000028503	.	-4.11643	3.04465e-05	0.00148875
GFZP01014664.1	AMEXTC_0340000056654	.	4.91181	1.99937e-05	0.00114709
GFZP01064370.1	AMEXTC_0340000016799	tgfb2	1.96563	4.15815e-05	0.001798
GFZP01144308.1	AMEXTC_0340000085334	FUCA2	1.82557	3.87456e-05	0.00172154
GFZP01002992.1	AMEXTC_0340000012101	Hk2	4.29565	3.89814e-05	0.00172848
GFZP01074468.1	AMEXTC_0340000055461	ATF1	1.60563	3.85019e-05	0.00171332
GFZP01122779.1	AMEXTC_0340000009585	MXRA5	2.00376	3.27739e-05	0.00155709
GFZP01003842.1	AMEXTC_0340000015477	Ca9	-7.7545	2.12962e-05	0.00118884
GFZP01062054.1	AMEXTC_0340000007460	.	5.15908	1.9422e-05	0.00112834
GFZP01014657.1	AMEXTC_0340000056633	.	9.15642	2.3749e-05	0.00127983
GFZP01125357.1	AMEXTC_0340000019937	Ephb2	2.19618	3.97424e-05	0.00175152
GFZP01176360.1	AMEXTC_0340000249963	Atp5md	-1.81615	3.19609e-05	0.00153268
GFZP01138791.1	AMEXTC_0340000067840	Uqcrq	-2.07439	4.29313e-05	0.00182956
GFZP01025031.1	AMEXTC_0340000088883	.	5.30735	1.99906e-05	0.00114709
GFZP01072690.1	AMEXTC_0340000050125	MFHAS1	2.78184	4.29992e-05	0.00183111
GFZP01022689.1	AMEXTC_0340000081353	OCSTAMP	6.04034	2.13462e-05	0.00119011
GFZP01132630.1	AMEXTC_0340000049115	.	4.28649	3.33556e-05	0.00156599
GFZP01075128.1	AMEXTC_0340000057443	WNT11	-2.30347	4.19752e-05	0.00180867
GFZP01143513.1	AMEXTC_0340000082697	.	2.88796	4.29418e-05	0.00182956
GFZP01121221.1	AMEXTC_0340000003268	Rhog	2.47708	4.32918e-05	0.00183908
GFZP01126631.1	AMEXTC_0340000025080	creld2-b	2.23076	4.18171e-05	0.0018046
GFZP01128080.1	AMEXTC_0340000030947	CNTN1	-2.64327	4.32002e-05	0.00183608
GFZP01010968.1	AMEXTC_0340000044092	sec22b	2.45387	4.29255e-05	0.00182956
GFZP01106623.1	AMEXTC_0340000198956	TBC1D17	-2.46498	4.22566e-05	0.00181279
GFZP01034337.1	AMEXTC_0340000125860	CYP46A1	-2.37578	4.31769e-05	0.00183599
GFZP01016354.1	AMEXTC_0340000061731	Pol	3.31543	4.00156e-05	0.00175911
GFZP01177721.1	AMEXTC_0340000265009	WLS	1.44704	3.49274e-05	0.00161192
GFZP01000352.1	AMEXTC_0340000001403	.	1.89048	4.24755e-05	0.00181725
GFZP01076560.1	AMEXTC_0340000061744	pla2g2e.S	3.93496	2.9227e-05	0.00145071
GFZP01062298.1	AMEXTC_0340000008457	.	5.04229	3.92706e-05	0.00173831
GFZP01130218.1	AMEXTC_0340000039485	.	3.06775	4.22125e-05	0.00181279
GFZP01168868.1	AMEXTC_0340000209779	Rnd3	1.28383	3.51967e-05	0.00162005
GFZP01049475.1	AMEXTC_0340000215252	DNAJB4	-5.14464	2.00959e-05	0.00115061
GFZP01017110.1	AMEXTC_0340000064001	.	-6.08341	2.04403e-05	0.00116159
GFZP01107068.1	AMEXTC_0340000201213	BCL6	2.67043	4.38589e-05	0.00185592
GFZP01017891.1	AMEXTC_0340000066349	NDUFA5	-2.03535	3.81395e-05	0.00170348
GFZP01129143.1	AMEXTC_0340000035170	NEXN	-3.76706	3.76832e-05	0.00169508
GFZP01159990.1	AMEXTC_0340000161816	FREM1	5.02356	2.02426e-05	0.0011537
GFZP01011676.1	AMEXTC_0340000046915	TCAP	-6.01634	3.18015e-05	0.00152982
GFZP01011960.1	AMEXTC_0340000048053	Scimp	2.25416	4.44904e-05	0.00187277
GFZP01049613.1	AMEXTC_0340000215943	Map3k7cl	-3.32253	4.37054e-05	0.00185303
GFZP01070697.1	AMEXTC_0340000042178	MFSD1	2.08399	4.04932e-05	0.0017685
GFZP01019387.1	AMEXTC_0340000071003	BVES	-3.60339	4.28879e-05	0.00182956
GFZP01018084.1	AMEXTC_0340000066928	.	-1.48686	3.18694e-05	0.00153082
GFZP01060429.1	AMEXTC_0340000000894	TBATA	-5.52683	1.68381e-05	0.00104565
GFZP01062402.1	AMEXTC_0340000008885	Fam78b	-5.6999	2.17096e-05	0.00120344
GFZP01079152.1	AMEXTC_0340000069645	RPS21	-1.58307	3.23148e-05	0.00154325
GFZP01123984.1	AMEXTC_0340000014434	C1QTNF3	-2.3726	4.34781e-05	0.00184519
GFZP01073359.1	AMEXTC_0340000052132	LPAR2	2.21224	4.49112e-05	0.00188035
GFZP01011298.1	AMEXTC_0340000045389	WNT-5B	5.12947	2.25861e-05	0.0012394
GFZP01067945.1	AMEXTC_0340000031201	.	-6.03206	4.4696e-05	0.00187633
GFZP01007219.1	AMEXTC_0340000029131	ACKR4	2.20157	4.49349e-05	0.00188044
GFZP01119511.1	AMEXTC_0340000290162	kdelr2	1.35133	3.41314e-05	0.0015878
GFZP01074139.1	AMEXTC_0340000054474	IL31RA	3.65382	4.09534e-05	0.00178284
GFZP01008851.1	AMEXTC_0340000035613	HS3ST3B1	3.03693	4.43253e-05	0.0018684
GFZP01009759.1	AMEXTC_0340000039271	Mcoln1	1.68391	4.30678e-05	0.00183265
GFZP01098185.1	AMEXTC_0340000153304	PCP4	-3.30947	4.46765e-05	0.00187633
GFZP01176123.1	AMEXTC_0340000248513	Atp6ap2	1.62372	3.46495e-05	0.00160249
GFZP01077510.1	AMEXTC_0340000064596	.	-4.73085	4.52675e-05	0.00188803
GFZP01166383.1	AMEXTC_0340000196217	Trak1	-2.16273	4.52221e-05	0.00188793
GFZP01007095.1	AMEXTC_0340000028611	unc5b-b	2.37169	4.47073e-05	0.00187633
GFZP01095630.1	AMEXTC_0340000135154	Aldh6a1	-1.31009	3.40016e-05	0.00158345
GFZP01016556.1	AMEXTC_0340000062337	hypothetical	-3.32859	4.22939e-05	0.00181337
GFZP01015164.1	AMEXTC_0340000058158	ZNF3	-2.7864	4.53422e-05	0.00188932
GFZP01166001.1	AMEXTC_0340000193988	RAB13	1.43348	3.68938e-05	0.00167253
GFZP01036352.1	AMEXTC_0340000141667	Slc35a2	1.85526	4.5028e-05	0.00188163
GFZP01078139.1	AMEXTC_0340000066488	RPL32	-1.33371	2.94212e-05	0.00145435
GFZP01126542.1	AMEXTC_0340000024712	IL18	2.80302	4.55019e-05	0.00189416
GFZP01019327.1	AMEXTC_0340000070820	.	-3.15494	3.97263e-05	0.00175152
GFZP01142884.1	AMEXTC_0340000080687	col2a1	5.67255	2.26433e-05	0.00124176
GFZP01004668.1	AMEXTC_0340000018786	lmnb2.S	1.78115	3.68771e-05	0.00167253
GFZP01000893.1	AMEXTC_0340000003575	.	-3.56832	4.0092e-05	0.00175931
GFZP01008148.1	AMEXTC_0340000032825	RYR1	-4.60274	4.53e-05	0.00188846
GFZP01133698.1	AMEXTC_0340000052544	SPI1	2.37545	4.59129e-05	0.0019058
GFZP01177292.1	AMEXTC_0340000260407	AURKA	3.64794	4.60517e-05	0.00190777
GFZP01075223.1	AMEXTC_0340000057729	Selp	-5.71199	1.78393e-05	0.00107363
GFZP01058632.1	AMEXTC_0340000281125	Frg1	-1.36853	4.04554e-05	0.00176845
GFZP01120469.1	AMEXTC_0340000000254	LAMB2	-3.04632	3.82617e-05	0.001707
GFZP01121681.1	AMEXTC_0340000005164	.	5.21279	2.20346e-05	0.0012145
GFZP01060548.1	AMEXTC_0340000001378	NCAM1	5.64124	2.53084e-05	0.00132851
GFZP01066159.1	AMEXTC_0340000023965	.	5.17929	2.19904e-05	0.00121283
GFZP01125439.1	AMEXTC_0340000020259	Fyb1	3.43799	3.96253e-05	0.00174902
GFZP01002848.1	AMEXTC_0340000011497	FMO3	-2.4759	4.15642e-05	0.001798
GFZP01003429.1	AMEXTC_0340000013837	MRPS21	-1.53753	4.1581e-05	0.001798
GFZP01130787.1	AMEXTC_0340000041734	SLTM	1.49605	4.10465e-05	0.00178461
GFZP01078471.1	AMEXTC_0340000067485	Rpl14	-1.38319	2.90268e-05	0.00144365
GFZP01052957.1	AMEXTC_0340000233428	MRPS35	-1.59972	4.10756e-05	0.00178498
GFZP01017772.1	AMEXTC_0340000065990	.	-4.80911	4.56342e-05	0.00189876
GFZP01003353.1	AMEXTC_0340000013513	.	-5.89968	2.18424e-05	0.00120696
GFZP01063931.1	AMEXTC_0340000015019	CEACAM6	3.41934	4.38838e-05	0.00185608
GFZP01130145.1	AMEXTC_0340000039194	Ccl19	-2.03888	4.25368e-05	0.00181854
GFZP01036934.1	AMEXTC_0340000145853	LGALS9	2.45171	3.50873e-05	0.00161672
GFZP01010768.1	AMEXTC_0340000043299	MYOF	2.17715	4.01009e-05	0.00175931
GFZP01135864.1	AMEXTC_0340000059049	znf593	-4.10866	4.09648e-05	0.00178284
GFZP01096320.1	AMEXTC_0340000139942	eif3k	-1.36563	3.33899e-05	0.00156599
GFZP01073698.1	AMEXTC_0340000053150	.	2.15638	4.52679e-05	0.00188803
GFZP01007359.1	AMEXTC_0340000029681	Slc39a14	1.71258	4.46699e-05	0.00187633
GFZP01006418.1	AMEXTC_0340000025864	Sftpd	5.97862	2.63933e-05	0.00136652
GFZP01117094.1	AMEXTC_0340000260425	MCM3AP	1.40271	4.24416e-05	0.00181725
GFZP01129126.1	AMEXTC_0340000035109	CARNS1	-4.40095	3.62234e-05	0.0016542
GFZP01004633.1	AMEXTC_0340000018644	SPI1	2.98986	4.71975e-05	0.0019357
GFZP01176587.1	AMEXTC_0340000251051	Sec13	1.30277	3.79741e-05	0.00170026
GFZP01133775.1	AMEXTC_0340000052775	.	2.54617	4.79037e-05	0.00195156
GFZP01061932.1	AMEXTC_0340000006992	PALMD	-2.44674	4.79117e-05	0.00195156
GFZP01128506.1	AMEXTC_0340000032657	SEMA7A	2.88624	4.50068e-05	0.00188163
GFZP01135677.1	AMEXTC_0340000058487	Pradc1	-1.43459	4.28283e-05	0.0018292
GFZP01166262.1	AMEXTC_0340000195514	KTN1	-1.36083	3.99982e-05	0.00175911
GFZP01132032.1	AMEXTC_0340000046731	UCP3	-4.91229	3.28449e-05	0.00155876
GFZP01058523.1	AMEXTC_0340000279862	kif22	3.12677	4.65304e-05	0.00192026
GFZP01174369.1	AMEXTC_0340000238677	AGL	-1.51074	4.37615e-05	0.00185451
GFZP01093830.1	AMEXTC_0340000121908	apt	-6.71602	4.62251e-05	0.0019132
GFZP01124364.1	AMEXTC_0340000015953	.	-2.33958	4.88317e-05	0.00197426
GFZP01133122.1	AMEXTC_0340000050816	AVIL	1.74807	4.21098e-05	0.00181095
GFZP01077474.1	AMEXTC_0340000064488	R3HDM4	-1.34695	3.95324e-05	0.0017458
GFZP01066201.1	AMEXTC_0340000024151	PLXNC1	2.92207	4.80426e-05	0.00195415
GFZP01138606.1	AMEXTC_0340000067285	MGST3	-2.30178	3.62235e-05	0.0016542
GFZP01056616.1	AMEXTC_0340000256845	uhrf1	2.35486	4.54773e-05	0.00189404
GFZP01117586.1	AMEXTC_0340000265973	Adamts4	5.0404	2.48743e-05	0.00131444
GFZP01163917.1	AMEXTC_0340000182746	TNFRSF21	1.71607	4.48673e-05	0.00187942
GFZP01036762.1	AMEXTC_0340000144774	.	2.63773	4.90787e-05	0.00197782
GFZP01109008.1	AMEXTC_0340000211720	COX14	-1.47401	4.05464e-05	0.00176994
GFZP01123432.1	AMEXTC_0340000012249	.	-3.50134	4.90605e-05	0.00197782
GFZP01073153.1	AMEXTC_0340000051514	Dynll2	-4.73815	4.67393e-05	0.00192157
GFZP01073607.1	AMEXTC_0340000052876	.	4.6432	4.148e-05	0.00179657
GFZP01153007.1	AMEXTC_0340000115276	Rpl26	-1.94101	3.31483e-05	0.00156485
GFZP01062608.1	AMEXTC_0340000009712	FHDC1	2.31619	4.9399e-05	0.00198981
GFZP01004333.1	AMEXTC_0340000017455	.	5.90161	2.57565e-05	0.00134555
GFZP01064645.1	AMEXTC_0340000017883	BBIP1	-1.89378	4.58998e-05	0.0019058
GFZP01117198.1	AMEXTC_0340000261220	NDUFC1	-1.98095	3.96678e-05	0.00175001
GFZP01007447.1	AMEXTC_0340000030034	NEU1	2.34134	4.6263e-05	0.0019132
GFZP01011053.1	AMEXTC_0340000044408	.	-2.31403	4.99643e-05	0.00200239
GFZP01124811.1	AMEXTC_0340000017752	.	5.62026	2.53822e-05	0.00133079
GFZP01161371.1	AMEXTC_0340000169215	ATP2A2	-5.28514	3.13874e-05	0.00151634
GFZP01011388.1	AMEXTC_0340000045768	SLC6A6	-4.82896	2.33324e-05	0.00126849
GFZP01156422.1	AMEXTC_0340000139283	GPR17	2.50277	4.85839e-05	0.00196973
GFZP01127405.1	AMEXTC_0340000028217	HK1	-2.96681	3.93029e-05	0.00173831
GFZP01074861.1	AMEXTC_0340000056640	THBS2	5.87239	2.86058e-05	0.00143296
GFZP01054183.1	AMEXTC_0340000240028	Shf	8.11527	2.91586e-05	0.00144937
GFZP01000239.1	AMEXTC_0340000000933	MPZ	-2.88089	3.62722e-05	0.00165556
GFZP01068598.1	AMEXTC_0340000033819	Cirbp	1.76625	3.48405e-05	0.00160876
GFZP01118529.1	AMEXTC_0340000277570	isoc1	-1.36625	4.36131e-05	0.00185002
GFZP01050499.1	AMEXTC_0340000220413	NUP188	1.86713	4.5123e-05	0.00188469
GFZP01005590.1	AMEXTC_0340000022474	.	3.08524	4.29195e-05	0.00182956
GFZP01009047.1	AMEXTC_0340000036438	RPE65	3.66898	4.24805e-05	0.00181725
[truncated: 22,894 more rows]

## Sheet: 8 dpa vs. 3 dpa
Additional file B. Soft tissue DEGs between each regeneration stage/treatment vs. homeostatic control.
	Transcript	Symbol	logFC	P.Value	adj.P.Val
GFZP01153072.1	AMEXTC_0340000115825	.	-3.89699	1.3752e-08	0.00119761
GFZP01131414.1	AMEXTC_0340000044247	VCAN	2.17151	8.76968e-08	0.00190929
GFZP01037372.1	AMEXTC_0340000148994	eef1b	7.08718	6.97732e-08	0.00190929
GFZP01001120.1	AMEXTC_0340000004529	CDH6	4.79943	8.11173e-08	0.00190929
GFZP01065542.1	AMEXTC_0340000021479	COL12A1	2.84853	2.97753e-07	0.00387902
GFZP01014800.1	AMEXTC_0340000057063	CTSK	9.37252	1.3591e-07	0.00236717
GFZP01073949.1	AMEXTC_0340000053904	KERA	3.85853	3.35028e-07	0.00387902
GFZP01024120.1	AMEXTC_0340000086089	.	2.36897	4.43801e-07	0.00387902
GFZP01137905.1	AMEXTC_0340000065176	CPZ	2.58901	7.0402e-07	0.00510919
GFZP01018808.1	AMEXTC_0340000069203	COX7C	-2.22396	7.91067e-07	0.0052993
GFZP01006836.1	AMEXTC_0340000027546	mmp13	3.09775	9.49885e-07	0.00590869
GFZP01000511.1	AMEXTC_0340000002045	NOTCH2	1.73306	1.31768e-06	0.00590894
GFZP01174577.1	AMEXTC_0340000239954	FLNA	2.15422	1.40749e-06	0.00590894
GFZP01122553.1	AMEXTC_0340000008681	Abtb2	2.82362	1.39299e-06	0.00590894
GFZP01000752.1	AMEXTC_0340000003012	.	2.42949	1.53877e-06	0.00590894
GFZP01065529.1	AMEXTC_0340000021425	COL11A1	3.06215	1.83208e-06	0.00590894
GFZP01077461.1	AMEXTC_0340000064449	CYP27B1	2.69473	1.92917e-06	0.00590894
GFZP01017541.1	AMEXTC_0340000065294	Lgals5	-2.39428	2.0461e-06	0.00593955
GFZP01125877.1	AMEXTC_0340000022016	Itga11	2.52739	1.9677e-06	0.00590894
GFZP01136089.1	AMEXTC_0340000059724	.	3.89842	1.88961e-06	0.00590894
GFZP01045055.1	AMEXTC_0340000191175	Col12a1	3.23315	2.35048e-06	0.00641412
GFZP01157349.1	AMEXTC_0340000145901	FAT1	1.97199	2.6192e-06	0.00641412
GFZP01172721.1	AMEXTC_0340000230034	EPHB3	1.95211	2.6515e-06	0.00641412
GFZP01008080.1	AMEXTC_0340000032564	.	4.68937	2.5886e-06	0.00641412
GFZP01009789.1	AMEXTC_0340000039385	CDH11	2.141	2.94222e-06	0.0067428
GFZP01009966.1	AMEXTC_0340000040070	.	-1.76162	3.33995e-06	0.00676425
GFZP01018299.1	AMEXTC_0340000067574	CYP27B1	2.78	3.12658e-06	0.00676425
GFZP01011183.1	AMEXTC_0340000044929	CD59	4.4908	2.45274e-06	0.00641412
GFZP01135787.1	AMEXTC_0340000058817	col2a1	3.97518	2.83359e-06	0.00666936
GFZP01102952.1	AMEXTC_0340000178947	Itga11	2.09758	3.69766e-06	0.00731851
GFZP01137470.1	AMEXTC_0340000063871	MYCN	3.28978	3.17887e-06	0.00676425
GFZP01109901.1	AMEXTC_0340000216301	MYOF	4.34053	3.28393e-06	0.00676425
GFZP01127890.1	AMEXTC_0340000030188	Angptl2	2.40004	4.05905e-06	0.00768448
GFZP01171538.1	AMEXTC_0340000224081	MIF	-3.59157	4.31342e-06	0.00777706
GFZP01008043.1	AMEXTC_0340000032406	MRC2	2.19112	4.46516e-06	0.00777706
GFZP01018294.1	AMEXTC_0340000067559	Erh	5.94062	1.67259e-06	0.00590894
GFZP01130460.1	AMEXTC_0340000040424	IGFBP3	1.93246	5.00476e-06	0.00807119
GFZP01004615.1	AMEXTC_0340000018570	THBS2	2.32627	4.41088e-06	0.00777706
GFZP01132099.1	AMEXTC_0340000046986	Col26a1	2.93318	4.93915e-06	0.00807119
GFZP01004870.1	AMEXTC_0340000019613	FAT1	2.04071	5.30001e-06	0.00827121
GFZP01161154.1	AMEXTC_0340000167881	P4HA1	2.07699	5.34593e-06	0.00827121
GFZP01127370.1	AMEXTC_0340000028076	CLDN5	2.78531	5.53299e-06	0.00827121
GFZP01135257.1	AMEXTC_0340000057224	Prtn3	-2.16057	5.65996e-06	0.00827121
GFZP01061496.1	AMEXTC_0340000005238	Col6a6	2.56934	5.69865e-06	0.00827121
GFZP01103774.1	AMEXTC_0340000183037	SERPINE1	-2.32402	6.08688e-06	0.00841399
GFZP01083505.1	AMEXTC_0340000083321	gag-pol	1.38378	6.32615e-06	0.00860812
GFZP01013924.1	AMEXTC_0340000054434	mmp13	2.7026	5.89336e-06	0.00827789
GFZP01009931.1	AMEXTC_0340000039935	Fbn2	2.00517	5.83035e-06	0.00827789
GFZP01009513.1	AMEXTC_0340000038294	ADAMTS17	3.87764	6.68962e-06	0.00896266
GFZP01007482.1	AMEXTC_0340000030170	prkra-a	-8.04654	4.3273e-07	0.00387902
GFZP01160326.1	AMEXTC_0340000163558	MMP13	2.53285	7.13347e-06	0.00927202
GFZP01067247.1	AMEXTC_0340000028403	FAT4	2.36472	7.1102e-06	0.00927202
GFZP01112219.1	AMEXTC_0340000228495	PHACTR4	8.38363	4.45424e-07	0.00387902
GFZP01138629.1	AMEXTC_0340000067354	AVD	-2.93367	7.58174e-06	0.00943233
GFZP01076766.1	AMEXTC_0340000062362	Rcn1	2.46257	7.34911e-06	0.00927543
GFZP01014230.1	AMEXTC_0340000055352	SH3KBP1	7.75671	5.94874e-07	0.00470956
GFZP01018304.1	AMEXTC_0340000067589	rps20	-9.20567	9.33782e-06	0.0104256
GFZP01034981.1	AMEXTC_0340000131787	PXDN	1.76804	8.73586e-06	0.0100101
GFZP01008715.1	AMEXTC_0340000035079	EPHA4	2.45927	9.92396e-06	0.0105633
GFZP01045530.1	AMEXTC_0340000193703	MMP13	5.26017	5.54916e-06	0.00827121
GFZP01101384.1	AMEXTC_0340000170463	EPHA2	1.9731	1.03218e-05	0.0105633
GFZP01120147.1	AMEXTC_0340000298894	LOC101932961	1.46273	9.86846e-06	0.0105633
GFZP01000572.1	AMEXTC_0340000002295	LOC108697507	3.56801	8.65832e-06	0.0100101
GFZP01051947.1	AMEXTC_0340000228128	.	1.7058	1.03476e-05	0.0105633
GFZP01122880.1	AMEXTC_0340000009990	Dchs1	1.89968	1.08989e-05	0.0109096
GFZP01009188.1	AMEXTC_0340000036994	Emilin1	2.00808	9.78825e-06	0.0105633
GFZP01094132.1	AMEXTC_0340000123582	SUGP2	-9.61645	1.18609e-06	0.00590894
GFZP01040704.1	AMEXTC_0340000167558	DISP1	1.70776	1.1386e-05	0.0111349
GFZP01083518.1	AMEXTC_0340000083363	.	1.85106	1.1891e-05	0.0111349
GFZP01033293.1	AMEXTC_0340000119986	CDH11	5.2262	7.896e-06	0.00968495
GFZP01072855.1	AMEXTC_0340000050620	FBLN1	9.23597	1.35693e-06	0.00590894
GFZP01034693.1	AMEXTC_0340000129489	CIRBP	1.28131	1.00953e-05	0.0105633
GFZP01126477.1	AMEXTC_0340000024454	spr	4.22521	9.2333e-06	0.0104256
GFZP01008379.1	AMEXTC_0340000033748	.	1.79836	1.1364e-05	0.0111349
GFZP01071882.1	AMEXTC_0340000046933	Col6a6	3.23742	1.25639e-05	0.0113241
GFZP01072438.1	AMEXTC_0340000049156	MMP7	3.74884	1.23308e-05	0.0113241
GFZP01044058.1	AMEXTC_0340000185851	.	1.76654	1.31603e-05	0.0113241
GFZP01072321.1	AMEXTC_0340000048693	KIF26A	1.45041	1.2621e-05	0.0113241
GFZP01001663.1	AMEXTC_0340000006708	SRD5A2	1.89326	1.32634e-05	0.0113241
GFZP01068424.1	AMEXTC_0340000033127	gag-pol	1.34737	1.29824e-05	0.0113241
GFZP01057431.1	AMEXTC_0340000266504	PTK7	1.72358	1.36157e-05	0.0114014
GFZP01121429.1	AMEXTC_0340000004123	.	3.22571	1.17911e-05	0.0111349
GFZP01004352.1	AMEXTC_0340000017531	hisat	-6.56651	1.2453e-06	0.00590894
GFZP01059187.1	AMEXTC_0340000288682	Rrbp1	1.52435	1.41037e-05	0.0115871
GFZP01039177.1	AMEXTC_0340000159414	.	3.27127	1.03083e-05	0.0105633
GFZP01018139.1	AMEXTC_0340000067094	.	6.67714	1.90321e-06	0.00590894
GFZP01124716.1	AMEXTC_0340000017372	MYO10	1.58064	1.50553e-05	0.0121399
GFZP01121630.1	AMEXTC_0340000004958	cd99l2	1.88344	1.40441e-05	0.0115871
GFZP01132585.1	AMEXTC_0340000048935	Megf6	2.04352	1.55878e-05	0.0122296
GFZP01073134.1	AMEXTC_0340000051457	.	7.17437	1.89396e-06	0.00590894
GFZP01010012.1	AMEXTC_0340000040249	LAMA1	2.38295	1.58176e-05	0.012299
GFZP01165285.1	AMEXTC_0340000190227	SRD5A2	2.02328	1.46584e-05	0.0119303
GFZP01035972.1	AMEXTC_0340000138910	MYH9	1.38866	1.3467e-05	0.0113863
GFZP01014903.1	AMEXTC_0340000057373	MATN4	8.71589	2.51217e-06	0.00641412
GFZP01127550.1	AMEXTC_0340000028830	SEC31A	1.91204	1.61287e-05	0.0124299
GFZP01010631.1	AMEXTC_0340000042749	Col11a1	2.78192	1.5477e-05	0.0122296
GFZP01061189.1	AMEXTC_0340000003969	APELA	3.42466	1.18013e-05	0.0111349
GFZP01130774.1	AMEXTC_0340000041682	.	6.00329	1.96463e-06	0.00590894
GFZP01075689.1	AMEXTC_0340000059129	IGFBP5	2.08213	1.71149e-05	0.0128489
GFZP01016556.1	AMEXTC_0340000062337	hypothetical	-3.73471	1.31104e-05	0.0113241
GFZP01009320.1	AMEXTC_0340000037525	S1PR3	2.035	1.88528e-05	0.0134485
GFZP01168857.1	AMEXTC_0340000209736	FBLN1	2.01525	1.81653e-05	0.0132921
GFZP01136764.1	AMEXTC_0340000061751	SPARC	2.81589	1.90087e-05	0.0134485
GFZP01093908.1	AMEXTC_0340000122330	ARHGDIA	-11.1184	3.83588e-06	0.00742336
GFZP01015945.1	AMEXTC_0340000060502	MMP13	3.50024	2.02594e-05	0.0134485
GFZP01078486.1	AMEXTC_0340000067530	.	2.86285	1.98952e-05	0.0134485
GFZP01064370.1	AMEXTC_0340000016799	tgfb2	2.1022	2.03844e-05	0.0134485
GFZP01134651.1	AMEXTC_0340000055405	.	6.75837	3.29215e-06	0.00676425
GFZP01165054.1	AMEXTC_0340000188994	MECOM	2.34555	2.2044e-05	0.0140126
GFZP01016052.1	AMEXTC_0340000060823	Csrp1	12.2947	4.76683e-06	0.00798315
GFZP01123529.1	AMEXTC_0340000012621	IGSF10	2.17026	2.01065e-05	0.0134485
GFZP01016910.1	AMEXTC_0340000063400	.	2.57069	2.27571e-05	0.014361
GFZP01144485.1	AMEXTC_0340000085958	COL12A1	2.38763	1.97467e-05	0.0134485
GFZP01069886.1	AMEXTC_0340000038979	Col8a1	2.183	2.32543e-05	0.0145692
GFZP01093095.1	AMEXTC_0340000117411	LYZ	-1.30426	1.8236e-05	0.0132921
GFZP01131568.1	AMEXTC_0340000044860	EPHA7	1.88457	2.44074e-05	0.0149281
GFZP01154148.1	AMEXTC_0340000122528	aplnr	6.71745	4.26729e-06	0.00777706
GFZP01134065.1	AMEXTC_0340000053647	Ppn	2.29549	2.4547e-05	0.0149281
GFZP01113234.1	AMEXTC_0340000233760	Ssbp3	1.39089	2.453e-05	0.0149281
GFZP01013397.1	AMEXTC_0340000052851	APCDD1	1.77952	2.56086e-05	0.0149281
GFZP01069251.1	AMEXTC_0340000036446	SMO	1.63014	2.60556e-05	0.0149281
GFZP01017806.1	AMEXTC_0340000066093	.	2.53863	2.46993e-05	0.0149281
GFZP01077205.1	AMEXTC_0340000063680	CPXM1	2.03672	2.52265e-05	0.0149281
GFZP01079527.1	AMEXTC_0340000070815	.	-2.04677	2.52391e-05	0.0149281
GFZP01137116.1	AMEXTC_0340000062808	CTSK	1.63614	2.13432e-05	0.0139173
GFZP01172646.1	AMEXTC_0340000229613	Efemp2	1.67129	2.51663e-05	0.0149281
GFZP01065033.1	AMEXTC_0340000019459	.	5.8784	4.64467e-06	0.00793109
GFZP01133122.1	AMEXTC_0340000050816	AVIL	1.79633	2.78993e-05	0.0157616
GFZP01065450.1	AMEXTC_0340000021116	.	2.59796	2.95123e-05	0.0157616
GFZP01006850.1	AMEXTC_0340000027601	SFTPC	6.58492	3.00559e-05	0.0157616
GFZP01121249.1	AMEXTC_0340000003375	ADGRL2	1.50108	2.91433e-05	0.0157616
GFZP01172414.1	AMEXTC_0340000228466	PPP2R5D	-2.35128	3.03699e-05	0.0157616
GFZP01114225.1	AMEXTC_0340000238983	FERMT2	1.64091	2.97968e-05	0.0157616
GFZP01017615.1	AMEXTC_0340000065517	RPL7L1	-3.39773	3.05872e-05	0.0157616
GFZP01124367.1	AMEXTC_0340000015963	coq8a	1.75446	2.90118e-05	0.0157616
GFZP01007273.1	AMEXTC_0340000029344	mef2d	7.94634	7.25941e-06	0.00927543
GFZP01065070.1	AMEXTC_0340000019606	hypothetical	-3.66948	2.96107e-05	0.0157616
GFZP01010533.1	AMEXTC_0340000042325	POSTN	3.60944	2.77919e-05	0.0157616
GFZP01120419.1	AMEXTC_0340000000056	SEMA5A	2.02291	3.07946e-05	0.0157752
GFZP01016506.1	AMEXTC_0340000062187	SUGP2	1.58613	2.9332e-05	0.0157616
GFZP01006796.1	AMEXTC_0340000027381	.	3.27336	2.4309e-05	0.0149281
GFZP01163573.1	AMEXTC_0340000181063	Tagln	1.29903	2.83144e-05	0.0157616
GFZP01009047.1	AMEXTC_0340000036438	RPE65	3.47294	2.5515e-05	0.0149281
GFZP01081322.1	AMEXTC_0340000076417	SLC25A4	-3.40969	3.3414e-05	0.0167235
GFZP01073509.1	AMEXTC_0340000052582	.	2.08989	3.40029e-05	0.0168249
GFZP01117883.1	AMEXTC_0340000269364	MDH2	-2.23082	3.01331e-05	0.0157616
GFZP01012004.1	AMEXTC_0340000048225	.	6.6345	8.50433e-06	0.0100101
GFZP01017858.1	AMEXTC_0340000066249	.	-7.82997	8.60637e-06	0.0100101
GFZP01006583.1	AMEXTC_0340000026511	col2a1	3.97819	3.51916e-05	0.0170261
GFZP01130768.1	AMEXTC_0340000041661	FREM2	2.76797	3.60452e-05	0.0170963
GFZP01010671.1	AMEXTC_0340000042907	.	3.35085	3.5406e-05	0.0170352
GFZP01016814.1	AMEXTC_0340000063112	SNX14	-7.0906	8.22765e-06	0.00995157
GFZP01068026.1	AMEXTC_0340000031539	.	2.5648	3.70109e-05	0.0171443
GFZP01005870.1	AMEXTC_0340000023604	FBLN1	2.31158	3.33482e-05	0.0167235
GFZP01060338.1	AMEXTC_0340000000533	.	2.70978	3.76087e-05	0.0171476
GFZP01144474.1	AMEXTC_0340000085920	DDX21	-10.1045	1.17342e-05	0.0111349
GFZP01121051.1	AMEXTC_0340000002589	PROS1	1.45465	3.65146e-05	0.0170963
GFZP01111079.1	AMEXTC_0340000222356	.	6.90882	1.04316e-05	0.0105633
GFZP01123317.1	AMEXTC_0340000011770	Cpxm1	2.12162	3.68364e-05	0.0171443
GFZP01036690.1	AMEXTC_0340000144213	LAMB1	1.63999	3.60359e-05	0.0170963
GFZP01069622.1	AMEXTC_0340000037920	.	2.60632	3.90269e-05	0.0171883
GFZP01124028.1	AMEXTC_0340000014615	fn1	2.17118	3.05043e-05	0.0157616
GFZP01128492.1	AMEXTC_0340000032601	Asph	1.66028	3.96406e-05	0.0171883
GFZP01134695.1	AMEXTC_0340000055537	WIPF1	-2.78159	4.32157e-05	0.0178364
GFZP01155210.1	AMEXTC_0340000130566	HP1BP3	1.34604	3.86245e-05	0.0171883
GFZP01177933.1	AMEXTC_0340000267551	ddost	1.65013	3.95727e-05	0.0171883
GFZP01076600.1	AMEXTC_0340000061864	PLS3	1.54947	4.13345e-05	0.0175593
GFZP01122815.1	AMEXTC_0340000009730	Cthrc1	1.62236	3.75589e-05	0.0171476
GFZP01010276.1	AMEXTC_0340000041300	PDGFRA	1.46357	3.95945e-05	0.0171883
GFZP01015160.1	AMEXTC_0340000058146	HTRA1	1.76076	4.08068e-05	0.0175106
GFZP01064470.1	AMEXTC_0340000017205	Tnfsf10	1.27473	3.94571e-05	0.0171883
GFZP01014505.1	AMEXTC_0340000056177	.	-1.79658	4.60989e-05	0.0182481
GFZP01116382.1	AMEXTC_0340000251034	Pnpla6	-6.29122	1.25776e-05	0.0113241
GFZP01153940.1	AMEXTC_0340000121370	.	-1.39996	4.19563e-05	0.0175937
GFZP01037601.1	AMEXTC_0340000150598	PFKM	-2.88787	4.25419e-05	0.0176419
GFZP01164993.1	AMEXTC_0340000188756	POL	3.31304	3.24921e-05	0.0164512
GFZP01006029.1	AMEXTC_0340000024275	SLC4A2	4.29019	4.73937e-05	0.0185082
GFZP01077737.1	AMEXTC_0340000065277	GPC6	1.75524	4.39412e-05	0.0179656
GFZP01016489.1	AMEXTC_0340000062136	gatm	-2.51144	4.78257e-05	0.0185935
GFZP01142884.1	AMEXTC_0340000080687	col2a1	6.08153	1.29022e-05	0.0113241
GFZP01126014.1	AMEXTC_0340000022561	COL6A3	1.99175	4.19828e-05	0.0175937
GFZP01008373.1	AMEXTC_0340000033728	Fbn2	1.22904	4.53722e-05	0.0181926
GFZP01004648.1	AMEXTC_0340000018711	Gpx7	1.34272	4.46541e-05	0.0181675
GFZP01159114.1	AMEXTC_0340000157048	IGFBP5	2.27787	4.48525e-05	0.0181675
GFZP01122779.1	AMEXTC_0340000009585	MXRA5	1.89038	4.22236e-05	0.0175937
GFZP01009114.1	AMEXTC_0340000036706	CMLKR1	-1.82604	5.07278e-05	0.01896
GFZP01073091.1	AMEXTC_0340000051328	KERA	3.77516	4.20679e-05	0.0175937
GFZP01166453.1	AMEXTC_0340000196541	Srsf4	-13.0555	1.9533e-05	0.0134485
GFZP01015234.1	AMEXTC_0340000058368	cat	-9.17865	1.77877e-05	0.0132398
GFZP01121387.1	AMEXTC_0340000003958	COL6A3	3.20521	3.63835e-05	0.0170963
GFZP01172950.1	AMEXTC_0340000231333	selenon	2.64113	5.36969e-05	0.0194511
GFZP01154508.1	AMEXTC_0340000124487	PCSK2	5.17489	1.67922e-05	0.0127899
GFZP01060327.1	AMEXTC_0340000000491	.	3.32824	5.0541e-05	0.01896
GFZP01134718.1	AMEXTC_0340000055606	PRNP	1.68813	5.1253e-05	0.0190744
GFZP01000249.1	AMEXTC_0340000000971	SETBP1	1.41292	5.16753e-05	0.0191498
GFZP01005638.1	AMEXTC_0340000022669	CD69	-7.24066	1.68895e-05	0.0127899
GFZP01164060.1	AMEXTC_0340000183480	Msl3	-6.50751	1.53019e-05	0.0122255
GFZP01053733.1	AMEXTC_0340000237528	SRPX	2.04696	5.68868e-05	0.0201384
GFZP01125029.1	AMEXTC_0340000018616	Mical3	6.53818	1.83158e-05	0.0132921
GFZP01070659.1	AMEXTC_0340000042030	GANAB	1.07672	4.94522e-05	0.0186433
GFZP01001995.1	AMEXTC_0340000008030	Sall3	1.72357	5.58697e-05	0.0198591
GFZP01008851.1	AMEXTC_0340000035613	HS3ST3B1	2.65852	5.88113e-05	0.0206402
GFZP01017187.1	AMEXTC_0340000064232	Col9a2	6.15698	1.87618e-05	0.0134485
GFZP01073223.1	AMEXTC_0340000051724	CTSK	6.10895	2.17326e-05	0.0140126
GFZP01155987.1	AMEXTC_0340000136092	MMP14	1.37417	4.70587e-05	0.0184601
GFZP01128999.1	AMEXTC_0340000034595	.	1.79619	6.25973e-05	0.0209585
GFZP01101881.1	AMEXTC_0340000173079	VLDLR	1.97926	6.28135e-05	0.0209585
GFZP01070575.1	AMEXTC_0340000041691	pol	6.01682	1.97721e-05	0.0134485
GFZP01079632.1	AMEXTC_0340000071134	.	1.89666	6.5911e-05	0.0215787
GFZP01159277.1	AMEXTC_0340000157840	Tf2-11	4.97776	2.0331e-05	0.0134485
GFZP01033474.1	AMEXTC_0340000121012	cmbl	-6.98247	2.19376e-05	0.0140126
GFZP01071195.1	AMEXTC_0340000044182	.	-1.11864	5.53533e-05	0.0197561
GFZP01045281.1	AMEXTC_0340000192346	Ctnnb1	1.10841	5.29601e-05	0.0193785
GFZP01004422.1	AMEXTC_0340000017804	CCDC80	1.66134	5.32265e-05	0.0193945
GFZP01154414.1	AMEXTC_0340000124026	.	-1.60794	5.38286e-05	0.0194511
GFZP01005874.1	AMEXTC_0340000023623	ITGA8	1.78405	6.6805e-05	0.0217081
GFZP01019363.1	AMEXTC_0340000070928	Rps15	-2.94676	5.45595e-05	0.0195529
GFZP01009720.1	AMEXTC_0340000039115	VWDE	2.1689	6.80893e-05	0.0217317
GFZP01178066.1	AMEXTC_0340000269280	BAMBI	2.12923	6.83213e-05	0.0217317
GFZP01066888.1	AMEXTC_0340000026924	Vasn	1.39137	6.43715e-05	0.021315
GFZP01014444.1	AMEXTC_0340000055994	SLC25A4	-3.02258	5.92525e-05	0.0206402
GFZP01126733.1	AMEXTC_0340000025493	.	6.07623	2.60067e-05	0.0149281
GFZP01071631.1	AMEXTC_0340000045940	tcaf	1.53745	6.54123e-05	0.0214962
GFZP01003399.1	AMEXTC_0340000013714	.	5.33297	2.14146e-05	0.0139173
GFZP01077063.1	AMEXTC_0340000063254	Eif4a1	2.16306	6.01535e-05	0.0207878
GFZP01071876.1	AMEXTC_0340000046910	CASP7	7.6696	2.84538e-05	0.0157616
GFZP01070463.1	AMEXTC_0340000041239	STC2	1.88952	7.27271e-05	0.0223011
GFZP01009852.1	AMEXTC_0340000039633	Fbp2	-2.58514	6.53379e-05	0.0214962
GFZP01060543.1	AMEXTC_0340000001363	P3h3	6.17585	2.58354e-05	0.0149281
GFZP01044142.1	AMEXTC_0340000186261	Bmp7	2.18871	7.488e-05	0.0226424
GFZP01050137.1	AMEXTC_0340000218447	.	-5.5236	1.99885e-05	0.0134485
GFZP01063177.1	AMEXTC_0340000012034	PHYKPL	1.67755	7.52527e-05	0.0226763
GFZP01121709.1	AMEXTC_0340000005286	.	2.9076	7.64618e-05	0.0228823
GFZP01135190.1	AMEXTC_0340000057023	.	2.67587	7.41404e-05	0.0224968
GFZP01111978.1	AMEXTC_0340000227352	CCNG2	2.79078	7.40809e-05	0.0224968
GFZP01157679.1	AMEXTC_0340000148269	Plin3	-1.45936	6.80031e-05	0.0217317
GFZP01017070.1	AMEXTC_0340000063881	FBLN1	6.21597	2.88021e-05	0.0157616
GFZP01001783.1	AMEXTC_0340000007195	timp3	-1.34654	7.11495e-05	0.0219721
GFZP01170103.1	AMEXTC_0340000216302	Myof	-3.53416	7.83951e-05	0.0231463
GFZP01070723.1	AMEXTC_0340000042284	SNRPB	-1.43427	6.81551e-05	0.0217317
GFZP01064449.1	AMEXTC_0340000017121	EPHA3	7.82257	3.36195e-05	0.0167302
GFZP01015571.1	AMEXTC_0340000059380	ERVW-1	1.98126	8.16749e-05	0.0235789
GFZP01083452.1	AMEXTC_0340000083145	tm2d2	5.82079	2.85441e-05	0.0157616
GFZP01047927.1	AMEXTC_0340000206985	.	3.25018	6.40594e-05	0.0212927
GFZP01068152.1	AMEXTC_0340000032012	TERT	-1.60772	7.58826e-05	0.0227873
GFZP01152986.1	AMEXTC_0340000115117	NMRK2	-1.33745	6.23406e-05	0.0209585
GFZP01012163.1	AMEXTC_0340000048857	KAZALD1	1.44329	5.43403e-05	0.0195529
GFZP01012262.1	AMEXTC_0340000049264	HTRA1	1.49726	7.08538e-05	0.0219586
GFZP01137062.1	AMEXTC_0340000062646	Col6a6	6.24881	3.13785e-05	0.0159803
GFZP01017851.1	AMEXTC_0340000066228	SLC25A4	-3.17451	7.68871e-05	0.0229308
GFZP01019215.1	AMEXTC_0340000070475	Rps27	-3.4665	6.17507e-05	0.0209585
GFZP01064656.1	AMEXTC_0340000017932	RTase	1.83804	8.47264e-05	0.0241917
GFZP01014969.1	AMEXTC_0340000057572	Col9a1	6.14998	3.44594e-05	0.0169544
GFZP01122047.1	AMEXTC_0340000006620	MSLNL	4.90581	6.88176e-05	0.021776
GFZP01107279.1	AMEXTC_0340000202360	C7	2.087	8.58831e-05	0.0242832
GFZP01019016.1	AMEXTC_0340000069847	PMP2	-1.38181	6.9395e-05	0.0218124
GFZP01075584.1	AMEXTC_0340000058813	.	2.1955	8.63142e-05	0.0243261
GFZP01138564.1	AMEXTC_0340000067159	KRT12	5.1981	8.76809e-05	0.0243631
GFZP01062534.1	AMEXTC_0340000009416	IL17RD	1.6932	8.7151e-05	0.0243631
GFZP01135373.1	AMEXTC_0340000057574	Efemp2	1.87409	7.96375e-05	0.0233324
GFZP01174449.1	AMEXTC_0340000239095	PLS3	1.0333	7.33642e-05	0.0224175
GFZP01066068.1	AMEXTC_0340000023579	Prdm16	2.13385	8.95229e-05	0.0243631
GFZP01066317.1	AMEXTC_0340000024616	.	6.23301	3.50752e-05	0.0170261
GFZP01069121.1	AMEXTC_0340000035902	.	2.69501	8.88793e-05	0.0243631
GFZP01012435.1	AMEXTC_0340000049964	PCDH18	2.27406	8.79746e-05	0.0243631
GFZP01072014.1	AMEXTC_0340000047449	.	1.73614	7.93642e-05	0.0233324
GFZP01128186.1	AMEXTC_0340000031367	.	2.18436	8.06606e-05	0.023493
GFZP01071528.1	AMEXTC_0340000045501	xpr1	1.46992	7.8407e-05	0.0231463
GFZP01018779.1	AMEXTC_0340000069112	PSMD4	-7.79984	3.74938e-05	0.0171476
GFZP01084054.1	AMEXTC_0340000085157	.	1.77204	8.12332e-05	0.0235789
GFZP01005269.1	AMEXTC_0340000021196	Col8a2	2.21131	8.95173e-05	0.0243631
GFZP01133829.1	AMEXTC_0340000052937	hypothetical	-1.99643	8.17679e-05	0.0235789
GFZP01069326.1	AMEXTC_0340000036743	ASPH	2.67596	8.86351e-05	0.0243631
GFZP01001228.1	AMEXTC_0340000004963	.	2.517	9.12777e-05	0.0246099
GFZP01064805.1	AMEXTC_0340000018525	PCDH18	2.58262	9.01007e-05	0.024444
GFZP01112522.1	AMEXTC_0340000230043	Atxn2l	2.58727	9.34364e-05	0.0249292
GFZP01117141.1	AMEXTC_0340000260757	Sox4	1.30039	8.58025e-05	0.0242832
GFZP01127506.1	AMEXTC_0340000028640	TNC	0.998963	6.23371e-05	0.0209585
GFZP01051395.1	AMEXTC_0340000225343	KAT7	6.97158	4.08403e-05	0.0175106
GFZP01138238.1	AMEXTC_0340000066179	.	5.43807	3.47785e-05	0.0170153
GFZP01137586.1	AMEXTC_0340000064219	.	5.59306	3.61296e-05	0.0170963
GFZP01003384.1	AMEXTC_0340000013646	PRSS27	4.17609	4.93188e-05	0.0186433
GFZP01135673.1	AMEXTC_0340000058475	ccdc124-a	-1.54427	8.69457e-05	0.0243631
GFZP01071994.1	AMEXTC_0340000047371	TMEFF1	1.82579	9.62716e-05	0.0252075
GFZP01040405.1	AMEXTC_0340000165924	NGFR	1.61312	9.41319e-05	0.0249292
GFZP01126715.1	AMEXTC_0340000025418	.	4.08136	4.86285e-05	0.0186433
GFZP01077335.1	AMEXTC_0340000064071	CPZ	2.38358	9.30821e-05	0.0249292
GFZP01042326.1	AMEXTC_0340000176620	Rcor2	1.95613	9.99154e-05	0.0252075
GFZP01061142.1	AMEXTC_0340000003774	.	1.88702	8.81026e-05	0.0243631
GFZP01061878.1	AMEXTC_0340000006763	COLEC12	1.38287	9.24241e-05	0.0248421
GFZP01016813.1	AMEXTC_0340000063109	.	2.04141	0.000100646	0.0252075
GFZP01014664.1	AMEXTC_0340000056654	.	4.52459	3.9637e-05	0.0171883
GFZP01066793.1	AMEXTC_0340000026543	.	2.30308	9.88016e-05	0.0252075
GFZP01123007.1	AMEXTC_0340000010492	.	2.2378	9.95601e-05	0.0252075
GFZP01073400.1	AMEXTC_0340000052255	Naa10	-3.21042	9.73787e-05	0.0252075
GFZP01018322.1	AMEXTC_0340000067643	.	-9.10693	4.90767e-05	0.0186433
GFZP01159990.1	AMEXTC_0340000161816	FREM1	4.64335	3.89586e-05	0.0171883
GFZP01019254.1	AMEXTC_0340000070598	RPL7L1	-3.14411	0.000104318	0.0258823
GFZP01166290.1	AMEXTC_0340000195663	Serpine2	1.32981	8.92553e-05	0.0243631
GFZP01136936.1	AMEXTC_0340000062267	NASP	10.2111	5.19183e-05	0.0191583
GFZP01000994.1	AMEXTC_0340000003994	GIT1	-6.21001	4.37337e-05	0.0179651
GFZP01062712.1	AMEXTC_0340000010119	adssl1-b	-2.67357	9.41464e-05	0.0249292
GFZP01011916.1	AMEXTC_0340000047869	Znf423	1.25047	9.68653e-05	0.0252075
GFZP01013464.1	AMEXTC_0340000053053	GLCAK2	1.52048	9.90006e-05	0.0252075
GFZP01128985.1	AMEXTC_0340000034541	Unc5c	3.00646	0.000107158	0.0262873
GFZP01128690.1	AMEXTC_0340000033372	.	3.2501	9.44917e-05	0.0249361
GFZP01138383.1	AMEXTC_0340000066615	.	-3.31813	8.27712e-05	0.0237895
GFZP01122565.1	AMEXTC_0340000008730	pol	6.15935	4.54175e-05	0.0181926
GFZP01013336.1	AMEXTC_0340000052668	MAT1A	5.11214	3.96717e-05	0.0171883
GFZP01133005.1	AMEXTC_0340000050465	.	-6.0457	4.10188e-05	0.0175106
GFZP01011504.1	AMEXTC_0340000046231	Mfap2	1.84478	7.80018e-05	0.0231463
GFZP01070987.1	AMEXTC_0340000043371	DDX51	-3.88256	0.00010247	0.0254963
GFZP01094252.1	AMEXTC_0340000124204	.	-1.47011	0.00010073	0.0252075
GFZP01172379.1	AMEXTC_0340000228308	Anks3	5.80513	4.55409e-05	0.0181926
GFZP01165274.1	AMEXTC_0340000190176	Col16a1	4.11884	0.000109796	0.0266969
GFZP01122832.1	AMEXTC_0340000009800	slc9b2	1.64998	9.99784e-05	0.0252075
GFZP01144044.1	AMEXTC_0340000084461	.	2.26307	0.000109726	0.0266969
GFZP01128322.1	AMEXTC_0340000031896	.	1.7906	9.90211e-05	0.0252075
GFZP01013369.1	AMEXTC_0340000052767	Mrc2	2.10324	0.00010199	0.0254496
GFZP01017309.1	AMEXTC_0340000064598	FBLN7	2.925	0.000113089	0.026982
GFZP01069438.1	AMEXTC_0340000037185	MSLNL	4.53068	6.14464e-05	0.0209585
GFZP01061248.1	AMEXTC_0340000004208	RSPO2	3.79028	0.000112336	0.02695
GFZP01012809.1	AMEXTC_0340000051087	.	5.37532	4.57643e-05	0.0181983
GFZP01126490.1	AMEXTC_0340000024504	B3GNT2	2.1619	0.000115437	0.027096
GFZP01005646.1	AMEXTC_0340000022698	ARHGEF19	2.00757	0.000115561	0.027096
GFZP01060454.1	AMEXTC_0340000000983	.	4.89674	4.92969e-05	0.0186433
GFZP01131442.1	AMEXTC_0340000044351	.	2.00321	0.000116678	0.027096
GFZP01126671.1	AMEXTC_0340000025233	MYOM2	-2.63106	0.000105692	0.0261487
GFZP01122650.1	AMEXTC_0340000009067	ANG2	-5.22723	3.86746e-05	0.0171883
GFZP01014099.1	AMEXTC_0340000054959	.	5.66675	4.85879e-05	0.0186433
GFZP01066154.1	AMEXTC_0340000023950	PRPF8	1.25352	9.63949e-05	0.0252075
GFZP01079489.1	AMEXTC_0340000070701	rps3a	-5.13136	9.09963e-05	0.0246099
GFZP01174265.1	AMEXTC_0340000238179	EIF4G3	5.51063	4.89137e-05	0.0186433
GFZP01139036.1	AMEXTC_0340000068645	.	-3.12426	0.000116147	0.027096
GFZP01039106.1	AMEXTC_0340000159066	CTSK	2.57365	0.000121143	0.0275403
GFZP01045333.1	AMEXTC_0340000192613	Trex2	-1.76261	0.000114262	0.027096
GFZP01018081.1	AMEXTC_0340000066919	BOLA2	-1.96872	0.000106817	0.0262776
GFZP01074861.1	AMEXTC_0340000056640	THBS2	2.93548	0.000120831	0.0275403
GFZP01139681.1	AMEXTC_0340000070672	Lhx2	2.51271	0.000121316	0.0275403
GFZP01124900.1	AMEXTC_0340000018104	Ncam1	1.65856	0.000106471	0.0262668
GFZP01074529.1	AMEXTC_0340000055644	.	2.21538	0.000123359	0.0275666
GFZP01016341.1	AMEXTC_0340000061692	hypothetical	-1.69715	0.000123452	0.0275666
GFZP01102251.1	AMEXTC_0340000174982	RASSF5	-4.51149	6.65618e-05	0.0217081
GFZP01121682.1	AMEXTC_0340000005168	.	4.46084	5.2336e-05	0.019231
GFZP01007230.1	AMEXTC_0340000029179	Angptl2	1.39219	8.92722e-05	0.0243631
GFZP01062946.1	AMEXTC_0340000011065	RARRES1	-2.16137	9.819e-05	0.0252075
GFZP01115047.1	AMEXTC_0340000243517	Qsox1	1.28354	0.000110054	0.0266969
GFZP01019355.1	AMEXTC_0340000070904	RPLP0	-1.30296	9.91258e-05	0.0252075
GFZP01066626.1	AMEXTC_0340000025887	Gpbp1l1	1.40978	0.000125041	0.0278499
GFZP01005241.1	AMEXTC_0340000021087	Cd209d	-1.87044	0.000131762	0.0285681
GFZP01080319.1	AMEXTC_0340000073277	.	3.01077	0.000121544	0.0275403
GFZP01081859.1	AMEXTC_0340000078091	.	4.65615	7.01316e-05	0.0218124
GFZP01014961.1	AMEXTC_0340000057548	.	1.50085	0.00011758	0.0272329
GFZP01009803.1	AMEXTC_0340000039446	HOXA10	2.25539	0.000133301	0.0287229
GFZP01004027.1	AMEXTC_0340000016220	COL28A1	4.73369	0.000100079	0.0252075
GFZP01122208.1	AMEXTC_0340000007277	ARSD	2.4865	0.000127131	0.0280514
GFZP01135989.1	AMEXTC_0340000059424	.	5.66644	6.70957e-05	0.0217215
GFZP01132467.1	AMEXTC_0340000048457	xiap	-6.05451	5.97607e-05	0.0207343
GFZP01010340.1	AMEXTC_0340000041566	SHOX	1.81818	0.000133975	0.0287229
GFZP01167406.1	AMEXTC_0340000201966	Chchd2	-1.51705	0.000121754	0.0275403
GFZP01143247.1	AMEXTC_0340000081842	.	5.22079	6.19129e-05	0.0209585
GFZP01083490.1	AMEXTC_0340000083271	.	4.85066	5.90979e-05	0.0206402
GFZP01078445.1	AMEXTC_0340000067407	xk81b2	4.50868	0.000137415	0.0290459
GFZP01064787.1	AMEXTC_0340000018458	CILP2	3.66669	0.000133406	0.0287229
GFZP01062715.1	AMEXTC_0340000010137	Prpf40a	-1.81517	0.000141654	0.0291634
GFZP01064617.1	AMEXTC_0340000017780	UGGT2	1.43708	0.000134645	0.0287269
GFZP01068753.1	AMEXTC_0340000034409	.	2.56733	0.000146172	0.0295832
GFZP01133357.1	AMEXTC_0340000051521	LOC106733090	1.43415	0.000139648	0.0290462
GFZP01124894.1	AMEXTC_0340000018079	ZIC2	4.5192	5.71438e-05	0.0201475
GFZP01131683.1	AMEXTC_0340000045314	PTGFRN	1.40998	0.000136219	0.0288633
GFZP01138491.1	AMEXTC_0340000066939	.	-4.66175	4.68223e-05	0.0184505
GFZP01072104.1	AMEXTC_0340000047812	CRYBG1	1.25129	0.000121238	0.0275403
GFZP01034235.1	AMEXTC_0340000125237	.	3.10053	0.000135903	0.0288633
GFZP01101577.1	AMEXTC_0340000171595	ywhaq	-2.59227	0.000129956	0.0284355
GFZP01025031.1	AMEXTC_0340000088883	.	4.56431	6.83748e-05	0.0217317
GFZP01050051.1	AMEXTC_0340000217983	Ank3	5.63097	6.96838e-05	0.0218124
GFZP01123333.1	AMEXTC_0340000011839	.	-2.13278	0.00013904	0.0290462
GFZP01038384.1	AMEXTC_0340000155391	AXDND1	7.45181	7.98414e-05	0.0233324
GFZP01076125.1	AMEXTC_0340000060437	IGFBP5	1.73432	0.000126879	0.0280514
GFZP01115283.1	AMEXTC_0340000244968	Enc1	1.20696	0.00013944	0.0290462
GFZP01145880.1	AMEXTC_0340000090250	PFKM	-2.67604	0.00014354	0.0292064
GFZP01001624.1	AMEXTC_0340000006533	COL5A1	1.37337	0.000100389	0.0252075
GFZP01084871.1	AMEXTC_0340000087780	gprc6a	4.68989	6.27427e-05	0.0209585
GFZP01175123.1	AMEXTC_0340000242891	dgat2	-1.15844	0.000125767	0.0279401
GFZP01163205.1	AMEXTC_0340000179189	PERP	1.21468	0.000118996	0.0274151
GFZP01138725.1	AMEXTC_0340000067642	.	-2.37458	0.000143182	0.0292064
GFZP01079545.1	AMEXTC_0340000070869	Rps15	-3.36943	0.000114289	0.027096
GFZP01008136.1	AMEXTC_0340000032782	TNC	1.17676	9.94479e-05	0.0252075
GFZP01175938.1	AMEXTC_0340000247509	CYP24A1	4.5024	6.90142e-05	0.021776
GFZP01128938.1	AMEXTC_0340000034349	ANGPT1	2.6514	0.000149469	0.0295832
GFZP01069994.1	AMEXTC_0340000039397	.	2.31311	0.000151533	0.0298562
GFZP01016419.1	AMEXTC_0340000061926	.	2.02968	0.000147441	0.0295832
GFZP01165317.1	AMEXTC_0340000190435	NOD1	1.26256	0.000133651	0.0287229
GFZP01083891.1	AMEXTC_0340000084612	.	4.3539	6.10855e-05	0.0209585
GFZP01019902.1	AMEXTC_0340000072598	.	4.03855	0.000147316	0.0295832
GFZP01069292.1	AMEXTC_0340000036609	CAPN9	1.62158	0.000115012	0.027096
GFZP01130218.1	AMEXTC_0340000039485	.	2.1381	0.000161662	0.0307563
GFZP01064156.1	AMEXTC_0340000015930	TSHZ1	1.5293	0.000153333	0.0300082
GFZP01148440.1	AMEXTC_0340000098330	tmem69	6.81142	8.58297e-05	0.0242832
GFZP01138196.1	AMEXTC_0340000066052	ATP5F1E	-1.41662	0.000137917	0.0290462
GFZP01043040.1	AMEXTC_0340000180349	Vgll4	1.40725	0.00014696	0.0295832
GFZP01168589.1	AMEXTC_0340000208398	Mylk	3.73492	0.000161753	0.0307563
GFZP01064276.1	AMEXTC_0340000016414	Fat4	2.55761	0.000149042	0.0295832
GFZP01066664.1	AMEXTC_0340000026034	Tmem119	1.55255	0.000127835	0.0280514
GFZP01018805.1	AMEXTC_0340000069194	.	-2.12627	0.000146216	0.0295832
GFZP01079792.1	AMEXTC_0340000071638	MSL3	4.65612	7.21532e-05	0.0222033
GFZP01072079.1	AMEXTC_0340000047713	.	4.35668	0.000115764	0.027096
GFZP01033524.1	AMEXTC_0340000121313	.	-2.13341	0.000169164	0.0314111
GFZP01015496.1	AMEXTC_0340000059155	.	2.08247	0.000171402	0.0317399
GFZP01095708.1	AMEXTC_0340000135606	Rnf227	-1.13611	0.000139395	0.0290462
GFZP01134418.1	AMEXTC_0340000054706	.	2.10191	0.000166328	0.0310549
GFZP01006806.1	AMEXTC_0340000027422	SERPINB10	-1.31708	0.000130933	0.028506
GFZP01049301.1	AMEXTC_0340000214394	FGF16	-2.00703	0.0001765	0.0319052
GFZP01000619.1	AMEXTC_0340000002477	MIA3	1.04701	0.000148616	0.0295832
GFZP01162451.1	AMEXTC_0340000174977	.	2.19825	0.000172088	0.0317399
GFZP01017908.1	AMEXTC_0340000066400	MDH1	-1.46229	0.000130425	0.0284667
GFZP01154077.1	AMEXTC_0340000122129	.	5.08156	8.37089e-05	0.0239799
GFZP01069462.1	AMEXTC_0340000037278	.	1.57827	0.0001651	0.0309202
GFZP01169530.1	AMEXTC_0340000213546	MMP7	4.40868	0.000176479	0.0319052
GFZP01138372.1	AMEXTC_0340000066582	LDHA	-1.17005	0.000112828	0.026982
GFZP01076212.1	AMEXTC_0340000060698	C7	1.35592	0.000153887	0.0300082
GFZP01008899.1	AMEXTC_0340000035824	TOP2B	1.08364	0.000139964	0.0290462
GFZP01122311.1	AMEXTC_0340000007680	.	-0.96937	0.000131874	0.0285681
GFZP01075223.1	AMEXTC_0340000057729	Selp	-4.91742	6.98877e-05	0.0218124
GFZP01012127.1	AMEXTC_0340000048721	.	3.09633	0.000163724	0.0307983
GFZP01143626.1	AMEXTC_0340000083055	.	1.81468	0.000174496	0.0319052
GFZP01153790.1	AMEXTC_0340000120520	.	4.75864	9.41792e-05	0.0249292
GFZP01065493.1	AMEXTC_0340000021287	.	3.35436	0.000151964	0.0298734
GFZP01016119.1	AMEXTC_0340000061025	.	-1.52376	0.000176667	0.0319052
GFZP01007116.1	AMEXTC_0340000028699	Tril	1.67295	0.000173439	0.0318103
GFZP01016393.1	AMEXTC_0340000061848	mdk-a	1.96821	0.000127406	0.0280514
GFZP01082568.1	AMEXTC_0340000080332	.	1.90246	0.000173505	0.0318103
GFZP01033837.1	AMEXTC_0340000123060	srsf1a	-1.17903	0.000147479	0.0295832
GFZP01070727.1	AMEXTC_0340000042298	TJP1	8.38216	0.000111715	0.0268751
GFZP01093544.1	AMEXTC_0340000120266	CRYAB	-3.67521	0.000172334	0.0317399
GFZP01016197.1	AMEXTC_0340000061259	MYL9	1.12736	0.000139148	0.0290462
GFZP01055060.1	AMEXTC_0340000244889	CTSK	2.97033	0.000123402	0.0275666
GFZP01017080.1	AMEXTC_0340000063911	Phkg1	-2.53652	0.000183481	0.0325507
GFZP01062751.1	AMEXTC_0340000010271	SLIT1	3.0466	0.000163963	0.0307983
GFZP01131732.1	AMEXTC_0340000045508	MUC5B	4.8648	9.96311e-05	0.0252075
GFZP01070835.1	AMEXTC_0340000042762	dop1b	1.44648	0.000167585	0.0311845
GFZP01129823.1	AMEXTC_0340000037918	DLL1	1.86382	0.000190932	0.032991
GFZP01127728.1	AMEXTC_0340000029546	chst1	1.59068	0.000188937	0.0328419
GFZP01130284.1	AMEXTC_0340000039738	SLC37A4	2.04597	0.000188733	0.0328419
GFZP01129829.1	AMEXTC_0340000037941	ALDOC	1.26301	0.000158916	0.0304832
GFZP01136457.1	AMEXTC_0340000060828	.	2.12508	0.000176719	0.0319052
GFZP01137642.1	AMEXTC_0340000064387	CAST	-1.78389	0.000192849	0.0330958
GFZP01061429.1	AMEXTC_0340000004960	UBTF	7.03386	0.000111706	0.0268751
GFZP01170267.1	AMEXTC_0340000217029	TP53BP2	1.08941	0.000162133	0.0307615
GFZP01024045.1	AMEXTC_0340000085830	.	4.28326	0.0001565	0.0303539
GFZP01123435.1	AMEXTC_0340000012260	BMPR1A	1.56563	0.000181352	0.0324964
GFZP01160867.1	AMEXTC_0340000166195	PLXNA3	1.40968	0.00017732	0.0319052
GFZP01136102.1	AMEXTC_0340000059763	.	2.03887	0.000199991	0.0333648
GFZP01131050.1	AMEXTC_0340000042814	Col5a2	1.50503	0.000127878	0.0280514
GFZP01004455.1	AMEXTC_0340000017934	MSI1	-7.92568	0.000115835	0.027096
GFZP01132791.1	AMEXTC_0340000049779	GLI3	1.99084	0.000188444	0.0328419
GFZP01039887.1	AMEXTC_0340000163379	KIF26B	1.96721	0.000199614	0.0333648
GFZP01154015.1	AMEXTC_0340000121798	.	3.687	0.000116557	0.027096
GFZP01009795.1	AMEXTC_0340000039409	.	3.85818	0.000149132	0.0295832
GFZP01105732.1	AMEXTC_0340000193704	MMP13	5.69525	0.00011839	0.0273479
GFZP01074983.1	AMEXTC_0340000057007	.	1.28041	0.000188581	0.0328419
GFZP01060403.1	AMEXTC_0340000000787	.	4.77803	0.000107597	0.0263209
GFZP01059556.1	AMEXTC_0340000293224	PRDX6	-0.913466	0.000141133	0.0291249
GFZP01132980.1	AMEXTC_0340000050390	.	2.65615	0.000198133	0.0333648
GFZP01069217.1	AMEXTC_0340000036321	PALLD	1.05855	0.000158741	0.0304832
GFZP01143501.1	AMEXTC_0340000082660	.	-2.57916	0.000199409	0.0333648
GFZP01124837.1	AMEXTC_0340000017846	Adamtsl2	3.36735	0.000182305	0.0325333
GFZP01071355.1	AMEXTC_0340000044817	.	2.40804	0.000207155	0.0340383
GFZP01011505.1	AMEXTC_0340000046235	S100a4	3.72664	0.00020662	0.0340176
GFZP01076219.1	AMEXTC_0340000060719	Hoxa3	1.63861	0.000202968	0.0336039
GFZP01019360.1	AMEXTC_0340000070919	Cox7b	-1.0066	0.000153728	0.0300082
GFZP01068023.1	AMEXTC_0340000031526	.	2.09171	0.00021048	0.0343899
GFZP01131015.1	AMEXTC_0340000042659	COL24A1	1.52443	0.000193058	0.0330958
GFZP01110846.1	AMEXTC_0340000221098	DYNC1H1	0.900776	0.000149269	0.0295832
GFZP01137007.1	AMEXTC_0340000062481	UMOD	6.38613	0.000122395	0.0275424
GFZP01060582.1	AMEXTC_0340000001512	FLRT2	1.04259	0.000177032	0.0319052
GFZP01066352.1	AMEXTC_0340000024758	TNNT3	-2.85753	0.000142776	0.0292064
GFZP01055620.1	AMEXTC_0340000247992	AUTS2	6.06769	0.000121223	0.0275403
GFZP01049061.1	AMEXTC_0340000213126	CECR2	1.72393	0.000214003	0.0346659
GFZP01009934.1	AMEXTC_0340000039950	.	2.94069	0.000218501	0.035033
GFZP01178920.1	AMEXTC_0340000279823	Gpx3	-1.17922	0.000187998	0.0328419
GFZP01018711.1	AMEXTC_0340000068895	Zmat5	5.90813	0.000122327	0.0275424
GFZP01047948.1	AMEXTC_0340000207067	RPS5	-1.39787	0.000140434	0.0290495
GFZP01077309.1	AMEXTC_0340000063993	.	2.09604	0.00018606	0.0328419
GFZP01129391.1	AMEXTC_0340000036200	AQP4	-5.75191	0.000110591	0.0267526
GFZP01007758.1	AMEXTC_0340000031266	WNK3	1.19748	0.000194947	0.0331586
GFZP01009510.1	AMEXTC_0340000038281	SLC12A4	1.46176	0.000176179	0.0319052
GFZP01070713.1	AMEXTC_0340000042250	LAT2	-1.70983	0.000220914	0.0350429
GFZP01078369.1	AMEXTC_0340000067179	RPS5	5.69908	0.000202831	0.0336039
GFZP01134462.1	AMEXTC_0340000054838	COL9A1	7.14693	0.000134916	0.0287269
GFZP01109328.1	AMEXTC_0340000213545	MMP12	4.72166	0.000225445	0.035503
GFZP01103501.1	AMEXTC_0340000181645	.	-1.65022	0.000206639	0.0340176
GFZP01022480.1	AMEXTC_0340000080685	col2a1	3.70149	0.000159537	0.030535
GFZP01064337.1	AMEXTC_0340000016663	PTPN13	2.06248	0.000222008	0.0351134
GFZP01105563.1	AMEXTC_0340000192737	Txndc5	1.10129	0.000160567	0.0306648
GFZP01012965.1	AMEXTC_0340000051555	FSHB	6.15423	0.000140085	0.0290462
GFZP01006802.1	AMEXTC_0340000027406	FBLN7	2.59822	0.000220099	0.035033
GFZP01137965.1	AMEXTC_0340000065356	srsf1	-1.97977	0.000212329	0.0345441
GFZP01012323.1	AMEXTC_0340000049512	Dmbt1	3.86713	0.000181749	0.0325006
GFZP01007690.1	AMEXTC_0340000030995	.	4.24939	0.00023766	0.0367413
GFZP01126199.1	AMEXTC_0340000023294	SPEN	1.38504	0.000210897	0.0343936
GFZP01069478.1	AMEXTC_0340000037343	.	2.37977	0.000240462	0.036916
GFZP01069771.1	AMEXTC_0340000038525	Ywhah	-1.7309	0.000196273	0.0331931
GFZP01064357.1	AMEXTC_0340000016744	.	-1.87414	0.000216486	0.0348482
GFZP01005267.1	AMEXTC_0340000021189	Prrx1	1.52723	0.000183132	0.0325507
GFZP01135804.1	AMEXTC_0340000058868	loxl2	1.47527	0.000196412	0.0331931
GFZP01135752.1	AMEXTC_0340000058712	ADAMTS16	3.00741	0.000243142	0.0370828
GFZP01077527.1	AMEXTC_0340000064647	mdk-a	1.97074	0.000154372	0.0300082
GFZP01062856.1	AMEXTC_0340000010698	SGCG	-2.05593	0.000214822	0.0346659
GFZP01045478.1	AMEXTC_0340000193321	Bmpr2	1.80536	0.000233627	0.0363314
GFZP01123481.1	AMEXTC_0340000012433	hypothetical	2.50751	0.000242643	0.0370716
GFZP01055619.1	AMEXTC_0340000247989	.	2.8458	0.000240777	0.036916
GFZP01077672.1	AMEXTC_0340000065082	.	-4.07082	0.000227455	0.0356903
GFZP01161006.1	AMEXTC_0340000167013	.	2.95681	0.000236119	0.0366055
GFZP01121509.1	AMEXTC_0340000004475	.	1.798	0.000253118	0.0376804
GFZP01122338.1	AMEXTC_0340000007788	Hapln3	-1.3551	0.000200497	0.0333853
GFZP01015224.1	AMEXTC_0340000058338	.	5.10164	0.000142435	0.0292064
GFZP01012475.1	AMEXTC_0340000050085	.	4.73819	0.000157214	0.0304234
GFZP01060945.1	AMEXTC_0340000002981	PCOLCE2	-1.1402	0.000228431	0.0357148
GFZP01154647.1	AMEXTC_0340000125281	.	1.42828	0.000186472	0.0328419
GFZP01005296.1	AMEXTC_0340000021307	PPFIA1	-3.37895	0.000232995	0.036298
GFZP01062491.1	AMEXTC_0340000009251	.	2.68222	0.000254146	0.0377046
GFZP01009761.1	AMEXTC_0340000039279	cdh2-a	1.72175	0.000263722	0.0383415
GFZP01006243.1	AMEXTC_0340000025137	TNNI2	-2.6785	0.000164049	0.0307983
GFZP01089479.1	AMEXTC_0340000102157	.	4.6379	0.000143354	0.0292064
GFZP01083715.1	AMEXTC_0340000084023	.	5.12579	0.000154055	0.0300082
GFZP01153425.1	AMEXTC_0340000118310	.	3.63473	0.000190756	0.032991
GFZP01060890.1	AMEXTC_0340000002759	.	2.25365	0.000277355	0.0394862
GFZP01041597.1	AMEXTC_0340000172713	Ddx17	0.909942	0.000192743	0.0330958
GFZP01054209.1	AMEXTC_0340000240166	Su(var)205	-3.55637	0.000222189	0.0351134
GFZP01094800.1	AMEXTC_0340000127712	Atp5me	-1.10921	0.000186876	0.0328419
GFZP01139693.1	AMEXTC_0340000070708	TNNI2	-3.62759	0.000192963	0.0330958
GFZP01122233.1	AMEXTC_0340000007376	.	1.56565	0.000263659	0.0383415
GFZP01069320.1	AMEXTC_0340000036720	SCUBE3	1.60251	0.000245655	0.0371408
GFZP01124908.1	AMEXTC_0340000018137	TAPBP	6.21736	0.000174918	0.0319052
GFZP01125390.1	AMEXTC_0340000020069	.	4.03865	0.000158539	0.0304832
GFZP01019300.1	AMEXTC_0340000070739	MDH1	-1.51761	0.000214388	0.0346659
GFZP01161711.1	AMEXTC_0340000171151	.	3.98348	0.000134238	0.0287229
GFZP01018206.1	AMEXTC_0340000067295	Uqcrh	-0.994588	0.000194545	0.0331586
GFZP01051760.1	AMEXTC_0340000227277	hypothetical	1.19246	0.00022045	0.035033
GFZP01020875.1	AMEXTC_0340000075648	acta1	-2.6008	0.00019875	0.0333648
GFZP01015142.1	AMEXTC_0340000058092	Sh3rf1	2.18874	0.000288227	0.0401612
GFZP01023216.1	AMEXTC_0340000083034	.	-5.23669	0.000163533	0.0307983
GFZP01062717.1	AMEXTC_0340000010143	COL9A1	6.1853	0.000284811	0.0400696
GFZP01077112.1	AMEXTC_0340000063401	thbs4	2.73586	0.000219305	0.035033
GFZP01153007.1	AMEXTC_0340000115276	Rpl26	-1.55311	0.000183771	0.0325507
GFZP01118448.1	AMEXTC_0340000276572	.	-2.26055	0.000287646	0.0401612
GFZP01131221.1	AMEXTC_0340000043506	Emid1	1.5639	0.000252941	0.0376804
GFZP01130373.1	AMEXTC_0340000040085	GOLGB1	0.893869	0.000217843	0.035002
GFZP01127250.1	AMEXTC_0340000027590	.	-1.01902	0.000232865	0.036298
GFZP01123872.1	AMEXTC_0340000013992	.	4.21696	0.000149297	0.0295832
GFZP01001158.1	AMEXTC_0340000004682	.	-1.95649	0.000260131	0.0381377
GFZP01069425.1	AMEXTC_0340000037137	Myh10	2.45763	0.000282016	0.039805
GFZP01044265.1	AMEXTC_0340000186846	.	4.20125	0.000151202	0.0298562
GFZP01064244.1	AMEXTC_0340000016284	PHLDB2	1.29596	0.000260675	0.0381531
GFZP01081735.1	AMEXTC_0340000077703	.	-7.17171	0.000196675	0.0331931
GFZP01060548.1	AMEXTC_0340000001378	NCAM1	2.31705	0.000302642	0.040989
GFZP01131018.1	AMEXTC_0340000042675	SOD3	1.28317	0.000274463	0.0391834
GFZP01129323.1	AMEXTC_0340000035904	.	1.22408	0.000259467	0.0381044
GFZP01046174.1	AMEXTC_0340000197286	prom1a	6.62374	0.000195832	0.0331931
GFZP01000216.1	AMEXTC_0340000000847	Fmod	3.83907	0.000273662	0.0391834
GFZP01018292.1	AMEXTC_0340000067553	NDUFA5	-1.00214	0.000239748	0.0368881
GFZP01070359.1	AMEXTC_0340000040816	HSPG2	1.59375	0.000222568	0.0351134
GFZP01167724.1	AMEXTC_0340000203589	Map4	4.22636	0.000157556	0.0304234
GFZP01126825.1	AMEXTC_0340000025878	.	0.96503	0.000245377	0.0371408
GFZP01068199.1	AMEXTC_0340000032212	DDR2	1.17106	0.000250588	0.037496
GFZP01018451.1	AMEXTC_0340000068049	PRR14L	5.68451	0.000188178	0.0328419
GFZP01007061.1	AMEXTC_0340000028473	SRPX2	1.12048	0.000244515	0.0370972
GFZP01102953.1	AMEXTC_0340000178950	ITGAV	1.33082	0.000218843	0.035033
GFZP01007257.1	AMEXTC_0340000029285	MMP2	1.47187	0.000201336	0.033461
GFZP01127030.1	AMEXTC_0340000026685	.	-3.48372	0.000311713	0.0416347
GFZP01053949.1	AMEXTC_0340000238595	KDM5B	1.22446	0.000246629	0.0372234
GFZP01131919.1	AMEXTC_0340000046277	.	-5.8642	0.000180313	0.0323768
GFZP01126702.1	AMEXTC_0340000025357	AOC3	1.51537	0.000250032	0.0374773
GFZP01169935.1	AMEXTC_0340000215491	CCSER2	-5.30158	0.000194047	0.0331586
GFZP01154541.1	AMEXTC_0340000124688	PRNP	1.4697	0.000277944	0.0394862
GFZP01022321.1	AMEXTC_0340000080189	COX7A1	-1.06228	0.000242186	0.0370668
GFZP01144972.1	AMEXTC_0340000087471	.	4.27779	0.000166533	0.0310549
GFZP01125560.1	AMEXTC_0340000020771	Col16a1	1.90702	0.000252841	0.0376804
GFZP01055850.1	AMEXTC_0340000249360	Dcstamp	3.03553	0.00030325	0.0410075
GFZP01157176.1	AMEXTC_0340000144843	Ccnj	1.57407	0.000311539	0.0416347
GFZP01069332.1	AMEXTC_0340000036768	GARNL3	-5.62055	0.000183898	0.0325507
GFZP01003665.1	AMEXTC_0340000014771	PPP1R13L	1.75794	0.000274433	0.0391834
GFZP01169304.1	AMEXTC_0340000212149	slc9b2	1.93321	0.000308654	0.0414167
GFZP01103303.1	AMEXTC_0340000180688	.	-4.12755	0.000164095	0.0307983
GFZP01083678.1	AMEXTC_0340000083898	Pinlyp	5.40661	0.000212613	0.0345441
GFZP01006863.1	AMEXTC_0340000027650	PGLYRP1	-1.87211	0.000319047	0.0420595
GFZP01052545.1	AMEXTC_0340000231325	.	3.15566	0.000307134	0.0412764
GFZP01111921.1	AMEXTC_0340000227107	CRABP2	1.9759	0.000204035	0.0337166
GFZP01010768.1	AMEXTC_0340000043299	MYOF	1.58894	0.000253843	0.0377046
GFZP01037673.1	AMEXTC_0340000151107	NMRK2	-1.41151	0.000280874	0.0397081
GFZP01015137.1	AMEXTC_0340000058077	.	4.08427	0.000199103	0.0333648
GFZP01125497.1	AMEXTC_0340000020514	CYCS	-1.10822	0.000238167	0.0367413
GFZP01003443.1	AMEXTC_0340000013890	CYP2A6	2.05773	0.00028714	0.0401612
GFZP01046353.1	AMEXTC_0340000198357	JUN	1.14034	0.000270075	0.0390016
GFZP01126191.1	AMEXTC_0340000023265	Fgd1	1.3985	0.000293195	0.0404005
GFZP01017652.1	AMEXTC_0340000065628	mak16	-4.93744	0.000172393	0.0317399
GFZP01043190.1	AMEXTC_0340000181152	SH3D19	1.19355	0.000264371	0.0383717
GFZP01007511.1	AMEXTC_0340000030282	cyp27c1	1.71892	0.000294894	0.0405706
GFZP01044280.1	AMEXTC_0340000186906	CCDC40	5.34967	0.000209104	0.0342293
GFZP01167786.1	AMEXTC_0340000203849	ZNF660	-5.30607	0.000190412	0.032991
GFZP01014657.1	AMEXTC_0340000056633	.	3.16952	0.000335278	0.0429861
GFZP01012495.1	AMEXTC_0340000050145	SERPINE1	-4.26072	0.000320575	0.0420595
GFZP01003564.1	AMEXTC_0340000014372	.	-1.28606	0.000300416	0.0408782
GFZP01143786.1	AMEXTC_0340000083584	.	2.05956	0.000351936	0.0442901
GFZP01133921.1	AMEXTC_0340000053214	.	2.93666	0.000305937	0.0411791
GFZP01079000.1	AMEXTC_0340000069173	PRP2	4.4817	0.000227164	0.0356903
GFZP01134016.1	AMEXTC_0340000053500	.	-1.38908	0.000296967	0.040598
GFZP01139521.1	AMEXTC_0340000070158	Rps8	-1.1829	0.000268592	0.0388549
GFZP01066229.1	AMEXTC_0340000024270	.	3.98738	0.000238372	0.0367413
GFZP01027325.1	AMEXTC_0340000096069	.	1.5767	0.000347165	0.0438773
GFZP01074533.1	AMEXTC_0340000055656	.	4.37027	0.000207576	0.0340432
GFZP01007833.1	AMEXTC_0340000031571	.	4.02438	0.000194945	0.0331586
GFZP01061154.1	AMEXTC_0340000003830	FARP2	1.21346	0.000317917	0.0420595
GFZP01162314.1	AMEXTC_0340000174308	DSP	2.8031	0.000347649	0.0438773
GFZP01129683.1	AMEXTC_0340000037357	.	4.76544	0.000220136	0.035033
GFZP01129486.1	AMEXTC_0340000036582	NASP	-2.1586	0.000283147	0.0398999
GFZP01106018.1	AMEXTC_0340000195207	G0s2	3.21743	0.000344404	0.04375
GFZP01083856.1	AMEXTC_0340000084502	POSTN	3.66515	0.000329217	0.0427803
GFZP01003168.1	AMEXTC_0340000012788	CTTN	1.06559	0.000279141	0.0395917
GFZP01014909.1	AMEXTC_0340000057391	Ddx39b	6.03372	0.000247761	0.0373297
GFZP01118329.1	AMEXTC_0340000275204	Tspan6	1.18412	0.000272347	0.039138
GFZP01000900.1	AMEXTC_0340000003603	TRAM2	1.00436	0.000290775	0.0402938
GFZP01101424.1	AMEXTC_0340000170756	.	4.91793	0.000228258	0.0357148
GFZP01011559.1	AMEXTC_0340000046453	.	2.53676	0.00035488	0.0444939
GFZP01040575.1	AMEXTC_0340000166886	RHOU	5.89967	0.000248877	0.0374227
GFZP01017205.1	AMEXTC_0340000064286	pol	5.60611	0.000244363	0.0370972
GFZP01138978.1	AMEXTC_0340000068443	POSTN	3.49183	0.000255495	0.0378402
GFZP01128965.1	AMEXTC_0340000034460	HGD	1.13811	0.000268424	0.0388549
GFZP01130790.1	AMEXTC_0340000041745	CAMKK1	1.6497	0.000368019	0.0456004
GFZP01060795.1	AMEXTC_0340000002378	Col11a2	2.61074	0.000377083	0.0461865
GFZP01062511.1	AMEXTC_0340000009323	Aebp1	1.36466	0.000271654	0.039103
GFZP01131494.1	AMEXTC_0340000044560	PLCG1	1.07786	0.000301532	0.0409022
GFZP01071956.1	AMEXTC_0340000047220	Ncam1	7.62572	0.000277755	0.0394862
GFZP01078574.1	AMEXTC_0340000067794	.	-1.5491	0.000363856	0.0453316
GFZP01107812.1	AMEXTC_0340000205037	Chsy1	3.44393	0.000368109	0.0456004
GFZP01018390.1	AMEXTC_0340000067847	Rpl37	-1.66226	0.000249238	0.0374227
GFZP01077929.1	AMEXTC_0340000065855	.	-6.5751	0.000257992	0.038016
GFZP01062016.1	AMEXTC_0340000007313	ROR2	1.45524	0.000324166	0.0424104
GFZP01114411.1	AMEXTC_0340000240169	Peg10	-3.99645	0.00023623	0.0366055
GFZP01138730.1	AMEXTC_0340000067657	RPL22	-0.880649	0.000257032	0.0379388
GFZP01076877.1	AMEXTC_0340000062696	Ugp2	-1.12968	0.000290439	0.0402938
GFZP01000608.1	AMEXTC_0340000002434	MAP7	7.30077	0.00028823	0.0401612
GFZP01017178.1	AMEXTC_0340000064205	Tapbp	4.04438	0.000256389	0.0379082
GFZP01126606.1	AMEXTC_0340000024971	hoxd11a	1.78868	0.000376704	0.0461865
GFZP01114681.1	AMEXTC_0340000241683	NCBP2	-7.27047	0.0002797	0.0396064
GFZP01143879.1	AMEXTC_0340000083896	.	4.63937	0.000270502	0.0390016
GFZP01008975.1	AMEXTC_0340000036142	.	1.72787	0.000375533	0.0461865
GFZP01119558.1	AMEXTC_0340000290749	TREM2	-1.65622	0.000301531	0.0409022
GFZP01118611.1	AMEXTC_0340000278630	Dynll2	-1.35069	0.000314655	0.0418452
GFZP01023873.1	AMEXTC_0340000085229	Csnk2a1	-2.30592	0.000374853	0.0461865
GFZP01119443.1	AMEXTC_0340000289365	FAM234B	1.03432	0.000332105	0.0428812
GFZP01057764.1	AMEXTC_0340000270532	slc39a1	2.13796	0.00039735	0.0479885
GFZP01133412.1	AMEXTC_0340000051686	Fzd2	1.30704	0.000329623	0.0427803
GFZP01042571.1	AMEXTC_0340000177918	PCSK5	3.87219	0.00029252	0.0403715
GFZP01117711.1	AMEXTC_0340000267426	VGLL4	4.74397	0.000273007	0.0391682
GFZP01136345.1	AMEXTC_0340000060492	.	1.28816	0.000369134	0.0456625
GFZP01127349.1	AMEXTC_0340000027994	Gpm6b	4.79803	0.000291495	0.0402938
GFZP01103004.1	AMEXTC_0340000179191	MYO1D	1.75043	0.00037286	0.0460579
GFZP01064883.1	AMEXTC_0340000018841	CDH7	2.97478	0.000415895	0.0487227
GFZP01177045.1	AMEXTC_0340000257000	Phgdh	1.52105	0.000297425	0.040598
GFZP01122058.1	AMEXTC_0340000006675	.	1.1571	0.000324911	0.042411
GFZP01134689.1	AMEXTC_0340000055519	SMARCB1	-4.13071	0.00029939	0.0408023
GFZP01161687.1	AMEXTC_0340000171019	slx1a	1.17309	0.000335652	0.0429861
GFZP01116899.1	AMEXTC_0340000257746	tcf7l1-d	1.67002	0.000427601	0.0493873
GFZP01134898.1	AMEXTC_0340000056146	.	3.06753	0.000415292	0.0487227
GFZP01130370.1	AMEXTC_0340000040072	afap1l1	0.997101	0.000338043	0.0431022
GFZP01019221.1	AMEXTC_0340000070499	Hoxa11	1.55963	0.000414022	0.0487227
GFZP01148243.1	AMEXTC_0340000097721	.	1.86321	0.000425607	0.0493193
GFZP01068605.1	AMEXTC_0340000033848	FIGN	2.65177	0.000404861	0.0484309
GFZP01010563.1	AMEXTC_0340000042445	TSHZ3	1.44379	0.000409613	0.0486651
GFZP01018141.1	AMEXTC_0340000067100	DDB_G0268948	4.64304	0.000436667	0.0498991
GFZP01008253.1	AMEXTC_0340000033247	.	4.32931	0.000285383	0.0400853
GFZP01124985.1	AMEXTC_0340000018445	.	4.2437	0.000439177	0.0500143
GFZP01105618.1	AMEXTC_0340000192969	.	3.56473	0.000262631	0.0383107
GFZP01036470.1	AMEXTC_0340000142567	COPG2	1.27624	0.000337062	0.0430401
GFZP01167868.1	AMEXTC_0340000204216	FAM126A	-4.21232	0.000214955	0.0346659
GFZP01036946.1	AMEXTC_0340000145902	CTSL	-0.82941	0.000258513	0.0380285
GFZP01072231.1	AMEXTC_0340000048324	Tubb4b	-0.988031	0.000290086	0.0402938
GFZP01137765.1	AMEXTC_0340000064756	NUP205	-6.67156	0.000305793	0.0411791
GFZP01132753.1	AMEXTC_0340000049619	MUC5B	4.72613	0.000314066	0.0418452
GFZP01131966.1	AMEXTC_0340000046467	POSTN	3.35489	0.000296239	0.040598
GFZP01127736.1	AMEXTC_0340000029580	.	4.08278	0.000262611	0.0383107
GFZP01044216.1	AMEXTC_0340000186619	CAMK2G	6.19813	0.000319089	0.0420595
GFZP01137049.1	AMEXTC_0340000062607	Prss27	6.24058	0.000320266	0.0420595
GFZP01000306.1	AMEXTC_0340000001206	HTRA3	2.51391	0.000439346	0.0500143
GFZP01004443.1	AMEXTC_0340000017882	LOC109140701	3.22343	0.000332546	0.0428812
GFZP01153721.1	AMEXTC_0340000120119	Srsf3	1.48758	0.000410553	0.0486771
GFZP01058411.1	AMEXTC_0340000278643	COX7A2L	-1.66987	0.000366968	0.0455889
GFZP01069075.1	AMEXTC_0340000035714	P4HA1	1.47384	0.000295746	0.040598
GFZP01011912.1	AMEXTC_0340000047853	.	1.48007	0.000423516	0.0491765
GFZP01062340.1	AMEXTC_0340000008632	KIRREL1	1.15253	0.00038663	0.0470211
GFZP01065470.1	AMEXTC_0340000021194	CSPG4	2.27604	0.000458068	0.0512727
GFZP01007589.1	AMEXTC_0340000030603	MAGI3	2.09178	0.000422091	0.0490764
GFZP01128922.1	AMEXTC_0340000034286	.	5.15232	0.00033536	0.0429861
GFZP01006851.1	AMEXTC_0340000027605	CLEC17A	-1.68275	0.000380028	0.0463518
GFZP01112840.1	AMEXTC_0340000231789	PGAM2	-2.17957	0.000311607	0.0416347
GFZP01078243.1	AMEXTC_0340000066800	NDUFS7	-3.05658	0.000399955	0.0481084
GFZP01165815.1	AMEXTC_0340000192950	.	5.98885	0.000332115	0.0428812
GFZP01003310.1	AMEXTC_0340000013340	NLRP3	2.61486	0.000430259	0.0494974
GFZP01125840.1	AMEXTC_0340000021877	hspb11	-3.91377	0.000474944	0.0522235
GFZP01165300.1	AMEXTC_0340000190314	LMO7	1.53788	0.000416768	0.0487227
GFZP01110074.1	AMEXTC_0340000217070	Enpp2	1.48627	0.000392794	0.0475757
GFZP01120599.1	AMEXTC_0340000000765	Hoxd10	1.67821	0.000419331	0.048886
GFZP01148066.1	AMEXTC_0340000097173	.	4.20125	0.000291054	0.0402938
GFZP01009740.1	AMEXTC_0340000039189	Cald1	1.91071	0.000316022	0.0419528
GFZP01124536.1	AMEXTC_0340000016654	.	1.70474	0.000460441	0.0512727
GFZP01015652.1	AMEXTC_0340000059623	pol	4.21301	0.000297067	0.040598
GFZP01011899.1	AMEXTC_0340000047802	Plekhn1	2.51587	0.00047494	0.0522235
GFZP01003303.1	AMEXTC_0340000013314	LGALS3BP	5.46612	0.000340301	0.0433267
GFZP01077791.1	AMEXTC_0340000065439	SEPT6	-1.71682	0.000459203	0.0512727
GFZP01174278.1	AMEXTC_0340000238239	LOC107374453	4.62034	0.000319511	0.0420595
GFZP01096063.1	AMEXTC_0340000138046	.	-1.45136	0.000473667	0.0522149
GFZP01148470.1	AMEXTC_0340000098422	.	-4.04819	0.000243578	0.0370843
GFZP01021974.1	AMEXTC_0340000079094	.	5.26278	0.000355089	0.0444939
GFZP01123052.1	AMEXTC_0340000010675	SMOC2	1.41102	0.000433786	0.0496535
GFZP01068429.1	AMEXTC_0340000033149	SMTN	1.18341	0.00041514	0.0487227
GFZP01155836.1	AMEXTC_0340000135172	SMARCC1	0.917279	0.000362335	0.0452068
GFZP01115790.1	AMEXTC_0340000247803	.	4.0463	0.00030454	0.041118
GFZP01001719.1	AMEXTC_0340000006951	Olfml1	1.14655	0.000414104	0.0487227
GFZP01083751.1	AMEXTC_0340000084146	.	1.47588	0.000428428	0.0494173
GFZP01157000.1	AMEXTC_0340000143482	GLG1	0.913973	0.0003502	0.0441354
GFZP01030355.1	AMEXTC_0340000105525	.	4.46084	0.000324338	0.0424104
GFZP01065282.1	AMEXTC_0340000020454	ECM2	1.99895	0.000416811	0.0487227
GFZP01121745.1	AMEXTC_0340000005423	Dnm1	6.37393	0.000376035	0.0461865
GFZP01106145.1	AMEXTC_0340000196033	.	4.09746	0.00031473	0.0418452
GFZP01048672.1	AMEXTC_0340000210859	OSBPL10	5.13342	0.000353601	0.0444353
GFZP01074908.1	AMEXTC_0340000056782	LDB3	-2.27627	0.000357608	0.044681
GFZP01138793.1	AMEXTC_0340000067846	Mp68	-1.34736	0.000393503	0.0475953
GFZP01133388.1	AMEXTC_0340000051614	.	1.24931	0.000461587	0.0512727
GFZP01123357.1	AMEXTC_0340000011941	OMD	1.97572	0.000440329	0.0500607
GFZP01094603.1	AMEXTC_0340000126222	.	4.04109	0.000318617	0.0420595
GFZP01116453.1	AMEXTC_0340000251686	EXT2	1.0245	0.000401515	0.0482294
GFZP01169445.1	AMEXTC_0340000213022	Vcl	0.814262	0.000344631	0.04375
GFZP01124528.1	AMEXTC_0340000016622	.	4.0051	0.000325317	0.042411
GFZP01109478.1	AMEXTC_0340000214287	HAND1	1.76926	0.000522377	0.0552095
GFZP01065615.1	AMEXTC_0340000021789	RER1	-1.02544	0.000408445	0.0486339
GFZP01125174.1	AMEXTC_0340000019212	ADCY9	1.38685	0.000408792	0.0486339
GFZP01153767.1	AMEXTC_0340000120390	NDUFA7	-1.0956	0.000399879	0.0481084
GFZP01135553.1	AMEXTC_0340000058115	.	1.86432	0.000504617	0.054053
GFZP01066341.1	AMEXTC_0340000024715	.	-1.27696	0.000471672	0.0521269
GFZP01036455.1	AMEXTC_0340000142481	CRYAB	-3.10148	0.000397856	0.0479885
GFZP01123693.1	AMEXTC_0340000013250	FGFRL1	1.43581	0.000511017	0.0544705
GFZP01018214.1	AMEXTC_0340000067319	OAZ	-1.14026	0.000332862	0.0428812
GFZP01000678.1	AMEXTC_0340000002714	Sult1c1	3.25103	0.000410832	0.0486771
GFZP01069537.1	AMEXTC_0340000037592	Adipoq	-2.4803	0.000402271	0.0482537
GFZP01166405.1	AMEXTC_0340000196321	RAB26	-4.0913	0.000286538	0.0401612
GFZP01078649.1	AMEXTC_0340000068038	Cisd1	-1.71673	0.000477801	0.0523239
GFZP01138184.1	AMEXTC_0340000066016	.	-1.683	0.000494452	0.0535954
GFZP01139823.1	AMEXTC_0340000071102	rps16	-1.20322	0.000345457	0.0437868
GFZP01070470.1	AMEXTC_0340000041271	SEC31A	8.97881	0.00043099	0.0495161
GFZP01116042.1	AMEXTC_0340000249299	LOXL2	1.53374	0.000530002	0.0554884
GFZP01138157.1	AMEXTC_0340000065935	PAF1	6.40241	0.000408504	0.0486339
GFZP01018933.1	AMEXTC_0340000069590	.	-3.46991	0.000546052	0.0562023
GFZP01013773.1	AMEXTC_0340000053981	RTP1	5.25514	0.000387136	0.0470211
GFZP01072452.1	AMEXTC_0340000049221	LOXL2	1.52178	0.000416449	0.0487227
GFZP01070649.1	AMEXTC_0340000041989	NFIL3	0.850577	0.00040733	0.0486339
GFZP01012930.1	AMEXTC_0340000051450	nrm	4.16384	0.000387024	0.0470211
GFZP01011093.1	AMEXTC_0340000044569	.	3.95571	0.000392763	0.0475757
GFZP01119174.1	AMEXTC_0340000285688	rps7	-1.34226	0.000331726	0.0428812
GFZP01046528.1	AMEXTC_0340000199476	BANK1	3.8482	0.000345926	0.0437868
GFZP01109496.1	AMEXTC_0340000214371	.	1.55569	0.000546624	0.0562023
GFZP01064616.1	AMEXTC_0340000017776	ACAN	4.26064	0.000565225	0.0570373
GFZP01108096.1	AMEXTC_0340000206775	Mcrip2	-2.84079	0.000570392	0.0572932
GFZP01008665.1	AMEXTC_0340000034877	Rab31	1.10578	0.000426586	0.0493356
GFZP01068404.1	AMEXTC_0340000033046	.	1.78818	0.000433733	0.0496535
GFZP01134225.1	AMEXTC_0340000054127	GPLD1	1.93168	0.000585948	0.0581979
GFZP01070347.1	AMEXTC_0340000040771	EPHB2	1.20132	0.000506068	0.0541418
GFZP01131851.1	AMEXTC_0340000046007	Galns	1.76809	0.00047059	0.0521074
GFZP01002386.1	AMEXTC_0340000009631	Col11a1	1.9653	0.00045545	0.0512727
GFZP01060749.1	AMEXTC_0340000002194	.	1.39371	0.000459863	0.0512727
GFZP01012477.1	AMEXTC_0340000050091	MTF2	-5.95003	0.000413077	0.0487227
GFZP01083005.1	AMEXTC_0340000081715	.	3.31361	0.000567197	0.057104
GFZP01130083.1	AMEXTC_0340000038963	arg1.L	-1.49928	0.000379806	0.0463518
GFZP01071472.1	AMEXTC_0340000045274	Chsy1	1.17054	0.000429949	0.0494974
GFZP01120332.1	AMEXTC_0340000301499	MTHFD2	-1.35066	0.00037592	0.0461865
GFZP01112678.1	AMEXTC_0340000230941	.	-1.22596	0.000526262	0.0553225
GFZP01001063.1	AMEXTC_0340000004280	WDR49	3.11075	0.000443997	0.0503462
GFZP01076780.1	AMEXTC_0340000062404	NKD1	1.14076	0.000531373	0.0554884
GFZP01133217.1	AMEXTC_0340000051101	POSTN	3.94629	0.000413805	0.0487227
GFZP01066022.1	AMEXTC_0340000023395	.	1.52727	0.00059162	0.0583486
GFZP01078983.1	AMEXTC_0340000069119	PMP2	-1.32153	0.000476915	0.0523239
GFZP01135864.1	AMEXTC_0340000059049	znf593	-3.02559	0.000478117	0.0523239
GFZP01046751.1	AMEXTC_0340000200668	CST7	-1.35237	0.000540483	0.0558225
GFZP01064065.1	AMEXTC_0340000015564	EPOP	1.84441	0.000560495	0.0568233
GFZP01117875.1	AMEXTC_0340000269329	FDPS	1.17736	0.000499208	0.0537985
GFZP01159037.1	AMEXTC_0340000156637	DBN1	2.0752	0.000541008	0.0558225
GFZP01177098.1	AMEXTC_0340000257733	MGARP	-1.20404	0.000433897	0.0496535
GFZP01012270.1	AMEXTC_0340000049296	MYL1	-3.2018	0.000356968	0.0446652
GFZP01017649.1	AMEXTC_0340000065619	RTN4	-1.74671	0.000530537	0.0554884
GFZP01170227.1	AMEXTC_0340000216852	anapc15	6.09778	0.000488664	0.0531947
GFZP01000133.1	AMEXTC_0340000000519	Klre1	-3.84645	0.000320688	0.0420595
GFZP01135639.1	AMEXTC_0340000058373	eef1b	6.16287	0.000473349	0.0522149
GFZP01018238.1	AMEXTC_0340000067391	ATP5MC3	-1.22952	0.000366434	0.0455876
GFZP01130977.1	AMEXTC_0340000042498	ADRA2A	2.28429	0.00062404	0.0604304
GFZP01124274.1	AMEXTC_0340000015594	UMOD	2.88146	0.000559418	0.0567802
GFZP01068079.1	AMEXTC_0340000031732	ANOS1	1.27308	0.000500912	0.0537985
GFZP01050704.1	AMEXTC_0340000221437	CLSTN1	2.69855	0.000597954	0.0589066
GFZP01132627.1	AMEXTC_0340000049104	HACD1	-2.80492	0.000568844	0.0572036
GFZP01035696.1	AMEXTC_0340000136884	Rps8	-3.87567	0.000333936	0.0429559
GFZP01071157.1	AMEXTC_0340000044048	.	2.98342	0.000625932	0.0604304
GFZP01125781.1	AMEXTC_0340000021639	Caskin2	1.56111	0.000525671	0.0553225
GFZP01078471.1	AMEXTC_0340000067485	Rpl14	-1.00205	0.000336335	0.0430104
GFZP01125063.1	AMEXTC_0340000018753	.	5.70754	0.000490134	0.0532882
GFZP01066541.1	AMEXTC_0340000025537	LEF1	5.30389	0.000470897	0.0521074
GFZP01069763.1	AMEXTC_0340000038492	MGAM	4.88081	0.000458943	0.0512727
GFZP01133459.1	AMEXTC_0340000051827	ANGPTL2	2.16483	0.000648873	0.0613697
GFZP01123935.1	AMEXTC_0340000014240	TMOD4	-3.26877	0.000498834	0.0537985
GFZP01022206.1	AMEXTC_0340000079821	.	-6.45389	0.000482795	0.0526876
GFZP01044703.1	AMEXTC_0340000189258	DCN	0.998185	0.000378746	0.0463251
GFZP01010323.1	AMEXTC_0340000041494	.	3.89794	0.000418473	0.0488514
GFZP01171118.1	AMEXTC_0340000221508	ZNF551	4.63126	0.000457732	0.0512727
GFZP01121307.1	AMEXTC_0340000003615	.	-0.892894	0.00048216	0.0526843
GFZP01142373.1	AMEXTC_0340000079081	LOC102682876	-2.67765	0.000586116	0.0581979
GFZP01060385.1	AMEXTC_0340000000722	loxl3b	1.39126	0.000531572	0.0554884
GFZP01041759.1	AMEXTC_0340000173519	ASGR1	-2.20283	0.000649435	0.0613697
GFZP01004626.1	AMEXTC_0340000018617	Gli2	1.50404	0.000577937	0.0577174
GFZP01136164.1	AMEXTC_0340000059949	.	2.42377	0.000617912	0.0602535
GFZP01064782.1	AMEXTC_0340000018439	NEXN	7.35793	0.000526633	0.0553225
GFZP01064518.1	AMEXTC_0340000017388	coe3	6.58411	0.000517219	0.0548586
GFZP01159814.1	AMEXTC_0340000160758	Vav2	1.08813	0.000526396	0.0553225
GFZP01062373.1	AMEXTC_0340000008768	Sostdc1	1.94346	0.000665669	0.0619725
GFZP01054369.1	AMEXTC_0340000241128	TXK	-2.7833	0.000665669	0.0619725
GFZP01082960.1	AMEXTC_0340000081575	.	2.43594	0.000669929	0.0621918
GFZP01063332.1	AMEXTC_0340000012641	.	3.96645	0.000437188	0.0498991
GFZP01062384.1	AMEXTC_0340000008815	TTC28	1.20935	0.000566125	0.057062
GFZP01113308.1	AMEXTC_0340000234304	.	3.77404	0.00042588	0.0493193
GFZP01108661.1	AMEXTC_0340000209758	Tmem248	-2.30909	0.000654806	0.0615814
GFZP01112223.1	AMEXTC_0340000228511	.	1.09839	0.000517807	0.0548586
GFZP01167738.1	AMEXTC_0340000203640	ODA2	4.81089	0.000485866	0.0529563
GFZP01136289.1	AMEXTC_0340000060324	.	2.69137	0.000679089	0.062449
GFZP01009565.1	AMEXTC_0340000038507	.	-1.86292	0.00067778	0.0623944
GFZP01069248.1	AMEXTC_0340000036436	.	-5.05613	0.000455572	0.0512727
GFZP01011750.1	AMEXTC_0340000047201	FGFBP2	3.61006	0.000420652	0.0489744
GFZP01067536.1	AMEXTC_0340000029585	.	4.21696	0.00045911	0.0512727
GFZP01007459.1	AMEXTC_0340000030088	SSTR5	1.18676	0.000598674	0.0589109
GFZP01143599.1	AMEXTC_0340000082967	.	4.22678	0.000494934	0.0535954
GFZP01001897.1	AMEXTC_0340000007636	Lrfn2	1.35151	0.000639659	0.0609339
GFZP01101793.1	AMEXTC_0340000172690	ESRP2	7.22794	0.000550691	0.056487
GFZP01023137.1	AMEXTC_0340000082782	LOC108934720	4.70947	0.000548312	0.0563093
GFZP01018151.1	AMEXTC_0340000067130	CCT2	-2.42512	0.000587241	0.0581979
GFZP01005781.1	AMEXTC_0340000023242	Col1a2	1.39986	0.000326556	0.0425089
GFZP01144408.1	AMEXTC_0340000085689	TNNT3	-3.10189	0.000491996	0.0534239
GFZP01002383.1	AMEXTC_0340000009615	.	1.93762	0.000676554	0.0623938
GFZP01075581.1	AMEXTC_0340000058804	Prrt4	4.07514	0.000456289	0.0512727
GFZP01048076.1	AMEXTC_0340000207777	DOCK1	1.08255	0.000537574	0.0557324
GFZP01012119.1	AMEXTC_0340000048692	LTBP3	1.32925	0.000451213	0.0510316
GFZP01109393.1	AMEXTC_0340000213824	.	2.29944	0.000697109	0.0633039
GFZP01129469.1	AMEXTC_0340000036513	ADAMTS3	3.24078	0.000558517	0.056755
GFZP01122693.1	AMEXTC_0340000009252	.	4.53548	0.000495422	0.0535954
GFZP01011730.1	AMEXTC_0340000047127	ADAMTS4	1.04601	0.000461242	0.0512727
GFZP01123084.1	AMEXTC_0340000010805	UACA	7.8898	0.000574569	0.0575799
GFZP01110723.1	AMEXTC_0340000220539	.	-1.45496	0.000626666	0.0604304
GFZP01168715.1	AMEXTC_0340000209037	APOO	-1.18908	0.000621305	0.0603199
GFZP01012955.1	AMEXTC_0340000051525	POLR2A	1.47281	0.000459738	0.0512727
GFZP01110064.1	AMEXTC_0340000217021	shroom1	1.63553	0.000639821	0.0609339
GFZP01001529.1	AMEXTC_0340000006159	HGF	1.46407	0.000500506	0.0537985
GFZP01084247.1	AMEXTC_0340000085831	msln	4.71126	0.000649735	0.0613697
GFZP01043041.1	AMEXTC_0340000180353	RECK	0.945503	0.000517451	0.0548586
GFZP01070582.1	AMEXTC_0340000041721	AOX2	4.01131	0.000591115	0.0583486
GFZP01005255.1	AMEXTC_0340000021143	LOC108647884	2.02294	0.000717207	0.0641919
GFZP01128254.1	AMEXTC_0340000031638	L1CAM	2.27393	0.000668295	0.0621122
GFZP01001752.1	AMEXTC_0340000007075	DBN1	1.67449	0.00044219	0.0502067
GFZP01065158.1	AMEXTC_0340000019948	RARG	2.07978	0.000670579	0.0621918
GFZP01004162.1	AMEXTC_0340000016772	Hhatl	-2.90065	0.000555217	0.0566373
GFZP01154292.1	AMEXTC_0340000123354	SOX9	1.8138	0.000626057	0.0604304
GFZP01016770.1	AMEXTC_0340000062980	LOC107197025	-1.15241	0.000536767	0.055715
GFZP01083084.1	AMEXTC_0340000081970	.	-4.49999	0.000460761	0.0512727
GFZP01011827.1	AMEXTC_0340000047511	COL6A3	2.03602	0.000467742	0.0518901
GFZP01070203.1	AMEXTC_0340000040209	.	-4.71661	0.000533946	0.0554884
GFZP01134927.1	AMEXTC_0340000056233	CLCF1	1.69695	0.00065814	0.0617437
GFZP01070136.1	AMEXTC_0340000039953	.	3.77814	0.000555667	0.0566373
GFZP01052547.1	AMEXTC_0340000231334	ncaph	7.51357	0.000605412	0.0594396
GFZP01062262.1	AMEXTC_0340000008318	.	3.3775	0.000508107	0.0542932
GFZP01147363.1	AMEXTC_0340000094893	.	3.95365	0.000501006	0.0537985
GFZP01166531.1	AMEXTC_0340000197042	CHRDL2	2.62003	0.000735765	0.0649525
GFZP01077349.1	AMEXTC_0340000064113	ADAMTSL2	2.89038	0.000747429	0.065221
GFZP01017812.1	AMEXTC_0340000066111	Tnnt3	-2.91705	0.000402982	0.0482724
GFZP01007619.1	AMEXTC_0340000030713	ANKRD17	1.2384	0.00062879	0.060507
GFZP01066088.1	AMEXTC_0340000023673	ST8SIA2	1.58366	0.000676942	0.0623938
GFZP01073547.1	AMEXTC_0340000052696	MYBPC1	-2.07606	0.000690987	0.0628791
GFZP01106671.1	AMEXTC_0340000199188	bicdl1	4.60295	0.000588008	0.0581979
GFZP01133255.1	AMEXTC_0340000051215	.	1.97835	0.000703719	0.0636387
GFZP01066743.1	AMEXTC_0340000026339	SYNDIG1	3.90773	0.000554783	0.0566373
GFZP01049579.1	AMEXTC_0340000215746	.	-3.78231	0.000540161	0.0558225
GFZP01132361.1	AMEXTC_0340000048042	GOLM1	0.877606	0.000517259	0.0548586
GFZP01128062.1	AMEXTC_0340000030875	CCPG1	1.28044	0.000580178	0.0578094
GFZP01012918.1	AMEXTC_0340000051414	TOL6	4.02438	0.000523021	0.0552095
GFZP01007818.1	AMEXTC_0340000031512	FAT3	2.03845	0.00071494	0.0641208
GFZP01131239.1	AMEXTC_0340000043574	PRDM16	1.56833	0.0007369	0.0649525
GFZP01103053.1	AMEXTC_0340000179435	ACAN	-1.57601	0.000540363	0.0558225
GFZP01149763.1	AMEXTC_0340000102415	.	4.37164	0.000552322	0.0565211
GFZP01153729.1	AMEXTC_0340000120165	NIPA2	4.53076	0.000561382	0.0568471
GFZP01129440.1	AMEXTC_0340000036400	FCN1	-1.4862	0.000680088	0.0624749
GFZP01016298.1	AMEXTC_0340000061563	IFI35	3.51749	0.000497371	0.0537395
GFZP01017905.1	AMEXTC_0340000066391	UQCRFS1	-0.830901	0.000478261	0.0523239
GFZP01014596.1	AMEXTC_0340000056450	FREM1	3.04945	0.000728913	0.064692
GFZP01135381.1	AMEXTC_0340000057598	EIF5	-0.969398	0.000450165	0.0509792
GFZP01014650.1	AMEXTC_0340000056612	MATN4	6.84652	0.00070877	0.0638365
GFZP01041211.1	AMEXTC_0340000170700	.	3.89864	0.000725798	0.0646329
GFZP01003445.1	AMEXTC_0340000013897	Cthrc1	1.57563	0.000545055	0.0561736
GFZP01072771.1	AMEXTC_0340000050368	FAP	1.5354	0.000608492	0.0596076
GFZP01013846.1	AMEXTC_0340000054200	.	1.21561	0.000696762	0.0633039
GFZP01013131.1	AMEXTC_0340000052053	COL5A2	1.64211	0.000652514	0.0614987
GFZP01140841.1	AMEXTC_0340000074284	SLC25A4	-2.84278	0.000684609	0.0626994
GFZP01007090.1	AMEXTC_0340000028589	.	1.74233	0.00079586	0.0676259
GFZP01165316.1	AMEXTC_0340000190431	.	4.15604	0.000640628	0.0609339
GFZP01089566.1	AMEXTC_0340000102429	.	3.73052	0.000533419	0.0554884
GFZP01174095.1	AMEXTC_0340000237307	GBP1	0.95501	0.000522408	0.0552095
GFZP01121451.1	AMEXTC_0340000004217	.	2.05531	0.000796045	0.0676259
GFZP01025950.1	AMEXTC_0340000091715	hypothetical	3.58709	0.000528129	0.0554129
GFZP01131653.1	AMEXTC_0340000045196	PKIA	-1.01163	0.000606175	0.0594475
GFZP01166321.1	AMEXTC_0340000195888	.	-1.36865	0.000744974	0.0651373
GFZP01009017.1	AMEXTC_0340000036326	ZNF536	3.4956	0.000612058	0.0598895
GFZP01103302.1	AMEXTC_0340000180666	.	-1.99424	0.000812289	0.067953
GFZP01113987.1	AMEXTC_0340000237835	Chchd2	-0.937898	0.000556691	0.0566373
GFZP01054054.1	AMEXTC_0340000239130	ANKRA2	4.04315	0.000564524	0.0570327
GFZP01033284.1	AMEXTC_0340000119928	PSMD8	-2.13092	0.000709439	0.0638365
GFZP01158334.1	AMEXTC_0340000152910	.	3.52663	0.000533745	0.0554884
GFZP01130321.1	AMEXTC_0340000039887	.	1.95819	0.000824016	0.0684736
GFZP01090489.1	AMEXTC_0340000105313	.	3.42778	0.000589614	0.0582827
GFZP01015204.1	AMEXTC_0340000058278	ECM2	3.31197	0.000742221	0.0650927
GFZP01114481.1	AMEXTC_0340000240514	EXOC3L4	3.54401	0.000600293	0.0590035
GFZP01141276.1	AMEXTC_0340000075641	.	1.63634	0.000790873	0.0675235
GFZP01136427.1	AMEXTC_0340000060738	MATN2	2.94909	0.000804004	0.0676498
GFZP01001261.1	AMEXTC_0340000005097	PCDHGA6	1.25174	0.000743768	0.0651104
GFZP01067491.1	AMEXTC_0340000029402	thbs4	1.44243	0.000577713	0.0577174
GFZP01024322.1	AMEXTC_0340000086709	.	4.45275	0.000664899	0.0619725
GFZP01097043.1	AMEXTC_0340000145309	.	-1.61296	0.00075448	0.065639
GFZP01082214.1	AMEXTC_0340000079211	.	2.43603	0.000832349	0.0688376
GFZP01122700.1	AMEXTC_0340000009278	Egr4	4.45533	0.000618545	0.0602535
GFZP01127697.1	AMEXTC_0340000029419	PTPRD	1.75019	0.000748697	0.0652663
GFZP01063870.1	AMEXTC_0340000014783	Sp8	4.52177	0.0006273	0.0604304
GFZP01004509.1	AMEXTC_0340000018154	DKK3	1.50659	0.000588009	0.0581979
GFZP01172698.1	AMEXTC_0340000229927	SEPSECS	-6.11617	0.000666081	0.0619725
GFZP01116034.1	AMEXTC_0340000249240	.	3.94493	0.000640923	0.0609339
GFZP01050247.1	AMEXTC_0340000219013	Tbl1x	1.86306	0.000790232	0.0675235
GFZP01067510.1	AMEXTC_0340000029475	ABHD3	-1.18019	0.000737446	0.0649525
GFZP01105483.1	AMEXTC_0340000192347	Ctnnb1	1.4488	0.000572059	0.0573944
GFZP01005243.1	AMEXTC_0340000021093	Pdlim3	-2.39501	0.000662662	0.0619725
GFZP01102001.1	AMEXTC_0340000173749	.	-1.80584	0.000795855	0.0676259
GFZP01052459.1	AMEXTC_0340000230870	Tp63	7.22283	0.000718954	0.0642822
GFZP01105149.1	AMEXTC_0340000190628	GANAB	1.02009	0.000642564	0.0610168
GFZP01168216.1	AMEXTC_0340000206215	ENOX2	1.1316	0.000735852	0.0649525
GFZP01000119.1	AMEXTC_0340000000466	tcf7l1-a	2.53803	0.000831756	0.0688376
GFZP01137230.1	AMEXTC_0340000063150	CBFA2T2	-5.16092	0.00062972	0.0605295
GFZP01023494.1	AMEXTC_0340000083958	.	-2.19088	0.000839391	0.0691572
GFZP01129588.1	AMEXTC_0340000036981	Erbb2	1.06372	0.000712652	0.0639814
GFZP01001412.1	AMEXTC_0340000005696	GBP1	1.32059	0.000626222	0.0604304
GFZP01128257.1	AMEXTC_0340000031651	.	-4.09069	0.000614031	0.0600151
GFZP01076817.1	AMEXTC_0340000062516	SLC25A3	-2.28336	0.000677056	0.0623938
GFZP01015991.1	AMEXTC_0340000060640	FCGBP	-5.69152	0.000716202	0.0641679
GFZP01081530.1	AMEXTC_0340000077063	.	3.36103	0.000634414	0.0608464
GFZP01121066.1	AMEXTC_0340000002643	ATP9A	0.930528	0.000674132	0.0623884
GFZP01123998.1	AMEXTC_0340000014489	.	1.92153	0.000734509	0.0649525
GFZP01067857.1	AMEXTC_0340000030861	.	-3.20085	0.000893735	0.0708974
GFZP01135328.1	AMEXTC_0340000057438	Nf2	2.20334	0.000885577	0.0708437
GFZP01049420.1	AMEXTC_0340000214946	API5	0.85429	0.000635972	0.0608618
GFZP01022829.1	AMEXTC_0340000081796	.	1.1211	0.000577282	0.0577174
GFZP01047335.1	AMEXTC_0340000203642	DNAH5	2.48586	0.00088194	0.0706673
GFZP01067222.1	AMEXTC_0340000028303	.	3.55551	0.000899853	0.0709874
GFZP01045378.1	AMEXTC_0340000192812	TCF7	6.30562	0.000743918	0.0651104
GFZP01017688.1	AMEXTC_0340000065736	Atp5mf	-0.915105	0.000533288	0.0554884
GFZP01020758.1	AMEXTC_0340000075286	etnppl	5.44596	0.000721884	0.0644118
GFZP01060076.1	AMEXTC_0340000300808	.	1.1321	0.000656244	0.0616502
GFZP01161586.1	AMEXTC_0340000170464	EPHA2	1.68694	0.000902361	0.0709874
GFZP01010327.1	AMEXTC_0340000041507	.	1.55827	0.000851204	0.0697581
GFZP01039002.1	AMEXTC_0340000158535	.	-1.11905	0.000739785	0.0650525
GFZP01049374.1	AMEXTC_0340000214739	PTGFRN	1.19682	0.00080863	0.067825
GFZP01106878.1	AMEXTC_0340000200263	.	-4.10308	0.000578592	0.0577174
GFZP01060783.1	AMEXTC_0340000002330	LOC109201495	6.93451	0.00076801	0.0666165
GFZP01098536.1	AMEXTC_0340000155170	ZNF469	1.7714	0.000899337	0.0709874
GFZP01082355.1	AMEXTC_0340000079654	tarbp2	5.16299	0.000725845	0.0646329
GFZP01021478.1	AMEXTC_0340000077530	.	3.91736	0.000700396	0.0634041
GFZP01012535.1	AMEXTC_0340000050265	Col5a1	2.00188	0.000872345	0.070554
GFZP01125357.1	AMEXTC_0340000019937	Ephb2	1.31797	0.000685789	0.0626994
GFZP01066665.1	AMEXTC_0340000026037	FUT3	4.02954	0.00078314	0.0673253
GFZP01071906.1	AMEXTC_0340000047020	SEC24D	1.31848	0.000643197	0.0610168
GFZP01122905.1	AMEXTC_0340000010084	MYOZ2	-2.10608	0.000676501	0.0623938
GFZP01114782.1	AMEXTC_0340000242277	.	1.59702	0.000888333	0.0708437
GFZP01137968.1	AMEXTC_0340000065365	FCF1	8.26361	0.000799106	0.0676259
GFZP01073523.1	AMEXTC_0340000052624	NOP2	4.26538	0.000685341	0.0626994
GFZP01067180.1	AMEXTC_0340000028128	.	3.82793	0.000740961	0.0650525
GFZP01052870.1	AMEXTC_0340000233035	ETV4	1.32225	0.000686741	0.0626994
GFZP01064853.1	AMEXTC_0340000018723	.	-3.68711	0.000563261	0.0569711
GFZP01002709.1	AMEXTC_0340000010925	.	2.43805	0.000886274	0.0708437
GFZP01054208.1	AMEXTC_0340000240163	TY3B-G	-3.36767	0.000699198	0.0633614
GFZP01005204.1	AMEXTC_0340000020954	RTase	5.02903	0.000741015	0.0650525
GFZP01012175.1	AMEXTC_0340000048911	.	-1.53059	0.000881762	0.0706673
GFZP01063213.1	AMEXTC_0340000012177	SLC30A10	-1.02168	0.00070824	0.0638365
GFZP01013611.1	AMEXTC_0340000053495	COL1A1	4.56763	0.0007209	0.0643901
GFZP01121531.1	AMEXTC_0340000004562	.	1.29565	0.000870442	0.070554
GFZP01041620.1	AMEXTC_0340000172809	Uqcrh	-0.969264	0.000665287	0.0619725
GFZP01144217.1	AMEXTC_0340000085018	.	3.56288	0.000909595	0.0712988
GFZP01059874.1	AMEXTC_0340000298016	FREM1	3.67885	0.00065438	0.0615814
GFZP01065350.1	AMEXTC_0340000020740	RFLNA	2.01216	0.000818066	0.0680499
GFZP01073552.1	AMEXTC_0340000052711	.	1.54877	0.000915684	0.0715186
GFZP01067285.1	AMEXTC_0340000028561	.	1.75607	0.000908529	0.0712988
GFZP01135105.1	AMEXTC_0340000056768	.	-1.41608	0.00087457	0.0706254
GFZP01160767.1	AMEXTC_0340000165765	mtus1	2.91336	0.000880854	0.0706673
GFZP01156832.1	AMEXTC_0340000142309	rps13	-1.08195	0.000556708	0.0566373
GFZP01125689.1	AMEXTC_0340000021262	MPEG1	5.09858	0.00085149	0.0697581
GFZP01067037.1	AMEXTC_0340000027544	AGRN	1.18677	0.000770137	0.066714
GFZP01001711.1	AMEXTC_0340000006911	.	1.47277	0.000836494	0.0690492
GFZP01133771.1	AMEXTC_0340000052763	ZMYM1	-1.78169	0.000959136	0.0732696
GFZP01127546.1	AMEXTC_0340000028813	tnnc2	-3.68671	0.000635675	0.0608618
GFZP01124706.1	AMEXTC_0340000017329	KIRREL1	2.762	0.000901592	0.0709874
GFZP01111571.1	AMEXTC_0340000225242	Smarce1	4.35179	0.000836036	0.0690492
GFZP01061703.1	AMEXTC_0340000006047	.	2.75369	0.000831615	0.0688376
GFZP01075700.1	AMEXTC_0340000059162	.	1.08622	0.00064604	0.0612198
GFZP01062812.1	AMEXTC_0340000010523	LOC108798537	1.09107	0.000686853	0.0626994
GFZP01138688.1	AMEXTC_0340000067531	UQCRB	-0.867963	0.000626466	0.0604304
GFZP01067485.1	AMEXTC_0340000029380	Rbfox2	1.01991	0.000616832	0.0602213
GFZP01165986.1	AMEXTC_0340000193929	BAP18	-2.57475	0.000908463	0.0712988
GFZP01080307.1	AMEXTC_0340000073239	.	4.28717	0.000731689	0.0648218
GFZP01116922.1	AMEXTC_0340000258006	.	5.29157	0.000789065	0.0675015
GFZP01014901.1	AMEXTC_0340000057367	lmo4.2	0.887728	0.000709572	0.0638365
GFZP01063220.1	AMEXTC_0340000012203	.	3.85683	0.000938579	0.0725906
GFZP01132236.1	AMEXTC_0340000047537	Dlg3	4.05282	0.00072682	0.0646535
GFZP01007055.1	AMEXTC_0340000028444	MUC3A	4.22273	0.000802167	0.0676259
GFZP01132983.1	AMEXTC_0340000050399	CD300LF	-1.1301	0.000800578	0.0676259
GFZP01112763.1	AMEXTC_0340000231413	.	1.57165	0.000887596	0.0708437
GFZP01008654.1	AMEXTC_0340000034837	Plod3	0.846993	0.000650827	0.0614062
GFZP01169476.1	AMEXTC_0340000213181	TOP2A	1.70537	0.000633779	0.0608464
GFZP01012830.1	AMEXTC_0340000051150	Hsph1	-1.79882	0.000990037	0.0743704
GFZP01020606.1	AMEXTC_0340000074814	PCDHGB6	2.17348	0.000972868	0.073865
GFZP01015995.1	AMEXTC_0340000060652	.	-1.48612	0.000895496	0.0709601
GFZP01160604.1	AMEXTC_0340000164981	SIM1	3.53252	0.00078679	0.0674394
GFZP01046128.1	AMEXTC_0340000197043	CHRDL2	2.39374	0.00099733	0.0743869
GFZP01065202.1	AMEXTC_0340000020125	Moxd2	3.8899	0.00098362	0.0742284
GFZP01110774.1	AMEXTC_0340000220766	MYH10	2.55237	0.000999387	0.0743869
GFZP01149196.1	AMEXTC_0340000100659	.	3.82751	0.000786637	0.0674394
GFZP01073083.1	AMEXTC_0340000051304	.	1.13891	0.000803916	0.0676498
GFZP01001167.1	AMEXTC_0340000004721	ch25h	-1.29708	0.000872547	0.070554
GFZP01164089.1	AMEXTC_0340000183623	.	3.45009	0.000782182	0.0673253
GFZP01170266.1	AMEXTC_0340000217022	.	3.6191	0.000697928	0.0633122
GFZP01134831.1	AMEXTC_0340000055945	LMX1B	1.4355	0.000867081	0.0705048
GFZP01046576.1	AMEXTC_0340000199668	PEG10	-3.12791	0.000876867	0.0706673
GFZP01076965.1	AMEXTC_0340000062960	TUBA1D	1.05194	0.00079751	0.0676259
GFZP01007119.1	AMEXTC_0340000028711	SPTAN1	1.13183	0.000710783	0.0638795
GFZP01080907.1	AMEXTC_0340000075125	.	3.79045	0.000782748	0.0673253
GFZP01131469.1	AMEXTC_0340000044452	.	3.37459	0.000776662	0.0670996
GFZP01063217.1	AMEXTC_0340000012192	MRTFB	1.61499	0.000781777	0.0673253
GFZP01131104.1	AMEXTC_0340000043024	MYPOP	1.62507	0.00098898	0.0743704
GFZP01081721.1	AMEXTC_0340000077660	.	-5.90003	0.00081405	0.0679704
GFZP01121083.1	AMEXTC_0340000002720	ROBO1	0.942567	0.000671469	0.062208
GFZP01015993.1	AMEXTC_0340000060646	Gpd1l	-1.40775	0.000842737	0.0692364
GFZP01138623.1	AMEXTC_0340000067336	CD59	4.0052	0.000827417	0.0686906
GFZP01122803.1	AMEXTC_0340000009686	ZIC2	3.33416	0.000686153	0.0626994
GFZP01141778.1	AMEXTC_0340000077205	.	2.76563	0.00100981	0.0746201
GFZP01061077.1	AMEXTC_0340000003505	FSHB	5.52438	0.000870569	0.070554
GFZP01000225.1	AMEXTC_0340000000884	Stxbp1	1.62487	0.000705474	0.0637312
GFZP01137250.1	AMEXTC_0340000063210	TGFBI	1.23986	0.000513744	0.0546943
GFZP01128996.1	AMEXTC_0340000034584	tpm1	-3.13823	0.000510387	0.0544701
GFZP01161472.1	AMEXTC_0340000169914	FAM169A	4.88408	0.000814059	0.0679704
GFZP01066484.1	AMEXTC_0340000025293	OLFML2B	1.16167	0.000664369	0.0619725
GFZP01039452.1	AMEXTC_0340000160995	RPAP1	0.99526	0.000818137	0.0680499
GFZP01003047.1	AMEXTC_0340000012318	Cbln2	2.71384	0.00103418	0.0752172
GFZP01117094.1	AMEXTC_0340000260425	MCM3AP	0.883506	0.000747033	0.065221
GFZP01099748.1	AMEXTC_0340000161547	Irf6	5.42649	0.000854896	0.0699713
GFZP01009244.1	AMEXTC_0340000037214	FBN2	1.25451	0.000892198	0.0708974
GFZP01136128.1	AMEXTC_0340000059841	cat	1.42268	0.000751268	0.065425
GFZP01009622.1	AMEXTC_0340000038736	.	-1.60712	0.00103363	0.0752172
GFZP01138213.1	AMEXTC_0340000066104	GPBP1L1	3.98106	0.000879509	0.0706673
GFZP01105744.1	AMEXTC_0340000193753	TDG	1.14716	0.000815153	0.0679966
GFZP01013901.1	AMEXTC_0340000054365	.	2.32191	0.00102416	0.0749769
GFZP01131125.1	AMEXTC_0340000043108	LRP4	1.3469	0.00098158	0.074139
GFZP01126006.1	AMEXTC_0340000022532	B3GNT6	3.30742	0.000963172	0.0735134
GFZP01125276.1	AMEXTC_0340000019627	.	-1.72367	0.000892558	0.0708974
GFZP01173259.1	AMEXTC_0340000232975	.	-4.57136	0.000765145	0.0664342
GFZP01065488.1	AMEXTC_0340000021265	.	2.19941	0.00106983	0.0764291
GFZP01138453.1	AMEXTC_0340000066825	nuclear	-2.71651	0.00050258	0.0539011
GFZP01129213.1	AMEXTC_0340000035443	kcp	1.90309	0.00107462	0.0765234
GFZP01063414.1	AMEXTC_0340000012955	PSRC1	0.914476	0.000772852	0.0668367
GFZP01017038.1	AMEXTC_0340000063784	.	4.41811	0.00100508	0.0746201
GFZP01035815.1	AMEXTC_0340000137719	.	-3.58573	0.000658658	0.0617437
GFZP01001536.1	AMEXTC_0340000006191	BRD4	1.7924	0.00101109	0.0746201
GFZP01125343.1	AMEXTC_0340000019887	pamr1	1.88184	0.000882063	0.0706673
GFZP01003976.1	AMEXTC_0340000016012	TY3B-G	1.83844	0.00108284	0.0767344
GFZP01102427.1	AMEXTC_0340000175986	GYPC	-4.59987	0.000792481	0.0675945
GFZP01133767.1	AMEXTC_0340000052751	EPHA2	1.38284	0.000943415	0.0727708
GFZP01044933.1	AMEXTC_0340000190542	Pacsin1	3.40215	0.000755917	0.0656984
GFZP01011393.1	AMEXTC_0340000045788	.	-0.751796	0.000552216	0.0565211
GFZP01136531.1	AMEXTC_0340000061051	ARHGAP28	1.155	0.000875052	0.0706254
GFZP01003778.1	AMEXTC_0340000015215	.	4.26538	0.000839364	0.0691572
GFZP01069522.1	AMEXTC_0340000037527	.	2.30649	0.00108945	0.0767605
GFZP01126874.1	AMEXTC_0340000026063	.	2.23654	0.00105695	0.0760202
GFZP01075539.1	AMEXTC_0340000058678	CYP7B1	1.64364	0.0010087	0.0746201
GFZP01170965.1	AMEXTC_0340000220718	.	1.55505	0.000988715	0.0743704
GFZP01135758.1	AMEXTC_0340000058730	CILP2	3.26547	0.00104499	0.0756478
GFZP01023613.1	AMEXTC_0340000084368	DNAJB1	-4.13405	0.000737639	0.0649525
GFZP01004704.1	AMEXTC_0340000018934	.	4.2171	0.000845841	0.0694259
GFZP01125131.1	AMEXTC_0340000019032	TBX18	1.15814	0.000899977	0.0709874
GFZP01051834.1	AMEXTC_0340000227594	BTF3	-0.815588	0.000620129	0.0603157
GFZP01177342.1	AMEXTC_0340000260752	Uqcrq	-0.881152	0.000690944	0.0628791
GFZP01101186.1	AMEXTC_0340000169393	.	3.71439	0.000809981	0.067825
GFZP01014537.1	AMEXTC_0340000056273	EYA2	1.82333	0.000973782	0.0738701
GFZP01042984.1	AMEXTC_0340000180071	Pcsk6	-3.6395	0.000688864	0.0628172
GFZP01059083.1	AMEXTC_0340000287319	X-element\ORF2	3.36719	0.00087885	0.0706673
GFZP01100019.1	AMEXTC_0340000163009	IL13RA2	4.82771	0.000902096	0.0709874
GFZP01134394.1	AMEXTC_0340000054634	reverse	-1.15354	0.00072948	0.064692
GFZP01128009.1	AMEXTC_0340000030668	SLITRK6	2.25369	0.00112982	0.078337
GFZP01002416.1	AMEXTC_0340000009749	.	3.48364	0.000793794	0.0676259
GFZP01082085.1	AMEXTC_0340000078805	PTPN3	4.16668	0.000864423	0.0705048
GFZP01119302.1	AMEXTC_0340000287545	.	3.51749	0.000801136	0.0676259
GFZP01098430.1	AMEXTC_0340000154694	FARP1	0.926845	0.000786711	0.0674394
GFZP01055988.1	AMEXTC_0340000250114	C4	1.64381	0.0010325	0.0752172
GFZP01069816.1	AMEXTC_0340000038700	tpm1	-2.78618	0.000620569	0.0603157
GFZP01100386.1	AMEXTC_0340000164912	.	1.66173	0.00105558	0.0760202
GFZP01113447.1	AMEXTC_0340000235087	ACP1	-1.43792	0.000948078	0.0730012
GFZP01054565.1	AMEXTC_0340000242217	PLEKHA2	-5.85217	0.000939861	0.0726254
GFZP01180097.1	AMEXTC_0340000295074	Cox7b	-1.14761	0.000889398	0.0708638
GFZP01021905.1	AMEXTC_0340000078877	.	3.48364	0.000808942	0.067825
GFZP01088782.1	AMEXTC_0340000100008	.	-4.21232	0.0007827	0.0673253
GFZP01121959.1	AMEXTC_0340000006264	Picalm	-1.04244	0.000806398	0.0677857
GFZP01033430.1	AMEXTC_0340000120766	CTSS	-1.38112	0.000981585	0.074139
GFZP01009398.1	AMEXTC_0340000037827	TP53BP1	1.50323	0.00102712	0.0749769
GFZP01021334.1	AMEXTC_0340000077080	.	1.46685	0.00101877	0.0748686
GFZP01014727.1	AMEXTC_0340000056844	MRPL54	-1.32981	0.000842365	0.0692364
GFZP01136847.1	AMEXTC_0340000062000	.	1.15901	0.000929705	0.0721607
GFZP01068247.1	AMEXTC_0340000032417	ADAMTS2	1.42811	0.00102515	0.0749769
GFZP01063423.1	AMEXTC_0340000012986	.	1.47638	0.00110862	0.0775465
GFZP01128743.1	AMEXTC_0340000033586	.	-3.98947	0.000927456	0.0720871
GFZP01109366.1	AMEXTC_0340000213711	ALG10	0.934655	0.000866548	0.0705048
GFZP01054777.1	AMEXTC_0340000243167	.	1.95025	0.00117313	0.0793192
GFZP01109118.1	AMEXTC_0340000212209	LRP2	3.89794	0.00088672	0.0708437
GFZP01074089.1	AMEXTC_0340000054324	.	1.32203	0.00105534	0.0760202
GFZP01074642.1	AMEXTC_0340000055983	Trpv6	3.61748	0.000950441	0.0730539
GFZP01160278.1	AMEXTC_0340000163305	LOC102444675	1.58429	0.00109748	0.0769785
GFZP01135082.1	AMEXTC_0340000056698	.	2.13598	0.00116455	0.0791697
GFZP01162577.1	AMEXTC_0340000175653	HMCN1	1.76257	0.00104744	0.0757621
GFZP01118912.1	AMEXTC_0340000282192	.	-3.72546	0.000770667	0.066714
GFZP01073575.1	AMEXTC_0340000052780	.	0.974345	0.000866609	0.0705048
GFZP01070230.1	AMEXTC_0340000040313	.	-2.88932	0.000980628	0.074139
GFZP01045615.1	AMEXTC_0340000194151	DSG2	3.26004	0.00119103	0.0798477
GFZP01134045.1	AMEXTC_0340000053587	ppp1r10	1.64041	0.00114289	0.0786007
GFZP01063552.1	AMEXTC_0340000013501	hspb11	-4.34053	0.00107526	0.0765234
GFZP01002530.1	AMEXTC_0340000010200	Paqr4	0.955103	0.000919169	0.0717264
GFZP01133906.1	AMEXTC_0340000053169	.	1.83209	0.00114338	0.0786007
GFZP01077995.1	AMEXTC_0340000066054	CHCHD5	-1.37895	0.0010594	0.0761212
GFZP01060738.1	AMEXTC_0340000002150	ENO3	-2.46562	0.000588087	0.0581979
GFZP01020477.1	AMEXTC_0340000074405	.	4.3759	0.00101016	0.0746201
GFZP01038655.1	AMEXTC_0340000156754	PARVA	1.28326	0.000956814	0.0732657
GFZP01124091.1	AMEXTC_0340000014861	.	5.60648	0.00103651	0.075221
GFZP01099244.1	AMEXTC_0340000158713	SYNJ2BP	-0.864742	0.000798834	0.0676259
GFZP01157643.1	AMEXTC_0340000148000	acsbg2	-1.87693	0.00122866	0.0807516
GFZP01007912.1	AMEXTC_0340000031870	.	1.85872	0.00119006	0.079844
GFZP01068018.1	AMEXTC_0340000031507	.	-1.01466	0.000890656	0.0708974
GFZP01012473.1	AMEXTC_0340000050079	.	-1.32648	0.000871367	0.070554
GFZP01132073.1	AMEXTC_0340000046895	MAMDC2	1.33851	0.000966917	0.0736057
GFZP01120368.1	AMEXTC_0340000301924	NDUFB2	-1.04908	0.000809627	0.067825
GFZP01041611.1	AMEXTC_0340000172769	RHOBTB1	3.91495	0.00094679	0.0729665
GFZP01076540.1	AMEXTC_0340000061684	.	-1.09887	0.000801435	0.0676259
GFZP01138010.1	AMEXTC_0340000065492	.	1.87516	0.00101776	0.0748686
GFZP01135233.1	AMEXTC_0340000057152	Slc16a6	-1.23674	0.000949143	0.0730186
GFZP01060742.1	AMEXTC_0340000002165	Crim1	2.48291	0.00123596	0.0807516
GFZP01162846.1	AMEXTC_0340000177245	OMA1	-5.44121	0.000999291	0.0743869
GFZP01074763.1	AMEXTC_0340000056346	.	2.36833	0.00123323	0.0807516
GFZP01103766.1	AMEXTC_0340000183010	TEAD1	2.49094	0.00123661	0.0807516
GFZP01003877.1	AMEXTC_0340000015619	LUM	1.13642	0.000639114	0.0609339
GFZP01072181.1	AMEXTC_0340000048137	.	-5.15184	0.000990626	0.0743704
GFZP01111933.1	AMEXTC_0340000227154	PRDX3	-1.96408	0.000995966	0.0743869
GFZP01078564.1	AMEXTC_0340000067764	RPS3	-4.33106	0.00102597	0.0749769
GFZP01012003.1	AMEXTC_0340000048221	PRSS35	1.06774	0.00100779	0.0746201
GFZP01002790.1	AMEXTC_0340000011251	cdca9	-2.22817	0.00127282	0.0816939
GFZP01139792.1	AMEXTC_0340000071008	.	-3.37786	0.00127732	0.081791
GFZP01067418.1	AMEXTC_0340000029121	.	-1.38158	0.00112271	0.0781406
GFZP01017680.1	AMEXTC_0340000065712	.	-3.59058	0.000901528	0.0709874
GFZP01111701.1	AMEXTC_0340000225909	Pitpnm1	-1.14256	0.00108418	0.0767344
GFZP01126074.1	AMEXTC_0340000022794	Errfi1	-0.832869	0.000856452	0.0700328
GFZP01018942.1	AMEXTC_0340000069618	AVD	-3.11687	0.00128754	0.0820241
GFZP01013814.1	AMEXTC_0340000054104	RGS12	1.48218	0.00116746	0.0791821
GFZP01133708.1	AMEXTC_0340000052574	TAPBPL	-2.11061	0.00100754	0.0746201
GFZP01123724.1	AMEXTC_0340000013387	ZMIZ1	1.59696	0.00106425	0.0763259
GFZP01042743.1	AMEXTC_0340000178902	.	-4.29625	0.000943251	0.0727708
GFZP01140702.1	AMEXTC_0340000073855	MSLNL	4.14572	0.00109394	0.076952
GFZP01000702.1	AMEXTC_0340000002809	BCL11B	4.98957	0.00107381	0.0765234
GFZP01124772.1	AMEXTC_0340000017596	Gpr17	1.96652	0.00126317	0.081582
GFZP01005941.1	AMEXTC_0340000023902	DSG2	3.13977	0.0010269	0.0749769
GFZP01066454.1	AMEXTC_0340000025174	X-element\ORF2	3.69845	0.0010856	0.0767344
GFZP01035102.1	AMEXTC_0340000132638	NME4	-1.14498	0.000991965	0.0743869
GFZP01173667.1	AMEXTC_0340000235168	.	-1.3855	0.00112379	0.0781406
GFZP01141392.1	AMEXTC_0340000076005	.	4.31093	0.00103562	0.075219
GFZP01139375.1	AMEXTC_0340000069713	Krt10	4.52829	0.00116642	0.0791728
GFZP01002996.1	AMEXTC_0340000012122	DENND5A	1.18248	0.00099437	0.0743869
GFZP01060690.1	AMEXTC_0340000001953	.	2.03981	0.00130403	0.0821463
GFZP01135379.1	AMEXTC_0340000057592	ZMYM1	2.08122	0.00126874	0.0816628
GFZP01065486.1	AMEXTC_0340000021256	Nptx2	2.10472	0.00130822	0.0821986
GFZP01137386.1	AMEXTC_0340000063618	FCN1	3.79255	0.00129614	0.0821463
GFZP01142314.1	AMEXTC_0340000078895	.	1.38539	0.0011774	0.0794228
GFZP01007139.1	AMEXTC_0340000028791	GREM1	2.0732	0.00131459	0.082243
GFZP01072716.1	AMEXTC_0340000050203	BCAN	-1.64709	0.000957894	0.0732657
GFZP01110715.1	AMEXTC_0340000220495	.	2.79735	0.00131584	0.082243
GFZP01132987.1	AMEXTC_0340000050411	.	1.55552	0.00126582	0.081582
GFZP01071308.1	AMEXTC_0340000044618	GPSM2	1.2522	0.000998931	0.0743869
GFZP01179767.1	AMEXTC_0340000290800	Pcolce	1.12787	0.000858347	0.070122
GFZP01067049.1	AMEXTC_0340000027592	.	1.42681	0.00110736	0.0775206
GFZP01127258.1	AMEXTC_0340000027617	ZNF248	1.51781	0.00126655	0.081582
GFZP01131650.1	AMEXTC_0340000045184	C11orf96	-2.93569	0.00123097	0.0807516
GFZP01079530.1	AMEXTC_0340000070824	.	6.21489	0.00130168	0.0821463
GFZP01067729.1	AMEXTC_0340000030347	.	1.27347	0.00118613	0.0798265
GFZP01028464.1	AMEXTC_0340000099647	.	3.57347	0.0011151	0.0778125
GFZP01074474.1	AMEXTC_0340000055479	.	1.93118	0.00124803	0.0808907
GFZP01144269.1	AMEXTC_0340000085203	Tra2b	7.37412	0.00118841	0.079844
GFZP01133946.1	AMEXTC_0340000053289	PKHD1L1	4.31093	0.00106501	0.0763259
GFZP01036931.1	AMEXTC_0340000145842	GAA	1.14527	0.00102271	0.0749769
GFZP01013001.1	AMEXTC_0340000051663	.	4.535	0.00109241	0.0769064
GFZP01076644.1	AMEXTC_0340000061996	Lxn	-1.02483	0.0009217	0.0717501
GFZP01034408.1	AMEXTC_0340000126261	.	4.3539	0.00108503	0.0767344
GFZP01019412.1	AMEXTC_0340000071079	.	1.37609	0.000865952	0.0705048
GFZP01005630.1	AMEXTC_0340000022642	cnfn	3.93286	0.00115369	0.0789863
GFZP01126336.1	AMEXTC_0340000023869	.	-3.58573	0.000893891	0.0708974
GFZP01009028.1	AMEXTC_0340000036365	TEP1	2.14983	0.00114445	0.0786007
GFZP01003091.1	AMEXTC_0340000012483	.	2.01268	0.00135086	0.0827232
GFZP01004758.1	AMEXTC_0340000019151	CLEC4E	-1.51598	0.00105691	0.0760202
GFZP01067432.1	AMEXTC_0340000029181	gjc1	1.50206	0.000986849	0.0743704
GFZP01072862.1	AMEXTC_0340000050641	RB1	-2.78711	0.00122074	0.0807516
GFZP01098821.1	AMEXTC_0340000156557	Pak6	4.19861	0.0010882	0.0767344
GFZP01172948.1	AMEXTC_0340000231324	.	3.43578	0.00120245	0.0803038
GFZP01139501.1	AMEXTC_0340000070095	rps28	-1.00695	0.000728634	0.064692
GFZP01000920.1	AMEXTC_0340000003689	RNF125	1.8117	0.00107369	0.0765234
GFZP01016712.1	AMEXTC_0340000062806	med29	6.29961	0.00123171	0.0807516
GFZP01069980.1	AMEXTC_0340000039346	LRRC15	0.940995	0.00091416	0.0714838
GFZP01124607.1	AMEXTC_0340000016953	Rsph4a	-5.54703	0.00112112	0.0781073
GFZP01003121.1	AMEXTC_0340000012603	PIEZO2	1.48134	0.00128107	0.081791
GFZP01117890.1	AMEXTC_0340000269394	Coro2b	1.47064	0.00119256	0.0798886
GFZP01078340.1	AMEXTC_0340000067092	MSX2	1.87769	0.00127298	0.0816939
GFZP01133790.1	AMEXTC_0340000052820	.	1.72448	0.00131401	0.082243
GFZP01052475.1	AMEXTC_0340000230937	.	-1.99959	0.00136384	0.0830775
GFZP01177995.1	AMEXTC_0340000268437	PARK7	-0.836666	0.000828866	0.0687453
GFZP01016832.1	AMEXTC_0340000063166	.	1.36456	0.000993929	0.0743869
GFZP01106358.1	AMEXTC_0340000197161	PLCXD1	-4.83979	0.00106663	0.0763259
GFZP01098642.1	AMEXTC_0340000155656	LOC101879660	-5.8751	0.0011586	0.0790736
GFZP01069261.1	AMEXTC_0340000036491	FAXDC2	1.03771	0.000877504	0.0706673
GFZP01055841.1	AMEXTC_0340000249302	SLC25A6	-0.859713	0.000869133	0.070554
GFZP01037802.1	AMEXTC_0340000152043	.	3.18187	0.00138259	0.0833836
GFZP01012882.1	AMEXTC_0340000051306	.	1.76417	0.00129809	0.0821463
GFZP01105502.1	AMEXTC_0340000192458	Dpp3	0.925255	0.000958244	0.0732657
GFZP01014858.1	AMEXTC_0340000057237	PEBP1	1.04929	0.000978448	0.0740949
GFZP01124368.1	AMEXTC_0340000015967	ndst1	0.877866	0.000911236	0.0713632
GFZP01001833.1	AMEXTC_0340000007386	Camk2g	-4.96006	0.00120518	0.0803188
GFZP01017526.1	AMEXTC_0340000065249	Actn3	-2.92515	0.000788853	0.0675015
GFZP01157013.1	AMEXTC_0340000143585	STX8	-5.3199	0.00113381	0.0784891
GFZP01067025.1	AMEXTC_0340000027492	Tf2-11	5.81301	0.00127852	0.081791
GFZP01002171.1	AMEXTC_0340000008767	.	3.3775	0.0011124	0.0776861
GFZP01028392.1	AMEXTC_0340000099426	.	3.08482	0.00117428	0.0793357
GFZP01118704.1	AMEXTC_0340000279712	Antxr1	1.36284	0.000842281	0.0692364
GFZP01159471.1	AMEXTC_0340000158862	Tf2-9	-3.70261	0.00119454	0.0799601
GFZP01106073.1	AMEXTC_0340000195579	NRL	-1.6832	0.00101033	0.0746201
GFZP01007810.1	AMEXTC_0340000031483	.	3.09502	0.00136749	0.0830775
GFZP01143359.1	AMEXTC_0340000082204	Endou	5.6146	0.00121451	0.0806149
GFZP01137111.1	AMEXTC_0340000062793	ZNF469	1.78247	0.00136819	0.0830775
GFZP01077232.1	AMEXTC_0340000063761	pol	3.80558	0.00136821	0.0830775
GFZP01130642.1	AMEXTC_0340000041147	SEPT7	0.935057	0.00096662	0.0736057
GFZP01129941.1	AMEXTC_0340000038394	MUC4	3.31062	0.00138965	0.083666
GFZP01120756.1	AMEXTC_0340000001405	.	4.10122	0.00120544	0.0803188
GFZP01122476.1	AMEXTC_0340000008364	FGF8	4.58643	0.00116196	0.0791168
GFZP01069135.1	AMEXTC_0340000035966	MAN2A1	1.02942	0.000951284	0.0730542
GFZP01004508.1	AMEXTC_0340000018151	DDX19B	-6.4128	0.00122554	0.0807516
GFZP01126036.1	AMEXTC_0340000022651	Smarcd3	0.955884	0.00105387	0.0760202
GFZP01074466.1	AMEXTC_0340000055455	msxc	1.81516	0.00125505	0.081262
GFZP01171465.1	AMEXTC_0340000223553	TAF4	3.31961	0.00103165	0.0752172
GFZP01166232.1	AMEXTC_0340000195261	PKNOX2	3.47618	0.00106385	0.0763259
GFZP01062048.1	AMEXTC_0340000007438	ACSL6	3.55433	0.00106881	0.0764188
GFZP01038901.1	AMEXTC_0340000157959	CARD9	-1.3403	0.00130393	0.0821463
GFZP01099427.1	AMEXTC_0340000159629	.	-4.37288	0.00104033	0.0754146
GFZP01125397.1	AMEXTC_0340000020101	.	1.26077	0.00127234	0.0816939
GFZP01098931.1	AMEXTC_0340000157158	FCF1	-1.08002	0.00100086	0.0744326
GFZP01081620.1	AMEXTC_0340000077345	slc51a	1.0186	0.00112429	0.0781406
GFZP01139706.1	AMEXTC_0340000070747	.	-1.76238	0.00079822	0.0676259
GFZP01013024.1	AMEXTC_0340000051732	ERVPABLB-1	1.32324	0.0012192	0.0807416
GFZP01100361.1	AMEXTC_0340000164800	.	-3.73571	0.000994391	0.0743869
GFZP01130771.1	AMEXTC_0340000041670	X-element\ORF2	2.51712	0.00133586	0.0824594
GFZP01052216.1	AMEXTC_0340000229500	.	3.62416	0.00123357	0.0807516
GFZP01064731.1	AMEXTC_0340000018233	pol	4.26775	0.00126566	0.081582
GFZP01069190.1	AMEXTC_0340000036202	SREBF1	5.22437	0.00123762	0.0807516
GFZP01072222.1	AMEXTC_0340000048291	.	1.73758	0.00131795	0.0822528
GFZP01127079.1	AMEXTC_0340000026878	.	1.78122	0.0014386	0.0853419
GFZP01072009.1	AMEXTC_0340000047426	BDH1	0.934677	0.00102449	0.0749769
GFZP01106302.1	AMEXTC_0340000196847	.	-2.85247	0.00113548	0.0785168
GFZP01128935.1	AMEXTC_0340000034338	SFRP4	-1.10165	0.00103473	0.0752172
GFZP01067284.1	AMEXTC_0340000028556	.	3.01517	0.00127616	0.0817774
GFZP01062895.1	AMEXTC_0340000010858	.	1.399	0.0013699	0.0830775
GFZP01008760.1	AMEXTC_0340000035262	.	-1.9746	0.00145888	0.0860425
GFZP01114395.1	AMEXTC_0340000240087	MR1	4.72525	0.0012229	0.0807516
GFZP01121110.1	AMEXTC_0340000002829	KRT75	6.01135	0.00131221	0.082243
GFZP01102672.1	AMEXTC_0340000177431	Atp5mf	-1.05323	0.00092793	0.0720871
GFZP01147816.1	AMEXTC_0340000096363	.	3.9569	0.00124636	0.0808907
GFZP01051758.1	AMEXTC_0340000227270	COL6A3	2.37258	0.00146609	0.0862677
GFZP01058413.1	AMEXTC_0340000278656	GALNT1	1.0259	0.00092169	0.0717501
GFZP01075440.1	AMEXTC_0340000058381	.	2.72509	0.00111214	0.0776861
GFZP01122930.1	AMEXTC_0340000010184	hand2	1.87019	0.00132804	0.0823743
GFZP01139728.1	AMEXTC_0340000070813	.	8.72079	0.00139881	0.0840118
GFZP01142876.1	AMEXTC_0340000080662	.	-2.35985	0.00147559	0.0866511
GFZP01102765.1	AMEXTC_0340000177868	IKZF4	6.90063	0.00132466	0.0822997
GFZP01156910.1	AMEXTC_0340000142796	MYO5C	3.59518	0.00112818	0.078337
GFZP01131863.1	AMEXTC_0340000046050	.	-3.4082	0.00108641	0.0767344
GFZP01096487.1	AMEXTC_0340000141134	.	3.6906	0.00114373	0.0786007
GFZP01058638.1	AMEXTC_0340000281154	NDUFB8	-0.870884	0.000914418	0.0714838
GFZP01009983.1	AMEXTC_0340000040137	SMPX	-2.23006	0.000902219	0.0709874
GFZP01107191.1	AMEXTC_0340000201914	VWA5A	2.01941	0.00106627	0.0763259
GFZP01118717.1	AMEXTC_0340000279815	COL1A1	1.39262	0.000639611	0.0609339
GFZP01013449.1	AMEXTC_0340000053008	Usp2	-5.45063	0.00124839	0.0808907
GFZP01104276.1	AMEXTC_0340000185928	.	-2.07117	0.00148301	0.0870276
GFZP01062192.1	AMEXTC_0340000008013	PTH2R	1.64635	0.00132041	0.0822528
GFZP01130779.1	AMEXTC_0340000041702	TPTE2	1.25609	0.00114662	0.0786556
GFZP01131313.1	AMEXTC_0340000043869	MYBPC2	-2.58627	0.000816623	0.0680499
GFZP01004361.1	AMEXTC_0340000017567	.	3.62456	0.00123143	0.0807516
GFZP01061767.1	AMEXTC_0340000006300	.	3.75797	0.00117693	0.0794228
GFZP01068159.1	AMEXTC_0340000032043	.	1.30841	0.00104091	0.0754146
GFZP01040221.1	AMEXTC_0340000165070	Zc3h13	0.974797	0.0011436	0.0786007
GFZP01070417.1	AMEXTC_0340000041046	PLOD2	1.53939	0.000987249	0.0743704
GFZP01155391.1	AMEXTC_0340000131822	.	3.04488	0.00145735	0.0860425
GFZP01075333.1	AMEXTC_0340000058060	TADA2A	-1.8053	0.00122506	0.0807516
GFZP01080747.1	AMEXTC_0340000074626	H2-D1	4.04315	0.00120795	0.0803632
GFZP01137935.1	AMEXTC_0340000065266	Col9a2	5.39017	0.00150136	0.0877023
GFZP01138772.1	AMEXTC_0340000067783	Cox7c	-1.07889	0.000978092	0.0740949
GFZP01128366.1	AMEXTC_0340000032063	CHD5	1.78355	0.00150764	0.0878221
GFZP01136266.1	AMEXTC_0340000060255	LOC103216691	5.50401	0.00131491	0.082243
GFZP01100316.1	AMEXTC_0340000164618	.	3.75797	0.00118723	0.0798385
GFZP01123596.1	AMEXTC_0340000012879	.	-4.52014	0.00129723	0.0821463
GFZP01142798.1	AMEXTC_0340000080420	.	-1.45409	0.00134578	0.0825045
GFZP01128066.1	AMEXTC_0340000030893	.	-2.85551	0.00151507	0.0880197
GFZP01061056.1	AMEXTC_0340000003416	.	3.68888	0.0012792	0.081791
GFZP01002195.1	AMEXTC_0340000008867	CRISPLD1	5.02474	0.00129748	0.0821463
GFZP01006750.1	AMEXTC_0340000027177	.	1.99024	0.00148505	0.0870561
GFZP01066260.1	AMEXTC_0340000024395	.	3.96411	0.00121644	0.0806598
GFZP01053936.1	AMEXTC_0340000238538	.	3.33416	0.00114706	0.0786556
GFZP01019168.1	AMEXTC_0340000070314	.	3.50414	0.00138376	0.0833955
GFZP01078085.1	AMEXTC_0340000066326	Dedd	4.15075	0.00124328	0.0808907
GFZP01077977.1	AMEXTC_0340000066000	COX17	-1.21178	0.00108785	0.0767344
GFZP01098561.1	AMEXTC_0340000155272	DKK3	3.4628	0.00131553	0.082243
GFZP01001904.1	AMEXTC_0340000007663	.	0.99488	0.00101961	0.0748686
GFZP01139775.1	AMEXTC_0340000070954	fth1-a	-11.6707	0.00142913	0.0851686
GFZP01132901.1	AMEXTC_0340000050153	MPP5	-5.24886	0.00128681	0.0820241
GFZP01033273.1	AMEXTC_0340000119853	Tf2-8	-4.48904	0.00131122	0.082243
GFZP01163013.1	AMEXTC_0340000178185	LOC107075368	3.22339	0.00115575	0.079065
GFZP01035346.1	AMEXTC_0340000134508	HMCN1	1.85037	0.00156083	0.0890757
GFZP01117725.1	AMEXTC_0340000267522	LAMC1	0.871502	0.000921943	0.0717501
GFZP01093830.1	AMEXTC_0340000121908	apt	-4.27417	0.00155828	0.0890757
GFZP01064254.1	AMEXTC_0340000016323	.	-1.23277	0.00132516	0.0822997
GFZP01161358.1	AMEXTC_0340000169068	PTPRS	1.09923	0.00105712	0.0760202
GFZP01139285.1	AMEXTC_0340000069432	Rpl28	-4.54592	0.00124495	0.0808907
GFZP01015260.1	AMEXTC_0340000058446	Top2a	1.25145	0.00105353	0.0760202
GFZP01029499.1	AMEXTC_0340000102843	pol	-4.52004	0.00133328	0.0824594
GFZP01102039.1	AMEXTC_0340000173944	Mab21l2	1.56345	0.00133651	0.0824594
GFZP01048314.1	AMEXTC_0340000209048	LSS	1.46473	0.00134414	0.0825045
GFZP01063342.1	AMEXTC_0340000012680	TDH	1.69081	0.00119547	0.0799609
GFZP01137535.1	AMEXTC_0340000064066	SLC25A12	-1.52971	0.00101544	0.0748147
GFZP01105863.1	AMEXTC_0340000194419	Tmsb4x	-2.0906	0.00157605	0.0894734
GFZP01035139.1	AMEXTC_0340000132961	.	2.45392	0.00157006	0.0893101
GFZP01002093.1	AMEXTC_0340000008446	Blk	-1.29184	0.00121327	0.0805943
GFZP01169458.1	AMEXTC_0340000213100	St8sia5	4.15343	0.00130309	0.0821463
GFZP01067592.1	AMEXTC_0340000029809	MUC5B	2.83962	0.00142074	0.084744
GFZP01064952.1	AMEXTC_0340000019121	TGFBI	1.36791	0.00111959	0.0780632
GFZP01079620.1	AMEXTC_0340000071098	PAICS	-1.52081	0.00146029	0.0860425
GFZP01076290.1	AMEXTC_0340000060932	Tacc1	4.39459	0.00132984	0.0824054
GFZP01063856.1	AMEXTC_0340000014735	GRAMD2B	-1.97511	0.0015406	0.0886749
GFZP01116841.1	AMEXTC_0340000256990	SPG11	0.966268	0.00121704	0.0806598
GFZP01022470.1	AMEXTC_0340000080654	.	-1.58375	0.00143613	0.0853017
GFZP01111634.1	AMEXTC_0340000225588	PMS1	4.02438	0.0013025	0.0821463
GFZP01005601.1	AMEXTC_0340000022526	.	1.5384	0.00134562	0.0825045
GFZP01065903.1	AMEXTC_0340000022915	.	-4.13586	0.0012955	0.0821463
GFZP01136261.1	AMEXTC_0340000060240	.	3.22979	0.00133694	0.0824594
GFZP01171579.1	AMEXTC_0340000224288	BMPR1A	4.0232	0.00146347	0.0861714
GFZP01063155.1	AMEXTC_0340000011939	UMOD	2.90012	0.00160807	0.0903565
GFZP01000224.1	AMEXTC_0340000000881	DIO3	-0.903431	0.000965282	0.0736057
GFZP01074660.1	AMEXTC_0340000056037	CMLKR1	-0.922658	0.00101909	0.0748686
GFZP01083317.1	AMEXTC_0340000082714	PTPRJ	4.58372	0.00144637	0.0857444
GFZP01129868.1	AMEXTC_0340000038094	MYBPC3	-3.29784	0.00121184	0.0805608
GFZP01056318.1	AMEXTC_0340000252622	.	-1.0813	0.0010773	0.0765234
GFZP01143923.1	AMEXTC_0340000084044	LIMA1	2.19027	0.00163084	0.0905522
GFZP01019085.1	AMEXTC_0340000070057	NASP	-1.76204	0.00115951	0.0790736
GFZP01019886.1	AMEXTC_0340000072549	DNAH8	3.31961	0.0012379	0.0807516
GFZP01005832.1	AMEXTC_0340000023440	.	4.22603	0.00135459	0.0828174
GFZP01058636.1	AMEXTC_0340000281145	POLR2I	-0.957155	0.00114024	0.0786007
GFZP01122814.1	AMEXTC_0340000009727	MYO9B	9.71407	0.0015262	0.0883715
GFZP01112097.1	AMEXTC_0340000227901	SLC15A3	-1.09562	0.00116081	0.0791005
GFZP01139439.1	AMEXTC_0340000069907	rps28	-2.60357	0.000967851	0.0736125
GFZP01068239.1	AMEXTC_0340000032381	GSTENG00028908001	3.28686	0.00134339	0.0825045
GFZP01066348.1	AMEXTC_0340000024740	tmem98	4.19861	0.00136186	0.0830526
GFZP01054410.1	AMEXTC_0340000241335	Lrrc20	-1.14575	0.00135515	0.0828174
GFZP01069658.1	AMEXTC_0340000038066	Rflnb	1.20082	0.00130644	0.0821463
GFZP01157677.1	AMEXTC_0340000148261	Sil1	-1.31563	0.00128505	0.081985
GFZP01055794.1	AMEXTC_0340000248978	Nap1l4	-6.07161	0.00143686	0.0853017
GFZP01080948.1	AMEXTC_0340000075251	.	3.40594	0.00127108	0.0816939
GFZP01032421.1	AMEXTC_0340000113447	.	-4.32948	0.00131965	0.0822528
GFZP01125767.1	AMEXTC_0340000021585	Pcolce	1.37961	0.00100509	0.0746201
GFZP01063785.1	AMEXTC_0340000014443	.	1.28725	0.00130057	0.0821463
GFZP01060210.1	AMEXTC_0340000000026	Kcnd3	2.0985	0.00167173	0.0914362
GFZP01121924.1	AMEXTC_0340000006120	EML4	0.814517	0.00109664	0.0769785
GFZP01165308.1	AMEXTC_0340000190378	EDN2	-2.12643	0.00169329	0.0918639
GFZP01126170.1	AMEXTC_0340000023183	tes	0.823441	0.00107727	0.0765234
GFZP01123457.1	AMEXTC_0340000012342	.	2.21041	0.00167304	0.0914362
GFZP01078143.1	AMEXTC_0340000066500	Cd69	-5.63554	0.00168454	0.0916874
GFZP01003734.1	AMEXTC_0340000015037	.	1.10223	0.0012975	0.0821463
GFZP01095969.1	AMEXTC_0340000137409	.	3.75091	0.00136529	0.0830775
GFZP01079202.1	AMEXTC_0340000069799	aldob	8.28168	0.00157983	0.0895187
GFZP01130236.1	AMEXTC_0340000039560	.	4.7435	0.00154039	0.0886749
GFZP01135518.1	AMEXTC_0340000058010	Add1	0.897283	0.00124445	0.0808907
GFZP01061471.1	AMEXTC_0340000005130	MCC	1.35683	0.00153524	0.0886365
GFZP01081150.1	AMEXTC_0340000075876	.	-3.30143	0.00130548	0.0821463
GFZP01129717.1	AMEXTC_0340000037492	CCDC88A	0.954132	0.00124011	0.0808356
GFZP01127206.1	AMEXTC_0340000027408	LMCD1	1.05589	0.00114058	0.0786007
GFZP01088772.1	AMEXTC_0340000099978	LAMA4	-4.55163	0.00133699	0.0824594
GFZP01131662.1	AMEXTC_0340000045227	mex3b	1.35119	0.00122874	0.0807516
GFZP01074929.1	AMEXTC_0340000056845	Alox5	-0.958869	0.00123714	0.0807516
GFZP01088430.1	AMEXTC_0340000098926	.	1.19388	0.00142061	0.084744
GFZP01070385.1	AMEXTC_0340000040920	Plaur	-0.981143	0.000954802	0.0731953
GFZP01061891.1	AMEXTC_0340000006816	.	3.08464	0.00167318	0.0914362
GFZP01003145.1	AMEXTC_0340000012697	.	1.11522	0.00122195	0.0807516
GFZP01072433.1	AMEXTC_0340000049136	ANK2	1.83492	0.00165291	0.0911625
GFZP01125884.1	AMEXTC_0340000022040	Cpe	1.4318	0.00160166	0.0901629
GFZP01051079.1	AMEXTC_0340000223624	Snx18	0.834984	0.00109785	0.0769785
GFZP01023309.1	AMEXTC_0340000083338	.	3.4296	0.00134541	0.0825045
GFZP01137234.1	AMEXTC_0340000063162	TGFBI	4.22923	0.0015248	0.0883493
GFZP01023894.1	AMEXTC_0340000085302	.	0.969617	0.00101438	0.0747993
GFZP01100304.1	AMEXTC_0340000164563	parpbp	1.7133	0.00153931	0.0886749
GFZP01065999.1	AMEXTC_0340000023303	TMEM25	2.13784	0.00169517	0.0918639
GFZP01180564.1	AMEXTC_0340000301898	sox19b	2.90672	0.0016944	0.0918639
GFZP01029099.1	AMEXTC_0340000101608	.	-3.84236	0.00126033	0.0815431
GFZP01173909.1	AMEXTC_0340000236512	Megf8	1.19216	0.00118062	0.0795784
GFZP01017138.1	AMEXTC_0340000064085	.	-1.26005	0.00133399	0.0824594
GFZP01131028.1	AMEXTC_0340000042719	.	2.71366	0.00152345	0.0883493
GFZP01067402.1	AMEXTC_0340000029052	MYO18A	-7.28031	0.00160574	0.0903341
GFZP01095950.1	AMEXTC_0340000137266	DUSP8	1.45439	0.0016713	0.0914362
GFZP01179863.1	AMEXTC_0340000291920	dvl2	0.843978	0.00113602	0.0785168
GFZP01136007.1	AMEXTC_0340000059478	Cyp2a5	1.99894	0.00108815	0.0767344
GFZP01002625.1	AMEXTC_0340000010577	ADRB2	-1.19792	0.00132589	0.0822997
GFZP01122718.1	AMEXTC_0340000009346	.	3.61293	0.00140012	0.0840321
GFZP01044224.1	AMEXTC_0340000186647	MED23	0.935321	0.0012321	0.0807516
GFZP01010126.1	AMEXTC_0340000040700	IGSF8	3.563	0.00157994	0.0895187
GFZP01021646.1	AMEXTC_0340000078054	Col5a2	1.45746	0.00137731	0.0832946
GFZP01125788.1	AMEXTC_0340000021667	.	2.15956	0.00177057	0.0937664
GFZP01125024.1	AMEXTC_0340000018597	ADD1	1.39689	0.00134276	0.0825045
GFZP01137644.1	AMEXTC_0340000064393	KLF18	5.97279	0.00166834	0.0914362
GFZP01084101.1	AMEXTC_0340000085318	Nt5dc2	0.771765	0.001151	0.0788635
GFZP01001954.1	AMEXTC_0340000007867	ZNF432	-5.30874	0.00150663	0.0878221
GFZP01121246.1	AMEXTC_0340000003363	.	-4.21925	0.00147383	0.0866062
GFZP01132815.1	AMEXTC_0340000049882	vwc2l	1.17521	0.00112906	0.078337
GFZP01093617.1	AMEXTC_0340000120682	DAZAP1	-3.86585	0.00135171	0.0827232
GFZP01060911.1	AMEXTC_0340000002839	.	1.58362	0.00175452	0.0935666
GFZP01131273.1	AMEXTC_0340000043713	.	-1.94664	0.00177523	0.0937664
GFZP01169926.1	AMEXTC_0340000215458	mknk2	5.26897	0.00164237	0.0908675
GFZP01138164.1	AMEXTC_0340000065956	.	-6.19937	0.00158873	0.0897047
GFZP01056013.1	AMEXTC_0340000250241	n.a.	3.15892	0.00151351	0.0879875
GFZP01078827.1	AMEXTC_0340000068621	.	4.16643	0.00162171	0.0905522
GFZP01008795.1	AMEXTC_0340000035390	Adpgk	0.938143	0.00130033	0.0821463
GFZP01072289.1	AMEXTC_0340000048562	Fzd2	1.81609	0.0015701	0.0893101
GFZP01028687.1	AMEXTC_0340000100332	.	3.27158	0.00139017	0.083666
GFZP01162841.1	AMEXTC_0340000177230	Cks1b	-1.47499	0.00152722	0.0883717
GFZP01073804.1	AMEXTC_0340000053469	.	1.89955	0.00180077	0.094524
GFZP01122736.1	AMEXTC_0340000009418	.	-5.2669	0.00156523	0.0891493
GFZP01057817.1	AMEXTC_0340000271099	Arpc5l	-0.785694	0.00116886	0.0792153
GFZP01002814.1	AMEXTC_0340000011350	PCDH7	1.75088	0.00132221	0.0822997
GFZP01173116.1	AMEXTC_0340000232219	CHIT1	-1.66569	0.00145578	0.0860425
GFZP01066477.1	AMEXTC_0340000025261	PCDHGB5	2.0166	0.00180932	0.0947485
GFZP01064453.1	AMEXTC_0340000017138	COL10A1	1.51093	0.00166588	0.0914362
GFZP01013091.1	AMEXTC_0340000051933	.	0.827064	0.00124666	0.0808907
GFZP01020784.1	AMEXTC_0340000075368	.	5.55476	0.00169133	0.0918273
GFZP01071509.1	AMEXTC_0340000045427	.	1.5948	0.00153501	0.0886365
GFZP01000610.1	AMEXTC_0340000002440	K02A2.6	-0.88973	0.00126564	0.081582
GFZP01019181.1	AMEXTC_0340000070359	Rps15	-5.64481	0.00161447	0.0905195
GFZP01162948.1	AMEXTC_0340000177803	ABCC4	-4.32013	0.00159808	0.0900197
GFZP01168647.1	AMEXTC_0340000208674	Pof1b	4.15021	0.00155159	0.0888674
GFZP01065603.1	AMEXTC_0340000021736	olfml2a	1.14865	0.00134624	0.0825045
GFZP01002288.1	AMEXTC_0340000009244	.	3.18523	0.00141505	0.0845787
GFZP01121364.1	AMEXTC_0340000003867	xerC	-2.60052	0.00175439	0.0935666
[truncated: 10,787 more rows]

## Sheet: 3 dpa + MS vs. 0 dpa
Additional file B. Soft tissue DEGs between each regeneration stage/treatment vs. homeostatic control.
[truncated: 23,545 more rows]

[truncated: 2 more sheets: 8 dpa + MS vs. 0 dpa, 8 dpa + MS vs. 3 dpa + MS]
