# Supplementary material for: Timing Does Matter: Nerve-Mediated HDAC1 Paces the Temporal Expression of Morphogenic Genes During Axolotl Limb Regeneration
Source: Front Cell Dev Biol. 2021 May 10;9:641987. doi: 10.3389/fcell.2021.641987 (PMC8143519; doi:10.3389/fcell.2021.641987)
Supplement: Additional File C — Mfuzz cluster Transition in ST, including P-value and gene list for highlighted GO term from each cluster switch (Reference for Figure 3 and Supplementary Table 3). [file Data_Sheet_4.XLSX]

## Sheet: C1_1
ID	GeneRatio	BgRatio	pvalue	p.adjust	geneID	Count
GO_TRANSLATIONAL_INITIATION	53/769	174/12277	4.27455e-23	1.57859e-19	EIF4H/EIF4EBP1/EIF4B/RPS3/RPS9/EIF1/NPM1/EIF1B/RPL10/RPS27/RPL13/RPS19/RPL34/RPS29/RPL28/RPS26/RPL9/RPS20/EIF3B/CDC123/PPP1CA/RPL31/UBA52/RPL23/RPS14/RPLP1/RPL19/EIF3G/RPSA/RPS13/RPS8/RPL32/RPS15A/EIF3E/RPS21/EIF3K/RPL18A/RPS16/EIF4A2/EIF2B3/RPL35A/RPS6/RPL27/RPL13A/RPL24/RPS27A/RPL27A/RPL11/RPL29/RPS11/EIF4EBP3/EIF3H/NCBP2	53
GO_COTRANSLATIONAL_PROTEIN_TARGETING_TO_MEMBRANE	36/769	89/12277	9.55631e-21	1.76457e-17	RPS3/RPS9/RPL10/RPS27/RPL13/RPS19/RPL34/RPS29/RPL28/RPS26/RPL9/RPS20/RPL31/UBA52/RPL23/RPS14/RPLP1/RPL19/RPSA/RPS13/RPS8/RPL32/RPS15A/RPS21/RPL18A/RPS16/RPL35A/RPS6/RPL27/RPL13A/RPL24/RPS27A/RPL27A/RPL11/RPL29/RPS11	36
GO_NUCLEAR_TRANSCRIBED_MRNA_CATABOLIC_PROCESS_NONSENSE_MEDIATED_DECAY	38/769	112/12277	1.06869e-18	1.26893e-15	RPS3/RPS9/RPL10/RPS27/RPL13/RPS19/RPL34/RPS29/RPL28/RPS26/RPL9/RPS20/RPL31/UBA52/RPL23/RPS14/RPLP1/RPL19/RPSA/RPS13/RPS8/RPL32/RPS15A/EIF3E/RPS21/RPL18A/RPS16/RPL35A/RPS6/RPL27/RPL13A/RPL24/RPS27A/RPL27A/RPL11/RPL29/RPS11/NCBP2	38
GO_ESTABLISHMENT_OF_PROTEIN_LOCALIZATION_TO_ENDOPLASMIC_RETICULUM	36/769	101/12277	1.37442e-18	1.26893e-15	RPS3/RPS9/RPL10/RPS27/RPL13/RPS19/RPL34/RPS29/RPL28/RPS26/RPL9/RPS20/RPL31/UBA52/RPL23/RPS14/RPLP1/RPL19/RPSA/RPS13/RPS8/RPL32/RPS15A/RPS21/RPL18A/RPS16/RPL35A/RPS6/RPL27/RPL13A/RPL24/RPS27A/RPL27A/RPL11/RPL29/RPS11	36
GO_PEPTIDE_BIOSYNTHETIC_PROCESS	94/769	573/12277	1.81424e-18	1.33999e-15	MRPL16/RGS2/DMD/EIF4H/EIF4EBP1/EIF4B/RPS3/CIRBP/AIMP1/RPS9/EIF1/NPM1/EIF1B/RPL10/RPS27/RPL13/RPS19/RPL34/RPS29/RPL28/RPS26/RPL9/GAPDH/RPS20/MRPS26/IGFBP5/EIF3B/MRPS9/MRPS5/MRPL2/CDC123/OXA1L/PPP1CA/DRG2/MRPL38/RPL31/MRPS11/UBA52/AURKAIP1/RPL23/HNRNPD/RPS14/RPLP1/RPL19/EIF3G/RPSA/RSL24D1/RPS13/RPS8/RPL32/RPS15A/EIF3E/RPS21/TSFM/EIF3K/RPL18A/GADD45GIP1/MRPS27/DARS/MRPS36/RPS16/EIF4A2/MRPS21/MRPL58/…	94
GO_AMIDE_BIOSYNTHETIC_PROCESS	104/769	684/12277	6.37862e-18	3.92604e-15	MRPL16/ELOVL2/RGS2/DMD/EIF4H/EIF4EBP1/PDK4/EIF4B/RPS3/CIRBP/AIMP1/RPS9/EIF1/NPM1/EIF1B/RPL10/RPS27/RPL13/RPS19/RPL34/RPS29/RPL28/RPS26/RPL9/GAPDH/RPS20/MRPS26/IGFBP5/EIF3B/MRPS9/MRPS5/MRPL2/CDC123/HSD17B8/DLAT/OXA1L/PPP1CA/DRG2/MRPL38/RPL31/MRPS11/UBA52/AURKAIP1/SNCA/RPL23/HNRNPD/RPS14/RPLP1/AGK/RPL19/EIF3G/RPSA/RSL24D1/RPS13/RPS8/RPL32/RPS15A/EIF3E/RPS21/TSFM/EIF3K/RPL18A/GADD45GIP1/MRPS27/PDK2/…	104
GO_PROTEIN_LOCALIZATION_TO_ENDOPLASMIC_RETICULUM	37/769	125/12277	4.96346e-16	2.61858e-13	RPS3/RPS9/RPL10/RPS27/RPL13/RPS19/RPL34/RPS29/RPL28/RPS26/RPL9/RPS20/DDRGK1/RPL31/UBA52/RPL23/RPS14/RPLP1/RPL19/RPSA/RPS13/RPS8/RPL32/RPS15A/RPS21/RPL18A/RPS16/RPL35A/RPS6/RPL27/RPL13A/RPL24/RPS27A/RPL27A/RPL11/RPL29/RPS11	37
GO_CELLULAR_AMIDE_METABOLIC_PROCESS	112/769	827/12277	1.74796e-15	8.06901e-13	MRPL16/ELOVL2/RGS2/DMD/EIF4H/IGF1/EIF4EBP1/PDK4/EIF4B/RPS3/CIRBP/GSTM4/AIMP1/RPS9/EIF1/NPM1/EIF1B/RPL10/RPS27/RPL13/RPS19/RPL34/RPS29/RPL28/RPS26/RPL9/GAPDH/RPS20/MRPS26/IGFBP5/EIF3B/MRPS9/MRPS5/MRPL2/CDC123/HSD17B8/DLAT/OXA1L/CPM/PPP1CA/DRG2/ACOT8/MRPL38/RPL31/MRPS11/UBA52/AURKAIP1/SNCA/RPL23/HNRNPD/RPS14/RPLP1/ACOT13/AGK/RPL19/EIF3G/RPSA/RSL24D1/RPS13/GSTM1/RPS8/RPL32/RPS15A/EIF3E/RPS21/TSFM/EI…	112
GO_MUSCLE_FILAMENT_SLIDING	20/769	39/12277	1.5104e-14	6.19767e-12	MYH2/MYH6/DMD/TNNI1/MYBPC1/ACTN2/MYH4/MYH7/TTN/MYL2/MYL4/NEB/MYLK2/TNNC2/MYH3/TNNT1/TMOD1/MYL1/MYL3/MYBPC3	20
GO_NUCLEAR_TRANSCRIBED_MRNA_CATABOLIC_PROCESS	43/769	188/12277	5.56916e-14	2.05669e-11	CNOT4/RPS3/DDX5/RPS9/RPL10/RPS27/RPL13/RPS19/RPL34/RPS29/RPL28/RPS26/RPL9/RPS20/PELO/RPL31/UBA52/RPL23/RPS14/RPLP1/RPL19/RPSA/RPS13/RPS8/RPL32/RPS15A/EIF3E/RPS21/RPL18A/RPS16/MTPAP/RPL35A/RPS6/RPL27/RPL13A/RPL24/RPS27A/RPL27A/RPL11/RPL29/RPS11/NCBP2/HBS1L	43
GO_MUSCLE_SYSTEM_PROCESS	63/769	381/12277	8.02505e-13	2.69423e-10	MYH2/CAMK2G/RGS2/MYH6/DMD/TNNI1/RYR1/TACR1/MYBPC1/SYNM/PDE4D/IGF1/KCNJ2/MYOM3/DAG1/ACTN2/MYBPH/MYH4/MYH7/TTN/GATM/CASQ2/IGFBP5/MYL2/MYL4/SCN2B/MEF2A/NEB/PRKG1/CAV3/CAMK2B/SCN3B/P2RY1/TRIM72/HRC/MYLK2/KLF4/TNNC2/MYH3/PXN/CRYAB/CAV1/AKAP6/SLMAP/KCNJ3/MYOZ2/ACTG2/TNNT1/MYOM2/STAC3/KCNB2/DTNA/TMOD1/MYL1/MYL3/PPP3CA/CHRNA1/MYBPC3/PIN1/MYH13/KLF15/PTGER3/DDX39B	63
GO_MUSCLE_ORGAN_DEVELOPMENT	58/769	339/12277	1.58232e-12	4.80916e-10	BTBD1/RGS2/MYH6/DMD/POPDC2/TNNI1/RYR1/JPH2/MYBPC1/IGF1/ELN/MYOM3/SVIL/FHL1/PTCD2/MYH7/TTN/DDX5/BVES/TGFBR3/DDX17/VAMP5/MYL2/SIX4/LAMA2/CFL2/MEF2A/NEB/CAV3/S1PR1/ATF3/TRIM72/MSC/MYLK2/UNC45B/MYH3/CRYAB/CAV1/JPH1/AKAP6/MYOZ2/ZBTB18/POPDC3/ASB2/MYOM2/STAC3/ACHE/CAV2/HBEGF/MYL3/PPP3CA/CHRNA1/MYBPC3/PIN1/UQCC2/NR1D2/DDX39B/NLN	58
GO_VIRAL_GENE_EXPRESSION	40/769	182/12277	1.69291e-12	4.80916e-10	PCBP2/RPS3/POLR2L/RPS9/RPL10/RPS27/RPL13/RPS19/RPL34/RPS29/RPL28/RPS26/RPL9/RPS20/EIF3B/RPL31/UBA52/RPL23/RPS14/RPLP1/RPL19/EIF3G/RPSA/RPS13/RPS8/RPL32/RPS15A/RPS21/RPL18A/RPS16/RPL35A/RPS6/RPL27/RPL13A/RPL24/RPS27A/RPL27A/RPL11/RPL29/RPS11	40
GO_ORGANONITROGEN_COMPOUND_BIOSYNTHETIC_PROCESS	159/769	1488/12277	2.21727e-12	5.84883e-10	MRPL16/ELOVL2/RGS2/AGXT2/DMD/PLCB1/EIF4H/IGF1/EIF4EBP1/GALNT18/ADK/PDK4/EIF4B/PRKAG2/RPS3/CIRBP/GATM/GSTM4/AIMP1/RPS9/EIF1/NPM1/EIF1B/ATP5MC2/RPL10/RPS27/RPL13/RPS19/RPL34/RPS29/RPL28/RPS26/RPL9/GAPDH/RPS20/MRPS26/MUC16/IGFBP5/ADSL/ATP5PB/AK2/EIF3B/MRPS9/MRPS5/ATP5MG/MRPL2/CDC123/HSD17B8/DLAT/OXA1L/PPP1CA/DRG2/ACOT8/MRPL38/RPL31/IMPDH2/MRPS11/UBA52/AURKAIP1/SNCA/AK5/RPL23/AASS/PTGIS/RAMP1/NNMT/SL…	159
GO_PROTEIN_TARGETING_TO_MEMBRANE	38/769	169/12277	2.92571e-12	7.20309e-10	RPS3/RPS9/RPL10/RPS27/RPL13/RPS19/RPL34/RPS29/RPL28/RPS26/RPL9/RPS20/RPL31/UBA52/RPL23/RPS14/RPLP1/RPL19/RPSA/RPS13/RPS8/RPL32/RPS15A/RPS21/RPL18A/RPS16/MFF/ANK3/RPL35A/RPS6/RPL27/RPL13A/RPL24/RPS27A/RPL27A/RPL11/RPL29/RPS11	38
GO_MUSCLE_CELL_DEVELOPMENT	36/769	154/12277	3.2681e-12	7.54318e-10	SYNPO2L/RGS2/MYH6/DMD/RYR1/MYBPC1/LDB3/IGF1/FLNC/MYOM3/ACTN2/PTCD2/TTN/BVES/CASQ2/MYL2/SIX4/OBSCN/CFL2/MEF2A/NEB/CAV3/MYH3/AKAP6/MYOZ2/TNNT1/MYOM2/STAC3/ALPK3/CAV2/TMOD1/PPP3CA/MYBPC3/PIN1/ADM/DDX39B	36
GO_MITOCHONDRION_ORGANIZATION	67/769	439/12277	6.58331e-12	1.43013e-09	CAMKK2/PPIF/DNM1L/SREBF1/IGF1/ACAD9/SLC25A4/PTCD2/BNIP3/PHB2/ATP5MC2/NDUFA10/NDUFA2/SLIRP/ATP5PB/ATP5MG/TIMM17A/CLUH/PHB/OXA1L/TMEM14A/NDUFAF1/CHCHD3/TMEM11/SNCA/MEF2A/MGARP/BAG3/ECSIT/NDUFS1/MSTO1/SDHAF4/AGK/ATP5PO/ATP5F1B/HIF1A/ACAA2/TMEM70/DNAJA3/MFF/ATG12/OPA3/ALKBH7/ATP5F1D/CAMK2A/ATP5PD/CAV2/ATPAF1/HEBP2/ATP5F1E/TOMM7/NDUFA13/UQCC2/APOPT1/MLLT11/SIRT4/TFB2M/CHCHD2/APOO/COX16/CHCHD6/FZD9/MAR…	67
GO_MUSCLE_STRUCTURE_DEVELOPMENT	76/769	541/12277	1.5795e-11	3.2406e-09	SYNPO2L/BTBD1/RGS2/MYH6/DMD/POPDC2/TNNI1/RYR1/JPH2/MYBPC1/LDB3/PLCB1/IGF1/ELN/FLNC/MYOM3/ACTN2/SVIL/FHL1/PTCD2/MYH7/TTN/DDX5/BVES/IGFBP3/CASQ2/IGFBP5/TGFBR3/DDX17/VAMP5/MYL2/SIX4/LAMA2/OBSCN/CFL2/MEF2A/NEB/CAV3/S1PR1/ATF3/AVPR1A/TRIM72/MSC/MYLK2/UNC45B/MYH3/CRYAB/CAV1/JPH1/HEY1/AKAP6/FLT3LG/MAP3K5/MYOZ2/ZBTB18/POPDC3/TNNT1/ASB2/MYOM2/STAC3/ACHE/ALPK3/CAV2/TMOD1/HBEGF/MYL3/PPP3CA/CHRNA1/MYBPC3/PIN…	76
GO_STRIATED_MUSCLE_CELL_DIFFERENTIATION	43/769	229/12277	6.21414e-11	1.17379e-08	SYNPO2L/RGS2/MYH6/DMD/POPDC2/RYR1/MYBPC1/LDB3/IGF1/FLNC/MYOM3/ACTN2/PTCD2/TTN/BVES/CASQ2/IGFBP5/MYL2/SIX4/OBSCN/CFL2/MEF2A/NEB/CAV3/AVPR1A/TRIM72/MYH3/AKAP6/FLT3LG/MYOZ2/POPDC3/TNNT1/MYOM2/STAC3/ALPK3/CAV2/TMOD1/PPP3CA/MYBPC3/PIN1/DDX39B/NLN/RBM38	43
GO_INNER_MITOCHONDRIAL_MEMBRANE_ORGANIZATION	16/769	35/12277	6.35685e-11	1.17379e-08	ATP5MC2/ATP5PB/ATP5MG/OXA1L/CHCHD3/TMEM11/AGK/ATP5PO/ATP5F1B/ATP5F1D/ATP5PD/ATP5F1E/NDUFA13/APOO/CHCHD6/ATP5F1C	16
GO_ACTIN_MEDIATED_CELL_CONTRACTION	28/769	110/12277	1.01281e-10	1.7811e-08	MYH2/MYH6/DMD/TNNI1/MYBPC1/PDE4D/KCNJ2/ACTN2/MYH4/MYH7/TTN/PDPN/MYL2/MYL4/SCN2B/NEB/CAV3/SCN3B/MYLK2/TNNC2/MYH3/CAV1/KCNJ3/TNNT1/TMOD1/MYL1/MYL3/MYBPC3	28
GO_MYOFIBRIL_ASSEMBLY	21/769	64/12277	1.30544e-10	2.19136e-08	SYNPO2L/MYH6/MYBPC1/LDB3/MYOM3/ACTN2/TTN/CASQ2/MYL2/SIX4/OBSCN/CFL2/MEF2A/NEB/CAV3/MYH3/MYOZ2/TNNT1/MYOM2/TMOD1/MYBPC3	21
GO_SARCOMERE_ORGANIZATION	17/769	43/12277	2.6627e-10	4.27536e-08	SYNPO2L/MYH6/MYBPC1/LDB3/MYOM3/ACTN2/TTN/CASQ2/SIX4/OBSCN/CFL2/CAV3/MYH3/MYOZ2/TNNT1/MYOM2/MYBPC3	17
GO_MITOCHONDRIAL_MEMBRANE_ORGANIZATION	26/769	100/12277	2.85558e-10	4.39403e-08	PPIF/BNIP3/ATP5MC2/ATP5PB/ATP5MG/OXA1L/TMEM14A/CHCHD3/TMEM11/SNCA/AGK/ATP5PO/ATP5F1B/ACAA2/ALKBH7/ATP5F1D/CAMK2A/ATP5PD/HEBP2/ATP5F1E/NDUFA13/APOO/CHCHD6/FZD9/ATP5F1C/PDCD5	26
GO_GENERATION_OF_PRECURSOR_METABOLITES_AND_ENERGY	60/769	415/12277	7.96328e-10	1.17634e-07	PPIF/IGF1/SLC25A4/PRKAG2/GYG1/BNIP3/ATP5MC2/NDUFA10/COX8A/NDUFA2/COX5A/GAPDH/ADSL/ATP5PB/BPGM/PFKM/ATP5MG/DLAT/OXA1L/PPP1CA/NDUFAF1/IDH3G/SNCA/ALDH4A1/AVPR1A/AGL/GYG2/IDH3B/SLC25A12/NDUFS1/PPP1CB/SDHAF4/COX6B1/ATP5PO/UQCR11/ATP5F1B/HIF1A/COX4I2/ETFBKMT/COQ9/ETFA/MDH2/ADH4/ATP5F1D/IDH3A/ATP5PD/ACSS1/NDUFA4/ME1/ATP5F1E/UQCRQ/SUCLG1/CISD1/NDUFA13/FDX2/UQCC2/COQ10B/PRKAA2/NDUFS2/ATP5F1C	60
GO_CYTOPLASMIC_TRANSLATION	23/769	84/12277	1.00867e-09	1.4327e-07	EIF4H/EIF4EBP1/EIF4B/RPS29/RPS26/RPL9/EIF3B/DRG2/RPL31/RPLP1/RPL19/EIF3G/RPL32/EIF3E/RPS21/EIF3K/RPL18A/RPL35A/RPL13A/RPL24/RPL11/RPL29/EIF3H	23
GO_PROTEIN_TARGETING	55/769	368/12277	1.22356e-09	1.67356e-07	SREBF1/RPS3/RPS9/RPL10/RPS27/RPL13/RPS19/RPL34/RPS29/RPL28/RPS26/RPL9/RPS20/TIMM17A/OXA1L/ACOT8/RPL31/UBA52/MGARP/RPL23/BAG3/RPS14/RPLP1/AGK/RPL19/RPSA/RPS13/RPS8/RPL32/RPS15A/RPS21/RPL18A/CRAT/AKAP6/GNPAT/RPS16/DECR2/MFF/ANK3/SCP2/RPL35A/RPS6/RPL27/RPL13A/TOMM7/RPL24/RPS27A/RPL27A/RPL11/RPL29/RPS11/NDUFA13/SIRT4/NUDT19/PDCD5	55
GO_MUSCLE_CONTRACTION	48/769	301/12277	1.64837e-09	2.17408e-07	MYH2/RGS2/MYH6/DMD/TNNI1/RYR1/TACR1/MYBPC1/SYNM/PDE4D/KCNJ2/MYOM3/ACTN2/MYBPH/MYH4/MYH7/TTN/CASQ2/MYL2/MYL4/SCN2B/NEB/PRKG1/CAV3/SCN3B/TRIM72/HRC/MYLK2/TNNC2/MYH3/PXN/CRYAB/CAV1/SLMAP/KCNJ3/ACTG2/TNNT1/MYOM2/STAC3/KCNB2/DTNA/TMOD1/MYL1/MYL3/CHRNA1/MYBPC3/MYH13/PTGER3	48
GO_MUSCLE_TISSUE_DEVELOPMENT	52/769	342/12277	1.91044e-09	2.43284e-07	RGS2/MYH6/POPDC2/TNNI1/RYR1/JPH2/MYBPC1/IGF1/ELN/MYOM3/ACTN2/SVIL/PTCD2/MYH7/TTN/DDX5/BVES/IGFBP5/TGFBR3/DDX17/VAMP5/SEMA3C/MYL2/SIX4/CFL2/ALDH1A2/MEF2A/NEB/CAV3/S1PR1/ATF3/MSC/MYLK2/CAV1/AKAP6/MYOZ2/ZBTB18/POPDC3/ASB2/MYOM2/STAC3/ALPK3/CAV2/MYL3/PPP3CA/CHRNA1/MYBPC3/PIN1/UQCC2/NR1D2/DDX39B/NLN	52
GO_ACTIN_FILAMENT_BASED_MOVEMENT	29/769	132/12277	2.01754e-09	2.4836e-07	MYH2/MYH6/DMD/TNNI1/MYBPC1/PDE4D/KCNJ2/ACTN2/MYH4/MYH7/TTN/PDPN/MYL2/MYL4/SCN2B/NEB/CAV3/SCN3B/MYLK2/TNNC2/MYH3/CAV1/KCNJ3/TNNT1/TMOD1/WIPF3/MYL1/MYL3/MYBPC3	29
GO_CRISTAE_FORMATION	12/769	24/12277	4.50522e-09	5.36702e-07	ATP5MC2/ATP5PB/ATP5MG/CHCHD3/ATP5PO/ATP5F1B/ATP5F1D/ATP5PD/ATP5F1E/APOO/CHCHD6/ATP5F1C	12
GO_RNA_CATABOLIC_PROCESS	52/769	353/12277	5.84977e-09	6.751e-07	PSME1/CNOT4/RPS3/CIRBP/DDX5/RPS9/NPM1/RPL10/RPS27/RPL13/RPS19/RPL34/RPS29/RPL28/RPS26/RPL9/RPS20/PELO/SLIRP/RPL31/UBA52/RPL23/SERBP1/HNRNPD/RPS14/RPLP1/RPL19/RPSA/RPS13/RPS8/RPL32/RPS15A/EIF3E/RPS21/RPL18A/RPS16/HSPA1B/PSME4/MTPAP/RPL35A/RPS6/RPL27/RPL13A/RPL24/RPS27A/RPL27A/RPL11/RPL29/RPS11/NCBP2/HBS1L/RBM38	52
GO_CELLULAR_COMPONENT_ASSEMBLY_INVOLVED_IN_MORPHOGENESIS	24/769	99/12277	6.34706e-09	7.10294e-07	SYNPO2L/MYH6/MYBPC1/LDB3/MYOM3/DAG1/ACTN2/TTN/CASQ2/MYL2/SIX4/OBSCN/CFL2/MEF2A/NEB/CAV3/MYH3/GNPAT/MYOZ2/TNNT1/MYOM2/TMOD1/MYBPC3/PMP22	24
GO_OXIDATIVE_PHOSPHORYLATION	26/769	115/12277	7.28585e-09	7.91371e-07	PPIF/ATP5MC2/NDUFA10/COX8A/NDUFA2/COX5A/ATP5PB/ATP5MG/NDUFAF1/SNCA/NDUFS1/COX6B1/ATP5PO/UQCR11/ATP5F1B/COX4I2/COQ9/ATP5F1D/ATP5PD/NDUFA4/ATP5F1E/UQCRQ/NDUFA13/UQCC2/NDUFS2/ATP5F1C	26
GO_PROTEIN_LOCALIZATION_TO_MEMBRANE	69/769	547/12277	1.48448e-08	1.56633e-06	ANK1/SKAP1/DAG1/ACTN2/ACTB/RPS3/RPS9/RPL10/RPS27/RPL13/RPS19/RPL34/RPS29/RPL28/RPS26/RPL9/RPS20/ANXA2P2/VAMP5/OXA1L/RPL31/UBA52/LGI1/RPL23/CAV3/RAMP1/SCN3B/P2RY1/STX1A/RPS14/FERMT2/RPLP1/AGK/RPL19/RPSA/RPS13/RPS8/RPL32/RPS15A/RPS21/RDX/CAV1/RPL18A/DNAJA3/RPS16/SLMAP/MFF/SLC7A11/CDH1/STAC3/GPHN/KCNB2/RAMP3/ANK3/RAPSN/RPL35A/RPS6/RPL27/RPL13A/RPL24/RPS27A/RPL27A/RPL11/RPL29/RPS11/NDUFA13/KCNJ11/FZD…	69
GO_ESTABLISHMENT_OF_PROTEIN_LOCALIZATION_TO_MEMBRANE	44/769	282/12277	1.57247e-08	1.61309e-06	RPS3/RPS9/RPL10/RPS27/RPL13/RPS19/RPL34/RPS29/RPL28/RPS26/RPL9/RPS20/VAMP5/OXA1L/RPL31/UBA52/RPL23/RPS14/RPLP1/AGK/RPL19/RPSA/RPS13/RPS8/RPL32/RPS15A/RPS21/RPL18A/RPS16/MFF/ANK3/RAPSN/RPL35A/RPS6/RPL27/RPL13A/RPL24/RPS27A/RPL27A/RPL11/RPL29/RPS11/NDUFA13/PDCD5	44
GO_STRIATED_MUSCLE_CONTRACTION	29/769	147/12277	2.67369e-08	2.66863e-06	RGS2/MYH6/DMD/TNNI1/SYNM/PDE4D/KCNJ2/MYBPH/MYH7/TTN/CASQ2/MYL2/MYL4/SCN2B/CAV3/SCN3B/HRC/MYLK2/TNNC2/MYH3/CAV1/KCNJ3/TNNT1/STAC3/DTNA/MYL1/MYL3/CHRNA1/MYBPC3	29
GO_TRANSLATIONAL_ELONGATION	26/769	123/12277	3.21228e-08	3.05281e-06	MRPL16/MRPS26/MRPS9/MRPS5/MRPL2/OXA1L/MRPL38/MRPS11/AURKAIP1/RPLP1/TSFM/GADD45GIP1/MRPS27/MRPS36/MRPS21/MRPL58/MRPL52/EEF2K/EEF1G/MRPL55/EEF1D/MRPS14/MRPL15/GFM1/HBS1L/MRPL3	26
GO_ENERGY_DERIVATION_BY_OXIDATION_OF_ORGANIC_COMPOUNDS	38/769	230/12277	3.22393e-08	3.05281e-06	IGF1/PRKAG2/GYG1/BNIP3/NDUFA10/COX8A/NDUFA2/COX5A/ADSL/PFKM/DLAT/OXA1L/PPP1CA/NDUFAF1/IDH3G/SNCA/AGL/GYG2/IDH3B/SLC25A12/NDUFS1/PPP1CB/SDHAF4/COX6B1/UQCR11/HIF1A/COX4I2/COQ9/ETFA/MDH2/IDH3A/NDUFA4/UQCRQ/SUCLG1/CISD1/NDUFA13/COQ10B/NDUFS2	38
GO_CARDIAC_CELL_DEVELOPMENT	19/769	70/12277	3.37314e-08	3.11425e-06	RGS2/MYH6/MYBPC1/IGF1/MYOM3/ACTN2/TTN/BVES/TGFBR3/MYL2/MEF2A/NEB/CAV3/AKAP6/MYOM2/ALPK3/MYBPC3/PIN1/DDX39B	19
GO_MUSCLE_CELL_DIFFERENTIATION	45/769	301/12277	4.04888e-08	3.64696e-06	SYNPO2L/RGS2/MYH6/DMD/POPDC2/RYR1/MYBPC1/LDB3/IGF1/FLNC/MYOM3/ACTN2/PTCD2/TTN/BVES/CASQ2/IGFBP5/MYL2/SIX4/OBSCN/CFL2/MEF2A/NEB/CAV3/AVPR1A/TRIM72/MYH3/HEY1/AKAP6/FLT3LG/MYOZ2/POPDC3/TNNT1/MYOM2/STAC3/ALPK3/CAV2/TMOD1/PPP3CA/MYBPC3/PIN1/ADM/DDX39B/NLN/RBM38	45
GO_CELLULAR_RESPIRATION	30/769	160/12277	5.16797e-08	4.54412e-06	BNIP3/NDUFA10/COX8A/NDUFA2/COX5A/ADSL/DLAT/OXA1L/NDUFAF1/IDH3G/SNCA/IDH3B/SLC25A12/NDUFS1/SDHAF4/COX6B1/UQCR11/HIF1A/COX4I2/COQ9/ETFA/MDH2/IDH3A/NDUFA4/UQCRQ/SUCLG1/CISD1/NDUFA13/COQ10B/NDUFS2	30
GO_MITOCHONDRIAL_TRANSPORT	35/769	207/12277	6.24339e-08	5.36206e-06	PPIF/SREBF1/PRKAG2/BNIP3/SMDT1/ATP5MC2/ATP5PB/ATP5MG/TIMM17A/OXA1L/TMEM14A/MGARP/SLC25A28/BAG3/SLC25A12/AGK/ATP5PO/ATP5F1B/PRKAB2/ACAA2/MFF/ALKBH7/ATP5F1D/CAMK2A/ATP5PD/HEBP2/ATP5F1E/TOMM7/NDUFA13/SIRT4/PRKAA2/FZD9/ATP5F1C/PDCD5/MTX2	35
GO_HEART_PROCESS	38/769	243/12277	1.43006e-07	1.20027e-05	RGS2/MYH6/DMD/POPDC2/RYR1/DNM1L/PDE4D/SREBF1/CACNG6/APLN/KCNJ2/MYH7/TTN/RYR3/BVES/ABCC9/CASQ2/MYL2/MYL4/SCN2B/MEF2A/CAV3/FXYD6/SCN3B/AVPR1A/HRC/MYLK2/CAV1/KCNJ3/TNNT1/RAMP3/HBEGF/MYL1/MYL3/MYBPC3/KCNK3/ADM/KCNJ11	38
GO_ORGANIC_CYCLIC_COMPOUND_CATABOLIC_PROCESS	64/769	522/12277	1.47505e-07	1.21053e-05	PSME1/CNOT4/PDE4D/NT5C2/DPYS/RPS3/CIRBP/DDX5/RPS9/NPM1/RPL10/RPS27/RPL13/HINT1/RPS19/RPL34/RPS29/RPL28/RPS26/RPL9/RPS20/PELO/SLIRP/CYP46A1/NTHL1/HSD3B7/RPL31/UBA52/APOBEC2/RPL23/SERBP1/PDE7B/HNRNPD/RPS14/RPLP1/RPL19/RPSA/RPS13/RPS8/RPL32/RPS15A/EIF3E/RPS21/ADAL/DNASE1L3/RPL18A/RPS16/HSPA1B/PSME4/MTPAP/RPL35A/RPS6/RPL27/RPL13A/RPL24/RPS27A/RPL27A/RPL11/RPL29/RPS11/NCBP2/HBS1L/RBM38/SETMAR	64
GO_ENERGY_COUPLED_PROTON_TRANSPORT_DOWN_ELECTROCHEMICAL_GRADIENT	9/769	17/12277	2.18384e-07	1.75324e-05	ATP5MC2/ATP5PB/ATP5MG/ATP5PO/ATP5F1B/ATP5F1D/ATP5PD/ATP5F1E/ATP5F1C	9
GO_SMALL_MOLECULE_METABOLIC_PROCESS	134/769	1404/12277	2.36552e-07	1.8587e-05	PRKAR2B/SULT1B1/PSME1/ELOVL2/MYH6/GK/AGXT2/DNM1L/PDE4D/SREBF1/PLCB1/IGF1/INPP5A/SLC16A3/ADK/PDK4/SLC25A11/ACAD9/MYH4/MYH7/ACAD8/NT5C2/PRKAG2/PRODH/DPYS/GSTM4/AIMP1/HINT1/GAPDH/IGFBP3/ECI1/IGFBP5/SLC7A2/CYP46A1/AK2/PFKM/NTHL1/LDHD/GDE1/L2HGDH/COQ5/AMDHD1/HSD17B8/DLAT/PPP1CA/HSD3B7/IDH3G/PDSS2/ABCC1/ACOT8/IMPDH2/OLA1/SNCA/ALDH4A1/ALDH1A2/APOBEC2/AK5/AASS/PTGIS/ATF3/SLC16A9/AVPR1A/P2RY1/IDH3B/MPI/PD…	134
GO_ESTABLISHMENT_OF_PROTEIN_LOCALIZATION_TO_ORGANELLE	59/769	473/12277	2.56232e-07	1.97139e-05	SREBF1/RPS3/RPS9/PHB2/RPL10/RPS27/RPL13/RPS19/RPL34/RPS29/RPL28/RPS26/RPL9/RPS20/TIMM17A/OXA1L/ACOT8/RPL31/UBA52/MGARP/RPL23/BAG3/RPS14/RPLP1/AGK/RPL19/RPSA/RPS13/RPS8/RPL32/RPS15A/RPS21/RPL18A/CRAT/GNPAT/RPS16/DECR2/MFF/IPO5/PKIG/CDH1/PKIA/SCP2/PPP3CA/RPL35A/RPS6/RPL27/RPL13A/TOMM7/RPL24/RPS27A/RPL27A/RPL11/RPL29/RPS11/NDUFA13/SIRT4/NUDT19/PDCD5	59
GO_MITOCHONDRIAL_TRANSLATIONAL_TERMINATION	19/769	82/12277	5.12741e-07	3.86439e-05	MRPL16/MRPS26/MRPS9/MRPS5/MRPL2/OXA1L/MRPL38/MRPS11/AURKAIP1/GADD45GIP1/MRPS27/MRPS36/MRPS21/MRPL58/MRPL52/MRPL55/MRPS14/MRPL15/MRPL3	19
GO_SKELETAL_MUSCLE_ORGAN_DEVELOPMENT	27/769	154/12277	9.65649e-07	7.13228e-05	POPDC2/RYR1/ELN/SVIL/DDX5/BVES/DDX17/VAMP5/SIX4/CFL2/ATF3/MSC/MYLK2/CAV1/MYOZ2/ZBTB18/POPDC3/ASB2/MYOM2/STAC3/CAV2/MYL3/PPP3CA/CHRNA1/UQCC2/NR1D2/NLN	27
GO_REGULATION_OF_MUSCLE_SYSTEM_PROCESS	31/769	196/12277	1.57475e-06	0.00011403	CAMK2G/RGS2/DMD/TNNI1/TACR1/PDE4D/IGF1/KCNJ2/DAG1/MYBPH/MYH7/CASQ2/IGFBP5/MYL2/MEF2A/PRKG1/CAV3/CAMK2B/HRC/MYLK2/KLF4/TNNC2/CAV1/AKAP6/TNNT1/KCNB2/MYL3/PPP3CA/MYBPC3/PIN1/DDX39B	31
GO_MITOCHONDRIAL_TRANSLATION	23/769	123/12277	1.94898e-06	0.000134033	MRPL16/MRPS26/MRPS9/MRPS5/MRPL2/OXA1L/MRPL38/MRPS11/AURKAIP1/TSFM/GADD45GIP1/MRPS27/MRPS36/MRPS21/MRPL58/MRPL52/MRPL55/UQCC2/MRPS14/MRPL15/GFM1/MRPL3/RPUSD4	23
GO_OXIDATION_REDUCTION_PROCESS	83/769	793/12277	1.95426e-06	0.000134033	SDR39U1/IGF1/PDK4/ACAD9/ACAD8/PRKAG2/PRODH/AIFM3/GYG1/BNIP3/NDUFA10/CYB561A3/COX8A/NDUFA2/COX5A/ECI1/CYP46A1/ADSL/PFKM/LDHD/L2HGDH/HSD17B8/DLAT/OXA1L/PPP1CA/NDUFAF1/HSD3B7/IDH3G/ACOT8/IMPDH2/SNCA/ALDH4A1/ALDH1A2/AASS/PTGIS/AGL/GYG2/IDH3B/ECSIT/SLC25A12/NDUFS1/PPP1CB/SDHAF4/COX6B1/UQCR11/HIF1A/HADHA/TXN2/ACAA2/COX4I2/CRAT/ETFBKMT/COQ9/MRPS36/DECR2/ETFA/MDH2/ALKBH7/ADH4/IDH3A/GMPR/MSRA/ACSS1/AOC3/G…	83
GO_REGULATION_OF_SYSTEM_PROCESS	58/769	491/12277	1.95986e-06	0.000134033	CAMK2G/RGS2/MYH6/DMD/POPDC2/TNNI1/RYR1/TACR1/PDE4D/SREBF1/CACNG6/APLN/IGF1/KCNJ2/DAG1/MYBPH/SMTNL1/MYH7/RYR3/BVES/ABCC9/CASQ2/IGFBP5/MYL2/MYL4/SCN2B/MEF2A/PRKG1/SLC22A5/CAV3/FXYD6/CAMK2B/SCN3B/AVPR1A/HRC/STX1A/MYLK2/SLC25A12/KLF4/TNNC2/CAV1/AKAP6/KCNJ3/KCNMB2/TNNT1/KCNB2/HBEGF/MYL3/PPP3CA/MYBPC3/PIN1/TMEM100/ICAM1/KCNK3/ADM/PTGER3/DDX39B/KCNJ11	58
GO_NUCLEOSIDE_TRIPHOSPHATE_BIOSYNTHETIC_PROCESS	15/769	59/12277	2.33126e-06	0.000156534	ADK/PRKAG2/ATP5MC2/ATP5PB/ATP5MG/IMPDH2/AK5/SLC25A12/ATP5PO/ATP5F1B/ATP5F1D/ATP5PD/ATP5F1E/SUCLG1/ATP5F1C	15
GO_MUSCLE_ADAPTATION	20/769	99/12277	2.61403e-06	0.000172386	CAMK2G/RGS2/MYH6/TNNI1/IGF1/DAG1/MYH7/GATM/IGFBP5/MEF2A/CAV3/CAMK2B/KLF4/AKAP6/MYOZ2/TNNT1/PPP3CA/PIN1/KLF15/DDX39B	20
GO_ATP_BIOSYNTHETIC_PROCESS	11/769	33/12277	2.93586e-06	0.000190213	PRKAG2/ATP5MC2/ATP5PB/ATP5MG/SLC25A12/ATP5PO/ATP5F1B/ATP5F1D/ATP5PD/ATP5F1E/ATP5F1C	11
GO_MUSCLE_FIBER_DEVELOPMENT	15/769	61/12277	3.66445e-06	0.000233324	MYH6/DMD/RYR1/MYBPC1/FLNC/MYOM3/PTCD2/TTN/MYL2/NEB/MYOM2/STAC3/CAV2/PPP3CA/MYBPC3	15
GO_REGULATION_OF_TRANSLATIONAL_INITIATION	16/769	69/12277	4.00518e-06	0.000250697	EIF4H/EIF4EBP1/EIF4B/EIF1/NPM1/EIF1B/EIF3B/CDC123/PPP1CA/EIF3E/EIF3K/EIF4A2/RPL13A/EIF4EBP3/EIF3H/NCBP2	16
GO_TRANSLATIONAL_TERMINATION	19/769	94/12277	4.59486e-06	0.000282814	MRPL16/MRPS26/MRPS9/MRPS5/MRPL2/OXA1L/MRPL38/MRPS11/AURKAIP1/GADD45GIP1/MRPS27/MRPS36/MRPS21/MRPL58/MRPL52/MRPL55/MRPS14/MRPL15/MRPL3	19
GO_MITOCHONDRIAL_TRANSMEMBRANE_TRANSPORT	17/769	79/12277	5.97756e-06	0.000361887	PRKAG2/SMDT1/ATP5MC2/ATP5PB/ATP5MG/TIMM17A/SLC25A28/SLC25A12/ATP5PO/ATP5F1B/PRKAB2/ATP5F1D/ATP5PD/ATP5F1E/TOMM7/PRKAA2/ATP5F1C	17
GO_MONOCARBOXYLIC_ACID_METABOLIC_PROCESS	46/769	371/12277	6.48404e-06	0.000386219	PRKAR2B/ELOVL2/AGXT2/SREBF1/IGF1/SLC16A3/PDK4/ACAD9/PRKAG2/GSTM4/ECI1/CYP46A1/HSD17B8/DLAT/HSD3B7/ACOT8/SNCA/ALDH4A1/ALDH1A2/PTGIS/AVPR1A/HIF1A/CAV1/HADHA/PRKAB2/PCCB/ACAA2/PDK2/CRAT/ACSL1/GNPAT/ETFBKMT/DECR2/ETFA/ALKBH7/ACSS1/CYGB/ADIPOR2/ACADSB/ME1/SCP2/PLP1/SIRT4/LIAS/PRKAA2/TYRP1	46
GO_PURINE_CONTAINING_COMPOUND_BIOSYNTHETIC_PROCESS	26/769	161/12277	7.36193e-06	0.00043155	ELOVL2/ADK/PDK4/PRKAG2/ATP5MC2/ADSL/ATP5PB/AK2/ATP5MG/HSD17B8/DLAT/IMPDH2/SNCA/AK5/SLC25A12/ATP5PO/ATP5F1B/ADAL/PDK2/ACSL1/ATP5F1D/GMPR/ATP5PD/ACSS1/ATP5F1E/ATP5F1C	26
GO_CARDIAC_MUSCLE_CONTRACTION	21/769	115/12277	7.96387e-06	0.00045954	RGS2/MYH6/DMD/PDE4D/KCNJ2/MYH7/TTN/CASQ2/MYL2/MYL4/SCN2B/CAV3/SCN3B/HRC/MYLK2/CAV1/KCNJ3/TNNT1/MYL1/MYL3/MYBPC3	21
GO_REGULATION_OF_BLOOD_CIRCULATION	34/769	243/12277	8.27396e-06	0.000469026	RGS2/MYH6/DMD/POPDC2/RYR1/PDE4D/SREBF1/CACNG6/APLN/KCNJ2/SMTNL1/MYH7/RYR3/BVES/ABCC9/CASQ2/MYL2/MYL4/SCN2B/MEF2A/CAV3/FXYD6/SCN3B/AVPR1A/HRC/CAV1/KCNJ3/KCNMB2/HBEGF/MYL3/ICAM1/KCNK3/ADM/KCNJ11	34
GO_MITOCHONDRIAL_GENE_EXPRESSION	24/769	143/12277	8.38226e-06	0.000469026	MRPL16/MRPS26/MRPS9/MRPS5/MRPL2/OXA1L/MRPL38/MRPS11/AURKAIP1/TSFM/GADD45GIP1/MRPS27/MRPS36/MRPS21/MRPL58/MRPL52/MRPL55/UQCC2/MRPS14/MRPL15/TFB2M/GFM1/MRPL3/RPUSD4	24
GO_REGULATION_OF_SKELETAL_MUSCLE_ADAPTATION	7/769	14/12277	8.56702e-06	0.000472209	CAMK2G/TNNI1/MYH7/IGFBP5/CAMK2B/TNNT1/PPP3CA	7
GO_REGULATION_OF_HEART_RATE	17/769	82/12277	1.01512e-05	0.0005513	MYH6/DMD/POPDC2/PDE4D/SREBF1/KCNJ2/MYH7/BVES/CASQ2/SCN2B/CAV3/SCN3B/AVPR1A/HRC/CAV1/KCNJ3/ADM	17
GO_ORGANIC_ACID_METABOLIC_PROCESS	76/769	742/12277	1.19235e-05	0.000638164	PRKAR2B/PSME1/ELOVL2/AGXT2/SREBF1/IGF1/SLC16A3/PDK4/ACAD9/ACAD8/PRKAG2/PRODH/DPYS/GSTM4/AIMP1/ECI1/SLC7A2/CYP46A1/LDHD/L2HGDH/AMDHD1/HSD17B8/DLAT/HSD3B7/IDH3G/ABCC1/ACOT8/SNCA/ALDH4A1/ALDH1A2/AASS/PTGIS/SLC16A9/AVPR1A/IDH3B/SLC25A12/BHMT/GCAT/HIF1A/CAV1/HADHA/PRKAB2/TXN2/PCCB/ACAA2/PDK2/DARS/CRAT/ACSL1/GNPAT/ETFBKMT/MRPS36/DECR2/ETFA/MDH2/ALKBH7/SLC7A11/HMGCLL1/MSRA/ACSS1/CYGB/ADIPOR2/ACADSB/PSME…	76
GO_SKELETAL_MUSCLE_CONTRACTION	11/769	38/12277	1.36753e-05	0.000721471	DMD/SYNM/KCNJ2/MYH7/CASQ2/CAV3/TNNC2/MYH3/TNNT1/STAC3/CHRNA1	11
GO_REGULATION_OF_MUSCLE_ADAPTATION	16/769	76/12277	1.50096e-05	0.000780712	CAMK2G/RGS2/TNNI1/IGF1/DAG1/MYH7/IGFBP5/MEF2A/CAV3/CAMK2B/KLF4/AKAP6/TNNT1/PPP3CA/PIN1/DDX39B	16
GO_CARDIAC_MUSCLE_TISSUE_MORPHOGENESIS	14/769	61/12277	1.81208e-05	0.000929447	MYH6/TNNI1/MYBPC1/MYOM3/PTCD2/MYH7/TTN/TGFBR3/MYL2/S1PR1/MYLK2/MYOM2/MYL3/MYBPC3	14
GO_CARDIAC_MUSCLE_TISSUE_DEVELOPMENT	27/769	183/12277	2.68729e-05	0.00135948	RGS2/MYH6/TNNI1/JPH2/MYBPC1/IGF1/MYOM3/ACTN2/PTCD2/MYH7/TTN/BVES/TGFBR3/MYL2/ALDH1A2/MEF2A/NEB/CAV3/S1PR1/MYLK2/AKAP6/MYOM2/ALPK3/MYL3/MYBPC3/PIN1/DDX39B	27
GO_CARDIAC_MUSCLE_CELL_DIFFERENTIATION	18/769	97/12277	2.78896e-05	0.00139184	RGS2/MYH6/MYBPC1/IGF1/MYOM3/ACTN2/TTN/BVES/MYL2/MEF2A/NEB/CAV3/AKAP6/MYOM2/ALPK3/MYBPC3/PIN1/DDX39B	18
GO_RIBONUCLEOSIDE_TRIPHOSPHATE_BIOSYNTHETIC_PROCESS	12/769	48/12277	2.87117e-05	0.00141376	PRKAG2/ATP5MC2/ATP5PB/ATP5MG/IMPDH2/SLC25A12/ATP5PO/ATP5F1B/ATP5F1D/ATP5PD/ATP5F1E/ATP5F1C	12
GO_CARDIOCYTE_DIFFERENTIATION	21/769	125/12277	2.98612e-05	0.00145102	RGS2/MYH6/MYBPC1/IGF1/MYOM3/ACTN2/TTN/BVES/TGFBR3/ANXA2P2/SEMA3C/MYL2/MEF2A/NEB/CAV3/AKAP6/MYOM2/ALPK3/MYBPC3/PIN1/DDX39B	21
GO_CYTOPLASMIC_TRANSLATIONAL_INITIATION	9/769	28/12277	3.31666e-05	0.00158555	EIF4H/EIF4EBP1/EIF4B/EIF3B/EIF3G/EIF3E/EIF3K/RPL13A/EIF3H	9
GO_RIBOSE_PHOSPHATE_BIOSYNTHETIC_PROCESS	24/769	155/12277	3.34885e-05	0.00158555	ELOVL2/ADK/PDK4/PRKAG2/ATP5MC2/ADSL/ATP5PB/AK2/ATP5MG/HSD17B8/DLAT/IMPDH2/SNCA/AK5/SLC25A12/ATP5PO/ATP5F1B/PDK2/ACSL1/ATP5F1D/ATP5PD/ACSS1/ATP5F1E/ATP5F1C	24
GO_ACTOMYOSIN_STRUCTURE_ORGANIZATION	26/769	177/12277	4.07027e-05	0.00190272	SYNPO2L/MYH6/MYBPC1/LDB3/ELN/MYOM3/ACTN2/TTN/CASQ2/MYL2/SIX4/ARHGEF15/OBSCN/CFL2/MEF2A/NEB/CAV3/S1PR1/MYH3/PXN/RAPGEF3/MYOZ2/TNNT1/MYOM2/TMOD1/MYBPC3	26
GO_RIBOSOMAL_SMALL_SUBUNIT_BIOGENESIS	13/769	58/12277	4.69381e-05	0.00216678	NPM1/RPS27/RPS19/MRPS9/MRPS11/SRFBP1/RPS14/RPSA/RPS8/RPS21/RPS16/RPS6/SURF6	13
GO_CARDIAC_MYOFIBRIL_ASSEMBLY	8/769	23/12277	4.81563e-05	0.00219557	MYBPC1/MYOM3/TTN/MYL2/MEF2A/NEB/MYOM2/MYBPC3	8
GO_AEROBIC_RESPIRATION	15/769	75/12277	5.20759e-05	0.00234532	BNIP3/COX8A/COX5A/ADSL/DLAT/OXA1L/IDH3G/IDH3B/COX6B1/HIF1A/COX4I2/MDH2/IDH3A/NDUFA4/SUCLG1	15
GO_ACTIN_FILAMENT_BASED_PROCESS	67/769	660/12277	5.29565e-05	0.00235624	SYNPO2L/MYH2/TNXB/MYH6/DMD/TNNI1/MYBPC1/LDB3/PDE4D/PARVB/PDLIM7/ELN/KCNJ2/MYOM3/CD2AP/ACTN2/MYH4/SMTNL1/MYH7/TTN/ACTB/SYNPO/ADD3/CAPZB/CASQ2/PDPN/MYL2/SIX4/ARHGEF15/MYL4/OBSCN/CFL2/SCN2B/MEF2A/NEB/PRKG1/CAV3/MTSS1/S1PR1/SCN3B/SPTB/MYLK2/RICTOR/MOB2/TNNC2/MYH3/RDX/PXN/CAV1/MAD2L2/RAPGEF3/SYNPO2/KCNJ3/MYOZ2/COBL/TNNT1/MYOM2/TMOD1/WIPF3/MYL1/MYL3/MYBPC3/ICAM1/SEMA3E/MAPKAP1/GPM6B/CAPZA1	67
GO_CATION_TRANSMEMBRANE_TRANSPORT	68/769	675/12277	5.90185e-05	0.00259471	RGS2/DMD/RYR1/PPIF/JPH2/SLC2A12/PDE4D/PLCB1/CACNG6/KCNJ2/CTSS/ACTN2/FHL1/SLC41A1/SLC25A3/RYR3/SMDT1/PHB2/ATP5MC2/COX8A/COX5A/ABCC9/CASQ2/SLC7A2/ATP5PB/ANXA2P2/REM2/ATP5MG/PHB/AHNAK/P2RX5/SNCA/SCN2B/SLC25A28/SLC22A5/CAV3/FXYD6/SCN3B/HRC/COX6B1/ATP5PO/ATP5F1B/CAV1/COX4I2/JPH1/AKAP6/SLMAP/COMMD1/ATP5F1D/KCNJ3/SLC39A4/KCNMB2/ATP5PD/STAC3/KCNB2/RAMP3/KCNAB3/KCNK9/KCNF1/NDUFA4/SLC22A16/ANK3/ATP5F1E/KCN…	68
GO_RESPIRATORY_ELECTRON_TRANSPORT_CHAIN	17/769	95/12277	7.46482e-05	0.00324324	NDUFA10/COX8A/NDUFA2/COX5A/NDUFAF1/SNCA/SLC25A12/NDUFS1/COX6B1/UQCR11/COX4I2/COQ9/ETFA/NDUFA4/UQCRQ/NDUFA13/NDUFS2	17
GO_CELLULAR_PROTEIN_COMPLEX_DISASSEMBLY	27/769	194/12277	7.59193e-05	0.00326012	MRPL16/ACTN2/ADD3/MRPS26/CAPZB/MRPS9/MRPS5/MRPL2/OXA1L/MRPL38/MRPS11/AURKAIP1/CFL2/SPTB/RDX/GADD45GIP1/MRPS27/MRPS36/MRPS21/MRPL58/MRPL52/TMOD1/MRPL55/MRPS14/MRPL15/MRPL3/CAPZA1	27
GO_SKELETAL_MUSCLE_ADAPTATION	8/769	25/12277	9.49583e-05	0.00403082	CAMK2G/TNNI1/MYH7/IGFBP5/CAMK2B/MYOZ2/TNNT1/PPP3CA	8
GO_ATP_METABOLIC_PROCESS	10/769	39/12277	0.000105545	0.0044293	MYH6/DNM1L/MYH4/MYH7/AK2/OLA1/AK5/NDUFS1/MYH3/HSPA1B	10
GO_ATP_SYNTHESIS_COUPLED_ELECTRON_TRANSPORT	15/769	80/12277	0.000113108	0.00469336	NDUFA10/COX8A/NDUFA2/COX5A/NDUFAF1/SNCA/NDUFS1/COX6B1/UQCR11/COX4I2/COQ9/NDUFA4/UQCRQ/NDUFA13/NDUFS2	15
GO_INORGANIC_ION_TRANSMEMBRANE_TRANSPORT	65/769	655/12277	0.000133848	0.00549222	CLIC5/DMD/RYR1/PPIF/JPH2/SLC2A12/PDE4D/PLCB1/CACNG6/KCNJ2/ACTN2/FHL1/SLC41A1/SLC25A3/RYR3/SMDT1/PHB2/ATP5MC2/COX8A/COX5A/ABCC9/CASQ2/ATP5PB/ANXA2P2/REM2/ATP5MG/PHB/AHNAK/SNCA/SCN2B/SLC25A28/CAV3/FXYD6/GABRA4/SCN3B/HRC/COX6B1/ATP5PO/ATP5F1B/CAV1/COX4I2/JPH1/AKAP6/SLMAP/COMMD1/ATP5F1D/KCNJ3/SLC39A4/KCNMB2/ATP5PD/STAC3/CLIC6/KCNB2/RAMP3/KCNAB3/KCNK9/KCNF1/NDUFA4/ANK3/ATP5F1E/KCNK3/SLC24A5/KCNN4/KCNJ…	65
GO_MUSCLE_CELL_CELLULAR_HOMEOSTASIS	7/769	20/12277	0.000138791	0.00557125	DMD/PFKM/CFL2/CAV3/BAG3/HIF1A/CHRNA1	7
GO_REGULATION_OF_NECROTIC_CELL_DEATH	7/769	20/12277	0.000138791	0.00557125	PPIF/SLC25A4/BNIP3/CYLD/CAV1/HEBP2/FZD9	7
GO_MULTICELLULAR_ORGANISMAL_MOVEMENT	11/769	48/12277	0.000144419	0.00573485	DMD/SYNM/KCNJ2/MYH7/CASQ2/CAV3/TNNC2/MYH3/TNNT1/STAC3/CHRNA1	11
GO_NECROTIC_CELL_DEATH	10/769	41/12277	0.000166059	0.00652399	PPIF/DNM1L/SLC25A4/BNIP3/CYLD/CAV1/ALKBH7/MAP3K5/HEBP2/FZD9	10
GO_CARDIAC_MUSCLE_FIBER_DEVELOPMENT	6/769	15/12277	0.000181706	0.00699002	MYH6/MYBPC1/MYOM3/TTN/MYOM2/MYBPC3	6
GO_REGULATION_OF_CELL_GROWTH_INVOLVED_IN_CARDIAC_MUSCLE_CELL_DEVELOPMENT	6/769	15/12277	0.000181706	0.00699002	RGS2/IGF1/CAV3/AKAP6/PIN1/DDX39B	6
GO_MONOVALENT_INORGANIC_CATION_TRANSPORT	45/769	413/12277	0.000192333	0.00732253	DMD/PPIF/SLC2A12/SLC4A8/KCNJ2/ACTN2/FHL1/SLC41A1/SLC25A3/ATP5MC2/COX8A/COX5A/ABCC9/CASQ2/ATP5PB/ATP5MG/SCN2B/SLC22A5/CAV3/FXYD6/SCN3B/COX6B1/ATP5PO/ATP5F1B/CAV1/COX4I2/AKAP6/SLMAP/COMMD1/ATP5F1D/KCNJ3/KCNMB2/ATP5PD/KCNB2/KCNAB3/KCNK9/KCNF1/NDUFA4/ANK3/ATP5F1E/KCNK3/SLC24A5/KCNN4/KCNJ11/ATP5F1C	45
GO_REGULATION_OF_RYANODINE_SENSITIVE_CALCIUM_RELEASE_CHANNEL_ACTIVITY	7/769	21/12277	0.000197006	0.0074239	DMD/JPH2/PDE4D/CASQ2/HRC/JPH1/AKAP6	7
GO_COENZYME_BIOSYNTHETIC_PROCESS	19/769	122/12277	0.000199289	0.00743408	ELOVL2/PDK4/COQ5/HSD17B8/DLAT/PDSS2/SNCA/PTGIS/NNMT/PDK2/ACSL1/COQ9/ACSS1/GPHN/ME1/PTS/COQ10B/LIAS/PCBD2	19
GO_PROTEIN_LOCALIZATION_TO_ORGANELLE	75/769	796/12277	0.000213246	0.00787519	DNM1L/SREBF1/DAG1/CD2AP/RPS3/CSNK1D/RPS9/PHB2/RPL10/RPS27/RPL13/RPS19/RPL34/RPS29/RPL28/RPS26/RPL9/RPS20/GNL3L/TIMM17A/SIX4/OXA1L/ACOT8/DDRGK1/RPL31/UBA52/OBSCN/LGI1/MGARP/RPL23/BAG3/RPS14/RPLP1/AGK/RPL19/RPSA/RPS13/RPS8/RPL32/RPS15A/RPS21/RDX/RPL18A/CRAT/GNPAT/RPS16/DECR2/DCTN2/MFF/IPO5/PKIG/NGFR/CDH1/PINX1/GPHN/PKIA/SCP2/PPP3CA/RPL35A/RPS6/RPL27/RPL13A/PIN1/TOMM7/RPL24/RPS27A/RPL27A/RPL11/RPL29…	75
GO_MUSCLE_ORGAN_MORPHOGENESIS	14/769	76/12277	0.000230588	0.00835306	MYH6/TNNI1/MYBPC1/MYOM3/PTCD2/MYH7/TTN/TGFBR3/MYL2/S1PR1/MYLK2/MYOM2/MYL3/MYBPC3	14
GO_REGULATION_OF_THE_FORCE_OF_HEART_CONTRACTION	8/769	28/12277	0.00023071	0.00835306	MYH6/APLN/MYH7/MYL2/MYL4/CAV1/MYL3/ADM	8
GO_REGULATION_OF_MUSCLE_CONTRACTION	20/769	134/12277	0.000246336	0.00876563	RGS2/DMD/TNNI1/TACR1/PDE4D/KCNJ2/MYBPH/MYH7/CASQ2/MYL2/PRKG1/CAV3/HRC/MYLK2/TNNC2/CAV1/TNNT1/KCNB2/MYL3/MYBPC3	20
GO_FATTY_ACID_METABOLIC_PROCESS	27/769	208/12277	0.000246852	0.00876563	PRKAR2B/ELOVL2/SREBF1/PDK4/ACAD9/PRKAG2/ECI1/ACOT8/SNCA/PTGIS/CAV1/HADHA/ACAA2/PDK2/CRAT/ACSL1/GNPAT/ETFBKMT/DECR2/ETFA/ALKBH7/CYGB/ADIPOR2/ACADSB/SCP2/SIRT4/TYRP1	27
GO_ION_TRANSPORT	112/769	1302/12277	0.000252868	0.00889373	CAMK2G/CLIC5/RGS2/DMD/RYR1/PPIF/JPH2/SLC2A12/PDE4D/PLCB1/CACNG6/SLC4A8/KCNJ2/PLEKHA3/SLC16A3/CTSS/ACTN2/SLC25A11/FHL1/SLC41A1/SLC25A4/PRKAG2/SLC25A3/RYR3/SMDT1/PHB2/ATP5MC2/COX8A/COX5A/HBA1/ABCC9/CASQ2/PDPN/SLC7A2/ATP5PB/ANXA2P2/REM2/ATP5MG/SLC6A4/PHB/AHNAK/ABCC1/SLCO5A1/P2RX5/PACSIN3/SNCA/SCN2B/SLC25A28/SLC22A5/CAV3/FXYD6/CAMK2B/RAMP1/GABRA4/SCN3B/SLC16A9/AVPR1A/P2RY1/HRC/STX1A/SLC44A2/SLC25A12/…	112
GO_ION_TRANSMEMBRANE_TRANSPORT	83/769	907/12277	0.000255714	0.00890897	CLIC5/RGS2/DMD/RYR1/PPIF/JPH2/SLC2A12/PDE4D/PLCB1/CACNG6/SLC4A8/KCNJ2/SLC16A3/CTSS/ACTN2/FHL1/SLC41A1/PRKAG2/SLC25A3/RYR3/SMDT1/PHB2/ATP5MC2/COX8A/COX5A/ABCC9/CASQ2/PDPN/SLC7A2/ATP5PB/ANXA2P2/REM2/ATP5MG/PHB/AHNAK/ABCC1/P2RX5/SNCA/SCN2B/SLC25A28/SLC22A5/CAV3/FXYD6/GABRA4/SCN3B/HRC/SLC25A12/COX6B1/ATP5PO/ATP5F1B/TSC22D3/CAV1/PRKAB2/COX4I2/JPH1/AKAP6/SLMAP/COMMD1/ATP5F1D/KCNJ3/SLC39A4/KCNMB2/SLC7A1…	83
GO_REGULATION_OF_STRIATED_MUSCLE_CONTRACTION	14/769	77/12277	0.000265903	0.00917737	RGS2/DMD/TNNI1/PDE4D/KCNJ2/MYBPH/MYH7/CASQ2/MYL2/CAV3/HRC/CAV1/MYL3/MYBPC3	14
GO_CIRCULATORY_SYSTEM_PROCESS	47/769	444/12277	0.000273113	0.00931684	RGS2/MYH6/DMD/POPDC2/RYR1/DNM1L/PDE4D/SREBF1/CACNG6/APLN/ELN/KCNJ2/SMTNL1/MYH7/TTN/RYR3/BVES/ABCC9/CASQ2/SLC6A4/MYL2/MYL4/SCN2B/MEF2A/PRKG1/CAV3/FXYD6/SCN3B/AVPR1A/P2RY1/HRC/MYLK2/CAV1/KCNJ3/KCNMB2/TNNT1/RAMP3/HBEGF/CPA3/MYL1/MYL3/MYBPC3/ICAM1/KCNK3/ADM/ENPEP/KCNJ11	47
GO_PROTEIN_TETRAMERIZATION	19/769	125/12277	0.000274989	0.00931684	RYR1/DNM1L/KCNJ2/ACTN2/DPYS/RYR3/RPS19/ADSL/ANXA2P2/HSD17B8/OXA1L/PDSS2/IMPDH2/SNCA/AASS/ACOT13/ACHE/ME1/PCBD2	19
GO_NEUROMUSCULAR_JUNCTION_DEVELOPMENT	10/769	44/12277	0.000309809	0.0104011	TNC/SIX4/UNC13C/PDZRN3/DNAJA3/LAMB2/GPHN/ANK3/CHRNA1/FZD9	10
GO_MYOSIN_FILAMENT_ORGANIZATION	5/769	11/12277	0.000320059	0.0106484	MYBPC1/MYOM3/TTN/MYOM2/MYBPC3	5
GO_PROTEIN_CONTAINING_COMPLEX_ASSEMBLY	130/769	1563/12277	0.000325551	0.0107345	CAMK2G/DMD/RYR1/DNM1L/MYBPC1/CAND1/EIF4H/ATPAF2/EIF4EBP1/ELN/SKAP1/KCNJ2/ATL2/SFSWAP/MYOM3/CD2AP/ACTN2/ACAD9/EIF4B/TTN/DPYS/RPS3/CIRBP/NCLN/RYR3/ADD3/CSNK1D/TRAPPC2L/NPM1/RPL10/NDUFA10/RPS27/RPS19/NDUFA2/HBA1/CAPZB/CASQ2/MAGI1/TGFBR3/RUVBL1/NAP1L4/ADSL/EIF3B/PFKM/ANXA2P2/SLC6A4/CYLD/CDC123/HSD17B8/OXA1L/AHNAK/NDUFAF1/PDSS2/ATXN10/NIFK/IMPDH2/MRPS11/UBA52/SRPK1/SNCA/UNC13C/NSG2/TRAPPC6B/LGI1/RBMX/…	130
GO_POSITIVE_REGULATION_OF_RELEASE_OF_CYTOCHROME_C_FROM_MITOCHONDRIA	7/769	23/12277	0.000372	0.0121575	PPIF/DNM1L/BNIP3/MFF/APOPT1/MLLT11/PDCD5	7
GO_STRIATED_MUSCLE_ADAPTATION	10/769	45/12277	0.000376302	0.0121902	CAMK2G/MYH6/TNNI1/MYH7/IGFBP5/CAMK2B/MYOZ2/TNNT1/PPP3CA/KLF15	10
GO_SMALL_MOLECULE_BIOSYNTHETIC_PROCESS	55/769	551/12277	0.000379747	0.0121948	ELOVL2/AGXT2/PDE4D/SREBF1/PLCB1/ADK/PDK4/SLC25A11/NT5C2/PRKAG2/GSTM4/HINT1/GAPDH/CYP46A1/NTHL1/COQ5/HSD17B8/HSD3B7/PDSS2/ACOT8/IMPDH2/SNCA/ALDH1A2/AASS/PTGIS/ATF3/AVPR1A/P2RY1/PDE7B/SLC25A12/BHMT/PUDP/ADAL/PRKAB2/ACAA2/PDK2/CNBP/COQ9/DECR2/MDH2/HMGCLL1/ACSS1/ADIPOR2/SCP2/PLP1/MGST3/PTS/ADM/COQ10B/LIAS/PCBD2/PRKAA2/NLN/SQLE/NFYC	55
GO_ELECTRON_TRANSPORT_CHAIN	21/769	150/12277	0.000426166	0.0135675	NDUFA10/COX8A/NDUFA2/COX5A/NDUFAF1/SNCA/ALDH4A1/IDH3B/SLC25A12/NDUFS1/COX6B1/UQCR11/COX4I2/COQ9/ETFA/NDUFA4/ME1/UQCRQ/NDUFA13/FDX2/NDUFS2	21
GO_NUCLEOSIDE_PHOSPHATE_BIOSYNTHETIC_PROCESS	28/769	227/12277	0.000446535	0.0140945	ELOVL2/ADK/PDK4/PRKAG2/ATP5MC2/ADSL/ATP5PB/AK2/ATP5MG/HSD17B8/DLAT/IMPDH2/SNCA/AK5/PTGIS/NNMT/SLC25A12/ATP5PO/ATP5F1B/PDK2/ACSL1/ATP5F1D/ATP5PD/ACSS1/ME1/ATP5F1E/SUCLG1/ATP5F1C	28
GO_INTRACELLULAR_TRANSPORT	131/769	1590/12277	0.00045727	0.014311	KIF1C/ANK1/DNM1L/SREBF1/PLEKHA3/ACTN2/PRKAG2/RPS3/CSNK1D/TRAPPC2L/RPS9/NPM1/PHB2/ATP5MC2/RPL10/RPS27/RPL13/RPS19/RPL34/RPS29/RPL28/RPS26/RPL9/RPS20/BVES/CAPZB/ATP5PB/AKTIP/ANXA2P2/ATP5MG/TIMM17A/TBC1D4/OXA1L/SSX2IP/ACOT8/RPL31/UBA52/GAS1/SNCA/AFTPH/UNC13C/NSG2/TRAPPC6B/MGARP/RPL23/BAG3/RAMP1/SPTB/P2RY1/STX1A/MYLK2/DYNC1I2/SH3TC2/RPS14/RPLP1/AGK/RPL19/RPSA/ATP5PO/RPS13/RPS8/RPL32/ATP5F1B/RPS15A/RP…	131
GO_MATURATION_OF_SSU_RRNA_FROM_TRICISTRONIC_RRNA_TRANSCRIPT_SSU_RRNA_5_8S_RRNA_LSU_RRNA_	8/769	31/12277	0.000495285	0.0153705	RPS19/MRPS9/MRPS11/RPS14/RPSA/RPS8/RPS21/RPS16	8
GO_REGULATION_OF_CALCIUM_MEDIATED_SIGNALING	14/769	82/12277	0.000520513	0.0160188	DMD/JPH2/PDE4D/IGF1/HINT1/CASQ2/P2RX5/HRC/PDK2/JPH1/AKAP6/MYOZ2/PPP3CA/TMEM100	14
GO_CATION_TRANSPORT	81/769	901/12277	0.000528131	0.0161189	CAMK2G/RGS2/DMD/RYR1/PPIF/JPH2/SLC2A12/PDE4D/PLCB1/CACNG6/SLC4A8/KCNJ2/CTSS/ACTN2/FHL1/SLC41A1/SLC25A3/RYR3/SMDT1/PHB2/ATP5MC2/COX8A/COX5A/ABCC9/CASQ2/SLC7A2/ATP5PB/ANXA2P2/REM2/ATP5MG/SLC6A4/PHB/AHNAK/P2RX5/PACSIN3/SNCA/SCN2B/SLC25A28/SLC22A5/CAV3/FXYD6/CAMK2B/RAMP1/SCN3B/HRC/SLC44A2/COX6B1/ATP5PO/ATP5F1B/CAV1/COX4I2/JPH1/AKAP6/SLMAP/COMMD1/ATP5F1D/KCNJ3/CAMK2A/SLC39A4/KCNMB2/ATP5PD/STAC3/KCNB2/…	81
GO_NEGATIVE_REGULATION_OF_OXIDOREDUCTASE_ACTIVITY	6/769	18/12277	0.000572968	0.017203	OXA1L/SNCA/CAV3/CAV1/ETFBKMT/AOC3	6
GO_REGULATION_OF_SKELETAL_MUSCLE_CELL_DIFFERENTIATION	6/769	18/12277	0.000572968	0.017203	DDX5/DDX17/SIX4/UQCC2/NR1D2/NLN	6
GO_RIBONUCLEOPROTEIN_COMPLEX_BIOGENESIS	42/769	402/12277	0.000743785	0.0221516	EIF4H/SFSWAP/EIF4B/CIRBP/RPS9/NPM1/RPL10/RPS27/RPS19/RUVBL1/DDX17/EIF3B/MRPS9/GNL3L/MRPS11/SRPK1/SRFBP1/RPS14/EIF3G/RPSA/RSL24D1/RPS8/EIF3E/RPS21/EIF3K/RPS16/RBFA/LUC7L2/BCCIP/RPL35A/RPS6/RPL27/RPL13A/NSA2/RPL24/RPL11/ZNF593/EIF3H/TFB2M/SURF6/PRKAA2/DDX39B	42
GO_FORMATION_OF_CYTOPLASMIC_TRANSLATION_INITIATION_COMPLEX	5/769	13/12277	0.000802361	0.0234718	EIF3B/EIF3G/EIF3E/EIF3K/EIF3H	5
GO_REGULATION_OF_SKELETAL_MUSCLE_CONTRACTION	5/769	13/12277	0.000802361	0.0234718	DMD/KCNJ2/MYH7/CASQ2/CAV3	5
GO_MATURATION_OF_SSU_RRNA	9/769	41/12277	0.000807182	0.0234718	RPS19/MRPS9/MRPS11/SRFBP1/RPS14/RPSA/RPS8/RPS21/RPS16	9
GO_NEGATIVE_REGULATION_OF_MITOCHONDRION_ORGANIZATION	9/769	42/12277	0.000971173	0.0280199	PPIF/DNM1L/IGF1/BNIP3/TMEM14A/BAG3/ACAA2/SIRT4/FZD9	9
GO_RIBOSOME_ASSEMBLY	10/769	51/12277	0.00107224	0.030696	NPM1/RPL10/RPS27/RPS19/MRPS11/RPS14/RPSA/RSL24D1/RPL24/RPL11	10
GO_TRANSMEMBRANE_TRANSPORT	105/769	1256/12277	0.00110058	0.031265	PSME1/CLIC5/RGS2/DMD/RYR1/PPIF/JPH2/SLC2A12/PDE4D/PLCB1/CACNG6/IGF1/SLC4A8/KCNJ2/SLC16A3/CTSS/ACTN2/SLC25A11/FHL1/SLC41A1/SLC25A4/PRKAG2/SLC25A3/ACTB/RYR3/ADD3/SMDT1/PHB2/ATP5MC2/COX8A/COX5A/ABCC9/CASQ2/PDPN/SLC7A2/ATP5PB/ANXA2P2/REM2/ATP5MG/SLC6A4/TIMM17A/PHB/AHNAK/ABCC1/SLCO5A1/UBA52/P2RX5/SNCA/SCN2B/MEF2A/SLC25A28/SLC22A5/CAV3/FXYD6/GABRA4/SCN3B/SLC16A9/HRC/SLC44A2/SLC25A12/COX6B1/ATP5PO/ATP5F…	105
GO_PROTEIN_CONTAINING_COMPLEX_DISASSEMBLY	32/769	288/12277	0.00113178	0.0319058	MRPL16/ACTN2/BNIP3/ADD3/MRPS26/PELO/CAPZB/MRPS9/MRPS5/MRPL2/OXA1L/PPP1CA/MRPL38/MRPS11/AURKAIP1/CFL2/RPL23/SPTB/RDX/CAV1/GADD45GIP1/MRPS27/MRPS36/MRPS21/MRPL58/MRPL52/TMOD1/MRPL55/MRPS14/MRPL15/MRPL3/CAPZA1	32
GO_PROGRAMMED_NECROTIC_CELL_DEATH	8/769	35/12277	0.00118279	0.03249	PPIF/DNM1L/SLC25A4/CYLD/CAV1/ALKBH7/MAP3K5/FZD9	8
GO_RIBOSOMAL_SMALL_SUBUNIT_ASSEMBLY	5/769	14/12277	0.00118417	0.03249	RPS27/RPS19/MRPS11/RPS14/RPSA	5
GO_SKELETAL_MYOFIBRIL_ASSEMBLY	5/769	14/12277	0.00118417	0.03249	MYBPC1/MYOM3/TTN/MYOM2/MYBPC3	5
GO_CELLULAR_PROTEIN_CONTAINING_COMPLEX_ASSEMBLY	78/769	885/12277	0.00118769	0.03249	DMD/DNM1L/MYBPC1/CAND1/EIF4H/ATPAF2/ELN/SFSWAP/MYOM3/ACAD9/EIF4B/TTN/RPS3/CIRBP/ADD3/CSNK1D/NPM1/RPL10/NDUFA10/RPS27/RPS19/NDUFA2/CAPZB/CASQ2/TGFBR3/RUVBL1/NAP1L4/EIF3B/OXA1L/NDUFAF1/MRPS11/UBA52/SRPK1/SNCA/UNC13C/NSG2/CAV3/SPTB/STX1A/TPPP3/RICTOR/ECSIT/BRD2/NDUFS1/RPS14/SDHAF4/EIF3G/RPSA/RSL24D1/EIF3E/RDX/PXN/CRYAB/EIF3K/TMEM70/HSPA1B/TEKT2/COBL/MYOM2/LUC7L2/TMOD1/WIPF3/ATPAF1/MYBPC3/RPL13A/RPL2…	78
GO_INTERSPECIES_INTERACTION_BETWEEN_ORGANISMS	69/769	766/12277	0.0013005	0.0353144	PCBP2/EIF4H/DAG1/SLC25A4/RPS3/DDX5/BNIP3/POLR2L/RPS9/NPM1/RPL10/RPS27/RPL13/RPS19/RPL34/RPS29/RPL28/RPS26/RPL9/GAPDH/RPS20/ACY3/EIF3B/ANXA2P2/ACOT8/RPL31/UBA52/SRPK1/SLC22A5/RPL23/DYNC1I2/RICTOR/BRD2/RPS14/RPLP1/RPL19/EIF3G/RPSA/RPS13/RPS8/RPL32/RPS15A/RPS21/CAV1/RPL18A/GADD45GIP1/RPS16/EIF4A2/HSPA1B/IPO5/MAP3K5/CDH1/DMBT1/CAV2/SFTPD/ISG15/RPL35A/RPS6/RPL27/RPL13A/RPL24/RPS27A/RPL27A/RPL11/RPL29/…	69
GO_MUSCLE_HYPERTROPHY	13/769	80/12277	0.00131152	0.0353537	RGS2/MYH6/IGF1/MYH7/TTN/IGFBP5/MEF2A/CAV3/AKAP6/PPP3CA/PIN1/KLF15/DDX39B	13
GO_RIBONUCLEOPROTEIN_COMPLEX_SUBUNIT_ORGANIZATION	26/769	220/12277	0.00132864	0.0355556	EIF4H/SFSWAP/EIF4B/CIRBP/NPM1/RPL10/RPS27/RPS19/PELO/RUVBL1/EIF3B/MRPS11/SRPK1/RPS14/EIF3G/RPSA/RSL24D1/EIF3E/EIF3K/LUC7L2/RPL13A/RPL24/RPL11/EIF3H/PRKAA2/DDX39B	26
GO_MULTICELLULAR_ORGANISMAL_SIGNALING	21/769	164/12277	0.00138425	0.0367772	RYR1/PDE4D/CACNG6/KCNJ2/RYR3/ABCC9/CASQ2/SCN2B/MEF2A/FXYD6/S1PR1/SCN3B/AVPR1A/HRC/CAV1/KCNJ3/KCNMB2/ANK3/CHRNA1/KCNK3/KCNJ11	21
GO_MEMBRANE_DEPOLARIZATION_DURING_CARDIAC_MUSCLE_CELL_ACTION_POTENTIAL	6/769	21/12277	0.00142475	0.0373163	KCNJ2/SCN2B/CAV3/SCN3B/SLMAP/ANK3	6
GO_PHYSIOLOGICAL_CARDIAC_MUSCLE_HYPERTROPHY	6/769	21/12277	0.00142475	0.0373163	RGS2/IGF1/CAV3/AKAP6/PIN1/DDX39B	6
GO_NUCLEOSIDE_TRIPHOSPHATE_METABOLIC_PROCESS	10/769	53/12277	0.00146113	0.0379996	MYH6/DNM1L/MYH4/MYH7/AK2/OLA1/AK5/NDUFS1/MYH3/HSPA1B	10
GO_CELLULAR_COMPONENT_DISASSEMBLY	46/769	467/12277	0.00147332	0.0380488	MRPL16/CAMKK2/DNM1L/SREBF1/CTSS/ACTN2/BNIP3/ADD3/MRPS26/PELO/CAPZB/PDPN/MRPS9/MRPS5/MRPL2/OXA1L/PPP1CA/MRPL38/MRPS11/AURKAIP1/CFL2/PADI2/RPL23/SPTB/RDX/HIF1A/DNASE1L3/CAV1/GADD45GIP1/MRPS27/MRPS36/MRPS21/MRPL58/ATG12/MRPL52/TIMP1/CAPNS1/TMOD1/TOMM7/CST3/MRPL55/MRPS14/MRPL15/MARK2/MRPL3/CAPZA1	46
GO_REGULATION_OF_SMALL_MOLECULE_METABOLIC_PROCESS	31/769	281/12277	0.0015065	0.0386356	PSME1/DNM1L/SREBF1/IGF1/PDK4/PRKAG2/IGFBP3/IGFBP5/PPP1CA/SNCA/AVPR1A/P2RY1/SLC25A12/PPP1CB/BHMT/LMF1/CAV1/PRKAB2/PDK2/ETFBKMT/SLC7A11/IGFBP4/ADIPOR2/PSME4/ME1/ADM/SIRT4/PRKAA2/NLN/SQLE/NFYC	31
GO_MITOCHONDRIAL_RESPIRATORY_CHAIN_COMPLEX_ASSEMBLY	13/769	82/12277	0.0016546	0.0421408	ACAD9/NDUFA10/NDUFA2/OXA1L/NDUFAF1/ECSIT/NDUFS1/SDHAF4/NDUFA13/UQCC2/COX16/NDUFS2/TIMMDC1	13
GO_REGULATION_OF_RELEASE_OF_CYTOCHROME_C_FROM_MITOCHONDRIA	8/769	37/12277	0.00173641	0.0436229	PPIF/DNM1L/IGF1/BNIP3/MFF/APOPT1/MLLT11/PDCD5	8
GO_RESPONSE_TO_ISCHEMIA	8/769	37/12277	0.00173641	0.0436229	PPIF/EIF4EBP1/BVES/CAV1/MAP3K5/CAMK2A/EEF2K/KCNJ11	8
GO_LIPID_OXIDATION	14/769	93/12277	0.00185676	0.0463311	PDK4/PRKAG2/ECI1/ACOT8/HADHA/ACAA2/CRAT/ETFBKMT/DECR2/ETFA/CYGB/ADIPOR2/SCP2/SIRT4	14
GO_MITOCHONDRIAL_ELECTRON_TRANSPORT_NADH_TO_UBIQUINONE	9/769	46/12277	0.00191728	0.0475202	NDUFA10/NDUFA2/NDUFAF1/SNCA/NDUFS1/COQ9/NDUFA4/NDUFA13/NDUFS2	9
GO_NADH_DEHYDROGENASE_COMPLEX_ASSEMBLY	10/769	55/12277	0.00195741	0.0481913	ACAD9/NDUFA10/NDUFA2/OXA1L/NDUFAF1/ECSIT/NDUFS1/NDUFA13/NDUFS2/TIMMDC1	10
GO_PROTON_TRANSMEMBRANE_TRANSPORT	17/769	125/12277	0.00200324	0.0489931	PPIF/SLC2A12/SLC25A3/ATP5MC2/COX8A/COX5A/ATP5PB/ATP5MG/COX6B1/ATP5PO/ATP5F1B/COX4I2/ATP5F1D/ATP5PD/NDUFA4/ATP5F1E/ATP5F1C	17
GO_REGULATION_OF_CELLULAR_AMIDE_METABOLIC_PROCESS	35/769	336/12277	0.00209558	0.0509142	RGS2/EIF4H/IGF1/EIF4EBP1/PDK4/EIF4B/RPS3/CIRBP/RPS9/EIF1/NPM1/EIF1B/RPL10/GAPDH/IGFBP5/EIF3B/CDC123/PPP1CA/SNCA/HNRNPD/RPS14/EIF3E/TSFM/EIF3K/MRPS27/PDK2/EIF4A2/SLC7A11/RPL13A/EIF4EBP3/UQCC2/EIF3H/NCBP2/DDX39B/RPUSD4	35
GO_REGULATION_OF_RNA_SPLICING	16/769	115/12277	0.00211668	0.0510909	SFSWAP/SAP18/CIRBP/DDX5/SNRNP70/RPS26/DDX17/CLK4/AHNAK/SRPK1/RBMX/HNRNPH1/ZNF326/RPS13/KHDRBS3/RBM38	16
GO_CARDIAC_VENTRICLE_MORPHOGENESIS	11/769	65/12277	0.00216556	0.0519312	MYH6/TNNI1/PTCD2/MYH7/TGFBR3/SEMA3C/MYL2/HIF1A/HEY1/MYL3/MYBPC3	11
GO_RELEASE_OF_CYTOCHROME_C_FROM_MITOCHONDRIA	9/769	47/12277	0.00224225	0.0534234	PPIF/DNM1L/IGF1/BNIP3/MFF/APOPT1/MLLT11/FZD9/PDCD5	9
GO_APOPTOTIC_MITOCHONDRIAL_CHANGES	14/769	95/12277	0.00227959	0.0539649	PPIF/DNM1L/IGF1/SLC25A4/BNIP3/TMEM14A/NDUFS1/ACAA2/MFF/CAMK2A/APOPT1/MLLT11/FZD9/PDCD5	14
GO_NEUROMUSCULAR_SYNAPTIC_TRANSMISSION	6/769	23/12277	0.00238043	0.0559931	MYLK2/RIMBP2/STAC3/DTNA/RAPSN/CHRNA1	6
GO_REGULATION_OF_FATTY_ACID_METABOLIC_PROCESS	8/769	39/12277	0.00247687	0.057893	SREBF1/PDK4/PRKAG2/SNCA/CAV1/PDK2/ETFBKMT/SIRT4	8
GO_CARDIAC_CONDUCTION	16/769	117/12277	0.002532	0.0588092	RYR1/PDE4D/CACNG6/KCNJ2/RYR3/ABCC9/CASQ2/SCN2B/MEF2A/FXYD6/SCN3B/HRC/CAV1/KCNJ3/KCNK3/KCNJ11	16
GO_POSITIVE_REGULATION_OF_BLOOD_CIRCULATION	10/769	57/12277	0.00258141	0.0595822	RGS2/PDE4D/APLN/SMTNL1/SCN3B/AVPR1A/HRC/CAV1/ICAM1/ADM	10
GO_MITOCHONDRION_LOCALIZATION	8/769	40/12277	0.00292948	0.0667812	DNM1L/CLUH/MEF2A/MGARP/MSTO1/HIF1A/SYBU/MARK2	8
GO_REGULATION_OF_MEMBRANE_DEPOLARIZATION	8/769	40/12277	0.00292948	0.0667812	FHL1/SCN2B/CAV3/SCN3B/SLMAP/ANK3/MLLT11/FZD9	8
GO_POSITIVE_REGULATION_OF_HEART_CONTRACTION	7/769	32/12277	0.00311897	0.0704286	RGS2/PDE4D/APLN/SCN3B/AVPR1A/HRC/ADM	7
GO_REGULATION_OF_INSULIN_LIKE_GROWTH_FACTOR_RECEPTOR_SIGNALING_PATHWAY	5/769	17/12277	0.00312762	0.0704286	IGF1/IGFBP3/IGFBP5/TRIM72/IGFBP4	5
GO_MEMBRANE_ORGANIZATION	62/769	702/12277	0.00356729	0.0784167	PPIF/DNM1L/FZD4/PLEKHA3/ATL2/ACTB/CAVIN2/BNIP3/CSNK1D/TRAPPC2L/ATP5MC2/ATP5PB/ANXA2P2/ATP5MG/TBC1D4/OXA1L/TMEM14A/ABCC1/UBA52/CHCHD3/TMEM11/PACSIN3/SNCA/TRAPPC6B/CAV3/MTSS1/TRIM72/STX1A/SH3TC2/AGK/ATP5PO/ATP5F1B/PQLC1/CAV1/SAR1B/ACAA2/DNAJA3/PLSCR3/GNPAT/MTCH1/ALKBH7/ATP5F1D/SAR1A/CAMK2A/SLC7A11/ATP5PD/GPHN/CAV2/HBEGF/ANK3/RAPSN/HEBP2/ATP5F1E/RPS27A/NDUFA13/APOO/KCNN4/CHCHD6/FZD9/RILP/ATP5F1C/PDC…	62
GO_RELAXATION_OF_MUSCLE	6/769	25/12277	0.00375183	0.0819854	RGS2/PDE4D/KCNJ2/PRKG1/P2RY1/HRC	6
GO_AEROBIC_ELECTRON_TRANSPORT_CHAIN	5/769	18/12277	0.00411017	0.0891836	COX8A/COX5A/COX6B1/COX4I2/NDUFA4	5
GO_POSITIVE_REGULATION_OF_APOPTOTIC_SIGNALING_PATHWAY	18/769	145/12277	0.00412954	0.0891836	PPIF/DNM1L/RPS3/BNIP3/CTSH/G0S2/CYLD/PPP1CA/TRIM39/ATF3/CAV1/FAF1/MFF/SFPQ/RPL11/APOPT1/MLLT11/PDCD5	18
GO_ATP_HYDROLYSIS_COUPLED_CATION_TRANSMEMBRANE_TRANSPORT	9/769	52/12277	0.00457889	0.0975684	ATP5MC2/ATP5PB/ATP5MG/ATP5PO/ATP5F1B/ATP5F1D/ATP5PD/ATP5F1E/ATP5F1C	9
GO_CELLULAR_MACROMOLECULE_CATABOLIC_PROCESS	82/769	987/12277	0.00461014	0.0975684	PSME1/CNOT4/PCBP2/CTSS/CD2AP/RPS3/CIRBP/DDX5/BNIP3/CSNK1D/CTSH/RPS9/NPM1/RPL10/RPS27/RPL13/RPS19/RPL34/RPS29/RPL28/RPS26/RPL9/RPS20/PELO/SLIRP/ANXA2P2/COPS3/CYLD/DDRGK1/RPL31/UBA52/TRIM39/RPL23/CAV3/TRIM72/SERBP1/USP28/HNRNPD/RPS14/RPLP1/RPL19/RPSA/RPS13/RPS8/RPL32/RPS15A/EIF3E/RPS21/RDX/DNASE1L3/NHLRC3/CAV1/FBXW5/RPL18A/RPS16/FAF1/COMMD1/HSPA1B/DNAJB2/FBXL22/ISG15/PSME4/USP45/MTPAP/RPL35A/RPS6/R…	82
GO_SMALL_MOLECULE_CATABOLIC_PROCESS	34/769	340/12277	0.00461429	0.0975684	SULT1B1/GK/AGXT2/INPP5A/ACAD8/PRODH/DPYS/ECI1/CYP46A1/PFKM/LDHD/AMDHD1/HSD3B7/ACOT8/ALDH4A1/APOBEC2/AASS/SLC25A12/GCAT/ADAL/HADHA/TXN2/PCCB/ACAA2/CRAT/ETFBKMT/DECR2/ETFA/ADH4/HMGCLL1/ACADSB/SCP2/ESD/NUDT19	34
GO_RELEASE_OF_SEQUESTERED_CALCIUM_ION_INTO_CYTOSOL_BY_ENDOPLASMIC_RETICULUM	6/769	26/12277	0.00462347	0.0975684	DMD/RYR1/PDE4D/CASQ2/HRC/AKAP6	6
GO_REGULATION_OF_CALCIUM_ION_TRANSMEMBRANE_TRANSPORTER_ACTIVITY	11/769	72/12277	0.00491539	0.103139	DMD/JPH2/PDE4D/CASQ2/REM2/AHNAK/CAV3/HRC/JPH1/AKAP6/STAC3	11
GO_RIBOSOME_BIOGENESIS	27/769	255/12277	0.00517612	0.10679	RPS9/NPM1/RPL10/RPS27/RPS19/DDX17/MRPS9/GNL3L/MRPS11/SRFBP1/RPS14/RPSA/RSL24D1/RPS8/RPS21/RPS16/RBFA/BCCIP/RPL35A/RPS6/RPL27/NSA2/RPL24/RPL11/ZNF593/TFB2M/SURF6	27
GO_REGULATION_OF_MUSCLE_HYPERTROPHY	9/769	53/12277	0.00521662	0.107028	RGS2/IGF1/IGFBP5/MEF2A/CAV3/AKAP6/PPP3CA/PIN1/DDX39B	9
GO_MELANIN_BIOSYNTHETIC_PROCESS	5/769	19/12277	0.00529473	0.107437	SLC7A11/TYR/SLC24A5/OCA2/TYRP1	5
GO_NEGATIVE_REGULATION_OF_POTASSIUM_ION_TRANSMEMBRANE_TRANSPORT	5/769	19/12277	0.00529473	0.107437	ACTN2/CASQ2/CAV3/CAV1/ANK3	5
GO_CELLULAR_KETONE_METABOLIC_PROCESS	19/769	161/12277	0.00569566	0.11494	PSME1/SREBF1/PDK4/PRKAG2/CYP46A1/COQ5/PDSS2/SNCA/BHMT/CAV1/PDK2/ETFBKMT/COQ9/ADH4/SLC7A11/PSME4/ADM/SIRT4/COQ10B	19
GO_MYOTUBE_DIFFERENTIATION	12/769	84/12277	0.0058872	0.118152	RYR1/IGF1/SIX4/CAV3/AVPR1A/TRIM72/FLT3LG/STAC3/CAV2/PPP3CA/NLN/RBM38	12
GO_REGULATION_OF_CALCIUM_ION_TRANSPORT	21/769	185/12277	0.00591881	0.118152	CAMK2G/DMD/JPH2/PDE4D/CASQ2/ANXA2P2/REM2/AHNAK/P2RX5/PACSIN3/SNCA/CAV3/CAMK2B/HRC/CAV1/JPH1/AKAP6/CAMK2A/STAC3/RAMP3/ICAM1	21
GO_MACROMOLECULE_CATABOLIC_PROCESS	95/769	1183/12277	0.00619516	0.123004	PSME1/CNOT4/PCBP2/CTSS/CD2AP/RPS3/CIRBP/DDX5/BNIP3/CSNK1D/CTSH/RPS9/NPM1/RPL10/RPS27/RPL13/RPS19/RPL34/RPS29/RPL28/RPS26/RPL9/RPS20/PELO/SLIRP/PFKM/ANXA2P2/COPS3/CYLD/PHB/PPP1CA/DDRGK1/RPL31/UBA52/PACSIN3/TRIM39/RPL23/CAV3/TRIM72/AGL/SERBP1/USP28/HNRNPD/RPS14/PPP1CB/RPLP1/RPL19/RPSA/RPS13/RPS8/RPL32/RPS15A/EIF3E/RPS21/RDX/DNASE1L3/NHLRC3/CAV1/FBXW5/RPL18A/MAD2L2/RPS16/FAF1/COMMD1/HSPA1B/TIMP1/DNA…	95
GO_NUCLEOSIDE_PHOSPHATE_METABOLIC_PROCESS	21/769	186/12277	0.00629204	0.123572	SULT1B1/MYH6/DNM1L/MYH4/MYH7/NT5C2/AK2/ACOT8/OLA1/AK5/NDUFS1/ACOT13/MYH3/PUDP/ADAL/HSPA1B/MDH2/GMPR/ME1/SUCLG1/REXO2	21
GO_REGULATION_OF_MITOCHONDRION_ORGANIZATION	18/769	151/12277	0.00632052	0.123572	CAMKK2/PPIF/DNM1L/SREBF1/IGF1/BNIP3/TMEM14A/MGARP/BAG3/HIF1A/ACAA2/MFF/TOMM7/APOPT1/MLLT11/SIRT4/FZD9/PDCD5	18
GO_COENZYME_METABOLIC_PROCESS	23/769	210/12277	0.00632414	0.123572	ELOVL2/PDK4/COQ5/HSD17B8/DLAT/PDSS2/ACOT8/SNCA/PTGIS/NNMT/ACOT13/PDK2/ACSL1/COQ9/MDH2/ACSS1/GPHN/ME1/SUCLG1/PTS/COQ10B/LIAS/PCBD2	23
GO_REGULATION_OF_TRANSMEMBRANE_TRANSPORT	41/769	439/12277	0.00660173	0.128317	CLIC5/RGS2/DMD/PPIF/JPH2/PDE4D/CACNG6/IGF1/KCNJ2/CTSS/ACTN2/FHL1/PRKAG2/ACTB/CASQ2/REM2/AHNAK/SNCA/SCN2B/MEF2A/CAV3/FXYD6/SCN3B/HRC/CAV1/JPH1/AKAP6/SLMAP/COMMD1/KCNJ3/STAC3/CLIC6/KCNB2/RAMP3/KCNAB3/ADIPOR2/KCNF1/ANK3/KLF15/CREBL2/KCNJ11	41
GO_REGULATION_OF_CARDIAC_CONDUCTION	9/769	55/12277	0.00669651	0.128902	RYR1/PDE4D/RYR3/ABCC9/CASQ2/FXYD6/HRC/CAV1/KCNJ11	9
GO_NEURON_DEATH_IN_RESPONSE_TO_OXIDATIVE_STRESS	5/769	20/12277	0.00670165	0.128902	NCOA7/HIF1A/LANCL1/SLC7A11/NONO	5
GO_POSITIVE_REGULATION_OF_MUSCLE_HYPERTROPHY	6/769	28/12277	0.00680002	0.129446	IGF1/MEF2A/AKAP6/PPP3CA/PIN1/DDX39B	6
GO_SARCOPLASMIC_RETICULUM_CALCIUM_ION_TRANSPORT	6/769	28/12277	0.00680002	0.129446	DMD/RYR1/PDE4D/CASQ2/HRC/AKAP6	6
GO_INTRACELLULAR_PROTEIN_TRANSPORT	83/769	1017/12277	0.00692166	0.129786	SREBF1/RPS3/RPS9/NPM1/PHB2/RPL10/RPS27/RPL13/RPS19/RPL34/RPS29/RPL28/RPS26/RPL9/RPS20/TIMM17A/TBC1D4/OXA1L/SSX2IP/ACOT8/RPL31/UBA52/MGARP/RPL23/BAG3/RAMP1/STX1A/SH3TC2/RPS14/RPLP1/AGK/RPL19/RPSA/RPS13/RPS8/RPL32/RPS15A/RPS21/SAR1B/RPL18A/RAPGEF3/CRAT/SNX11/AKAP6/GNPAT/RPS16/GRTP1/DECR2/MFF/RAB40B/IPO5/SAR1A/PKIG/NGFR/CDH1/RAMP3/PKIA/SFPQ/ANK3/SCP2/PPP3CA/BCCIP/RPL35A/RPS6/RPL27/RPL13A/TOMM7/RPL24…	83
GO_REGULATION_OF_METAL_ION_TRANSPORT	30/769	300/12277	0.00750358	0.139953	CAMK2G/DMD/JPH2/PDE4D/KCNJ2/ACTN2/FHL1/CASQ2/ANXA2P2/REM2/AHNAK/P2RX5/PACSIN3/SNCA/SCN2B/CAV3/FXYD6/CAMK2B/SCN3B/HRC/CAV1/JPH1/AKAP6/SLMAP/COMMD1/CAMK2A/STAC3/RAMP3/ANK3/ICAM1	30
GO_MONOCARBOXYLIC_ACID_BIOSYNTHETIC_PROCESS	18/769	154/12277	0.00772683	0.143393	ELOVL2/PDK4/PRKAG2/GSTM4/CYP46A1/HSD17B8/HSD3B7/ACOT8/PTGIS/AVPR1A/PRKAB2/DECR2/ACSS1/ADIPOR2/SCP2/PLP1/LIAS/PRKAA2	18
GO_COFACTOR_BIOSYNTHETIC_PROCESS	20/769	178/12277	0.00795644	0.14673	ELOVL2/PDK4/COQ5/HSD17B8/DLAT/PDSS2/SNCA/PTGIS/NNMT/PDK2/ACSL1/COQ9/SLC7A11/ACSS1/GPHN/ME1/PTS/COQ10B/LIAS/PCBD2	20
GO_PURINE_CONTAINING_COMPOUND_METABOLIC_PROCESS	17/769	143/12277	0.00803581	0.14673	SULT1B1/MYH6/DNM1L/MYH4/MYH7/NT5C2/AK2/ACOT8/OLA1/AK5/NDUFS1/MACROD1/ACOT13/MYH3/HSPA1B/GMPR/SUCLG1	17
GO_INSULIN_LIKE_GROWTH_FACTOR_RECEPTOR_SIGNALING_PATHWAY	6/769	29/12277	0.00812947	0.14673	PLCB1/IGF1/IGFBP3/IGFBP5/TRIM72/IGFBP4	6
GO_MEMBRANE_DEPOLARIZATION_DURING_ACTION_POTENTIAL	6/769	29/12277	0.00812947	0.14673	KCNJ2/SCN2B/CAV3/SCN3B/SLMAP/ANK3	6
GO_TRICARBOXYLIC_ACID_CYCLE	6/769	29/12277	0.00812947	0.14673	DLAT/IDH3G/IDH3B/MDH2/IDH3A/SUCLG1	6
GO_THIOESTER_BIOSYNTHETIC_PROCESS	8/769	47/12277	0.00814506	0.14673	ELOVL2/PDK4/HSD17B8/DLAT/SNCA/PDK2/ACSL1/ACSS1	8
GO_NUCLEOBASE_CONTAINING_SMALL_MOLECULE_METABOLIC_PROCESS	30/769	302/12277	0.00821778	0.146918	SULT1B1/MYH6/DNM1L/PDE4D/ADK/MYH4/MYH7/NT5C2/DPYS/HINT1/AK2/NTHL1/ACOT8/IMPDH2/OLA1/APOBEC2/AK5/PDE7B/NDUFS1/MACROD1/ACOT13/MYH3/PUDP/ADAL/HSPA1B/MDH2/GMPR/ME1/SUCLG1/REXO2	30
GO_REGULATION_OF_TRANSPORTER_ACTIVITY	24/769	227/12277	0.00823506	0.146918	DMD/PPIF/JPH2/PDE4D/CTSS/ACTN2/FHL1/ACTB/CASQ2/REM2/AHNAK/SNCA/SCN2B/CAV3/FXYD6/SCN3B/HRC/CAV1/JPH1/AKAP6/SLMAP/STAC3/ANK3/KCNJ11	24
GO_INACTIVATION_OF_MAPK_ACTIVITY	5/769	21/12277	0.00835069	0.148265	DUSP8/CAV1/DUSP7/DUSP10/DUSP16	5
GO_REGULATION_OF_ATPASE_ACTIVITY	10/769	67/12277	0.00845083	0.149325	MYH6/PPIF/SNRNP70/OXA1L/MYL4/DNAJB4/DNAJB2/MYL3/MYBPC3/SETMAR	10
GO_REGULATION_OF_RNA_METABOLIC_PROCESS	21/769	192/12277	0.00895775	0.157457	SFSWAP/SAP18/PTCD2/CIRBP/DDX5/SNRNP70/NPM1/RPS26/DDX17/CLK4/AHNAK/SRPK1/RBMX/HNRNPH1/ZNF326/RPS13/PAPOLA/PPP3CA/NCBP2/KHDRBS3/RBM38	21
GO_REGULATION_OF_CALCIUM_ION_TRANSPORT_INTO_CYTOSOL	11/769	78/12277	0.00901382	0.157457	DMD/JPH2/PDE4D/CASQ2/P2RX5/SNCA/HRC/CAV1/JPH1/AKAP6/RAMP3	11
GO_SUPRAMOLECULAR_FIBER_ORGANIZATION	50/769	569/12277	0.00924993	0.157457	SYNPO2L/TNXB/MYH6/MFAP5/MYBPC1/LDB3/ELN/MYOM3/CD2AP/ACTN2/TTN/SYNPO/RPS3/ADD3/CSNK1D/CAPZB/CASQ2/ANXA2P2/MYL2/SIX4/ARHGEF15/OBSCN/CFL2/SNCA/MEF2A/NEB/CAV3/S1PR1/SPTB/TPPP3/RICTOR/MYH3/RDX/PXN/CRYAB/MAD2L2/RAPGEF3/SYNPO2/HSPA1B/DST/MYOZ2/COBL/TNNT1/MYOM2/TMOD1/WIPF3/MYBPC3/CST3/ICAM1/CAPZA1	50
GO_ACTIN_FILAMENT_DEPOLYMERIZATION	8/769	48/12277	0.00925217	0.157457	ACTN2/ADD3/CAPZB/CFL2/SPTB/RDX/TMOD1/CAPZA1	8
GO_STRIATED_MUSCLE_CELL_APOPTOTIC_PROCESS	6/769	30/12277	0.00963581	0.163234	BNIP3/BAG3/GNGT1/MAP3K5/CAMK2A/SIRT4	6
GO_HEART_DEVELOPMENT	43/769	478/12277	0.0103575	0.174658	SYNPO2L/RGS2/MYH6/POPDC2/TNNI1/RYR1/JPH2/MYBPC1/APLN/IGF1/ELN/MYOM3/ACTN2/PTCD2/MYH7/TTN/BVES/TGFBR3/ANXA2P2/SEMA3C/MYL2/MED12/ALDH1A2/MEF2A/NEB/CAV3/S1PR1/CDKL1/MYLK2/HIF1A/HEY1/AKAP6/POPDC3/MYOM2/CRELD1/ALPK3/ADIPOR2/MYL3/MYBPC3/PIN1/TMEM100/ADM/DDX39B	43
GO_REGULATION_OF_GLUCOSE_METABOLIC_PROCESS	9/769	59/12277	0.0105996	0.177123	IGF1/PDK4/IGFBP3/IGFBP5/PPP1CA/SLC25A12/PPP1CB/PDK2/IGFBP4	9
GO_SKELETAL_MUSCLE_CELL_DIFFERENTIATION	9/769	59/12277	0.0105996	0.177123	DDX5/DDX17/SIX4/ATF3/MYLK2/ASB2/UQCC2/NR1D2/NLN	9
GO_ORGANOPHOSPHATE_BIOSYNTHETIC_PROCESS	43/769	479/12277	0.010718	0.178295	ELOVL2/GK/PLCB1/PLEKHA3/ADK/PDK4/PRKAG2/ATP5MC2/ADSL/ATP5PB/AK2/ATP5MG/HSD17B8/DLAT/CRLS1/IMPDH2/SNCA/AK5/PTGIS/NNMT/P2RY1/SLC44A2/SLC25A12/AGK/ATP5PO/ATP5F1B/PDK2/ACSL1/GNPAT/ATP5F1D/PIGX/ATP5PD/CHKA/ACSS1/ACHE/GPHN/ME1/ATP5F1E/SUCLG1/PCTP/PIK3C2G/PYURF/ATP5F1C	43
GO_REGULATION_OF_CATION_TRANSMEMBRANE_TRANSPORT	27/769	270/12277	0.0108271	0.179303	RGS2/DMD/PPIF/JPH2/PDE4D/KCNJ2/CTSS/ACTN2/FHL1/CASQ2/REM2/AHNAK/SNCA/SCN2B/CAV3/FXYD6/SCN3B/HRC/CAV1/JPH1/AKAP6/SLMAP/COMMD1/STAC3/RAMP3/ANK3/KCNJ11	27
GO_REGULATION_OF_CARDIAC_MUSCLE_CELL_DIFFERENTIATION	6/769	31/12277	0.0113308	0.186807	RGS2/IGF1/CAV3/AKAP6/PIN1/DDX39B	6
GO_NEGATIVE_REGULATION_OF_PROTEIN_MODIFICATION_BY_SMALL_PROTEIN_CONJUGATION_OR_REMOVAL	10/769	70/12277	0.0114304	0.187611	RPS3/RASD2/GNL3L/RPL23/CAV1/MAD2L2/HSPA1B/PINX1/ISG15/RPL11	10
GO_CARDIAC_MUSCLE_CELL_ACTION_POTENTIAL	9/769	60/12277	0.0117985	0.189539	DMD/KCNJ2/SCN2B/CAV3/SCN3B/CAV1/SLMAP/KCNJ3/ANK3	9
GO_DRUG_METABOLIC_PROCESS	26/769	260/12277	0.0122412	0.193191	SULT1B1/MYH6/DNM1L/MYH4/MYH7/NT5C2/DPYS/GATM/CTSH/HBA1/CYP46A1/AK2/ABCC1/SAT2/OLA1/SNCA/AK5/NDUFS1/MYH3/GCAT/ADAL/HSPA1B/ADH4/ACSS1/ACHE/ESD	26
GO_CELL_COMMUNICATION_BY_ELECTRICAL_COUPLING	5/769	23/12277	0.0124497	0.193995	PDE4D/CASQ2/HRC/CAV1/ANK3	5
GO_REGULATION_OF_RECEPTOR_RECYCLING	5/769	23/12277	0.0124497	0.193995	BVES/ANXA2P2/SNCA/ACHE/RAMP3	5
GO_SECONDARY_METABOLITE_BIOSYNTHETIC_PROCESS	5/769	23/12277	0.0124497	0.193995	SLC7A11/TYR/SLC24A5/OCA2/TYRP1	5
GO_DIVALENT_INORGANIC_CATION_TRANSPORT	35/769	377/12277	0.0125441	0.194274	CAMK2G/DMD/RYR1/JPH2/PDE4D/PLCB1/CACNG6/KCNJ2/SLC41A1/RYR3/SMDT1/PHB2/CASQ2/ANXA2P2/REM2/PHB/AHNAK/P2RX5/PACSIN3/SNCA/CAV3/CAMK2B/RAMP1/HRC/CAV1/JPH1/AKAP6/CAMK2A/SLC39A4/STAC3/RAMP3/PPP3CA/ICAM1/SLC24A5/KCNN4	35
GO_PEROXISOME_ORGANIZATION	10/769	71/12277	0.0125818	0.194274	DNM1L/ACOT8/UBA52/CRAT/GNPAT/DECR2/MFF/SCP2/RPS27A/NUDT19	10
GO_RRNA_METABOLIC_PROCESS	20/769	186/12277	0.0126254	0.194274	RPS9/RPS27/RPS19/DDX17/MRPS9/NIFK/MRPS11/SRFBP1/RPS14/RPSA/RPS8/RPS21/RPS16/RBFA/RPL35A/RPS6/RPL27/NSA2/RPL11/TFB2M	20
GO_REGULATION_OF_ACTIN_FILAMENT_BASED_MOVEMENT	7/769	41/12277	0.0127869	0.195943	PDE4D/KCNJ2/PDPN/CAV3/MYLK2/CAV1/MYBPC3	7
GO_VENTRICULAR_CARDIAC_MUSCLE_TISSUE_DEVELOPMENT	8/769	51/12277	0.0132475	0.202161	MYH6/TNNI1/PTCD2/MYH7/TGFBR3/MYL2/MYL3/MYBPC3	8
GO_ORGANIC_ACID_BIOSYNTHETIC_PROCESS	24/769	238/12277	0.0142612	0.216735	ELOVL2/AGXT2/PDK4/PRKAG2/GSTM4/CYP46A1/HSD17B8/HSD3B7/ACOT8/ALDH1A2/AASS/PTGIS/AVPR1A/SLC25A12/BHMT/PRKAB2/DECR2/ACSS1/ADIPOR2/SCP2/PLP1/MGST3/LIAS/PRKAA2	24
GO_REGULATION_OF_CARDIOCYTE_DIFFERENTIATION	7/769	42/12277	0.0145392	0.220054	RGS2/IGF1/SEMA3C/CAV3/AKAP6/PIN1/DDX39B	7
GO_HEART_MORPHOGENESIS	23/769	226/12277	0.0146595	0.22061	SYNPO2L/MYH6/TNNI1/RYR1/MYBPC1/ELN/MYOM3/PTCD2/MYH7/TTN/TGFBR3/SEMA3C/MYL2/ALDH1A2/CAV3/S1PR1/MYLK2/HIF1A/HEY1/MYOM2/MYL3/MYBPC3/TMEM100	23
GO_NEGATIVE_REGULATION_OF_RNA_SPLICING	5/769	24/12277	0.0149343	0.22061	SFSWAP/SAP18/RPS26/RBMX/RPS13	5
GO_POSITIVE_REGULATION_OF_CARDIOCYTE_DIFFERENTIATION	5/769	24/12277	0.0149343	0.22061	IGF1/SEMA3C/AKAP6/PIN1/DDX39B	5
GO_POSITIVE_REGULATION_OF_HEART_RATE	5/769	24/12277	0.0149343	0.22061	PDE4D/SCN3B/AVPR1A/HRC/ADM	5
GO_PROTEIN_KINASE_A_SIGNALING	5/769	24/12277	0.0149343	0.22061	TTN/RDX/AKAP7/AKAP6/RAMP3	5
GO_RESPONSE_TO_THYROID_HORMONE	5/769	24/12277	0.0149343	0.22061	CTSS/CTSH/CRLS1/RDX/TYRP1	5
GO_REGULATION_OF_MEMBRANE_POTENTIAL	33/769	356/12277	0.0153561	0.222407	DMD/POPDC2/KCNJ2/ACTN2/FHL1/BNIP3/BVES/CASQ2/P2RX5/SNCA/SCN2B/CAV3/GABRA4/SCN3B/STX1A/NDUFS1/CAV1/AKAP6/SLMAP/KCNJ3/KCNMB2/POPDC3/KCNK9/ANK3/HEBP2/PPP3CA/CHRNA1/KCNK3/MLLT11/KCNN4/KCNJ11/FZD9/PPA2	33
GO_PROTEIN_TARGETING_TO_MITOCHONDRION	11/769	84/12277	0.0153571	0.222407	SREBF1/TIMM17A/OXA1L/MGARP/BAG3/AGK/MFF/TOMM7/NDUFA13/SIRT4/PDCD5	11
GO_MEMBRANE_DEPOLARIZATION	10/769	74/12277	0.0165612	0.238908	KCNJ2/FHL1/SCN2B/CAV3/SCN3B/CAV1/SLMAP/ANK3/MLLT11/FZD9	10
GO_FATTY_ACID_BIOSYNTHETIC_PROCESS	14/769	119/12277	0.0166261	0.238911	ELOVL2/PDK4/PRKAG2/GSTM4/HSD17B8/PTGIS/AVPR1A/PRKAB2/DECR2/ACSS1/ADIPOR2/PLP1/LIAS/PRKAA2	14
GO_POSITIVE_REGULATION_OF_CALCIUM_MEDIATED_SIGNALING	6/769	34/12277	0.0176593	0.252775	JPH2/IGF1/HINT1/P2RX5/AKAP6/PPP3CA	6
GO_REGULATION_OF_MUSCLE_ORGAN_DEVELOPMENT	14/769	120/12277	0.0177784	0.253496	RGS2/JPH2/IGF1/DDX5/TGFBR3/DDX17/SIX4/CAV3/AKAP6/PIN1/UQCC2/NR1D2/DDX39B/NLN	14
GO_CELLULAR_RESPONSE_TO_OXYGEN_LEVELS	20/769	193/12277	0.0182976	0.259388	PSME1/DNM1L/EIF4EBP1/BNIP3/PHB2/UBA52/MGARP/PTGIS/GNGT1/HIF1A/CAV1/ACAA2/COX4I2/EEF2K/PSME4/RPS27A/ICAM1/KCNK3/SIRT4/CHCHD2	20
GO_REGULATION_OF_SODIUM_ION_TRANSMEMBRANE_TRANSPORT	8/769	54/12277	0.0183767	0.259388	DMD/SCN2B/CAV3/FXYD6/SCN3B/SLMAP/COMMD1/ANK3	8
GO_REGULATION_OF_ION_TRANSPORT	45/769	523/12277	0.0184023	0.259388	CAMK2G/CLIC5/RGS2/DMD/PPIF/JPH2/PDE4D/CACNG6/KCNJ2/CTSS/ACTN2/FHL1/CASQ2/ANXA2P2/REM2/SLC6A4/AHNAK/P2RX5/PACSIN3/SNCA/SCN2B/CAV3/FXYD6/CAMK2B/SCN3B/AVPR1A/P2RY1/HRC/CAV1/JPH1/AKAP6/SLMAP/COMMD1/KCNJ3/CAMK2A/STAC3/CLIC6/KCNB2/RAMP3/KCNAB3/KCNF1/ANK3/ICAM1/GPM6B/KCNJ11	45
GO_REGULATION_OF_ION_TRANSMEMBRANE_TRANSPORT	34/769	375/12277	0.0189517	0.26213	CLIC5/RGS2/DMD/PPIF/JPH2/PDE4D/CACNG6/KCNJ2/CTSS/ACTN2/FHL1/CASQ2/REM2/AHNAK/SNCA/SCN2B/CAV3/FXYD6/SCN3B/HRC/CAV1/JPH1/AKAP6/SLMAP/COMMD1/KCNJ3/STAC3/CLIC6/KCNB2/RAMP3/KCNAB3/KCNF1/ANK3/KCNJ11	34
GO_COFACTOR_METABOLIC_PROCESS	32/769	350/12277	0.0200858	0.275516	ELOVL2/PDK4/GSTM4/HBA1/L2HGDH/COQ5/HSD17B8/DLAT/PDSS2/ABCC1/ACOT8/SNCA/PTGIS/NNMT/ACOT13/GSTM1/PCCB/PDK2/ACSL1/COQ9/MRPS36/MDH2/ADH4/SLC7A11/ACSS1/GPHN/ME1/SUCLG1/PTS/COQ10B/LIAS/PCBD2	32
GO_DNA_DAMAGE_RESPONSE_DETECTION_OF_DNA_DAMAGE	6/769	35/12277	0.020218	0.275516	RPS3/MRPS26/MRPS9/MRPS11/UBA52/RPS27A	6
GO_INTRACELLULAR_LIPID_TRANSPORT	6/769	35/12277	0.020218	0.275516	PLEKHA3/PRKAG2/ANXA2P2/PRKAB2/SCP2/PRKAA2	6
GO_REGULATION_OF_AUTOPHAGY_OF_MITOCHONDRION	6/769	35/12277	0.020218	0.275516	CAMKK2/DNM1L/SREBF1/BNIP3/HIF1A/TOMM7	6
GO_REGULATION_OF_CATION_CHANNEL_ACTIVITY	16/769	146/12277	0.0204375	0.277484	DMD/JPH2/PDE4D/CTSS/ACTN2/CASQ2/REM2/AHNAK/HRC/CAV1/JPH1/AKAP6/SLMAP/STAC3/ANK3/KCNJ11	16
GO_REGULATION_OF_OXIDOREDUCTASE_ACTIVITY	10/769	77/12277	0.0214035	0.282297	OXA1L/SNCA/CAV3/ECSIT/HIF1A/CAV1/ETFBKMT/AOC3/CYGB/SIRT4	10
GO_NEGATIVE_REGULATION_OF_CELL_GROWTH	16/769	147/12277	0.0216541	0.284438	RGS2/FHL1/SEMA3C/MYL2/PHB/BCL11A/CAV3/CRYAB/HSPA1B/SEMA6B/WFDC1/DNAJB2/ADIPOR2/NDUFA13/SEMA3E/SEMA3D	16
GO_CYTOSOLIC_CALCIUM_ION_TRANSPORT	15/769	135/12277	0.0217199	0.284438	DMD/RYR1/JPH2/PDE4D/PLCB1/RYR3/SMDT1/CASQ2/P2RX5/SNCA/HRC/CAV1/JPH1/AKAP6/RAMP3	15
GO_MUSCLE_CELL_APOPTOTIC_PROCESS	8/769	56/12277	0.0225011	0.293627	IGF1/BNIP3/BAG3/GNGT1/MAP3K5/CAMK2A/APOPT1/SIRT4	8
GO_NEGATIVE_REGULATION_OF_ACTIN_FILAMENT_DEPOLYMERIZATION	6/769	36/12277	0.023017	0.297145	ADD3/CAPZB/SPTB/RDX/TMOD1/CAPZA1	6
GO_SUBSTANTIA_NIGRA_DEVELOPMENT	6/769	36/12277	0.023017	0.297145	ACTB/ATP5PB/PADI2/COX6B1/PLP1/MAPKAP1	6
GO_ORGANIC_ACID_CATABOLIC_PROCESS	22/769	223/12277	0.0230455	0.297145	AGXT2/ACAD8/PRODH/ECI1/LDHD/AMDHD1/ACOT8/ALDH4A1/AASS/GCAT/HADHA/TXN2/PCCB/ACAA2/CRAT/ETFBKMT/DECR2/ETFA/HMGCLL1/ACADSB/SCP2/NUDT19	22
GO_FATTY_ACID_BETA_OXIDATION	9/769	67/12277	0.0231951	0.297325	ECI1/ACOT8/HADHA/ACAA2/CRAT/ETFBKMT/DECR2/ETFA/SCP2	9
GO_REGULATION_OF_SODIUM_ION_TRANSMEMBRANE_TRANSPORTER_ACTIVITY	7/769	46/12277	0.0232675	0.297325	DMD/SCN2B/CAV3/FXYD6/SCN3B/SLMAP/ANK3	7
GO_MONOCARBOXYLIC_ACID_CATABOLIC_PROCESS	13/769	113/12277	0.024254	0.308493	AGXT2/ECI1/LDHD/ACOT8/HADHA/PCCB/ACAA2/CRAT/ETFBKMT/DECR2/ETFA/SCP2/NUDT19	13
GO_NEGATIVE_REGULATION_OF_POTASSIUM_ION_TRANSPORT	5/769	27/12277	0.0243085	0.308493	ACTN2/CASQ2/CAV3/CAV1/ANK3	5
GO_NEGATIVE_REGULATION_OF_GROWTH	20/769	199/12277	0.0245888	0.310199	RGS2/FHL1/IGFBP5/SEMA3C/SLC6A4/MYL2/PHB/BCL11A/CAV3/HIF1A/CRYAB/HSPA1B/SEMA6B/WFDC1/DNAJB2/ADIPOR2/DUSP10/NDUFA13/SEMA3E/SEMA3D	20
GO_REGULATION_OF_ACTIN_FILAMENT_BASED_PROCESS	30/769	329/12277	0.024611	0.310199	SYNPO2L/PDE4D/ELN/KCNJ2/CD2AP/ACTN2/SYNPO/ADD3/CAPZB/PDPN/ARHGEF15/CFL2/NEB/CAV3/S1PR1/SPTB/MYLK2/RICTOR/RDX/PXN/CAV1/RAPGEF3/SYNPO2/TMOD1/WIPF3/MYBPC3/ICAM1/SEMA3E/GPM6B/CAPZA1	30
GO_REGULATION_OF_HEART_GROWTH	8/769	57/12277	0.0247905	0.311399	RGS2/MYH6/IGF1/TGFBR3/CAV3/AKAP6/PIN1/DDX39B	8
GO_PLASMA_MEMBRANE_ORGANIZATION	10/769	79/12277	0.025157	0.313868	CAVIN2/PACSIN3/CAV3/MTSS1/TRIM72/SH3TC2/CAV1/PLSCR3/CAV2/ANK3	10
GO_REGULATION_OF_STRIATED_MUSCLE_CELL_DIFFERENTIATION	10/769	79/12277	0.025157	0.313868	RGS2/IGF1/CAV3/TRIM72/AKAP6/FLT3LG/PIN1/DDX39B/NLN/RBM38	10
GO_CELLULAR_MACROMOLECULE_LOCALIZATION	123/769	1665/12277	0.025598	0.318294	DMD/ANK1/DNM1L/SREBF1/SKAP1/DAG1/CD2AP/ACTN2/ACTB/RPS3/CSNK1D/RPS9/NPM1/PHB2/RPL10/RPS27/RPL13/RPS19/RPL34/RPS29/RPL28/RPS26/RPL9/RPS20/ANXA2P2/VAMP5/GNL3L/CYLD/TIMM17A/SIX4/TBC1D4/OXA1L/SSX2IP/ACOT8/DDRGK1/RPL31/UBA52/OBSCN/LGI1/MGARP/RPL23/CAV3/BAG3/RAMP1/SCN3B/P2RY1/STX1A/SH3TC2/RPS14/FERMT2/RPLP1/AGK/RPL19/RPSA/RPS13/RPS8/RPL32/RPS15A/RPS21/RDX/CAV1/SAR1B/RPL18A/RAPGEF3/DNAJA3/CRAT/SNX11/AKAP…	123
GO_REGULATION_OF_CELLULAR_CARBOHYDRATE_METABOLIC_PROCESS	11/769	91/12277	0.0264415	0.327679	IGF1/PDK4/IGFBP3/IGFBP5/PPP1CA/SNCA/P2RY1/SLC25A12/PPP1CB/PDK2/IGFBP4	11
GO_POTASSIUM_ION_TRANSPORT	19/769	188/12277	0.0265755	0.328238	KCNJ2/ACTN2/FHL1/ABCC9/CASQ2/CAV3/CAV1/AKAP6/KCNJ3/KCNMB2/KCNB2/KCNAB3/KCNK9/KCNF1/ANK3/KCNK3/SLC24A5/KCNN4/KCNJ11	19
GO_RESPONSE_TO_OXYGEN_LEVELS	30/769	333/12277	0.0284059	0.340594	PSME1/RYR1/DNM1L/PDLIM1/EIF4EBP1/BNIP3/PHB2/TGFBR3/ADSL/SLC6A4/UBA52/MGARP/PTGIS/GNGT1/HIF1A/CRYAB/CAV1/TXN2/ACAA2/COX4I2/EEF2K/ANGPT2/CYGB/PSME4/RPS27A/ICAM1/KCNK3/ADM/SIRT4/CHCHD2	30
GO_REGULATION_OF_CYTOSOLIC_CALCIUM_ION_CONCENTRATION	25/769	267/12277	0.028684	0.342599	DMD/RYR1/JPH2/TACR1/PDE4D/PLCB1/SYNPO/RYR3/CASQ2/ANXA2P2/P2RX5/SNCA/CAV3/S1PR1/AVPR1A/P2RY1/HRC/CAV1/JPH1/AKAP6/RAMP3/KCNK3/ADM/PTGER3/FZD9	25
GO_REGULATION_OF_POTASSIUM_ION_TRANSMEMBRANE_TRANSPORTER_ACTIVITY	7/769	48/12277	0.0287586	0.342599	ACTN2/FHL1/CASQ2/CAV3/CAV1/AKAP6/ANK3	7
GO_REGULATION_OF_CALCIUM_ION_TRANSMEMBRANE_TRANSPORT	13/769	116/12277	0.0293383	0.34432	DMD/JPH2/PDE4D/CASQ2/REM2/AHNAK/SNCA/CAV3/HRC/JPH1/AKAP6/STAC3/RAMP3	13
GO_REGULATION_OF_CELLULAR_KETONE_METABOLIC_PROCESS	13/769	116/12277	0.0293383	0.34432	PSME1/SREBF1/PDK4/PRKAG2/SNCA/BHMT/CAV1/PDK2/ETFBKMT/SLC7A11/PSME4/ADM/SIRT4	13
GO_GLYCOGEN_BIOSYNTHETIC_PROCESS	6/769	38/12277	0.0293693	0.34432	IGF1/GYG1/PPP1CA/AGL/GYG2/PPP1CB	6
GO_MEMBRANE_REPOLARIZATION	6/769	38/12277	0.0293693	0.34432	KCNJ2/CASQ2/CAV3/CAV1/AKAP6/KCNJ3	6
GO_REGULATION_OF_FATTY_ACID_BIOSYNTHETIC_PROCESS	6/769	38/12277	0.0293693	0.34432	PDK4/PRKAG2/AVPR1A/PRKAB2/ADIPOR2/PRKAA2	6
GO_PROTEIN_COMPLEX_OLIGOMERIZATION	39/769	457/12277	0.0300488	0.351172	CAMK2G/RYR1/DNM1L/KCNJ2/ATL2/ACTN2/DPYS/RYR3/TRAPPC2L/NPM1/RPS19/HBA1/ADSL/PFKM/ANXA2P2/SLC6A4/HSD17B8/OXA1L/AHNAK/PDSS2/ATXN10/IMPDH2/SNCA/LGI1/RBMX/AASS/TRIM72/ACOT13/CRYAB/CAV1/MFF/ACHE/KCNB2/CAV2/KCNF1/ME1/PCBD2/KHDRBS3/IGHMBP2	39
GO_NEGATIVE_REGULATION_OF_ION_TRANSPORT	13/769	117/12277	0.0311939	0.362261	RGS2/PPIF/ACTN2/CASQ2/REM2/PACSIN3/SNCA/CAV3/CAV1/COMMD1/ANK3/ICAM1/GPM6B	13
GO_PROTEIN_LOCALIZATION_TO_MITOCHONDRION	13/769	117/12277	0.0311939	0.362261	DNM1L/SREBF1/TIMM17A/OXA1L/MGARP/BAG3/AGK/MFF/TOMM7/NDUFA13/SIRT4/MTCH2/PDCD5	13
GO_POSITIVE_REGULATION_OF_TRANSMEMBRANE_TRANSPORT	16/769	154/12277	0.0317627	0.36593	DMD/JPH2/IGF1/KCNJ2/CTSS/ACTN2/SNCA/MEF2A/AKAP6/STAC3/RAMP3/ADIPOR2/ANK3/KLF15/CREBL2/KCNJ11	16
GO_GLOMERULUS_DEVELOPMENT	7/769	49/12277	0.0318071	0.36593	PDGFD/MTSS1/LAMB2/PECAM1/ANGPT2/KLF15/ENPEP	7
GO_REGULATION_OF_VASOCONSTRICTION	7/769	49/12277	0.0318071	0.36593	APLN/SMTNL1/AVPR1A/CAV1/KCNMB2/ICAM1/ADM	7
GO_REGULATION_OF_MEMBRANE_REPOLARIZATION	5/769	29/12277	0.0322783	0.370198	KCNJ2/CASQ2/CAV3/CAV1/AKAP6	5
GO_GLUCAN_METABOLIC_PROCESS	8/769	60/12277	0.0326245	0.371859	IGF1/PRKAG2/GYG1/PFKM/PPP1CA/AGL/GYG2/PPP1CB	8
GO_NUCLEOSIDE_BISPHOSPHATE_BIOSYNTHETIC_PROCESS	8/769	60/12277	0.0326245	0.371859	ELOVL2/PDK4/HSD17B8/DLAT/SNCA/PDK2/ACSL1/ACSS1	8
GO_PHENOL_CONTAINING_COMPOUND_BIOSYNTHETIC_PROCESS	6/769	39/12277	0.0329372	0.372935	SNCA/SLC7A11/TYR/SLC24A5/OCA2/TYRP1	6
GO_POSITIVE_REGULATION_OF_CALCIUM_ION_TRANSPORT_INTO_CYTOSOL	6/769	39/12277	0.0329372	0.372935	JPH2/P2RX5/SNCA/CAV1/AKAP6/RAMP3	6
GO_NEURAL_NUCLEUS_DEVELOPMENT	7/769	50/12277	0.0350645	0.391502	ACTB/ATP5PB/NFIB/PADI2/COX6B1/PLP1/MAPKAP1	7
GO_POSITIVE_REGULATION_OF_ION_TRANSPORT	20/769	207/12277	0.0353911	0.392145	DMD/JPH2/KCNJ2/CTSS/ACTN2/FHL1/ANXA2P2/SLC6A4/P2RX5/SNCA/SCN3B/AVPR1A/P2RY1/CAV1/AKAP6/CAMK2A/STAC3/RAMP3/ANK3/KCNJ11	20
GO_ORGANIC_HYDROXY_COMPOUND_BIOSYNTHETIC_PROCESS	21/769	220/12277	0.0354712	0.392145	SREBF1/PLCB1/PRKAG2/CYP46A1/HSD3B7/ACOT8/SNCA/P2RY1/ACAA2/CNBP/SLC7A11/SCP2/PTS/TYR/SLC24A5/PCBD2/PRKAA2/OCA2/TYRP1/SQLE/NFYC	21
GO_REGULATION_OF_RELEASE_OF_SEQUESTERED_CALCIUM_ION_INTO_CYTOSOL	8/769	61/12277	0.0355723	0.392145	DMD/JPH2/PDE4D/CASQ2/SNCA/HRC/JPH1/AKAP6	8
GO_REGULATION_OF_COFACTOR_METABOLIC_PROCESS	5/769	30/12277	0.0368068	0.404546	PDK4/SNCA/PDK2/SLC7A11/ME1	5
GO_FATTY_ACID_CATABOLIC_PROCESS	11/769	96/12277	0.0372911	0.408653	ECI1/ACOT8/HADHA/PCCB/ACAA2/CRAT/ETFBKMT/DECR2/ETFA/SCP2/NUDT19	11
GO_CELLULAR_RESPONSE_TO_OXIDATIVE_STRESS	23/769	248/12277	0.0381895	0.41726	CAMKK2/PPIF/PDGFD/PRODH/RPS3/BNIP3/SNCA/NCOA7/HNRNPD/KLF4/HIF1A/PXN/LANCL1/PDK2/HSPA1B/MAP3K5/SLC7A11/MSRA/SFPQ/NONO/MAPKAP1/ZNF277/PRKAA2	23
GO_PEROXISOMAL_TRANSPORT	8/769	62/12277	0.0386947	0.418163	ACOT8/UBA52/CRAT/GNPAT/DECR2/SCP2/RPS27A/NUDT19	8
GO_REGULATION_OF_CARDIAC_MUSCLE_CONTRACTION	8/769	62/12277	0.0386947	0.418163	RGS2/DMD/PDE4D/KCNJ2/CASQ2/CAV3/HRC/CAV1	8
GO_CELLULAR_RESPONSE_TO_XENOBIOTIC_STIMULUS	13/769	121/12277	0.0394691	0.42127	SULT1B1/RYR1/EIF4EBP1/GSTM4/RYR3/ACY3/CASQ2/CYP46A1/GSTM1/ACSL1/AOC3/MGST3/ICAM1	13
GO_REGULATION_OF_GENERATION_OF_PRECURSOR_METABOLITES_AND_ENERGY	13/769	121/12277	0.0394691	0.42127	PPIF/IGF1/PRKAG2/BNIP3/PPP1CA/SNCA/SLC25A12/PPP1CB/HIF1A/ETFBKMT/CISD1/UQCC2/PRKAA2	13
GO_ACTION_POTENTIAL	12/769	109/12277	0.0398219	0.42381	DMD/KCNJ2/SCN2B/CAV3/SCN3B/CAV1/AKAP6/SLMAP/KCNJ3/KCNMB2/ANK3/CHRNA1	12
GO_PROTEIN_HOMOTETRAMERIZATION	9/769	74/12277	0.0408635	0.432651	RYR1/DNM1L/KCNJ2/ACTN2/DPYS/RYR3/IMPDH2/ACOT13/PCBD2	9
GO_REGULATION_OF_TRANSCRIPTION_REGULATORY_REGION_DNA_BINDING	6/769	41/12277	0.0408868	0.432651	IGF1/DDRGK1/KLF4/MAD2L2/HEY1/ZNF593	6
GO_REGULATION_OF_PROTEIN_STABILITY	22/769	237/12277	0.0415829	0.435086	SREBF1/IGF1/NCLN/CTSH/PHB2/GAPDH/GNL3L/PHB/SNCA/RPL23/BAG3/USP28/CRYAB/NAA16/HSPA1B/PINX1/PLPP3/ISOC2/PIN1/TOMM7/RPL11/CREBL2	22
GO_CELLULAR_METABOLIC_COMPOUND_SALVAGE	5/769	31/12277	0.041706	0.435086	ADK/BHMT/PUDP/ADAL/GMPR	5
GO_NEGATIVE_REGULATION_OF_ENDOTHELIAL_CELL_PROLIFERATION	5/769	31/12277	0.041706	0.435086	AIMP1/CAV1/NGFR/CAV2/TNMD	5
GO_POSITIVE_REGULATION_OF_EMBRYONIC_DEVELOPMENT	5/769	31/12277	0.041706	0.435086	PLCB1/IGF1/DAG1/SIX4/WNT2B	5
GO_REGULATION_OF_GLYCOPROTEIN_BIOSYNTHETIC_PROCESS	5/769	31/12277	0.041706	0.435086	PLCB1/IGF1/ACOT8/RAMP1/HBEGF	5
GO_METAL_ION_TRANSPORT	55/769	695/12277	0.0419433	0.435642	CAMK2G/DMD/RYR1/JPH2/PDE4D/PLCB1/CACNG6/SLC4A8/KCNJ2/ACTN2/FHL1/SLC41A1/RYR3/SMDT1/PHB2/ABCC9/CASQ2/ANXA2P2/REM2/PHB/AHNAK/P2RX5/PACSIN3/SNCA/SCN2B/SLC25A28/SLC22A5/CAV3/FXYD6/CAMK2B/RAMP1/SCN3B/HRC/CAV1/JPH1/AKAP6/SLMAP/COMMD1/KCNJ3/CAMK2A/SLC39A4/KCNMB2/STAC3/KCNB2/RAMP3/KCNAB3/KCNK9/KCNF1/ANK3/PPP3CA/ICAM1/KCNK3/SLC24A5/KCNN4/KCNJ11	55
GO_NEGATIVE_REGULATION_OF_TRANSPORTER_ACTIVITY	8/769	63/12277	0.0419952	0.435642	PPIF/ACTN2/CASQ2/REM2/SNCA/CAV3/CAV1/ANK3	8
GO_CALCIUM_ION_TRANSMEMBRANE_IMPORT_INTO_CYTOSOL	12/769	110/12277	0.0422671	0.437234	DMD/RYR1/JPH2/PDE4D/PLCB1/RYR3/CASQ2/SNCA/HRC/JPH1/AKAP6/RAMP3	12
GO_HEART_GROWTH	9/769	75/12277	0.043971	0.448577	RGS2/MYH6/IGF1/TGFBR3/CAV3/S1PR1/AKAP6/PIN1/DDX39B	9
GO_CYTOSKELETON_ORGANIZATION	84/769	1120/12277	0.044683	0.454585	SYNPO2L/TNXB/IQCJ-SCHIP1/MYH6/DMD/ANK1/MYBPC1/LDB3/SYNM/PARVB/PDLIM7/ELN/SKAP1/MYOM3/STRIP2/DAG1/CD2AP/ACTN2/SVIL/SMTNL1/TTN/ACTB/SYNPO/RPS3/ADD3/CSNK1D/NPM1/GAPDH/CAPZB/CASQ2/ATF5/MYL2/CYLD/SIX4/TRIM36/ARHGEF15/SSX2IP/GADD45A/OBSCN/PACSIN3/CFL2/SNCA/MEF2A/NEB/PRKG1/CAV3/MTSS1/S1PR1/SPTB/TPPP3/RICTOR/MOB2/MSTO1/MYH3/RDX/PXN/CRYAB/FBXW5/MAD2L2/NTMT1/RAPGEF3/NEXN/SYNPO2/DCTN2/HSPA1B/DST/TEKT2/MYOZ2…	84
GO_ALCOHOL_CATABOLIC_PROCESS	6/769	42/12277	0.0452781	0.454874	SULT1B1/GK/INPP5A/CYP46A1/HSD3B7/ADH4	6
GO_PRI_MIRNA_TRANSCRIPTION_BY_RNA_POLYMERASE_II	6/769	42/12277	0.0452781	0.454874	APLN/DDX5/NFIB/KLF4/HIF1A/NGFR	6
GO_REGULATION_OF_MEMBRANE_PERMEABILITY	8/769	64/12277	0.045477	0.45514	PPIF/BNIP3/TMEM14A/ACAA2/ALKBH7/CAMK2A/HEBP2/FZD9	8
GO_ANTIBIOTIC_CATABOLIC_PROCESS	5/769	32/12277	0.0469802	0.463898	SULT1B1/HBA1/SNCA/ADH4/ESD	5
GO_MYOTUBE_CELL_DEVELOPMENT	5/769	32/12277	0.0469802	0.463898	RYR1/IGF1/STAC3/CAV2/PPP3CA	5
GO_POSITIVE_REGULATION_OF_GLUCOSE_TRANSMEMBRANE_TRANSPORT	5/769	32/12277	0.0469802	0.463898	IGF1/MEF2A/ADIPOR2/KLF15/CREBL2	5
GO_POSITIVE_REGULATION_OF_NEUROTRANSMITTER_TRANSPORT	5/769	32/12277	0.0469802	0.463898	DNM1L/APLN/SLC6A4/SNCA/STX1A	5
GO_RECEPTOR_RECYCLING	5/769	32/12277	0.0469802	0.463898	BVES/ANXA2P2/SNCA/ACHE/RAMP3	5
GO_NEGATIVE_REGULATION_OF_ION_TRANSMEMBRANE_TRANSPORT	9/769	76/12277	0.0472329	0.46515	RGS2/PPIF/ACTN2/CASQ2/REM2/CAV3/CAV1/COMMD1/ANK3	9
GO_GLUCOSE_METABOLIC_PROCESS	11/769	100/12277	0.0479638	0.469842	IGF1/PDK4/IGFBP3/IGFBP5/DLAT/PPP1CA/SLC25A12/PPP1CB/PDK2/IGFBP4/KCNJ11	11
GO_POSITIVE_REGULATION_OF_MITOCHONDRION_ORGANIZATION	11/769	100/12277	0.0479638	0.469842	CAMKK2/PPIF/DNM1L/BNIP3/MGARP/HIF1A/MFF/TOMM7/APOPT1/MLLT11/PDCD5	11
GO_AUTOPHAGY_OF_MITOCHONDRION	8/769	65/12277	0.0491428	0.479293	CAMKK2/DNM1L/SREBF1/BNIP3/HIF1A/ATG12/TOMM7/MARK2	8
GO_RESPONSE_TO_CALCIUM_ION	13/769	125/12277	0.0491882	0.479293	RYR1/PPIF/TTN/RYR3/CASQ2/MEF2A/HNRNPD/SLC25A12/CAV1/KCNMB2/EEF2K/PPP3CA/PRKAA2	13
GO_NEUROTRANSMITTER_UPTAKE	5/769	33/12277	0.0526316	0.505317	RGS2/SLC6A4/SNCA/SLC7A11/GPM6B	5
GO_POSITIVE_REGULATION_OF_DENDRITE_MORPHOGENESIS	5/769	33/12277	0.0526316	0.505317	DNM1L/CAMK2B/EEF2K/SS18L2/CUX1	5
GO_REGULATION_OF_HEART_RATE_BY_CARDIAC_CONDUCTION	5/769	33/12277	0.0526316	0.505317	KCNJ2/SCN2B/SCN3B/CAV1/KCNJ3	5
GO_NEGATIVE_REGULATION_OF_PROTEIN_SERINE_THREONINE_KINASE_ACTIVITY	12/769	114/12277	0.0530904	0.505317	PRKAR2B/RGS2/PRKAG2/DUSP8/CAV3/CAV1/IPO5/PKIG/DUSP7/PKIA/DUSP10/DUSP16	12
GO_POSITIVE_REGULATION_OF_CATION_CHANNEL_ACTIVITY	7/769	55/12277	0.0546285	0.518619	JPH2/CTSS/ACTN2/AKAP6/STAC3/ANK3/KCNJ11	7
GO_POSITIVE_REGULATION_OF_EXTRINSIC_APOPTOTIC_SIGNALING_PATHWAY	6/769	44/12277	0.0549109	0.519964	G0S2/CYLD/PPP1CA/ATF3/CAV1/FAF1	6
GO_ACTIN_FILAMENT_ORGANIZATION	29/769	340/12277	0.0557861	0.526901	SYNPO2L/MYBPC1/ELN/MYOM3/CD2AP/ACTN2/TTN/SYNPO/ADD3/CAPZB/ARHGEF15/CFL2/NEB/CAV3/S1PR1/SPTB/RICTOR/RDX/PXN/MAD2L2/RAPGEF3/SYNPO2/COBL/MYOM2/TMOD1/WIPF3/MYBPC3/ICAM1/CAPZA1	29
GO_NEGATIVE_REGULATION_OF_EPITHELIAL_CELL_PROLIFERATION	11/769	103/12277	0.0572131	0.537629	AIMP1/PHB2/TGFBR3/NFIB/MTSS1/CAV1/WFDC1/NGFR/CAV2/TNMD/DUSP10	11
GO_SEQUESTERING_OF_CALCIUM_ION	11/769	103/12277	0.0572131	0.537629	DMD/RYR1/JPH2/PDE4D/PLCB1/RYR3/CASQ2/SNCA/HRC/JPH1/AKAP6	11
GO_TISSUE_MORPHOGENESIS	46/769	581/12277	0.058646	0.545684	PSME1/MYH6/TNNI1/MYBPC1/FZD4/TNC/MYOM3/DAG1/PTCD2/MYH7/TTN/CTSH/PHB2/MATN2/PDPN/IGFBP5/TGFBR3/SEMA3C/VWA1/MYL2/SIX4/PPP1CA/MED12/ALDH1A2/CAV3/MTSS1/S1PR1/COCH/MYLK2/KLF4/HIF1A/WNT2B/HEY1/PCDH8/ACTG2/COBL/MYOM2/HBEGF/MYL3/PSME4/HES5/MYBPC3/TMEM100/SEMA3E/ADM/LIAS	46
GO_MEMBRANE_BIOGENESIS	5/769	34/12277	0.0586613	0.545684	ANXA2P2/CAV3/CAV1/CAV2/ANK3	5
GO_POSITIVE_REGULATION_OF_HEART_GROWTH	5/769	34/12277	0.0586613	0.545684	IGF1/TGFBR3/AKAP6/PIN1/DDX39B	5
GO_POSTSYNAPTIC_MEMBRANE_ORGANIZATION	5/769	34/12277	0.0586613	0.545684	DNAJA3/SLC7A11/GPHN/RAPSN/FZD9	5
GO_CARDIAC_CHAMBER_MORPHOGENESIS	12/769	116/12277	0.0591481	0.548829	MYH6/TNNI1/PTCD2/MYH7/TGFBR3/SEMA3C/MYL2/CAV3/HIF1A/HEY1/MYL3/MYBPC3	12
GO_NEGATIVE_REGULATION_OF_CHEMOTAXIS	6/769	45/12277	0.0601567	0.554012	SEMA3C/PADI2/SEMA6B/ANGPT2/SEMA3E/SEMA3D	6
GO_REGULATION_OF_VASCULAR_SMOOTH_MUSCLE_CELL_PROLIFERATION	6/769	45/12277	0.0601567	0.554012	APLN/IGF1/IGFBP5/PRKG1/MAP3K5/DDX39B	6
GO_REGULATION_OF_CELL_SHAPE	13/769	129/12277	0.0604429	0.555263	PARVB/STRIP2/DAG1/BVES/PDPN/PALMD/P2RY1/COCH/FERMT2/RDX/ICAM1/SEMA3E/MARK2	13
GO_CELL_DEATH_IN_RESPONSE_TO_OXIDATIVE_STRESS	8/769	68/12277	0.0612664	0.560042	PRODH/NCOA7/HIF1A/LANCL1/MAP3K5/SLC7A11/SFPQ/NONO	8
GO_HOMOTYPIC_CELL_CELL_ADHESION	8/769	68/12277	0.0612664	0.560042	ACTB/PDPN/PRKG1/RDX/SLC7A11/PTPRU/PLPP3/ANK3	8
GO_CARBOHYDRATE_BIOSYNTHETIC_PROCESS	16/769	168/12277	0.061695	0.562427	IGF1/SLC25A11/GYG1/GAPDH/PPP1CA/SNCA/ATF3/P2RY1/AGL/GYG2/SLC25A12/PPP1CB/PDK2/CHST12/MDH2/NLN	16
GO_REGULATION_OF_BINDING	27/769	316/12277	0.0621324	0.562427	BTBD1/IGF1/ACTB/TGFBR3/SUMO3/AKTIP/ANXA2P2/GNL3L/CYLD/PPP1CA/DDRGK1/P2RY1/CRTAC1/KLF4/EIF3E/CAV1/MAD2L2/HEY1/CCPG1/DNAJB2/PINX1/PPP3CA/PIN1/RPL11/ZNF593/MARK2/PYGO2	27
GO_SMOOTH_MUSCLE_CELL_PROLIFERATION	12/769	117/12277	0.0623429	0.562427	APLN/IGF1/PDGFD/IGFBP3/IGFBP5/PRKG1/S1PR1/KLF4/MAP3K5/HBEGF/HES5/DDX39B	12
GO_REGULATION_OF_APOPTOTIC_SIGNALING_PATHWAY	28/769	330/12277	0.0625502	0.562427	PPIF/DNM1L/IGF1/RPS3/BNIP3/CTSH/G0S2/CYLD/TMEM14A/PPP1CA/TRIM39/ATF3/HIF1A/CAV1/ACAA2/FAF1/MFF/HSPA1B/DAPK2/SFPQ/NONO/RPL11/NDUFA13/ICAM1/APOPT1/MLLT11/FZD9/PDCD5	28
GO_POST_TRANSLATIONAL_PROTEIN_MODIFICATION	27/769	317/12277	0.0640669	0.567384	PSME1/BTBD1/PNPLA2/TNC/CAND1/NEURL2/IGFBP3/IGFBP5/COPS3/VWA1/COPS4/DCAF6/LAMB1/PRSS23/HRC/HIF1A/FBXW5/COMMD1/RBBP5/ATG12/LAMB2/TIMP1/ASB2/FBXL22/IGFBP4/PSME4/CST3	27
GO_CALCIUM_MEDIATED_SIGNALING	16/769	169/12277	0.064388	0.568135	CAMKK2/DMD/JPH2/PDE4D/IGF1/HINT1/CASQ2/P2RX5/AVPR1A/HRC/PDK2/JPH1/AKAP6/MYOZ2/PPP3CA/TMEM100	16
GO_SCHWANN_CELL_DIFFERENTIATION	5/769	35/12277	0.0650686	0.568135	DAG1/MED12/LAMA2/SH3TC2/LAMB2	5
GO_RESPONSE_TO_OXIDATIVE_STRESS	31/769	373/12277	0.0650717	0.568135	CAMKK2/PPIF/PDLIM1/PDGFD/PRODH/RPS3/BNIP3/HBA1/SNCA/NCOA7/HNRNPD/KLF4/HIF1A/PXN/CRYAB/LANCL1/TXN2/PDK2/HSPA1B/MAP3K5/SLC7A11/CA3/MSRA/SFPQ/CYGB/NONO/MAPKAP1/ZNF277/LIAS/PRKAA2/NDUFS2	31
GO_POSITIVE_REGULATION_OF_CELL_DEATH	44/769	557/12277	0.0651755	0.568135	PPIF/DNM1L/SAP18/PRODH/RPS3/BNIP3/CTSH/GAPDH/HBA1/IGFBP3/G0S2/CYLD/PHB/PPP1CA/GADD45A/UBA52/OBSCN/SNCA/TRIM39/ALDH1A2/PTGIS/ATF3/CAV1/FAF1/MFF/MTCH1/MAP3K5/CAMK2A/NGFR/RAMP3/SFPQ/RAPSN/HEBP2/RPS6/PIN1/RPS27A/RPL11/NDUFA13/APOPT1/MLLT11/ADM/FZD9/MTCH2/PDCD5	44
GO_ENERGY_RESERVE_METABOLIC_PROCESS	8/769	69/12277	0.0656888	0.568135	IGF1/PRKAG2/GYG1/PFKM/PPP1CA/AGL/GYG2/PPP1CB	8
GO_NEGATIVE_REGULATION_OF_BLOOD_VESSEL_DIAMETER	8/769	69/12277	0.0656888	0.568135	APLN/SMTNL1/SLC6A4/AVPR1A/CAV1/KCNMB2/ICAM1/ADM	8
GO_CARDIAC_MUSCLE_CELL_ACTION_POTENTIAL_INVOLVED_IN_CONTRACTION	6/769	46/12277	0.0656901	0.568135	KCNJ2/SCN2B/CAV3/SCN3B/CAV1/KCNJ3	6
GO_NEGATIVE_REGULATION_OF_RNA_METABOLIC_PROCESS	6/769	46/12277	0.0656901	0.568135	SFSWAP/SAP18/RPS26/RBMX/RPS13/PPP3CA	6
GO_POSITIVE_REGULATION_OF_STRIATED_MUSCLE_CELL_DIFFERENTIATION	6/769	46/12277	0.0656901	0.568135	IGF1/CAV3/AKAP6/FLT3LG/PIN1/DDX39B	6
GO_REGULATION_OF_SKELETAL_MUSCLE_TISSUE_DEVELOPMENT	6/769	46/12277	0.0656901	0.568135	DDX5/DDX17/SIX4/UQCC2/NR1D2/NLN	6
GO_REGULATION_OF_PEPTIDYL_SERINE_PHOSPHORYLATION	11/769	106/12277	0.0675741	0.578812	DMD/PDE4D/SNCA/HRC/RICTOR/CAV1/MAD2L2/RAPGEF3/RAMP3/MAPKAP1/CREBL2	11
GO_POSTTRANSCRIPTIONAL_REGULATION_OF_GENE_EXPRESSION	40/769	503/12277	0.0701482	0.596679	PSME1/RGS2/EIF4H/EIF4EBP1/EIF4B/RPS3/CIRBP/DDX5/POLR2L/RPS9/EIF1/NPM1/EIF1B/RPL10/GAPDH/IGFBP5/EIF3B/CDC123/PPP1CA/UBA52/SERBP1/HNRNPD/RPS14/EIF3E/TSFM/CAV1/EIF3K/MRPS27/EIF4A2/PSME4/PPP3CA/RPL13A/RPS27A/EIF4EBP3/UQCC2/EIF3H/NCBP2/DDX39B/RBM38/RPUSD4	40
GO_REGULATION_OF_ORGAN_GROWTH	9/769	82/12277	0.0701572	0.596679	RGS2/MYH6/IGF1/TGFBR3/SLC6A4/CAV3/AKAP6/PIN1/DDX39B	9
GO_REGULATION_OF_CARDIAC_MUSCLE_TISSUE_DEVELOPMENT	8/769	70/12277	0.0703036	0.596679	RGS2/JPH2/IGF1/TGFBR3/CAV3/AKAP6/PIN1/DDX39B	8
GO_CELLULAR_CARBOHYDRATE_METABOLIC_PROCESS	19/769	211/12277	0.0704447	0.596679	GK/IGF1/INPP5A/PDK4/PRKAG2/GYG1/IGFBP3/IGFBP5/PFKM/PPP1CA/SNCA/P2RY1/AGL/GYG2/SLC25A12/PPP1CB/PDK2/GAL3ST3/IGFBP4	19
GO_ENDOTHELIUM_DEVELOPMENT	11/769	107/12277	0.0712799	0.600205	PDE4D/PDPN/ANXA2P2/S1PR1/RDX/RAPGEF3/HEY1/PECAM1/TNMD/TMEM100/ICAM1	11
GO_NEUROTRANSMITTER_METABOLIC_PROCESS	11/769	107/12277	0.0712799	0.600205	AGXT2/DPYS/SLC7A2/SLC6A4/PTGIS/KLF4/BHMT/CAV1/CHKA/ACHE/ICAM1	11
GO_CELL_COMMUNICATION_INVOLVED_IN_CARDIAC_CONDUCTION	6/769	47/12277	0.071511	0.600205	PDE4D/CASQ2/SCN3B/HRC/CAV1/KCNJ3	6
GO_NEGATIVE_REGULATION_OF_ACTIN_FILAMENT_POLYMERIZATION	6/769	47/12277	0.071511	0.600205	ADD3/CAPZB/SPTB/RDX/TMOD1/CAPZA1	6
GO_TRANSLESION_SYNTHESIS	5/769	36/12277	0.0718511	0.600513	UBA52/MAD2L2/ISG15/RPS27A/RCHY1	5
GO_AMINE_METABOLIC_PROCESS	12/769	120/12277	0.0726027	0.600513	SULT1B1/PSME1/INMT/GDE1/SAT2/SNCA/BHMT/SLC7A11/CHKA/AOC3/PSME4/SIRT4	12
GO_REGULATION_OF_MRNA_PROCESSING	12/769	120/12277	0.0726027	0.600513	SFSWAP/SAP18/PTCD2/CIRBP/DDX5/SNRNP70/DDX17/SRPK1/RBMX/PAPOLA/NCBP2/KHDRBS3	12
GO_RESPIRATORY_SYSTEM_DEVELOPMENT	16/769	172/12277	0.0729406	0.600513	TNC/SREBF1/EIF4EBP1/DAG1/CTSH/PDPN/IGFBP5/FGF18/SIX4/NFIB/PPP1CA/ALDH1A2/MSC/WNT2B/SLC7A11/SFTPD	16
GO_REGULATION_OF_CELLULAR_LOCALIZATION	59/769	780/12277	0.0732138	0.600513	DMD/JPH2/DNM1L/PDE4D/SREBF1/DAG1/CD2AP/ACTN2/ACTB/BVES/CASQ2/ANXA2P2/GNL3L/CYLD/DDRGK1/GAS1/P2RX5/SNCA/CAV3/BAG3/P2RY1/HRC/STX1A/MYLK2/SH3TC2/RDX/HIF1A/CRYAB/CAV1/SAR1B/RAPGEF3/JPH1/AKAP6/MFF/COMMD1/IPO5/SAR1A/CAMK2A/PKIG/SLC7A11/NGFR/CDH1/PINX1/STAC3/SYBU/RAMP3/PKIA/ANK3/SCP2/MYBPC3/PIN1/TOMM7/SIRT4/NCBP2/PRKAA2/GPM6B/KCNJ11/FZD9/PDCD5	59
GO_MONOSACCHARIDE_METABOLIC_PROCESS	13/769	133/12277	0.0733047	0.600513	IGF1/PDK4/IGFBP3/IGFBP5/DLAT/PPP1CA/MPI/SLC25A12/PPP1CB/PDK2/GAL3ST3/IGFBP4/KCNJ11	13
GO_MIDBRAIN_DEVELOPMENT	8/769	71/12277	0.0751116	0.601708	ACTB/CSNK1D/ATP5PB/PADI2/COX6B1/PLP1/UQCRQ/MAPKAP1	8
GO_PHOSPHOLIPID_TRANSPORT	8/769	71/12277	0.0751116	0.601708	PLEKHA3/ABCC1/PQLC1/PLSCR3/PITPNC1/SCP2/PCTP/KCNN4	8
GO_REGULATION_OF_PROTEIN_DEPOLYMERIZATION	8/769	71/12277	0.0751116	0.601708	ACTN2/ADD3/CAPZB/CFL2/SPTB/RDX/TMOD1/CAPZA1	8
GO_CALCIUM_ION_TRANSMEMBRANE_TRANSPORT	22/769	254/12277	0.0765174	0.607696	DMD/RYR1/JPH2/PDE4D/PLCB1/CACNG6/RYR3/SMDT1/PHB2/CASQ2/ANXA2P2/REM2/PHB/AHNAK/SNCA/CAV3/HRC/JPH1/AKAP6/STAC3/RAMP3/SLC24A5	22
GO_POSITIVE_REGULATION_OF_ATPASE_ACTIVITY	6/769	48/12277	0.0776185	0.613801	MYL4/DNAJB4/DNAJB2/MYL3/MYBPC3/SETMAR	6
GO_POSITIVE_REGULATION_OF_MEMBRANE_PERMEABILITY	6/769	48/12277	0.0776185	0.613801	PPIF/BNIP3/TMEM14A/ACAA2/HEBP2/FZD9	6
GO_CELLULAR_CARBOHYDRATE_CATABOLIC_PROCESS	5/769	37/12277	0.0790052	0.617644	GK/PFKM/PPP1CA/AGL/PPP1CB	5
GO_INTRINSIC_APOPTOTIC_SIGNALING_PATHWAY_IN_RESPONSE_TO_OXIDATIVE_STRESS	5/769	37/12277	0.0790052	0.617644	PRODH/HIF1A/MAP3K5/SFPQ/NONO	5
GO_KETONE_BIOSYNTHETIC_PROCESS	5/769	37/12277	0.0790052	0.617644	COQ5/PDSS2/COQ9/ADM/COQ10B	5
GO_REGULATION_OF_PROTEIN_TARGETING_TO_MITOCHONDRION	5/769	37/12277	0.0790052	0.617644	SREBF1/BAG3/TOMM7/SIRT4/PDCD5	5
GO_CARDIAC_VENTRICLE_DEVELOPMENT	11/769	109/12277	0.0790744	0.617644	MYH6/TNNI1/PTCD2/MYH7/TGFBR3/SEMA3C/MYL2/HIF1A/HEY1/MYL3/MYBPC3	11
GO_REGULATION_OF_MRNA_SPLICING_VIA_SPLICEOSOME	9/769	84/12277	0.0791079	0.617644	SFSWAP/SAP18/CIRBP/DDX5/SNRNP70/DDX17/SRPK1/RBMX/KHDRBS3	9
GO_NEGATIVE_REGULATION_OF_PROTEIN_POLYMERIZATION	7/769	60/12277	0.0798852	0.621548	ADD3/CAPZB/SNCA/SPTB/RDX/TMOD1/CAPZA1	7
GO_RESPONSE_TO_ORGANOPHOSPHORUS	12/769	122/12277	0.0800131	0.621548	SREBF1/RYR3/IGFBP5/SLC6A4/CRLS1/P2RX5/P2RY1/RAPGEF3/AKAP6/EEF2K/TYR/KCNJ11	12
GO_XENOBIOTIC_METABOLIC_PROCESS	8/769	72/12277	0.0801129	0.621548	SULT1B1/GSTM4/ACY3/CYP46A1/GSTM1/ACSL1/AOC3/MGST3	8
GO_REGULATION_OF_CYTOSKELETON_ORGANIZATION	36/769	452/12277	0.0809952	0.627076	SYNPO2L/IQCJ-SCHIP1/ELN/CD2AP/ACTN2/SYNPO/RPS3/ADD3/NPM1/CAPZB/ATF5/CYLD/TRIM36/ARHGEF15/CFL2/SNCA/NEB/CAV3/S1PR1/SPTB/RICTOR/RDX/PXN/FBXW5/RAPGEF3/NEXN/SYNPO2/HSPA1B/TMOD1/WIPF3/ICAM1/SEMA3E/PRKAA2/GPM6B/MARK2/CAPZA1	36
GO_DIVALENT_INORGANIC_CATION_HOMEOSTASIS	31/769	382/12277	0.0829424	0.640733	DMD/RYR1/JPH2/TACR1/PDE4D/PLCB1/SLC41A1/SYNPO/BNIP3/RYR3/SMDT1/CASQ2/ANXA2P2/P2RX5/SNCA/CAV3/S1PR1/AVPR1A/P2RY1/HRC/CAV1/JPH1/AKAP6/SLC39A4/RAMP3/ANK3/KCNK3/ADM/PTGER3/SLC24A5/FZD9	31
GO_REGULATION_OF_CARBOHYDRATE_METABOLIC_PROCESS	15/769	162/12277	0.0831062	0.640733	IGF1/PDK4/PRKAG2/IGFBP3/IGFBP5/PPP1CA/SNCA/P2RY1/SLC25A12/PPP1CB/HIF1A/PDK2/IGFBP4/PRKAA2/NLN	15
GO_PROTEIN_STABILIZATION	14/769	149/12277	0.0837392	0.642929	IGF1/NCLN/PHB2/GAPDH/PHB/RPL23/BAG3/CRYAB/NAA16/HSPA1B/PLPP3/PIN1/RPL11/CREBL2	14
GO_SULFUR_COMPOUND_BIOSYNTHETIC_PROCESS	14/769	149/12277	0.0837392	0.642929	ELOVL2/PDK4/GSTM4/HSD17B8/DLAT/SNCA/GSTM1/PDK2/ACSL1/CHST12/SLC7A11/ACSS1/MGST3/ESD	14
GO_NEGATIVE_REGULATION_OF_BINDING	13/769	136/12277	0.0840357	0.643867	ACTB/SUMO3/GNL3L/PPP1CA/P2RY1/CRTAC1/CAV1/MAD2L2/HEY1/DNAJB2/PPP3CA/PIN1/ZNF593	13
GO_PURINE_CONTAINING_COMPOUND_CATABOLIC_PROCESS	5/769	38/12277	0.0865258	0.649471	PDE4D/NT5C2/HINT1/PDE7B/ADAL	5
GO_NEGATIVE_REGULATION_OF_PROTEIN_CATABOLIC_PROCESS	11/769	111/12277	0.0873826	0.654572	ANXA2P2/PHB/DDRGK1/TRIM39/RPL23/MAD2L2/TIMP1/PIN1/CST3/RPL11/RILP	11
GO_RESPONSE_TO_PURINE_CONTAINING_COMPOUND	13/769	137/12277	0.0878219	0.656531	RYR1/SREBF1/RYR3/CASQ2/IGFBP5/SLC6A4/P2RX5/P2RY1/RAPGEF3/AKAP6/EEF2K/TYR/KCNJ11	13
GO_RESPONSE_TO_METAL_ION	25/769	300/12277	0.0880945	0.657238	RYR1/PPIF/SLC41A1/TTN/BNIP3/RYR3/CASQ2/PPP1CA/SNCA/MEF2A/HNRNPD/SLC25A12/HIF1A/CAV1/ATP5F1D/KCNMB2/EEF2K/CDH1/GPHN/ANK3/PPP3CA/ICAM1/KCNK3/CUTA/PRKAA2	25
GO_NEGATIVE_REGULATION_OF_CELLULAR_COMPONENT_ORGANIZATION	45/769	586/12277	0.0893685	0.665399	IQCJ-SCHIP1/PPIF/DNM1L/IGF1/EIF4EBP1/BNIP3/ADD3/NPM1/CAPZB/SEMA3C/GNL3L/TBC1D4/ARHGEF15/TMEM14A/AURKAIP1/PACSIN3/SNCA/BCL11A/CAV3/BAG3/S1PR1/SPTB/LINGO1/RDX/CRYAB/CAV1/MAD2L2/ACAA2/RAPGEF3/HSPA1B/SEMA6B/DNAJB2/NGFR/PINX1/TMOD1/PPP3CA/RPL13A/CST3/PMP22/SEMA3E/SIRT4/FZD9/SEMA3D/SETMAR/CAPZA1	45
GO_POSITIVE_REGULATION_OF_SMOOTH_MUSCLE_CELL_PROLIFERATION	8/769	74/12277	0.0906945	0.673884	IGF1/PDGFD/IGFBP5/S1PR1/MAP3K5/HBEGF/HES5/DDX39B	8
GO_CELLULAR_COMPONENT_MORPHOGENESIS	73/769	1000/12277	0.0915955	0.673884	SYNPO2L/MYH6/DNM1L/MYBPC1/LDB3/FZD4/PARVB/PDLIM7/MYOM3/STRIP2/DAG1/ACTN2/TTN/BVES/MATN2/SLIRP/CAPZB/CASQ2/PDPN/SEMA3C/VWA1/MYL2/SIX4/NFIB/LAMB1/LAMA2/OBSCN/CFL2/PALMD/MEF2A/LGI1/BCL11A/ENAH/NEB/CAV3/CAMK2B/SPTB/P2RY1/COCH/LINGO1/FERMT2/MYH3/RDX/NEXN/CDH12/GNPAT/MFF/SEMA6B/OPA3/LAMB2/CAMK2A/MYOZ2/NGFR/PECAM1/EEF2K/COBL/TNNT1/CDH1/MYOM2/DOK6/TMOD1/TNMD/ANK3/PPP3CA/MYBPC3/RPL24/SS18L2/ICAM1/PMP22/SE…	73
GO_AXO_DENDRITIC_TRANSPORT	7/769	62/12277	0.0916029	0.673884	KIF1C/MGARP/HIF1A/DST/SYBU/SFPQ/RAB27B	7
GO_CELLULAR_RESPONSE_TO_RETINOIC_ACID	7/769	62/12277	0.0916029	0.673884	FZD4/TNC/PHB2/SLC6A4/ALDH1A2/KLF4/NDUFA13	7
GO_NEGATIVE_REGULATION_OF_CELLULAR_RESPONSE_TO_TRANSFORMING_GROWTH_FACTOR_BETA_STIMULUS	7/769	62/12277	0.0916029	0.673884	TGFBR3/PEG10/UBA52/CAV1/CAV2/PIN1/RPS27A	7
GO_RESPONSE_TO_FATTY_ACID	7/769	62/12277	0.0916029	0.673884	TNC/SREBF1/PDK4/TGFBR3/ACSL1/GNPAT/PRKAA2	7
GO_NEGATIVE_REGULATION_OF_PROTEIN_MODIFICATION_PROCESS	39/769	501/12277	0.0929158	0.682183	PRKAR2B/RGS2/DMD/PDE4D/DAG1/PRKAG2/RPS3/NPM1/IGFBP3/DBNDD2/RASD2/GNL3L/CYLD/PHB/GADD45A/SNCA/DUSP8/NCOA7/RPL23/CAV3/ATF3/PPP1R27/KLF4/CAV1/MAD2L2/HSPA1B/IPO5/PKIG/PINX1/DUSP7/PLPP3/PKIA/ISG15/DUSP10/PIN1/RPL11/KLF15/DUSP16/PRKAA2	39
GO_ION_HOMEOSTASIS	48/769	632/12277	0.0936038	0.684421	DMD/RYR1/JPH2/TACR1/CAND1/PDE4D/PLCB1/SLC4A8/KCNJ2/PDK4/FHL1/SLC41A1/SYNPO/BNIP3/RYR3/SMDT1/CASQ2/ANXA2P2/P2RX5/SNCA/SCN2B/SLC25A28/CAV3/S1PR1/SCN3B/AVPR1A/P2RY1/HRC/UMOD/ATP5F1B/HIF1A/CAV1/PDK2/JPH1/AKAP6/SLMAP/COMMD1/SLC39A4/SLC7A11/RAMP3/ANK3/KCNK3/MLLT11/ADM/PTGER3/SLC24A5/PRKAA2/FZD9	48
GO_NUCLEOBASE_CONTAINING_SMALL_MOLECULE_BIOSYNTHETIC_PROCESS	9/769	87/12277	0.0937766	0.684421	PDE4D/ADK/NT5C2/HINT1/NTHL1/IMPDH2/PDE7B/PUDP/ADAL	9
GO_ORGANELLE_DISASSEMBLY	9/769	87/12277	0.0937766	0.684421	CAMKK2/DNM1L/SREBF1/BNIP3/PELO/HIF1A/ATG12/TOMM7/MARK2	9
GO_NEUROTRANSMITTER_BIOSYNTHETIC_PROCESS	8/769	75/12277	0.0962735	0.695769	AGXT2/SLC7A2/SLC6A4/PTGIS/KLF4/CAV1/ACHE/ICAM1	8
GO_REGULATION_OF_SODIUM_ION_TRANSPORT	8/769	75/12277	0.0962735	0.695769	DMD/SCN2B/CAV3/FXYD6/SCN3B/SLMAP/COMMD1/ANK3	8
GO_NEGATIVE_REGULATION_OF_PROTEIN_METABOLIC_PROCESS	63/769	855/12277	0.0972665	0.701339	PRKAR2B/RGS2/DMD/PDE4D/IGF1/EIF4EBP1/DAG1/PRKAG2/RPS3/CIRBP/NPM1/GAPDH/IGFBP3/IGFBP5/ANXA2P2/DBNDD2/RASD2/GNL3L/CYLD/PHB/GADD45A/DDRGK1/GAS1/SNCA/TRIM39/PAPLN/DUSP8/NCOA7/RPL23/CAV3/ATF3/PPP1R27/HNRNPD/KLF4/EIF3E/SERPINA7/CRYAB/CAV1/MAD2L2/HSPA1B/IPO5/WFDC1/TIMP1/PKIG/NGFR/PINX1/DUSP7/PLPP3/PKIA/SFTPD/ISG15/HBEGF/DUSP10/RPL13A/PIN1/CST3/RPL11/EIF4EBP3/KLF15/DUSP16/SIRT4/CPAMD8/PRKAA2	63
GO_AXONAL_TRANSPORT	6/769	51/12277	0.0976386	0.701339	KIF1C/MGARP/HIF1A/DST/SYBU/RAB27B	6
GO_CARDIAC_MUSCLE_CELL_CONTRACTION	7/769	63/12277	0.0978039	0.701339	PDE4D/KCNJ2/SCN2B/CAV3/SCN3B/CAV1/KCNJ3	7
GO_NEGATIVE_REGULATION_OF_MAP_KINASE_ACTIVITY	7/769	63/12277	0.0978039	0.701339	RGS2/DUSP8/CAV3/CAV1/DUSP7/DUSP10/DUSP16	7
GO_NEGATIVE_REGULATION_OF_ORGANELLE_ORGANIZATION	26/769	318/12277	0.0985415	0.703434	IQCJ-SCHIP1/PPIF/DNM1L/IGF1/BNIP3/ADD3/NPM1/CAPZB/GNL3L/TBC1D4/TMEM14A/AURKAIP1/SNCA/CAV3/BAG3/S1PR1/SPTB/RDX/MAD2L2/ACAA2/PINX1/TMOD1/SIRT4/FZD9/SETMAR/CAPZA1	26
GO_POSITIVE_REGULATION_OF_CALCIUM_ION_TRANSPORT	9/769	88/12277	0.0989965	0.703434	JPH2/ANXA2P2/P2RX5/SNCA/CAV1/AKAP6/CAMK2A/STAC3/RAMP3	9

## Sheet: C1_2
ID	Description	GeneRatio	BgRatio	pvalue	p.adjust	geneID	Count
GO_OXIDATIVE_PHOSPHORYLATION	GO_OXIDATIVE_PHOSPHORYLATION	78/966	115/12277	4.68946e-59	1.75057e-55	NDUFS3/COX4I1/COX5B/NDUFA5/UQCRFS1/NDUFA13/NDUFAB1/ATP5F1C/UQCRHL/ATP5MC3/ATP5PF/NDUFB3/UQCR11/COX7C/COX7B/COX7A1/NDUFA2/NDUFB4/NDUFV3/NDUFB9/NDUFV2/PGK2/CYCS/NDUFS5/DLD/UQCC2/NDUFS7/COX7A2/NDUFS4/NDUFV1/NDUFA10/ATP5PO/NDUFA8/COX7A2L/NDUFB8/NDUFA3/UQCRC2/DNAJC30/COX8A/VCP/NIPSNAP2/ATP5MC2/COX6C/SDHAF2/NDUFA4/NDUFC1/SDHD/COX6B1/NDUFC2-KCTD14/NDUFS8/NDUFB5/ATP5MF/SDHC/NDUFA9/NDUFB6/NDUFA6/NDUFS2/ND…	78
GO_GENERATION_OF_PRECURSOR_METABOLITES_AND_ENERGY	GO_GENERATION_OF_PRECURSOR_METABOLITES_AND_ENERGY	140/966	415/12277	3.55385e-54	6.63325e-51	OGT/NDUFA4L2/PRKAG2/PHKA2/ACO2/PFKFB4/PHKG1/NNT/NDUFS3/COX4I1/COX5B/NDUFA5/UQCRFS1/MDH1/ATP5IF1/NDUFA13/SDHB/NDUFAB1/ATP5F1C/UQCRHL/ATP5MC3/ATP5PF/NDUFB3/UQCR11/GAPDH/COX7C/COX7B/COX7A1/NDUFA2/PGM2/NDUFB4/COX17/NDUFV3/SUCLA2/NDUFB9/NDUFV2/PGK2/SUCLG1/CYCS/NDUFS5/DLD/PRKAA2/PDHB/ACAT1/UQCC2/NDUFS7/COX7A2/ETFDH/NDUFS4/IDH3B/NDUFV1/NDUFA10/ATP5PO/ALDOA/NDUFA8/COX7A2L/NDUFB8/NDUFA3/UQCRC2/CISD1/ENO3/…	140
GO_CELLULAR_RESPIRATION	GO_CELLULAR_RESPIRATION	84/966	160/12277	1.53597e-50	1.91126e-47	ACO2/NNT/NDUFS3/COX4I1/COX5B/NDUFA5/UQCRFS1/MDH1/NDUFA13/SDHB/NDUFAB1/UQCRHL/NDUFB3/UQCR11/COX7C/COX7B/NDUFA2/NDUFB4/NDUFV3/SUCLA2/NDUFB9/NDUFV2/SUCLG1/CYCS/NDUFS5/DLD/PDHB/NDUFS7/ETFDH/NDUFS4/IDH3B/NDUFV1/NDUFA10/NDUFA8/COX7A2L/NDUFB8/NDUFA3/UQCRC2/CISD1/COX8A/VCP/SLC25A12/OGDH/MDH2/COX6C/SDHAF2/NDUFA4/NDUFC1/SDHD/COX6B1/NDUFC2-KCTD14/ETFB/NDUFS8/NDUFB5/DLST/CS/DLAT/SDHC/NDUFA9/NDUFB6/NDUFA6/FH/…	84
GO_RESPIRATORY_ELECTRON_TRANSPORT_CHAIN	GO_RESPIRATORY_ELECTRON_TRANSPORT_CHAIN	64/966	95/12277	2.8801e-48	2.68785e-45	NDUFS3/COX4I1/COX5B/NDUFA5/UQCRFS1/NDUFA13/SDHB/NDUFAB1/UQCRHL/NDUFB3/UQCR11/COX7C/COX7B/NDUFA2/NDUFB4/NDUFV3/NDUFB9/NDUFV2/CYCS/NDUFS5/DLD/NDUFS7/ETFDH/NDUFS4/NDUFV1/NDUFA10/NDUFA8/COX7A2L/NDUFB8/NDUFA3/UQCRC2/COX8A/SLC25A12/COX6C/SDHAF2/NDUFA4/NDUFC1/SDHD/COX6B1/NDUFC2-KCTD14/ETFB/NDUFS8/NDUFB5/SDHC/NDUFA9/NDUFB6/NDUFA6/NDUFS2/NDUFB2/NDUFA11/NDUFS6/UQCRB/NDUFA7/NDUFB1/NDUFB7/COX15/NDUFA12/D2HGD…	64
GO_ENERGY_DERIVATION_BY_OXIDATION_OF_ORGANIC_COMPOUNDS	GO_ENERGY_DERIVATION_BY_OXIDATION_OF_ORGANIC_COMPOUNDS	97/966	230/12277	2.41095e-47	1.80001e-44	PRKAG2/PHKA2/ACO2/PHKG1/NNT/NDUFS3/COX4I1/COX5B/NDUFA5/UQCRFS1/MDH1/NDUFA13/SDHB/NDUFAB1/UQCRHL/NDUFB3/UQCR11/COX7C/COX7B/NDUFA2/PGM2/NDUFB4/NDUFV3/SUCLA2/NDUFB9/NDUFV2/SUCLG1/CYCS/NDUFS5/DLD/PDHB/NDUFS7/ETFDH/NDUFS4/IDH3B/NDUFV1/NDUFA10/NDUFA8/COX7A2L/NDUFB8/NDUFA3/UQCRC2/CISD1/PRKAG3/PPP1R1A/COX8A/VCP/SLC25A12/OGDH/PYGM/PPP1R3A/UGP2/MDH2/COX6C/SDHAF2/NDUFA4/NDUFC1/SDHD/COX6B1/NDUFC2-KCTD14/ETFB…	97
GO_ATP_SYNTHESIS_COUPLED_ELECTRON_TRANSPORT	GO_ATP_SYNTHESIS_COUPLED_ELECTRON_TRANSPORT	58/966	80/12277	9.31315e-47	5.79433e-44	NDUFS3/COX4I1/COX5B/NDUFA5/UQCRFS1/NDUFA13/NDUFAB1/UQCRHL/NDUFB3/UQCR11/COX7C/COX7B/NDUFA2/NDUFB4/NDUFV3/NDUFB9/NDUFV2/CYCS/NDUFS5/DLD/NDUFS7/NDUFS4/NDUFV1/NDUFA10/NDUFA8/COX7A2L/NDUFB8/NDUFA3/UQCRC2/COX8A/COX6C/SDHAF2/NDUFA4/NDUFC1/SDHD/COX6B1/NDUFC2-KCTD14/NDUFS8/NDUFB5/SDHC/NDUFA9/NDUFB6/NDUFA6/NDUFS2/NDUFB2/NDUFA11/NDUFS6/UQCRB/NDUFA7/NDUFB1/NDUFB7/COX15/NDUFA12/UQCRC1/NDUFB10/UQCRQ/PARK7/NDU…	58
GO_ELECTRON_TRANSPORT_CHAIN	GO_ELECTRON_TRANSPORT_CHAIN	76/966	150/12277	2.67088e-44	1.42434e-41	NDUFA4L2/NDUFS3/COX4I1/COX5B/NDUFA5/UQCRFS1/NDUFA13/SDHB/NDUFAB1/UQCRHL/NDUFB3/UQCR11/COX7C/COX7B/COX7A1/NDUFA2/NDUFB4/NDUFV3/NDUFB9/NDUFV2/CYCS/NDUFS5/DLD/NDUFS7/COX7A2/ETFDH/NDUFS4/IDH3B/NDUFV1/NDUFA10/NDUFA8/COX7A2L/NDUFB8/NDUFA3/UQCRC2/COX8A/SLC25A12/COX6C/SDHAF2/NDUFA4/NDUFC1/SDHD/COX6B1/NDUFC2-KCTD14/ETFB/NDUFS8/DHDH/DMGDH/NDUFB5/SDHC/NDUFA9/NDUFB6/NDUFA6/NDUFS2/NDUFB2/GLRX3/ASPH/NDUFA11/AL…	76
GO_OXIDATION_REDUCTION_PROCESS	GO_OXIDATION_REDUCTION_PROCESS	174/966	793/12277	2.46418e-38	1.14985e-35	TECRL/NOS3/NDUFA4L2/PRKAG2/PTGR2/BLVRA/PHKA2/CYP4B1/ACO2/HIBADH/ACAD8/TECR/PHKG1/NNT/NDUFS3/COX4I1/ECHS1/COX5B/NDUFA5/UQCRFS1/MDH1/NDUFA13/SDHB/NDUFAB1/UQCRHL/NDUFB3/UQCR11/COX7C/COX7B/GCDH/COX7A1/NDUFA2/PGM2/NDUFB4/PYCR2/FABP3/NDUFV3/SUCLA2/NDUFB9/DCT/NDUFV2/CYP39A1/SUCLG1/CYCS/NDUFS5/DLD/DHRS7B/PDHB/ACAT1/SOD2/ACADS/HIGD2A/COQ7/PRDX3/NDUFS7/COX7A2/ETFDH/HACL1/ALKBH2/NDUFS4/HCCS/IDH3B/NDUFV1/NDU…	174
GO_MITOCHONDRIAL_RESPIRATORY_CHAIN_COMPLEX_ASSEMBLY	GO_MITOCHONDRIAL_RESPIRATORY_CHAIN_COMPLEX_ASSEMBLY	52/966	82/12277	2.39509e-37	9.0779e-35	NDUFAF3/TIMMDC1/NDUFS3/NDUFA5/NDUFA13/NDUFAB1/NDUFB3/NDUFA2/NDUFB4/COX17/NDUFV3/NDUFB9/NDUFV2/NDUFS5/UQCC2/NDUFS7/NDUFAF6/NDUFAF7/NDUFS4/NDUFV1/NDUFA10/NDUFA8/NDUFB8/NDUFA3/SDHAF1/SDHAF2/NDUFC1/TIMM21/NDUFS8/PET100/NDUFB5/COX14/NDUFA9/NUBPL/NDUFB6/NDUFA6/NDUFS2/NDUFB2/NDUFA11/OXA1L/NDUFS6/UQCRB/NDUFA7/NDUFB1/DMAC2/NDUFB7/NDUFA12/SURF1/SAMM50/NDUFAF5/NDUFB10/NDUFA1	52
GO_NADH_DEHYDROGENASE_COMPLEX_ASSEMBLY	GO_NADH_DEHYDROGENASE_COMPLEX_ASSEMBLY	43/966	55/12277	2.4318e-37	9.0779e-35	NDUFAF3/TIMMDC1/NDUFS3/NDUFA5/NDUFA13/NDUFAB1/NDUFB3/NDUFA2/NDUFB4/NDUFV3/NDUFB9/NDUFV2/NDUFS5/NDUFS7/NDUFAF6/NDUFAF7/NDUFS4/NDUFV1/NDUFA10/NDUFA8/NDUFB8/NDUFA3/NDUFC1/TIMM21/NDUFS8/NDUFB5/NDUFA9/NUBPL/NDUFB6/NDUFA6/NDUFS2/NDUFB2/NDUFA11/OXA1L/NDUFS6/NDUFA7/NDUFB1/DMAC2/NDUFB7/NDUFA12/NDUFAF5/NDUFB10/NDUFA1	43
GO_MITOCHONDRIAL_ELECTRON_TRANSPORT_NADH_TO_UBIQUINONE	GO_MITOCHONDRIAL_ELECTRON_TRANSPORT_NADH_TO_UBIQUINONE	38/966	46/12277	7.90929e-35	2.68413e-32	NDUFS3/NDUFA5/NDUFA13/NDUFAB1/NDUFB3/NDUFA2/NDUFB4/NDUFV3/NDUFB9/NDUFV2/NDUFS5/DLD/NDUFS7/NDUFS4/NDUFV1/NDUFA10/NDUFA8/NDUFB8/NDUFA3/NDUFA4/NDUFC1/NDUFC2-KCTD14/NDUFS8/NDUFB5/NDUFA9/NDUFB6/NDUFA6/NDUFS2/NDUFB2/NDUFA11/NDUFS6/NDUFA7/NDUFB1/NDUFB7/NDUFA12/NDUFB10/PARK7/NDUFA1	38
GO_MITOCHONDRION_ORGANIZATION	GO_MITOCHONDRION_ORGANIZATION	111/966	439/12277	6.82279e-30	2.12246e-27	NDUFAF3/NOS3/MTM1/TIMMDC1/NDUFS3/NDUFA5/ATP5IF1/NDUFA13/NDUFAB1/ATP5F1C/ATP5MC3/ATP5PF/NDUFB3/COX7A1/NDUFA2/NDUFB4/COX17/NDUFV3/VDAC1/MSTO1/NDUFB9/TRAK1/NDUFV2/MEF2A/CYCS/NDUFS5/TIMM50/SOD2/APOO/UQCC2/PRDX3/DNAJC19/NDUFS7/COX7A2/NDUFAF6/GABARAPL2/NDUFAF7/NDUFS4/HTRA2/NDUFV1/NDUFA10/ATP5PO/NDUFA8/COX7A2L/NDUFB8/ROMO1/NDUFA3/UQCRC2/ATP2A1/SLC25A4/NIPSNAP2/ATP5MC2/GABARAP/FAM162A/PTCD2/SDHAF1/SDHAF2…	111
GO_AEROBIC_RESPIRATION	GO_AEROBIC_RESPIRATION	41/966	75/12277	4.5061e-26	1.29394e-23	ACO2/NNT/COX4I1/COX5B/MDH1/SDHB/UQCRHL/COX7C/COX7B/SUCLA2/SUCLG1/CYCS/DLD/PDHB/NDUFS7/IDH3B/COX7A2L/UQCRC2/COX8A/VCP/OGDH/MDH2/COX6C/SDHAF2/NDUFA4/SDHD/COX6B1/NDUFS8/DLST/CS/DLAT/SDHC/FH/ACTN3/OXA1L/UQCRB/PDHA1/COX15/SURF1/CBFA2T3/UQCRC1	41
GO_CELLULAR_AMIDE_METABOLIC_PROCESS	GO_CELLULAR_AMIDE_METABOLIC_PROCESS	140/966	827/12277	3.98503e-19	1.06258e-16	HSPB1/MRPS21/RMND1/CAPRIN1/CPEB4/EEF1D/NEMF/RPS21/PPP2CA/MRPL54/YBX3/DARS/TECR/ACOT13/FXR1/EIF1B/EIF3M/RPL17/EIF3F/RPL3/RPL35/RPS8/RPS18/RPS15A/GAPDH/RPL23/COPS5/RPS20/RPS23/RPL32/GCDH/MCEE/CIRBP/MRPL9/SUCLA2/MRPL51/AIMP1/TNRC6B/EEF1A2/SUCLG1/MIF4GD/MRPL18/DLD/MRPS31/FARS2/ACOT11/PDHB/ACAT1/MRPL35/UQCC2/PAIP2B/PDHX/MALSU1/EIF1AD/MRPS35/MRPL11/EIF4B/RWDD1/MPC1/EIF3L/MRPS2/HTRA2/MRPS26/MRPL42/NGRN/…	140
GO_MITOCHONDRIAL_TRANSMEMBRANE_TRANSPORT	GO_MITOCHONDRIAL_TRANSMEMBRANE_TRANSPORT	35/966	79/12277	1.41525e-18	3.5012e-16	UCP2/PRKAG2/COX5B/ATP5F1C/ATP5MC3/ATP5PF/MCUR1/MRPL18/TIMM50/PRKAA2/SMDT1/DNAJC19/MPC1/ATP5PO/ROMO1/DNAJC30/PRKAB2/ATP5MC2/SLC25A12/MPC2/MCUB/TIMM21/TIMM17B/ATP5MF/CPT1B/SLC25A28/TIMM44/UCP3/ATP5PD/ATP5MG/TOMM20/ATP5F1D/ACACB/ATP5F1B/ATP5F1E	35
GO_AMIDE_BIOSYNTHETIC_PROCESS	GO_AMIDE_BIOSYNTHETIC_PROCESS	122/966	684/12277	1.50065e-18	3.5012e-16	HSPB1/MRPS21/RMND1/CAPRIN1/CPEB4/EEF1D/NEMF/RPS21/MRPL54/YBX3/DARS/TECR/FXR1/EIF1B/EIF3M/RPL17/EIF3F/RPL3/RPL35/RPS8/RPS18/RPS15A/GAPDH/RPL23/COPS5/RPS20/RPS23/RPL32/GCDH/CIRBP/MRPL9/MRPL51/AIMP1/TNRC6B/EEF1A2/MIF4GD/MRPL18/DLD/MRPS31/FARS2/PDHB/ACAT1/MRPL35/UQCC2/PAIP2B/PDHX/MALSU1/EIF1AD/MRPS35/MRPL11/EIF4B/RWDD1/MPC1/EIF3L/MRPS2/MRPS26/MRPL42/NGRN/RPL3L/CHCHD1/PEMT/FXR2/MRPS25/MPC2/RPL29/HAGH/…	122
GO_PEPTIDE_BIOSYNTHETIC_PROCESS	GO_PEPTIDE_BIOSYNTHETIC_PROCESS	105/966	573/12277	6.91649e-17	1.51878e-14	HSPB1/MRPS21/RMND1/CAPRIN1/CPEB4/EEF1D/NEMF/RPS21/MRPL54/YBX3/DARS/FXR1/EIF1B/EIF3M/RPL17/EIF3F/RPL3/RPL35/RPS8/RPS18/RPS15A/GAPDH/RPL23/COPS5/RPS20/RPS23/RPL32/CIRBP/MRPL9/MRPL51/AIMP1/TNRC6B/EEF1A2/MIF4GD/MRPL18/MRPS31/FARS2/MRPL35/UQCC2/PAIP2B/MALSU1/EIF1AD/MRPS35/MRPL11/EIF4B/RWDD1/EIF3L/MRPS2/MRPS26/MRPL42/NGRN/RPL3L/CHCHD1/FXR2/MRPS25/RPL29/HAGH/ZC3H15/EIF4H/MAPK1/EIF3E/EIF2B4/MRPL45/MRPL39…	105
GO_MITOCHONDRIAL_TRANSLATIONAL_TERMINATION	GO_MITOCHONDRIAL_TRANSLATIONAL_TERMINATION	33/966	82/12277	4.5891e-16	9.51729e-14	MRPS21/MRPL54/MRPL9/MRPL51/MRPL18/MRPS31/MRPL35/MRPS35/MRPL11/MRPS2/MRPS26/MRPL42/CHCHD1/MRPS25/MRPL45/MRPL39/MRPL32/MRPL22/MRPL49/ERAL1/MRPL13/MRPL37/OXA1L/MRPL21/MRPS5/MRPL23/GFM2/MRPL48/MRRF/MRPS23/MRPS33/MRPS18A/MRPS15	33
GO_TRANSLATIONAL_TERMINATION	GO_TRANSLATIONAL_TERMINATION	34/966	94/12277	7.38565e-15	1.45109e-12	MRPS21/MRPL54/MRPL9/MRPL51/MRPL18/MRPS31/MRPL35/MRPS35/MRPL11/MRPS2/MRPS26/MRPL42/CHCHD1/MRPS25/MRPL45/MRPL39/MRPL32/MRPL22/MRPL49/ERAL1/MRPL13/MRPL37/OXA1L/MRPL21/MRPS5/MRPL23/ABCE1/GFM2/MRPL48/MRRF/MRPS23/MRPS33/MRPS18A/MRPS15	34
GO_TRICARBOXYLIC_ACID_CYCLE	GO_TRICARBOXYLIC_ACID_CYCLE	19/966	29/12277	8.34299e-15	1.55722e-12	ACO2/NNT/MDH1/SDHB/SUCLA2/SUCLG1/DLD/PDHB/IDH3B/OGDH/MDH2/SDHAF2/SDHD/DLST/CS/DLAT/SDHC/FH/PDHA1	19
GO_MITOCHONDRIAL_TRANSLATION	GO_MITOCHONDRIAL_TRANSLATION	39/966	123/12277	1.20446e-14	2.14108e-12	MRPS21/RMND1/MRPL54/MRPL9/MRPL51/MRPL18/MRPS31/MRPL35/UQCC2/MALSU1/MRPS35/MRPL11/MRPS2/MRPS26/MRPL42/NGRN/CHCHD1/MRPS25/MRPL45/MRPL39/MTG2/MRPL32/MRPL22/MRPL49/ERAL1/MRPL13/MRPL37/OXA1L/MRPL21/MRPS5/NDUFA7/MRPL23/GFM2/MRPL48/MRRF/MRPS23/MRPS33/MRPS18A/MRPS15	39
GO_MITOCHONDRIAL_TRANSPORT	GO_MITOCHONDRIAL_TRANSPORT	51/966	207/12277	9.29334e-14	1.57691e-11	UCP2/PRKAG2/COX5B/ATP5IF1/NDUFA13/ATP5F1C/ATP5MC3/ATP5PF/MCUR1/MRPL18/TIMM50/PRKAA2/SMDT1/DNAJC19/MPC1/HTRA2/ATP5PO/ROMO1/UQCRC2/DNAJC30/PRKAB2/ATP5MC2/SLC25A12/MPC2/MCUB/TIMM21/TIMM17B/ATP5MF/CPT1B/SLC25A28/AGK/TIMM44/FBXO7/TIMM10/HEBP2/UCP3/ATP5PD/OXA1L/MGARP/ATP5MG/TOMM20/ATP5F1D/AIP/TOMM5/ACACB/ATP5F1B/SAMM50/MFF/TOMM70/TMEM14C/ATP5F1E	51
GO_ORGANONITROGEN_COMPOUND_BIOSYNTHETIC_PROCESS	GO_ORGANONITROGEN_COMPOUND_BIOSYNTHETIC_PROCESS	194/966	1488/12277	1.13478e-13	1.8418e-11	OGT/NOS3/HSPB1/PRKAG2/MRPS21/RMND1/HHATL/CAPRIN1/CPEB4/DUT/EEF1D/NEMF/RPS21/MRPL54/YBX3/DARS/ABCC5/PRMT1/TECR/MUC5AC/FXR1/GOT2/EIF1B/EIF3M/COX5B/ATP5IF1/RPL17/EIF3F/RPL3/ATP5F1C/ATP5MC3/RPL35/RPS8/RPS18/ATP5PF/RPS15A/GAPDH/RPL23/COPS5/RPS20/RPS23/RPL32/GCDH/PYCR2/FABP3/PTS/CIRBP/MRPL9/SUCLA2/HDDC2/MGST3/ESD/TRAK1/MRPL51/AIMP1/TNRC6B/EEF1A2/MIF4GD/MRPL18/DLD/MRPS31/FARS2/PDHB/ACAT1/PUDP/MRPL35/UQC…	194
GO_PROTON_TRANSMEMBRANE_TRANSPORT	GO_PROTON_TRANSMEMBRANE_TRANSPORT	38/966	125/12277	1.19731e-13	1.86231e-11	UCP2/NDUFA4L2/NNT/COX4I1/COX5B/ATP5F1C/ATP5MC3/ATP5PF/SLC25A3/COX7C/COX7B/COX7A1/COX17/NDUFS7/COX7A2/ATP5PO/COX7A2L/ATP2A1/DNAJC30/COX8A/TESC/ATP5MC2/ATP1A2/COX6C/NDUFA4/COX6B1/ATP5MF/ATP1A1/UCP3/ATP5PD/ATP5MG/ATP5F1D/COX15/SURF1/ATP5F1B/COX11/PARK7/ATP5F1E	38
GO_CELLULAR_PROTEIN_CONTAINING_COMPLEX_ASSEMBLY	GO_CELLULAR_PROTEIN_CONTAINING_COMPLEX_ASSEMBLY	131/966	885/12277	3.33529e-13	4.98026e-11	ERC2/NDUFAF3/RAMAC/DNAJC28/SNAP47/LMOD3/HMGB2/MYBPC2/CENPK/HSP90AB1/TIMMDC1/EIF3M/NDUFS3/RTN4/NDUFA5/EIF3F/NDUFA13/RPL3/CDKN1B/NDUFAB1/NDUFB3/RPS23/NSG2/COX7A1/NDUFA2/NDUFB4/PSMG4/COX17/NDUFV3/CIRBP/ACTR3B/CRYAB/NDUFB9/NDUFV2/TAF10/NDUFS5/VDAC2/PRKAA2/FCHO1/STYXL1/BRD2/G3BP1/UQCC2/LIMD1/NDUFS7/COX7A2/NDUFAF6/MRPL11/EIF4B/NAP1L4/NDUFAF7/NDUFS4/EIF3L/MRPS2/HCCS/NDUFV1/NDUFA10/ARPC5L/SBDS/NDUFA8/COX…	131
GO_RIBOSE_PHOSPHATE_BIOSYNTHETIC_PROCESS	GO_RIBOSE_PHOSPHATE_BIOSYNTHETIC_PROCESS	42/966	155/12277	4.80769e-13	6.90273e-11	PRKAG2/TECR/COX5B/ATP5F1C/ATP5MC3/ATP5PF/GCDH/DLD/PDHB/ACAT1/PDHX/MPC1/ATP5PO/ALDOA/DNAJC30/VCP/ADSS/ATP5MC2/AMPD1/SLC25A12/AK2/MPC2/PPCDC/AK1/UCK1/ATP5MF/DLAT/UMPS/GUCY1A1/HACD1/ATP5PD/ATP5MG/ATP5F1D/CBR4/PDK4/PDK2/ADK/PDHA1/ACACB/ADSSL1/ATP5F1B/ATP5F1E	42
GO_MITOCHONDRIAL_GENE_EXPRESSION	GO_MITOCHONDRIAL_GENE_EXPRESSION	40/966	143/12277	5.63341e-13	7.78872e-11	MRPS21/RMND1/MRPL54/MRPL9/MRPL51/MRPL18/MRPS31/MRPL35/UQCC2/MALSU1/MRPS35/MRPL11/MRPS2/MRPS26/MRPL42/NGRN/CHCHD1/MRPS25/MRPL45/MRPL39/MTG2/MRPL32/MRPL22/MRPL49/TRMT61B/ERAL1/MRPL13/MRPL37/OXA1L/MRPL21/MRPS5/NDUFA7/MRPL23/GFM2/MRPL48/MRRF/MRPS23/MRPS33/MRPS18A/MRPS15	40
GO_INNER_MITOCHONDRIAL_MEMBRANE_ORGANIZATION	GO_INNER_MITOCHONDRIAL_MEMBRANE_ORGANIZATION	19/966	35/12277	1.07119e-12	1.42813e-10	NDUFA13/ATP5F1C/ATP5MC3/ATP5PF/APOO/ATP5PO/ROMO1/ATP5MC2/OMA1/ATP5MF/AGK/TIMM10/ATP5PD/OXA1L/ATP5MG/ATP5F1D/ATP5F1B/SAMM50/ATP5F1E	19
GO_TRANSLATIONAL_ELONGATION	GO_TRANSLATIONAL_ELONGATION	36/966	123/12277	1.88012e-12	2.42017e-10	MRPS21/EEF1D/NEMF/MRPL54/MRPL9/MRPL51/EEF1A2/MRPL18/MRPS31/MRPL35/MRPS35/MRPL11/MRPS2/MRPS26/MRPL42/CHCHD1/MRPS25/MRPL45/MRPL39/MRPL32/MRPL22/MRPL49/ABTB1/ERAL1/MRPL13/MRPL37/OXA1L/MRPL21/MRPS5/MRPL23/GTPBP2/MRPL48/MRPS23/MRPS33/MRPS18A/MRPS15	36
GO_NUCLEOSIDE_PHOSPHATE_BIOSYNTHETIC_PROCESS	GO_NUCLEOSIDE_PHOSPHATE_BIOSYNTHETIC_PROCESS	51/966	227/12277	4.21087e-12	5.23972e-10	NOS3/PRKAG2/DUT/TECR/COX5B/ATP5F1C/ATP5MC3/ATP5PF/GCDH/HDDC2/SUCLG1/DLD/PDHB/ACAT1/PDHX/MPC1/ATP5PO/ALDOA/DNAJC30/VCP/ADSS/ATP5MC2/AMPD1/SLC25A12/AK2/MPC2/NNMT/NMRK2/MAPK1/PPCDC/AK1/UCK1/ATP5MF/DLAT/UMPS/FLAD1/GUCY1A1/HACD1/ATP5PD/ATP5MG/ATP5F1D/CBR4/PDK4/PDK2/ADK/PDHA1/ACACB/ADSSL1/ATP5F1B/TAMM41/ATP5F1E	51
GO_COFACTOR_METABOLIC_PROCESS	GO_COFACTOR_METABOLIC_PROCESS	67/966	350/12277	5.04823e-12	6.07905e-10	NOS3/BLVRA/TECR/ACOT13/GOT2/NNT/MDH1/ATP5IF1/GCDH/MCEE/PTS/SUCLA2/ABCC1/SUCLG1/DLD/ACOT11/PDHB/ACAT1/PDHX/LMBRD1/COQ7/PRDX3/MPC1/COQ3/COQ4/GSTK1/VCP/APIP/OGDH/PEMT/MPC2/MDH2/MMADHC/PDZD11/NNMT/NFS1/HAGH/NMRK2/PPCDC/L2HGDH/DLST/DLAT/PHYH/FLAD1/PDSS2/NDUFA9/MTHFD2/AKR1B10/PRDX5/LDHA/PDXK/HACD1/SOD1/HBA1/CBR4/PDK4/PDK2/PDHA1/COX15/ACACB/D2HGDH/NUDT17/TMEM14C/GPX4/PARK7/PRDX2/ALAS1	67
GO_ENERGY_COUPLED_PROTON_TRANSPORT_DOWN_ELECTROCHEMICAL_GRADIENT	GO_ENERGY_COUPLED_PROTON_TRANSPORT_DOWN_ELECTROCHEMICAL_GRADIENT	13/966	17/12277	7.25414e-12	8.4624e-10	COX5B/ATP5F1C/ATP5MC3/ATP5PF/ATP5PO/DNAJC30/ATP5MC2/ATP5MF/ATP5PD/ATP5MG/ATP5F1D/ATP5F1B/ATP5F1E	13
GO_PURINE_CONTAINING_COMPOUND_BIOSYNTHETIC_PROCESS	GO_PURINE_CONTAINING_COMPOUND_BIOSYNTHETIC_PROCESS	41/966	161/12277	8.22366e-12	9.3027e-10	NOS3/PRKAG2/TECR/COX5B/ATP5F1C/ATP5MC3/ATP5PF/GCDH/DLD/PDHB/ACAT1/PDHX/MPC1/ATP5PO/ALDOA/DNAJC30/VCP/ADSS/ATP5MC2/AMPD1/SLC25A12/AK2/MPC2/PPCDC/AK1/ATP5MF/DLAT/GUCY1A1/HACD1/ATP5PD/ATP5MG/ATP5F1D/CBR4/PDK4/PDK2/ADK/PDHA1/ACACB/ADSSL1/ATP5F1B/ATP5F1E	41
GO_MUSCLE_SYSTEM_PROCESS	GO_MUSCLE_SYSTEM_PROCESS	70/966	381/12277	1.22515e-11	1.34514e-09	TRDN/NOS3/KCNMA1/MYL6/MLIP/RYR1/NEB/LMOD3/SMPX/MYBPC2/TPM2/MYOT/TMEM38A/MYL10/CNN1/CRYAB/MEF2A/FXYD1/ALDOA/MYOZ1/LMOD2/KLHL41/RNF207/PRKAG3/ATP2A1/SLC8A3/TMEM38B/CHRND/MYH4/MYOC/ATP1A2/SCN1B/CHRNA1/TMOD4/GJA1/MKKS/TNNT1/SNTA1/FKBP1B/SETD3/TRIM72/ANXA6/PGAM2/P2RY1/TNNC1/CACNA1S/ACTN3/GLRX3/BIN1/MYL3/ATP1A1/IGFBP5/TACR1/CSRP3/MYOCD/GUCY1A1/ASPH/MSTN/TPM3/DES/SOD1/TNNI2/NDUFS6/TNNI1/CTDP1/PLN/JSRP1/…	70
GO_ATP_BIOSYNTHETIC_PROCESS	GO_ATP_BIOSYNTHETIC_PROCESS	17/966	33/12277	5.17091e-11	5.51514e-09	PRKAG2/COX5B/ATP5F1C/ATP5MC3/ATP5PF/ATP5PO/ALDOA/DNAJC30/VCP/ATP5MC2/SLC25A12/ATP5MF/ATP5PD/ATP5MG/ATP5F1D/ATP5F1B/ATP5F1E	17
GO_CELLULAR_PROTEIN_COMPLEX_DISASSEMBLY	GO_CELLULAR_PROTEIN_COMPLEX_DISASSEMBLY	44/966	194/12277	9.19151e-11	9.53109e-09	MRPS21/LMOD3/MRPL54/MRPL9/MRPL51/HSPA8/MRPL18/MRPS31/MRPL35/MRPS35/MRPL11/MRPS2/MRPS26/MRPL42/LMOD2/CHCHD1/TMOD4/MRPS25/CFL2/MRPL45/MRPL39/KATNB1/MRPL32/MRPL22/MRPL49/ERAL1/MRPL13/MRPL37/TRIM54/ASPH/CAPZA2/OXA1L/MRPL21/MRPS5/MRPL23/PEX14/ABCE1/GFM2/MRPL48/MRRF/MRPS23/MRPS33/MRPS18A/MRPS15	44
GO_MUSCLE_CONTRACTION	GO_MUSCLE_CONTRACTION	58/966	301/12277	1.088e-10	1.0977e-08	TRDN/KCNMA1/MYL6/RYR1/NEB/LMOD3/SMPX/MYBPC2/TPM2/MYOT/TMEM38A/MYL10/CNN1/CRYAB/FXYD1/ALDOA/LMOD2/KLHL41/RNF207/ATP2A1/SLC8A3/TMEM38B/CHRND/MYH4/ATP1A2/SCN1B/CHRNA1/TMOD4/GJA1/MKKS/TNNT1/SNTA1/FKBP1B/SETD3/TRIM72/ANXA6/PGAM2/TNNC1/CACNA1S/ACTN3/BIN1/MYL3/ATP1A1/TACR1/CSRP3/MYOCD/GUCY1A1/ASPH/TPM3/DES/SOD1/TNNI2/NDUFS6/TNNI1/PLN/JSRP1/DTNA/MYLPF	58
GO_CRISTAE_FORMATION	GO_CRISTAE_FORMATION	14/966	24/12277	2.95673e-10	2.9046e-08	ATP5F1C/ATP5MC3/ATP5PF/APOO/ATP5PO/ATP5MC2/OMA1/ATP5MF/ATP5PD/ATP5MG/ATP5F1D/ATP5F1B/SAMM50/ATP5F1E	14
GO_COENZYME_METABOLIC_PROCESS	GO_COENZYME_METABOLIC_PROCESS	45/966	210/12277	4.09199e-10	3.91677e-08	TECR/ACOT13/NNT/MDH1/GCDH/MCEE/PTS/SUCLA2/SUCLG1/DLD/ACOT11/PDHB/ACAT1/PDHX/COQ7/MPC1/COQ3/COQ4/VCP/APIP/OGDH/PEMT/MPC2/MDH2/MMADHC/PDZD11/NNMT/NFS1/NMRK2/PPCDC/DLST/DLAT/FLAD1/PDSS2/NDUFA9/MTHFD2/LDHA/PDXK/HACD1/CBR4/PDK4/PDK2/PDHA1/ACACB/NUDT17	45
GO_PROTEIN_CONTAINING_COMPLEX_ASSEMBLY	GO_PROTEIN_CONTAINING_COMPLEX_ASSEMBLY	187/966	1563/12277	7.4266e-10	6.93087e-08	ERC2/NDUFAF3/RAMAC/DNAJC28/SNAP47/CRBN/RYR1/LMOD3/HMGB2/MYBPC2/DARS/CENPK/HSP90AB1/PRMT1/TIMMDC1/ACOT13/PRKAB1/EIF3M/NDUFS3/RTN4/NDUFA5/ATP5IF1/EIF3F/NDUFA13/RPL3/CDKN1B/NDUFAB1/NDUFB3/RPS23/NSG2/COX7A1/TMEM38A/NDUFA2/NDUFB4/PSMG4/COX17/NDUFV3/CIRBP/ACTR3B/CBY1/CRYAB/TRAPPC11/NDUFB9/NDUFV2/TAF10/HSPA8/CD59/CAPN3/NDUFS5/VDAC2/PRKAA2/FCHO1/CTNNBIP1/ACAT1/SOD2/STYXL1/BRD2/G3BP1/KCNRG/UQCC2/LIMD1/NDU…	187
GO_NUCLEOSIDE_TRIPHOSPHATE_BIOSYNTHETIC_PROCESS	GO_NUCLEOSIDE_TRIPHOSPHATE_BIOSYNTHETIC_PROCESS	21/966	59/12277	1.52012e-09	1.38405e-07	PRKAG2/COX5B/ATP5F1C/ATP5MC3/ATP5PF/SUCLG1/ATP5PO/ALDOA/DNAJC30/VCP/ATP5MC2/SLC25A12/AK1/UCK1/ATP5MF/ATP5PD/ATP5MG/ATP5F1D/ADK/ATP5F1B/ATP5F1E	21
GO_TRANSLATIONAL_INITIATION	GO_TRANSLATIONAL_INITIATION	38/966	174/12277	5.44833e-09	4.84253e-07	HSPB1/RPS21/EIF1B/EIF3M/RPL17/EIF3F/RPL3/RPL35/RPS8/RPS18/RPS15A/RPL23/COPS5/RPS20/RPS23/RPL32/MIF4GD/PAIP2B/EIF1AD/EIF4B/EIF3L/RPL29/EIF4H/EIF3E/EIF2B4/LTO1/RPLP0/RPL37/RPL7/RPL27/RPS11/RPS2/RPL18A/RPL22/ABCE1/EIF4EBP3/EIF1AX/EIF2S3	38
GO_RIBONUCLEOSIDE_TRIPHOSPHATE_BIOSYNTHETIC_PROCESS	GO_RIBONUCLEOSIDE_TRIPHOSPHATE_BIOSYNTHETIC_PROCESS	18/966	48/12277	8.65251e-09	7.51158e-07	PRKAG2/COX5B/ATP5F1C/ATP5MC3/ATP5PF/ATP5PO/ALDOA/DNAJC30/VCP/ATP5MC2/SLC25A12/UCK1/ATP5MF/ATP5PD/ATP5MG/ATP5F1D/ATP5F1B/ATP5F1E	18
GO_SMALL_MOLECULE_METABOLIC_PROCESS	GO_SMALL_MOLECULE_METABOLIC_PROCESS	167/966	1404/12277	1.16791e-08	9.90869e-07	TECRL/OGT/NOS3/PRKAG2/PTGR2/DUT/IP6K3/ACO2/HIBADH/ACAD8/DARS/PFKFB4/TECR/ACOT13/FAAH/PRKAB1/GOT2/NNT/ECHS1/MDH1/ATP5IF1/SDHB/NDUFAB1/GAPDH/GCDH/PGM2/PYCR2/FABP3/MCEE/PTS/SUCLA2/VDAC1/MGST3/ESD/ABCC1/CYP39A1/HSPA8/AIMP1/PGK2/PON2/SUCLG1/DLD/ENTPD4/FARS2/PRKAA2/SLC25A19/ACOT11/NR0B2/PDHB/ACAT1/PUDP/PSME4/OXCT1/ADPRM/ACADS/PDHX/LMBRD1/FBP2/COQ7/SCLY/ETFDH/HACL1/IDH3B/ALDOA/WDTC1/COQ3/RDH14/LDHB/ENO3…	167
GO_AEROBIC_ELECTRON_TRANSPORT_CHAIN	GO_AEROBIC_ELECTRON_TRANSPORT_CHAIN	11/966	18/12277	1.2878e-08	1.0683e-06	COX4I1/COX5B/COX7C/COX7B/CYCS/COX7A2L/COX8A/COX6C/NDUFA4/COX6B1/COX15	11
GO_PROTEIN_TARGETING	GO_PROTEIN_TARGETING	60/966	368/12277	4.05261e-08	3.28878e-06	ANK3/RPS21/PEX19/ATP5IF1/RPL17/NDUFA13/RPL3/RPL35/RPS8/RPS18/RPS15A/RPL23/RPS20/RPS23/RPL32/TRAK1/HSPA8/TIMM50/SGTB/DNAJC19/HACL1/HTRA2/ROMO1/UQCRC2/GSTK1/ZFAND2B/GABARAP/ECH1/RPL29/TIMM21/AP4S1/TIMM17B/SYNJ2BP/KATNB1/PHYH/SCP2/AGK/TIMM44/FBXO7/TIMM10/CRAT/RPLP0/RPL37/OXA1L/MGARP/TOMM20/RPL7/RPL27/RPS11/RPS2/RPL18A/PEX14/RPL22/AIP/TOMM5/RTP3/SAMM50/DECR2/MFF/TOMM70	60
GO_PROTEIN_CONTAINING_COMPLEX_DISASSEMBLY	GO_PROTEIN_CONTAINING_COMPLEX_DISASSEMBLY	50/966	288/12277	7.53935e-08	5.98817e-06	MRPS21/LMOD3/MRPL54/RPL23/MRPL9/MRPL51/HSPA8/MRPL18/MRPS31/MRPL35/PELO/MRPS35/MRPL11/GABARAPL2/MRPS2/MRPS26/MRPL42/LMOD2/VCP/CHCHD1/GABARAP/TMOD4/MRPS25/CFL2/MRPL45/MRPL39/KATNB1/MRPL32/RUBCN/MRPL22/MRPL49/ERAL1/MRPL13/MRPL37/TRIM54/ASPH/CAPZA2/OXA1L/MRPL21/MRPS5/MRPL23/PEX14/ABCE1/GFM2/MRPL48/MRRF/MRPS23/MRPS33/MRPS18A/MRPS15	50
GO_ACETYL_COA_BIOSYNTHETIC_PROCESS_FROM_PYRUVATE	GO_ACETYL_COA_BIOSYNTHETIC_PROCESS_FROM_PYRUVATE	9/966	14/12277	1.55464e-07	1.20905e-05	DLD/PDHB/PDHX/MPC1/MPC2/DLAT/PDK4/PDK2/PDHA1	9
GO_COENZYME_BIOSYNTHETIC_PROCESS	GO_COENZYME_BIOSYNTHETIC_PROCESS	28/966	122/12277	1.86249e-07	1.41891e-05	TECR/GCDH/PTS/DLD/PDHB/ACAT1/PDHX/COQ7/MPC1/COQ3/COQ4/MPC2/MMADHC/NNMT/NFS1/NMRK2/PPCDC/DLAT/FLAD1/PDSS2/NDUFA9/PDXK/HACD1/CBR4/PDK4/PDK2/PDHA1/ACACB	28
GO_MITOCHONDRIAL_ELECTRON_TRANSPORT_UBIQUINOL_TO_CYTOCHROME_C	GO_MITOCHONDRIAL_ELECTRON_TRANSPORT_UBIQUINOL_TO_CYTOCHROME_C	8/966	11/12277	1.90237e-07	1.42031e-05	UQCRFS1/UQCRHL/UQCR11/CYCS/UQCRC2/UQCRB/UQCRC1/UQCRQ	8
GO_ORGANOPHOSPHATE_BIOSYNTHETIC_PROCESS	GO_ORGANOPHOSPHATE_BIOSYNTHETIC_PROCESS	70/966	479/12277	2.61157e-07	1.91157e-05	HDHD5/NOS3/PRKAG2/PIK3R1/MTM1/DUT/IP6K3/TECR/COX5B/ATP5F1C/ATP5MC3/ATP5PF/GCDH/FABP3/HDDC2/SUCLG1/DLD/PDHB/ACAT1/PDHX/PIGQ/PCYT1A/MPC1/ATP5PO/ALDOA/LCAT/TMEM38B/DNAJC30/VCP/ADSS/FITM1/ATP5MC2/AMPD1/SLC25A12/PEMT/AK2/MPC2/GK/CKM/TPI1/NNMT/NFS1/NMRK2/MAPK1/PPCDC/AK1/UCK1/ATP5MF/DLAT/UMPS/FLAD1/AGK/P2RY1/GUCY1A1/HACD1/PIGS/PCTP/ATP5PD/ATP5MG/ATP5F1D/CBR4/PDK4/PDK2/ADK/PDHA1/ACACB/ADSSL1/ATP5F1B/TAMM…	70
GO_COFACTOR_BIOSYNTHETIC_PROCESS	GO_COFACTOR_BIOSYNTHETIC_PROCESS	35/966	178/12277	3.38852e-07	2.43256e-05	TECR/ATP5IF1/GCDH/PTS/SUCLA2/DLD/PDHB/ACAT1/PDHX/COQ7/MPC1/COQ3/COQ4/MPC2/MMADHC/NNMT/NFS1/HAGH/NMRK2/PPCDC/DLAT/FLAD1/PDSS2/NDUFA9/PDXK/HACD1/SOD1/CBR4/PDK4/PDK2/PDHA1/COX15/ACACB/TMEM14C/ALAS1	35
GO_ACETYL_COA_BIOSYNTHETIC_PROCESS	GO_ACETYL_COA_BIOSYNTHETIC_PROCESS	10/966	19/12277	4.16085e-07	2.93065e-05	DLD/PDHB/ACAT1/PDHX/MPC1/MPC2/DLAT/PDK4/PDK2/PDHA1	10
GO_ORGANIC_ACID_METABOLIC_PROCESS	GO_ORGANIC_ACID_METABOLIC_PROCESS	95/966	742/12277	1.07756e-06	7.44913e-05	TECRL/NOS3/PRKAG2/PTGR2/ACO2/HIBADH/ACAD8/DARS/TECR/FAAH/PRKAB1/GOT2/ECHS1/MDH1/SDHB/NDUFAB1/GCDH/PYCR2/FABP3/MCEE/PTS/SUCLA2/VDAC1/MGST3/ABCC1/CYP39A1/AIMP1/PON2/SUCLG1/DLD/FARS2/PRKAA2/ACOT11/PDHB/ACAT1/PSME4/ACADS/PDHX/SCLY/ETFDH/HACL1/IDH3B/WDTC1/LDHB/PRKAG3/PRKAB2/APIP/ADSS/ADIPOQ/SLC25A12/OGDH/PEMT/ACCS/HIBCH/ECH1/MDH2/PDZD11/ETFB/ALDH6A1/NFS1/HAGH/L2HGDH/HADH/DLST/DLAT/ACADVL/PHYH/SCP2/CYP…	95
GO_PROTEIN_TARGETING_TO_MITOCHONDRION	GO_PROTEIN_TARGETING_TO_MITOCHONDRION	21/966	84/12277	1.43419e-06	9.73423e-05	ATP5IF1/NDUFA13/TIMM50/DNAJC19/HTRA2/ROMO1/UQCRC2/TIMM21/TIMM17B/AGK/TIMM44/FBXO7/TIMM10/OXA1L/MGARP/TOMM20/AIP/TOMM5/SAMM50/MFF/TOMM70	21
GO_MONOCARBOXYLIC_ACID_METABOLIC_PROCESS	GO_MONOCARBOXYLIC_ACID_METABOLIC_PROCESS	56/966	371/12277	1.51622e-06	0.000101072	TECRL/PRKAG2/PTGR2/TECR/FAAH/PRKAB1/GOT2/ECHS1/NDUFAB1/GCDH/FABP3/VDAC1/CYP39A1/PON2/DLD/PRKAA2/ACOT11/PDHB/ACAT1/ACADS/PDHX/ETFDH/HACL1/WDTC1/LDHB/PRKAG3/PRKAB2/ADIPOQ/HIBCH/ECH1/PDZD11/ETFB/HAGH/HADH/DLAT/ACADVL/PHYH/SCP2/CYP46A1/CPT1B/CYP2A13/CRAT/LDHA/UCP3/HACD1/NDUFS6/CBR4/PDK4/PDK2/PDHA1/ACACB/D2HGDH/DECR2/GPX4/PARK7/ACADL	56
GO_THIOESTER_BIOSYNTHETIC_PROCESS	GO_THIOESTER_BIOSYNTHETIC_PROCESS	15/966	47/12277	1.68202e-06	0.000110157	TECR/GCDH/DLD/PDHB/ACAT1/PDHX/MPC1/MPC2/DLAT/HACD1/CBR4/PDK4/PDK2/PDHA1/ACACB	15
GO_MITOCHONDRIAL_MEMBRANE_ORGANIZATION	GO_MITOCHONDRIAL_MEMBRANE_ORGANIZATION	23/966	100/12277	2.19831e-06	0.000139807	ATP5IF1/NDUFA13/ATP5F1C/ATP5MC3/ATP5PF/TIMM50/APOO/ATP5PO/ROMO1/ATP5MC2/OMA1/ATP5MF/AGK/TIMM10/HEBP2/ATP5PD/OXA1L/ATP5MG/TOMM20/ATP5F1D/ATP5F1B/SAMM50/ATP5F1E	23
GO_LIPID_OXIDATION	GO_LIPID_OXIDATION	22/966	93/12277	2.20965e-06	0.000139807	PRKAG2/ECHS1/GCDH/FABP3/ACAT1/ACADS/ETFDH/HACL1/ADIPOQ/HIBCH/ECH1/ETFB/HADH/ACADVL/PHYH/SCP2/CPT1B/CRAT/PDK4/ACACB/DECR2/ACADL	22
GO_DRUG_METABOLIC_PROCESS	GO_DRUG_METABOLIC_PROCESS	43/966	260/12277	2.346e-06	0.00014596	CYP4B1/NNT/ATP5IF1/ESD/ABCC1/HSPA8/SLC25A19/ACAT1/OXCT1/LMBRD1/PRDX3/MYH4/VCP/APIP/ATP1A2/AMPD1/PEMT/BCHE/NT5C3A/AK2/CKM/MMADHC/PNKD/AK1/FLAD1/CYP46A1/MTHFD2/AKR1B10/CYP2A13/PRDX5/NT5C1A/NR4A2/PEBP1/PARG/PDXK/SOD1/ALDH2/HBA1/CBR4/XPNPEP1/ALDH1A1/PARK7/PRDX2	43
GO_SMALL_MOLECULE_CATABOLIC_PROCESS	GO_SMALL_MOLECULE_CATABOLIC_PROCESS	52/966	340/12277	2.41958e-06	0.00014807	NOS3/HIBADH/ACAD8/FAAH/GOT2/ECHS1/GCDH/PGM2/MCEE/ESD/CYP39A1/DLD/ENTPD4/ACAT1/OXCT1/ADPRM/ACADS/ETFDH/HACL1/ADIPOQ/SLC25A12/OGDH/NT5C3A/HIBCH/GK/ECH1/TPI1/ETFB/ALDH6A1/HAGH/PNKD/HADH/DHDH/DLST/ACADVL/PHYH/SCP2/CYP46A1/CPT1B/UPB1/AKR1B10/ACTN3/CRAT/NT5C1A/GLYATL2/ALDH2/ACACB/ALDH1A1/DECR2/BCKDHB/PGM1/ACADL	52
GO_STRIATED_MUSCLE_CONTRACTION	GO_STRIATED_MUSCLE_CONTRACTION	29/966	147/12277	3.17167e-06	0.000190965	LMOD3/SMPX/TMEM38A/ALDOA/KLHL41/RNF207/ATP2A1/SLC8A3/TMEM38B/CHRND/ATP1A2/SCN1B/CHRNA1/GJA1/TNNT1/SNTA1/FKBP1B/PGAM2/TNNC1/ACTN3/BIN1/MYL3/ATP1A1/CSRP3/TNNI2/TNNI1/PLN/JSRP1/DTNA	29
GO_FATTY_ACID_CATABOLIC_PROCESS	GO_FATTY_ACID_CATABOLIC_PROCESS	22/966	96/12277	3.87884e-06	0.000228044	FAAH/ECHS1/GCDH/MCEE/ACAT1/ACADS/ETFDH/HACL1/ADIPOQ/HIBCH/ECH1/ETFB/HADH/ACADVL/PHYH/SCP2/CPT1B/CRAT/GLYATL2/ACACB/DECR2/ACADL	22
GO_COTRANSLATIONAL_PROTEIN_TARGETING_TO_MEMBRANE	GO_COTRANSLATIONAL_PROTEIN_TARGETING_TO_MEMBRANE	21/966	89/12277	3.90967e-06	0.000228044	RPS21/RPL17/RPL3/RPL35/RPS8/RPS18/RPS15A/RPL23/RPS20/RPS23/RPL32/ZFAND2B/RPL29/RPLP0/RPL37/RPL7/RPL27/RPS11/RPS2/RPL18A/RPL22	21
GO_RIBONUCLEOPROTEIN_COMPLEX_BIOGENESIS	GO_RIBONUCLEOPROTEIN_COMPLEX_BIOGENESIS	58/966	402/12277	4.26018e-06	0.000244666	RAMAC/RPS21/HSP90AB1/EIF3M/EIF3F/RPL3/PWP1/RPL35/RPS8/RPS23/NSA2/CIRBP/PRKAA2/MPHOSPH6/STYXL1/G3BP1/LIMD1/MALSU1/MRPL11/EIF4B/EIF3L/MRPS2/ZNF593/SBDS/SDAD1/FRG1/RPL3L/DDX21/GTPBP10/EIF4H/WDR18/BCCIP/EIF3E/MTG2/EXOSC3/LTV1/MRPL22/LTO1/TRMT61B/ERAL1/CD2BP2/NOL12/RPLP0/RIOK3/RPL7/RPL27/RPS2/AAR2/RBM5/LUC7L3/ABCE1/TFB1M/DDX49/SHQ1/RIOX2/EIF2S3/IMP4/TSR1	58
GO_MUSCLE_FILAMENT_SLIDING	GO_MUSCLE_FILAMENT_SLIDING	13/966	39/12277	4.80803e-06	0.000271945	MYL6/NEB/MYBPC2/TPM2/MYH4/TNNT1/TNNC1/ACTN3/MYL3/TPM3/DES/TNNI2/TNNI1	13
GO_CARBOHYDRATE_CATABOLIC_PROCESS	GO_CARBOHYDRATE_CATABOLIC_PROCESS	30/966	160/12277	6.35476e-06	0.000354064	OGT/PRKAG2/PHKA2/PFKFB4/PHKG1/GAPDH/PGM2/PGK2/PRKAA2/ALDOA/ENO3/PRKAG3/SLC25A12/OGDH/PYGM/NUPL2/PKM/GK/TPI1/GPI/DHDH/PGAM2/ACTN3/LDHA/PPP1CB/CBFA2T3/ALDH1A1/GPD1/AGL/PGM1	30
GO_DICARBOXYLIC_ACID_METABOLIC_PROCESS	GO_DICARBOXYLIC_ACID_METABOLIC_PROCESS	15/966	52/12277	6.90152e-06	0.000378873	GOT2/MDH1/SDHB/SUCLA2/SUCLG1/DLD/ADSS/OGDH/MDH2/L2HGDH/DLST/PHYH/FH/ADSSL1/D2HGDH	15
GO_CYTOCHROME_COMPLEX_ASSEMBLY	GO_CYTOCHROME_COMPLEX_ASSEMBLY	11/966	30/12277	9.14362e-06	0.000494683	COX17/UQCC2/HCCS/TIMM21/PET100/COX14/OXA1L/UQCRB/COX15/SURF1/COX11	11
GO_ESTABLISHMENT_OF_PROTEIN_LOCALIZATION_TO_ENDOPLASMIC_RETICULUM	GO_ESTABLISHMENT_OF_PROTEIN_LOCALIZATION_TO_ENDOPLASMIC_RETICULUM	22/966	101/12277	9.33102e-06	0.00049761	RPS21/RPL17/RPL3/RPL35/RPS8/RPS18/RPS15A/RPL23/RPS20/RPS23/RPL32/SGTB/ZFAND2B/RPL29/RPLP0/RPL37/RPL7/RPL27/RPS11/RPS2/RPL18A/RPL22	22
GO_NUCLEOSIDE_BISPHOSPHATE_BIOSYNTHETIC_PROCESS	GO_NUCLEOSIDE_BISPHOSPHATE_BIOSYNTHETIC_PROCESS	16/966	60/12277	1.04634e-05	0.000550138	TECR/GCDH/DLD/PDHB/ACAT1/PDHX/MPC1/MPC2/PPCDC/DLAT/HACD1/CBR4/PDK4/PDK2/PDHA1/ACACB	16
GO_FATTY_ACID_BETA_OXIDATION	GO_FATTY_ACID_BETA_OXIDATION	17/966	67/12277	1.15117e-05	0.000596848	ECHS1/GCDH/ACAT1/ACADS/ETFDH/ADIPOQ/HIBCH/ECH1/ETFB/HADH/ACADVL/SCP2/CPT1B/CRAT/ACACB/DECR2/ACADL	17
GO_ESTABLISHMENT_OF_PROTEIN_LOCALIZATION_TO_ORGANELLE	GO_ESTABLISHMENT_OF_PROTEIN_LOCALIZATION_TO_ORGANELLE	64/966	473/12277	1.1721e-05	0.000599378	PIK3R1/RPS21/PEX19/ATP5IF1/RPL17/NDUFA13/RPL3/RPL35/RPS8/RPS18/RPS15A/RPL23/RPS20/RPS23/RPL32/DMAP1/HSPA8/TIMM50/SGTB/DNAJC19/SNF8/HACL1/KPNA6/HTRA2/ROMO1/UQCRC2/GSTK1/ZFAND2B/ECH1/RPL29/TIMM21/TIMM17B/MAPK1/PHYH/SCP2/AGK/TIMM44/FBXO7/TIMM10/CCT6A/CRAT/KPNA1/CCT5/RPLP0/RPL37/OXA1L/MGARP/TOMM20/RPL7/RPL27/RPS11/RPS2/RPL18A/PEX14/RPL22/AIP/SCRIB/TOMM5/NABP2/SAMM50/DNAJA1/DECR2/MFF/TOMM70	64
GO_PYRUVATE_METABOLIC_PROCESS	GO_PYRUVATE_METABOLIC_PROCESS	9/966	21/12277	1.37544e-05	0.000693852	VDAC1/DLD/PDHB/PDHX/LDHB/HAGH/DLAT/LDHA/PDHA1	9
GO_MONOSACCHARIDE_BIOSYNTHETIC_PROCESS	GO_MONOSACCHARIDE_BIOSYNTHETIC_PROCESS	18/966	75/12277	1.47551e-05	0.000734408	OGT/GOT2/MDH1/GAPDH/PGK2/FBP2/ALDOA/ENO3/ADIPOQ/SLC25A12/TPI1/MDH2/GPI/PGAM2/SLC25A11/PDK2/GPD1/PGM1	18
GO_NUCLEAR_TRANSCRIBED_MRNA_CATABOLIC_PROCESS_NONSENSE_MEDIATED_DECAY	GO_NUCLEAR_TRANSCRIBED_MRNA_CATABOLIC_PROCESS_NONSENSE_MEDIATED_DECAY	23/966	112/12277	1.64484e-05	0.000807919	RPS21/PPP2CA/RPL17/RPL3/RPL35/RPS8/RPS18/RPS15A/RPL23/RPS20/RPS23/RPL32/RPL29/EIF3E/RPLP0/RPL37/RPL7/RPL27/RPS11/RPS2/RPL18A/RPL22/DCP1B	23
GO_MONOCARBOXYLIC_ACID_CATABOLIC_PROCESS	GO_MONOCARBOXYLIC_ACID_CATABOLIC_PROCESS	23/966	113/12277	1.91437e-05	0.000928098	FAAH/ECHS1/GCDH/MCEE/CYP39A1/ACAT1/ACADS/ETFDH/HACL1/ADIPOQ/HIBCH/ECH1/ETFB/HADH/ACADVL/PHYH/SCP2/CPT1B/CRAT/GLYATL2/ACACB/DECR2/ACADL	23
GO_2_OXOGLUTARATE_METABOLIC_PROCESS	GO_2_OXOGLUTARATE_METABOLIC_PROCESS	7/966	13/12277	2.05558e-05	0.000983778	GOT2/DLD/OGDH/L2HGDH/DLST/PHYH/D2HGDH	7
GO_CYTOPLASMIC_TRANSLATION	GO_CYTOPLASMIC_TRANSLATION	19/966	84/12277	2.13225e-05	0.00099809	CPEB4/RPS21/YBX3/EIF3M/RPL17/EIF3F/RPS23/RPL32/EIF4B/RWDD1/EIF3L/RPL29/ZC3H15/EIF4H/EIF3E/RPLP0/RPL18A/DRG1/EIF2S3	19
GO_REGULATION_OF_OXIDATIVE_PHOSPHORYLATION	GO_REGULATION_OF_OXIDATIVE_PHOSPHORYLATION	9/966	22/12277	2.16569e-05	0.00099809	COX7A1/PGK2/UQCC2/COX7A2/COX7A2L/DNAJC30/VCP/ACTN3/PARK7	9
GO_RESPONSE_TO_MUSCLE_ACTIVITY	GO_RESPONSE_TO_MUSCLE_ACTIVITY	9/966	22/12277	2.16569e-05	0.00099809	GOT2/ATP5PF/CAPN3/PRKAA2/PRKAG3/MTFP1/MSTN/TOMM20/ADSSL1	9
GO_REGULATION_OF_MUSCLE_SYSTEM_PROCESS	GO_REGULATION_OF_MUSCLE_SYSTEM_PROCESS	33/966	196/12277	2.36952e-05	0.00107871	NOS3/KCNMA1/MLIP/TMEM38A/CNN1/MEF2A/RNF207/PRKAG3/ATP2A1/SLC8A3/TMEM38B/ATP1A2/TNNT1/FKBP1B/SETD3/ANXA6/TNNC1/ACTN3/GLRX3/BIN1/MYL3/ATP1A1/IGFBP5/TACR1/MYOCD/GUCY1A1/MSTN/SOD1/TNNI2/TNNI1/CTDP1/PLN/CAMK2G	33
GO_MYOFIBRIL_ASSEMBLY	GO_MYOFIBRIL_ASSEMBLY	16/966	64/12277	2.53307e-05	0.00113927	LDB3/NEB/LMOD3/MYBPC2/MEF2A/CAPN3/MYOZ1/LMOD2/KLHL41/TMOD4/MYPN/TNNT1/CFL2/NEBL/NRAP/CSRP3	16
GO_GLYCOLYTIC_PROCESS	GO_GLYCOLYTIC_PROCESS	20/966	93/12277	2.86578e-05	0.00127357	OGT/PRKAG2/PFKFB4/GAPDH/PGK2/PRKAA2/ALDOA/ENO3/PRKAG3/OGDH/NUPL2/PKM/TPI1/GPI/PGAM2/ACTN3/LDHA/CBFA2T3/GPD1/PGM1	20
GO_PROTEIN_LOCALIZATION_TO_ENDOPLASMIC_RETICULUM	GO_PROTEIN_LOCALIZATION_TO_ENDOPLASMIC_RETICULUM	24/966	125/12277	3.50592e-05	0.00153972	RPS21/RTN4/RPL17/RPL3/RPL35/RPS8/RPS18/RPS15A/RPL23/RPS20/RPS23/RPL32/SGTB/ZFAND2B/BCAP29/RPL29/RPLP0/RPL37/RPL7/RPL27/RPS11/RPS2/RPL18A/RPL22	24
GO_RESPONSE_TO_ACTIVITY	GO_RESPONSE_TO_ACTIVITY	15/966	59/12277	3.6453e-05	0.00158231	GOT2/ATP5PF/CAPN3/PRKAA2/OXCT1/PRKAG3/ADIPOQ/HADH/MTFP1/PEBP1/UCP3/MSTN/TOMM20/ADSSL1/UQCRC1	15
GO_ACTIN_MEDIATED_CELL_CONTRACTION	GO_ACTIN_MEDIATED_CELL_CONTRACTION	22/966	110/12277	3.83623e-05	0.00164605	MYL6/NEB/MYBPC2/TPM2/RNF207/MYH4/FRMD6/ATP1A2/SCN1B/GJA1/TNNT1/SNTA1/TNNC1/ACTN3/BIN1/MYL3/ATP1A1/TPM3/DES/TNNI2/TNNI1/PLN	22
GO_MONOVALENT_INORGANIC_CATION_TRANSPORT	GO_MONOVALENT_INORGANIC_CATION_TRANSPORT	56/966	413/12277	3.88098e-05	0.00164633	NOS3/UCP2/NDUFA4L2/ANK3/KCNMA1/SLC38A3/NNT/COX4I1/COX5B/CDKN1B/ATP5F1C/ATP5MC3/ATP5PF/SLC25A3/COX7C/COX7B/COX7A1/TMEM38A/COX17/KCNRG/FXYD1/NDUFS7/COX7A2/ATP5PO/COX7A2L/RNF207/ATP2A1/SLC8A3/TMEM38B/DNAJC30/COX8A/TESC/ATP5MC2/ATP1B3/ATP1A2/SCN1B/COX6C/NDUFA4/COX6B1/SNTA1/OSR1/ATP5MF/NDUFA9/BIN1/ATP1A1/UCP3/ATP5PD/ATP5MG/ATP5F1D/COX15/SURF1/KCNS1/ATP5F1B/COX11/PARK7/ATP5F1E	56
GO_RIBOSOME_BIOGENESIS	GO_RIBOSOME_BIOGENESIS	39/966	255/12277	4.34387e-05	0.00182199	RPS21/RPL3/PWP1/RPL35/RPS8/NSA2/MPHOSPH6/MALSU1/MRPL11/MRPS2/ZNF593/SBDS/SDAD1/FRG1/RPL3L/DDX21/GTPBP10/WDR18/BCCIP/MTG2/EXOSC3/LTV1/MRPL22/LTO1/TRMT61B/ERAL1/NOL12/RPLP0/RIOK3/RPL7/RPL27/RPS2/ABCE1/TFB1M/DDX49/SHQ1/RIOX2/IMP4/TSR1	39
GO_CELLULAR_COMPONENT_DISASSEMBLY	GO_CELLULAR_COMPONENT_DISASSEMBLY	61/966	467/12277	5.42568e-05	0.00225045	MRPS21/A2M/LMOD3/HMGB2/MRPL54/ATP5IF1/RPL23/MRPL9/VDAC1/MRPL51/HSPA8/MRPL18/MRPS31/MRPL35/PELO/MRPS35/MRPL11/GABARAPL2/MRPS2/HTRA2/MRPS26/MRPL42/LMOD2/VCP/CHCHD1/GABARAP/TMOD4/MRPS25/CFL2/MRPL45/MRPL39/KATNB1/MRPL32/RUBCN/MRPL22/MRPL49/ERAL1/MRPL13/MRPL37/FBXO7/TRIM54/ASPH/KPNA1/CAPZA2/OXA1L/MRPL21/MRPS5/MRPL23/PEX14/ABCE1/ATG9A/GFM2/MRPL48/AIFM1/MRRF/MRPS23/FUNDC1/MRPS33/PARK7/MRPS18A/MRPS15	61
GO_SKELETAL_MUSCLE_ADAPTATION	GO_SKELETAL_MUSCLE_ADAPTATION	9/966	25/12277	7.16683e-05	0.00293998	MYOZ1/MYOC/TNNT1/TNNC1/ACTN3/IGFBP5/MSTN/TNNI1/CAMK2G	9
GO_HEART_PROCESS	GO_HEART_PROCESS	37/966	243/12277	7.44718e-05	0.00302178	TRDN/NOS3/HSPB7/CACNB1/RYR1/ATP5PF/TMEM38A/CACNG1/MEF2A/FXYD1/RNF207/ATP2A1/SLC8A3/SGCG/TMEM38B/ATP1B3/ATP1A2/SCN1B/GJA1/TNNT1/SNTA1/FKBP1B/BVES/TNNC1/CACNA1S/GLRX3/BIN1/MYL3/ATP1A1/CSRP3/PEBP1/RYR3/ASPH/DES/SOD1/TNNI2/PLN	37
GO_CELLULAR_RESPONSE_TO_PURINE_CONTAINING_COMPOUND	GO_CELLULAR_RESPONSE_TO_PURINE_CONTAINING_COMPOUND	6/966	11/12277	7.64632e-05	0.00303657	RYR1/TMEM38A/TMEM38B/P2RY1/CACNA1S/RYR3	6
GO_FATTY_ACID_BETA_OXIDATION_USING_ACYL_COA_DEHYDROGENASE	GO_FATTY_ACID_BETA_OXIDATION_USING_ACYL_COA_DEHYDROGENASE	6/966	11/12277	7.64632e-05	0.00303657	GCDH/ACADS/ETFDH/ETFB/ACADVL/ACADL	6
GO_PROTEIN_LOCALIZATION_TO_MITOCHONDRION	GO_PROTEIN_LOCALIZATION_TO_MITOCHONDRION	22/966	117/12277	0.000101432	0.00398573	ATP5IF1/NDUFA13/TIMM50/DNAJC19/HTRA2/ROMO1/UQCRC2/TIMM21/TIMM17B/AGK/TIMM44/FBXO7/TIMM10/OXA1L/MGARP/TOMM20/AIP/TOMM5/SAMM50/DNAJA1/MFF/TOMM70	22
GO_REGULATION_OF_MUSCLE_CONTRACTION	GO_REGULATION_OF_MUSCLE_CONTRACTION	24/966	134/12277	0.000111342	0.00432958	KCNMA1/TMEM38A/CNN1/RNF207/ATP2A1/SLC8A3/TMEM38B/ATP1A2/TNNT1/FKBP1B/SETD3/ANXA6/TNNC1/ACTN3/BIN1/MYL3/ATP1A1/TACR1/MYOCD/GUCY1A1/SOD1/TNNI2/TNNI1/PLN	24
GO_RESPIRATORY_CHAIN_COMPLEX_IV_ASSEMBLY	GO_RESPIRATORY_CHAIN_COMPLEX_IV_ASSEMBLY	8/966	21/12277	0.000114854	0.00442012	COX17/TIMM21/PET100/COX14/OXA1L/COX15/SURF1/COX11	8
GO_PROTEIN_IMPORT_INTO_MITOCHONDRIAL_MATRIX	GO_PROTEIN_IMPORT_INTO_MITOCHONDRIAL_MATRIX	7/966	17/12277	0.000175924	0.00670128	TIMM50/DNAJC19/ROMO1/TIMM21/TIMM17B/TIMM44/TOMM20	7
GO_FATTY_ACID_METABOLIC_PROCESS	GO_FATTY_ACID_METABOLIC_PROCESS	32/966	208/12277	0.000183851	0.00693248	PRKAG2/PTGR2/FAAH/ECHS1/GCDH/FABP3/PON2/DLD/ACOT11/ACAT1/ACADS/ETFDH/HACL1/ADIPOQ/HIBCH/ECH1/ETFB/HADH/ACADVL/PHYH/SCP2/CPT1B/CYP2A13/CRAT/UCP3/NDUFS6/PDK4/PDK2/ACACB/DECR2/GPX4/ACADL	32
GO_SARCOPLASMIC_RETICULUM_CALCIUM_ION_TRANSPORT	GO_SARCOPLASMIC_RETICULUM_CALCIUM_ION_TRANSPORT	9/966	28/12277	0.000195337	0.00727379	TRDN/RYR1/TMEM38A/CACNG1/TMEM38B/ATP1A2/DHRS7C/FKBP1B/PLN	9
GO_VIRAL_GENE_EXPRESSION	GO_VIRAL_GENE_EXPRESSION	29/966	182/12277	0.000196799	0.00727379	SUPT4H1/RPS21/RPL17/EIF3F/RPL3/RPL35/RPS8/RPS18/RPS15A/RPL23/RPS20/RPS23/RPL32/EIF3L/NUPL2/RPL29/POLR2C/POLR2L/TAF11/RPLP0/RPL37/RPL7/RPL27/RPS11/RPS2/RPL18A/TRIM31/CTDP1/RPL22	29
GO_NUCLEOBASE_CONTAINING_SMALL_MOLECULE_METABOLIC_PROCESS	GO_NUCLEOBASE_CONTAINING_SMALL_MOLECULE_METABOLIC_PROCESS	42/966	302/12277	0.000203005	0.00742959	DUT/ACOT13/NNT/MDH1/ATP5IF1/MCEE/SUCLA2/HSPA8/SUCLG1/ENTPD4/ACOT11/ACAT1/PUDP/ADPRM/MYH4/VCP/ADSS/ATP1A2/AMPD1/OGDH/PEMT/NT5C3A/AK2/UGP2/MDH2/ALDH6A1/NMRK2/MAPK1/AK1/UCK1/DLST/UMPS/UPB1/NT5C1A/LDHA/PARG/ADK/NTHL1/ACACB/ADSSL1/NUDT17/PARK7	42
GO_SMALL_MOLECULE_BIOSYNTHETIC_PROCESS	GO_SMALL_MOLECULE_BIOSYNTHETIC_PROCESS	67/966	551/12277	0.000209684	0.00759952	TECRL/OGT/PRKAG2/DUT/IP6K3/TECR/PRKAB1/GOT2/MDH1/NDUFAB1/GAPDH/PYCR2/PTS/SUCLA2/MGST3/CYP39A1/PGK2/ENTPD4/PRKAA2/ACOT11/ACAT1/PUDP/FBP2/COQ7/ALDOA/WDTC1/COQ3/ENO3/PRKAG3/COQ4/PRKAB2/VCP/APIP/ADIPOQ/SLC25A12/ACCS/TPI1/MDH2/GPI/UCK1/ACADVL/UMPS/PGAM2/SCP2/PDSS2/CYP46A1/NDUFA9/UPB1/P2RY1/NT5C1A/SLC25A11/HACD1/SOD1/CBR4/PDK4/PDK2/ADK/NTHL1/ACACB/NUDT17/DECR2/GPD1/GPX4/PARK7/PGM1/SEPHS2/ACADL	67
GO_INORGANIC_ION_TRANSMEMBRANE_TRANSPORT	GO_INORGANIC_ION_TRANSMEMBRANE_TRANSPORT	77/966	655/12277	0.000212403	0.00762405	TRDN/CRHR1/UCP2/NDUFA4L2/ANK3/KCNMA1/GLRA2/CACNB1/RYR1/NNT/COX4I1/COX5B/ATP5F1C/ATP5MC3/ATP5PF/SLC25A3/COX7C/COX7B/COX7A1/TMEM38A/CACNG1/COX17/MCUR1/VDAC1/CAPN3/KCNRG/SMDT1/ATOX1/FXYD1/NDUFS7/COX7A2/ATP5PO/COX7A2L/RNF207/ATP2A1/SLC8A3/PICALM/TMEM38B/CUL5/DNAJC30/COX8A/NIPSNAP2/TESC/ATP5MC2/ATP1B3/ATP1A2/SCN1B/MCUB/DHRS7C/COX6C/NDUFA4/COX6B1/SNTA1/FKBP1B/ANXA6/OSR1/ATP5MF/SLC25A28/CACNA1S/BIN1/ATP…	77
GO_RIBONUCLEOPROTEIN_COMPLEX_SUBUNIT_ORGANIZATION	GO_RIBONUCLEOPROTEIN_COMPLEX_SUBUNIT_ORGANIZATION	33/966	220/12277	0.000238154	0.00846696	RAMAC/HSP90AB1/EIF3M/EIF3F/RPL3/RPS23/CIRBP/PRKAA2/STYXL1/G3BP1/LIMD1/PELO/MRPL11/EIF4B/EIF3L/MRPS2/SBDS/RPL3L/VCP/EIF4H/WDR18/EIF3E/MRPL22/ERAL1/CD2BP2/RPLP0/AAR2/RBM5/LUC7L3/SHQ1/GFM2/MRRF/EIF2S3	33
GO_PROTEIN_MATURATION_BY_IRON_SULFUR_CLUSTER_TRANSFER	GO_PROTEIN_MATURATION_BY_IRON_SULFUR_CLUSTER_TRANSFER	6/966	13/12277	0.000247482	0.00871557	CISD3/ISCA1/LTO1/NFU1/GLRX3/CIAO2B	6
GO_BRANCHED_CHAIN_AMINO_ACID_CATABOLIC_PROCESS	GO_BRANCHED_CHAIN_AMINO_ACID_CATABOLIC_PROCESS	7/966	18/12277	0.000268418	0.0092778	HIBADH/ACAD8/DLD/ACAT1/HIBCH/ALDH6A1/BCKDHB	7
GO_NAD_METABOLIC_PROCESS	GO_NAD_METABOLIC_PROCESS	7/966	18/12277	0.000268418	0.0092778	MDH1/VCP/OGDH/MDH2/NMRK2/LDHA/NUDT17	7
GO_NUCLEOSIDE_PHOSPHATE_METABOLIC_PROCESS	GO_NUCLEOSIDE_PHOSPHATE_METABOLIC_PROCESS	29/966	186/12277	0.000287739	0.00985442	ACOT13/NNT/MDH1/ATP5IF1/MCEE/SUCLA2/HSPA8/SUCLG1/ACOT11/ACAT1/PUDP/MYH4/VCP/ADSS/ATP1A2/AMPD1/OGDH/NT5C3A/AK2/MDH2/NMRK2/AK1/DLST/LDHA/PARG/ACACB/ADSSL1/NUDT17/PARK7	29
GO_CATION_TRANSMEMBRANE_TRANSPORT	GO_CATION_TRANSMEMBRANE_TRANSPORT	78/966	675/12277	0.000331227	0.0112406	TRDN/CRHR1/UCP2/NDUFA4L2/ANK3/KCNMA1/SLC38A3/CACNB1/RYR1/NNT/COX4I1/COX5B/ATP5F1C/ATP5MC3/ATP5PF/SLC25A3/COX7C/COX7B/COX7A1/TMEM38A/CACNG1/COX17/MCUR1/VDAC1/CAPN3/SLC25A19/KCNRG/SMDT1/ATOX1/FXYD1/NDUFS7/COX7A2/ATP5PO/COX7A2L/RNF207/ATP2A1/SLC8A3/PICALM/TMEM38B/CUL5/DNAJC30/COX8A/NIPSNAP2/TESC/ATP5MC2/ATP1B3/ATP1A2/SCN1B/MCUB/DHRS7C/COX6C/NDUFA4/COX6B1/SNTA1/FKBP1B/ANXA6/OSR1/ATP5MF/SLC25A28/CACNA…	78
GO_MUSCLE_CELL_DEVELOPMENT	GO_MUSCLE_CELL_DEVELOPMENT	25/966	154/12277	0.000396769	0.0133436	LDB3/RYR1/NEB/LMOD3/MYBPC2/MEF2A/CAPN3/MYOZ1/LMOD2/KLHL41/MYO18B/TMOD4/MYPN/PTCD2/TNNT1/CFL2/BVES/TRIM54/KLHL40/BIN1/NEBL/NRAP/CSRP3/CTDP1/SGCB	25
GO_ESTABLISHMENT_OF_PROTEIN_LOCALIZATION_TO_MITOCHONDRIAL_MEMBRANE	GO_ESTABLISHMENT_OF_PROTEIN_LOCALIZATION_TO_MITOCHONDRIAL_MEMBRANE	6/966	14/12277	0.000404354	0.013358	NDUFA13/ROMO1/AGK/TIMM10/OXA1L/SAMM50	6
GO_REGULATION_OF_SKELETAL_MUSCLE_ADAPTATION	GO_REGULATION_OF_SKELETAL_MUSCLE_ADAPTATION	6/966	14/12277	0.000404354	0.013358	TNNT1/TNNC1/ACTN3/IGFBP5/TNNI1/CAMK2G	6
GO_RELAXATION_OF_MUSCLE	GO_RELAXATION_OF_MUSCLE	8/966	25/12277	0.000459692	0.0150529	KCNMA1/ATP2A1/ATP1A2/P2RY1/ATP1A1/GUCY1A1/SOD1/PLN	8
GO_CARNITINE_SHUTTLE	GO_CARNITINE_SHUTTLE	5/966	10/12277	0.000537935	0.0174618	PRKAG2/PRKAA2/PRKAB2/CPT1B/ACACB	5
GO_PROTEIN_HOMOTETRAMERIZATION	GO_PROTEIN_HOMOTETRAMERIZATION	15/966	74/12277	0.00054722	0.0176101	RYR1/ACOT13/ATP5IF1/CBY1/SOD2/ALDOA/APIP/PKM/THG1L/UPB1/RYR3/CBR4/PEX14/ACACB/ACADL	15
GO_IRON_SULFUR_CLUSTER_ASSEMBLY	GO_IRON_SULFUR_CLUSTER_ASSEMBLY	7/966	20/12277	0.000568593	0.0178562	NFS1/ISCA1/NFU1/NUBPL/GLRX3/CIAO2B/ISCU	7
GO_MUSCLE_CELL_CELLULAR_HOMEOSTASIS	GO_MUSCLE_CELL_CELLULAR_HOMEOSTASIS	7/966	20/12277	0.000568593	0.0178562	MTM1/CAPN3/ALDOA/CHRNA1/CFL2/MSTN/SOD1	7
GO_ATP_HYDROLYSIS_COUPLED_CATION_TRANSMEMBRANE_TRANSPORT	GO_ATP_HYDROLYSIS_COUPLED_CATION_TRANSMEMBRANE_TRANSPORT	12/966	52/12277	0.000569216	0.0178562	ATP5F1C/ATP5MC3/ATP5PO/ATP2A1/ATP5MC2/ATP1A2/ATP1A1/ATP5PD/ATP5MG/ATP5F1D/ATP5F1B/ATP5F1E	12
GO_PYRIDINE_CONTAINING_COMPOUND_METABOLIC_PROCESS	GO_PYRIDINE_CONTAINING_COMPOUND_METABOLIC_PROCESS	9/966	32/12277	0.000595747	0.0185018	NNT/MDH1/VCP/OGDH/MDH2/NMRK2/LDHA/PDXK/NUDT17	9
GO_ACTIN_FILAMENT_BASED_MOVEMENT	GO_ACTIN_FILAMENT_BASED_MOVEMENT	22/966	132/12277	0.000599711	0.0185018	MYL6/NEB/MYBPC2/TPM2/RNF207/MYH4/FRMD6/ATP1A2/SCN1B/GJA1/TNNT1/SNTA1/TNNC1/ACTN3/BIN1/MYL3/ATP1A1/TPM3/DES/TNNI2/TNNI1/PLN	22
GO_RELEASE_OF_SEQUESTERED_CALCIUM_ION_INTO_CYTOSOL_BY_ENDOPLASMIC_RETICULUM	GO_RELEASE_OF_SEQUESTERED_CALCIUM_ION_INTO_CYTOSOL_BY_ENDOPLASMIC_RETICULUM	8/966	26/12277	0.000618663	0.0189301	TRDN/RYR1/TMEM38A/TMEM38B/ATP1A2/DHRS7C/FKBP1B/PLN	8
GO_ORGANIC_ACID_CATABOLIC_PROCESS	GO_ORGANIC_ACID_CATABOLIC_PROCESS	32/966	223/12277	0.000650494	0.0196869	NOS3/HIBADH/ACAD8/FAAH/GOT2/ECHS1/GCDH/MCEE/CYP39A1/DLD/ACAT1/ACADS/ETFDH/HACL1/ADIPOQ/OGDH/HIBCH/ECH1/ETFB/ALDH6A1/HADH/DLST/ACADVL/PHYH/SCP2/CPT1B/CRAT/GLYATL2/ACACB/DECR2/BCKDHB/ACADL	32
GO_ION_TRANSMEMBRANE_TRANSPORT	GO_ION_TRANSMEMBRANE_TRANSPORT	98/966	907/12277	0.000653946	0.0196869	TRDN/CRHR1/UCP2/NDUFA4L2/PRKAG2/ANK3/KCNMA1/SLC38A3/GLRA2/CACNB1/CRBN/RYR1/TSC22D3/NNT/COX4I1/COX5B/ATP5F1C/ATP5MC3/ATP5PF/SLC25A3/COX7C/COX7B/COX7A1/TMEM38A/CACNG1/COX17/MCUR1/VDAC1/WWP1/ABCC1/CAPN3/VDAC2/PRKAA2/SLC25A19/KCNRG/SMDT1/ATOX1/FXYD1/NDUFS7/COX7A2/MPC1/ATP5PO/COX7A2L/RNF207/ATP2A1/SLC8A3/PICALM/TMEM38B/CUL5/CHRND/DNAJC30/PRKAB2/COX8A/NIPSNAP2/TESC/ATP5MC2/ATP1B3/ATP1A2/SCN1B/CHRNA1/SL…	98
GO_PROTEIN_TARGETING_TO_MEMBRANE	GO_PROTEIN_TARGETING_TO_MEMBRANE	26/966	169/12277	0.000713945	0.0213212	ANK3/RPS21/PEX19/RPL17/RPL3/RPL35/RPS8/RPS18/RPS15A/RPL23/RPS20/RPS23/RPL32/SGTB/ZFAND2B/RPL29/RPLP0/RPL37/RPL7/RPL27/RPS11/RPS2/RPL18A/RPL22/RTP3/MFF	26
GO_CARDIAC_CONDUCTION	GO_CARDIAC_CONDUCTION	20/966	117/12277	0.000751999	0.0222795	TRDN/CACNB1/RYR1/CACNG1/MEF2A/FXYD1/RNF207/ATP2A1/SLC8A3/ATP1B3/ATP1A2/SCN1B/GJA1/FKBP1B/CACNA1S/BIN1/ATP1A1/RYR3/ASPH/PLN	20
GO_PURINE_CONTAINING_COMPOUND_METABOLIC_PROCESS	GO_PURINE_CONTAINING_COMPOUND_METABOLIC_PROCESS	23/966	143/12277	0.000760571	0.022356	ACOT13/ATP5IF1/MCEE/SUCLA2/HSPA8/SUCLG1/ACOT11/ACAT1/MYH4/VCP/ADSS/ATP1A2/AMPD1/OGDH/PEMT/NT5C3A/AK2/AK1/DLST/NT5C1A/PARG/ACACB/ADSSL1	23
GO_GLUCAN_CATABOLIC_PROCESS	GO_GLUCAN_CATABOLIC_PROCESS	7/966	21/12277	0.000795462	0.0231989	PHKA2/PHKG1/PGM2/PYGM/PPP1CB/AGL/PGM1	7
GO_PROTEIN_TRANSMEMBRANE_TRANSPORT	GO_PROTEIN_TRANSMEMBRANE_TRANSPORT	12/966	54/12277	0.000817578	0.0236591	RTN2/HSPA8/TIMM50/DNAJC19/ROMO1/ZFAND2B/TIMM21/TIMM17B/TIMM44/TOMM20/PEX14/TOMM70	12
GO_REGULATION_OF_CARDIAC_CONDUCTION	GO_REGULATION_OF_CARDIAC_CONDUCTION	12/966	55/12277	0.000972215	0.0279175	TRDN/RYR1/FXYD1/RNF207/ATP2A1/SLC8A3/ATP1B3/ATP1A2/FKBP1B/ATP1A1/RYR3/ASPH	12
GO_ANTIBIOTIC_METABOLIC_PROCESS	GO_ANTIBIOTIC_METABOLIC_PROCESS	13/966	63/12277	0.00105648	0.0298871	CYP4B1/NNT/ESD/PRDX3/AKR1B10/PRDX5/SOD1/ALDH2/HBA1/CBR4/ALDH1A1/PARK7/PRDX2	13
GO_REGULATION_OF_THE_FORCE_OF_HEART_CONTRACTION	GO_REGULATION_OF_THE_FORCE_OF_HEART_CONTRACTION	8/966	28/12277	0.00106873	0.0298871	NOS3/ATP1A2/GLRX3/MYL3/ATP1A1/CSRP3/PEBP1/PLN	8
GO_RESPONSE_TO_OXYGEN_RADICAL	GO_RESPONSE_TO_OXYGEN_RADICAL	8/966	28/12277	0.00106873	0.0298871	NOS3/UCP2/SOD2/CCS/UCP3/SOD1/PARK7/PRDX2	8
GO_CARBOHYDRATE_METABOLIC_PROCESS	GO_CARBOHYDRATE_METABOLIC_PROCESS	55/966	459/12277	0.00107438	0.0298871	OGT/PRKAG2/PHKA2/PFKFB4/PHKG1/GOT2/MDH1/GAPDH/PGM2/PGK2/PRKAA2/PDHB/FBP2/PIGQ/ALDOA/WDTC1/COQ3/LDHB/ENO3/PRKAG3/PPP1R1A/ADIPOQ/SLC25A12/PYGM/PPP1R3A/NUPL2/UGP2/GK/TPI1/MDH2/GPI/MLXIP/OMA1/DHDH/CS/DLAT/PGAM2/ST3GAL6/P2RY1/ACTN3/IGFBP5/PARG/SLC25A11/ALDH2/PDK4/PPP1CB/PDK2/PDHA1/LCMT1/ACACB/CBFA2T3/COX11/GPD1/AGL/PGM1	55
GO_ADAPTIVE_THERMOGENESIS	GO_ADAPTIVE_THERMOGENESIS	21/966	129/12277	0.00108084	0.0298871	OGT/UCP2/ACOT13/PRKAB1/ACOT11/PRKAB2/ESRRG/ADIPOQ/PEMT/GJA1/ARNTL/RHEB/ARRDC3/HADH/OMA1/FH/ACTN3/UCP3/PCTP/ALDH1A1/ACADL	21
GO_REGULATION_OF_GENERATION_OF_PRECURSOR_METABOLITES_AND_ENERGY	GO_REGULATION_OF_GENERATION_OF_PRECURSOR_METABOLITES_AND_ENERGY	20/966	121/12277	0.00115969	0.0318319	OGT/PRKAG2/PFKFB4/COX7A1/COX17/PGK2/PRKAA2/UQCC2/COX7A2/COX7A2L/CISD1/DNAJC30/VCP/SLC25A12/NUPL2/ACTN3/PPP1CB/CBFA2T3/GPD1/PARK7	20
GO_MUSCLE_ORGAN_DEVELOPMENT	GO_MUSCLE_ORGAN_DEVELOPMENT	43/966	339/12277	0.00121192	0.0330225	XIRP2/MYL6/MTM1/RYR1/NEB/LMOD3/MYBPC2/YBX3/FXR1/SMYD1/CRYAB/MEF2A/CAPN3/CD164/UQCC2/FRG1/MYOZ1/KLHL41/SGCG/CHRND/BTBD1/SGCE/CHRNA1/ARNTL/PTCD2/CFL2/GPCPD1/MAPK1/TRIM72/FOXO4/BVES/TNNC1/TCF12/ACTN3/KLHL40/MYL3/CSRP3/MYOCD/MSTN/TNNI1/CTDP1/MYLPF/SGCB	43
GO_NEGATIVE_REGULATION_OF_VASCULAR_SMOOTH_MUSCLE_CELL_PROLIFERATION	GO_NEGATIVE_REGULATION_OF_VASCULAR_SMOOTH_MUSCLE_CELL_PROLIFERATION	6/966	17/12277	0.00135714	0.0367117	CDKN1B/CNN1/PDCD4/SOD2/ADIPOQ/MYOCD	6
GO_INTRACELLULAR_PROTEIN_TRANSPORT	GO_INTRACELLULAR_PROTEIN_TRANSPORT	106/966	1017/12277	0.00138891	0.0373008	RTN2/HSPB1/DNAJC27/SNAP47/TBC1D17/ANK3/PIK3R1/RAB12/RPS21/TOM1/PEX19/ATP5IF1/RPL17/NDUFA13/RPL3/RPL35/RPS8/RPS18/RPS15A/RPL23/RPS20/RPS23/RPL32/WDR34/DMAP1/TRAK1/HSPA8/SRSF7/TIMM50/SGTB/DNAJC19/SNF8/HACL1/KPNA6/HTRA2/ZNF593/SDAD1/RAMP1/ROMO1/UQCRC2/GSTK1/SH3TC2/ZFAND2B/DYNLRB1/VCP/FYTTD1/ADIPOQ/GABARAP/BCAP29/ADPRH/DYNLL2/NUPL2/TBC1D4/ECH1/RPL29/TIMM21/RHBDD1/AP4S1/TIMM17B/MAPK1/BCCIP/SYNJ2BP/FIP…	106
GO_REGULATION_OF_BLOOD_CIRCULATION	GO_REGULATION_OF_BLOOD_CIRCULATION	33/966	243/12277	0.00141304	0.0376778	TRDN/NOS3/HSPB7/CACNB1/RYR1/ATP5PF/TMEM38A/CACNG1/MEF2A/FXYD1/RNF207/ATP2A1/SLC8A3/TMEM38B/ATP1B3/ATP1A2/SCN1B/GJA1/SNTA1/FKBP1B/BVES/CACNA1S/GLRX3/BIN1/MYL3/ATP1A1/SMTNL1/CSRP3/PEBP1/RYR3/ASPH/DES/PLN	33
GO_CARBOHYDRATE_BIOSYNTHETIC_PROCESS	GO_CARBOHYDRATE_BIOSYNTHETIC_PROCESS	25/966	168/12277	0.00145404	0.0383625	OGT/PHKG1/GOT2/MDH1/GAPDH/PGM2/PGK2/FBP2/ALDOA/ENO3/PRKAG3/ADIPOQ/SLC25A12/UGP2/TPI1/MDH2/GPI/PGAM2/P2RY1/SLC25A11/PPP1CB/PDK2/GPD1/AGL/PGM1	25
GO_GLYCOLYTIC_PROCESS_THROUGH_FRUCTOSE_6_PHOSPHATE	GO_GLYCOLYTIC_PROCESS_THROUGH_FRUCTOSE_6_PHOSPHATE	7/966	23/12277	0.00145928	0.0383625	GAPDH/ALDOA/ENO3/PKM/TPI1/GPI/PGAM2	7
GO_MUSCLE_STRUCTURE_DEVELOPMENT	GO_MUSCLE_STRUCTURE_DEVELOPMENT	62/966	541/12277	0.00162874	0.0425182	LDB3/XIRP2/MYL6/MTM1/RYR1/NEB/LMOD3/MYBPC2/YBX3/FXR1/SMYD1/CBY1/CRYAB/BNIP2/PDCD4/MEF2A/CAPN3/CD164/SOD2/UQCC2/DNMT1/FRG1/MYOZ1/LMOD2/KLHL41/SGCG/CHRND/BTBD1/SYNE1/MYO18B/SGCE/CHRNA1/TMOD4/MYPN/ARNTL/PTCD2/TNNT1/CFL2/GPCPD1/NMRK2/SETD3/MAPK1/TRIM72/FOXO4/BVES/TRIM54/TNNC1/TCF12/ACTN3/KLHL40/BIN1/MYL3/NEBL/IGFBP5/NRAP/CSRP3/MYOCD/MSTN/TNNI1/CTDP1/MYLPF/SGCB	62
GO_NUCLEAR_TRANSCRIBED_MRNA_CATABOLIC_PROCESS	GO_NUCLEAR_TRANSCRIBED_MRNA_CATABOLIC_PROCESS	27/966	188/12277	0.00164141	0.0425512	RPS21/PPP2CA/CSDE1/RPL17/RPL3/RPL35/RPS8/RPS18/RPS15A/RPL23/RPS20/RPS23/RPL32/TNRC6B/PELO/RPL29/EIF3E/EXOSC3/RPLP0/RPL37/RPL7/RPL27/RPS11/RPS2/RPL18A/RPL22/DCP1B	27
GO_REGULATION_OF_SYSTEM_PROCESS	GO_REGULATION_OF_SYSTEM_PROCESS	57/966	491/12277	0.00184651	0.0473062	TRDN/CRHR1/NOS3/HSPB7/KCNMA1/MLIP/CACNB1/RYR1/ATP5PF/TMEM38A/CACNG1/CNN1/MEF2A/FXYD1/RNF207/PRKAG3/ATP2A1/SLC8A3/TMEM38B/ADIPOQ/ATP1B3/ATP1A2/SCN1B/SLC25A12/GJA1/TNNT1/SNTA1/FKBP1B/SETD3/BVES/ANXA6/MTG2/TNNC1/CACNA1S/ACTN3/GLRX3/BIN1/MYL3/ATP1A1/IGFBP5/SMTNL1/TACR1/CSRP3/MYOCD/PEBP1/GUCY1A1/RYR3/ASPH/MSTN/DES/SOD1/TNNI2/TNNI1/CTDP1/PLN/RNF10/CAMK2G	57
GO_CELLULAR_CARBOHYDRATE_CATABOLIC_PROCESS	GO_CELLULAR_CARBOHYDRATE_CATABOLIC_PROCESS	9/966	37/12277	0.00185017	0.0473062	PHKA2/PHKG1/PGM2/PYGM/GK/TPI1/PPP1CB/AGL/PGM1	9
GO_MITOCHONDRIAL_RESPIRATORY_CHAIN_COMPLEX_IV_ASSEMBLY	GO_MITOCHONDRIAL_RESPIRATORY_CHAIN_COMPLEX_IV_ASSEMBLY	6/966	18/12277	0.0019015	0.0482024	COX17/TIMM21/PET100/COX14/OXA1L/SURF1	6
GO_REGULATION_OF_ATPASE_ACTIVITY	GO_REGULATION_OF_ATPASE_ACTIVITY	13/966	67/12277	0.00191105	0.0482024	DNAJB6/TPM2/ATP5IF1/DNAJB4/DNAJC19/GABARAPL2/ATP1B3/DYNLL2/TNNC1/MYL3/OXA1L/PLN/DNAJA1	13
GO_ORGANIC_ACID_BIOSYNTHETIC_PROCESS	GO_ORGANIC_ACID_BIOSYNTHETIC_PROCESS	32/966	238/12277	0.00194911	0.0488325	TECRL/PRKAG2/TECR/PRKAB1/GOT2/NDUFAB1/PYCR2/SUCLA2/MGST3/CYP39A1/PRKAA2/ACOT11/WDTC1/PRKAG3/PRKAB2/APIP/ADIPOQ/SLC25A12/ACCS/ACADVL/SCP2/CYP46A1/UPB1/HACD1/CBR4/PDK4/ACACB/DECR2/GPX4/PARK7/SEPHS2/ACADL	32
GO_GLUCAN_METABOLIC_PROCESS	GO_GLUCAN_METABOLIC_PROCESS	12/966	60/12277	0.00215532	0.0536386	PRKAG2/PHKA2/PHKG1/PGM2/PRKAG3/PPP1R1A/PYGM/PPP1R3A/UGP2/PPP1CB/AGL/PGM1	12
GO_STRIATED_MUSCLE_ADAPTATION	GO_STRIATED_MUSCLE_ADAPTATION	10/966	45/12277	0.00218631	0.0540495	MLIP/MYOZ1/MYOC/TNNT1/TNNC1/ACTN3/IGFBP5/MSTN/TNNI1/CAMK2G	10
GO_MULTICELLULAR_ORGANISMAL_SIGNALING	GO_MULTICELLULAR_ORGANISMAL_SIGNALING	24/966	164/12277	0.00225074	0.0550941	TRDN/ANK3/CACNB1/RYR1/CACNG1/MEF2A/FXYD1/RNF207/CNTNAP2/ATP2A1/SLC8A3/ATP1B3/ATP1A2/SCN1B/CHRNA1/GJA1/FKBP1B/CACNA1S/BIN1/ATP1A1/RYR3/ASPH/SOD1/PLN	24
GO_SKELETAL_MUSCLE_CONTRACTION	GO_SKELETAL_MUSCLE_CONTRACTION	9/966	38/12277	0.00225808	0.0550941	ATP2A1/SLC8A3/CHRND/CHRNA1/TNNT1/TNNC1/ACTN3/TNNI2/JSRP1	9
GO_CELLULAR_DETOXIFICATION	GO_CELLULAR_DETOXIFICATION	15/966	85/12277	0.00239583	0.0580756	NOS3/NNT/MGST3/ESD/SOD2/PRDX3/GSTK1/CCS/AKR1B10/PRDX5/SOD1/HBA1/GPX4/PARK7/PRDX2	15
GO_POLYSACCHARIDE_CATABOLIC_PROCESS	GO_POLYSACCHARIDE_CATABOLIC_PROCESS	7/966	25/12277	0.00249067	0.059985	PHKA2/PHKG1/PGM2/PYGM/PPP1CB/AGL/PGM1	7
GO_MUSCLE_TISSUE_DEVELOPMENT	GO_MUSCLE_TISSUE_DEVELOPMENT	42/966	342/12277	0.00254677	0.060943	XIRP2/MYL6/SEMA3C/MTM1/RYR1/NEB/LMOD3/MYBPC2/YBX3/SMYD1/CBY1/NDUFV2/MEF2A/UQCC2/MYOZ1/KLHL41/SGCG/CHRND/MYO18B/CHRNA1/ARNTL/PTCD2/CFL2/GPCPD1/MAPK1/BVES/OSR1/TNNC1/ACTN3/KLHL40/MYL3/NEBL/IGFBP5/NRAP/CSRP3/MYOCD/MSTN/TNNI1/CTDP1/PLN/MYLPF/SGCB	42
GO_INTRACELLULAR_PROTEIN_TRANSMEMBRANE_TRANSPORT	GO_INTRACELLULAR_PROTEIN_TRANSMEMBRANE_TRANSPORT	10/966	46/12277	0.00260052	0.0618327	RTN2/TIMM50/DNAJC19/ROMO1/ZFAND2B/TIMM21/TIMM17B/TIMM44/TOMM20/PEX14	10
GO_ESTABLISHMENT_OF_PROTEIN_LOCALIZATION_TO_MEMBRANE	GO_ESTABLISHMENT_OF_PROTEIN_LOCALIZATION_TO_MEMBRANE	36/966	282/12277	0.00262299	0.0619723	SNAP47/ANK3/RPS21/PEX19/RPL17/NDUFA13/RPL3/RPL35/RPS8/RPS18/RPS15A/RPL23/RPS20/RPS23/RPL32/SGTB/ROMO1/ZFAND2B/RPL29/CLIP1/AGK/TIMM10/REEP1/RPLP0/RPL37/OXA1L/RPL7/RPL27/RPS11/RPS2/RPL18A/RPL22/SCRIB/RTP3/SAMM50/MFF	36
GO_ANTIBIOTIC_CATABOLIC_PROCESS	GO_ANTIBIOTIC_CATABOLIC_PROCESS	8/966	32/12277	0.00272963	0.0636856	NNT/ESD/PRDX3/AKR1B10/PRDX5/ALDH2/HBA1/PRDX2	8
GO_PROTEIN_TRANSMEMBRANE_IMPORT_INTO_INTRACELLULAR_ORGANELLE	GO_PROTEIN_TRANSMEMBRANE_IMPORT_INTO_INTRACELLULAR_ORGANELLE	8/966	32/12277	0.00272963	0.0636856	TIMM50/DNAJC19/ROMO1/TIMM21/TIMM17B/TIMM44/TOMM20/PEX14	8
GO_ACTOMYOSIN_STRUCTURE_ORGANIZATION	GO_ACTOMYOSIN_STRUCTURE_ORGANIZATION	25/966	177/12277	0.00300848	0.0697485	LDB3/PIK3R1/NEB/LMOD3/MYBPC2/CNN1/RGCC/MEF2A/CAPN3/TESK1/MYOZ1/LMOD2/KLHL41/MYO18A/MYOC/FRMD6/TMOD4/MYPN/MKKS/TNNT1/CFL2/NEBL/NRAP/CSRP3/FRMD5	25
GO_DETOXIFICATION	GO_DETOXIFICATION	15/966	87/12277	0.00302686	0.0697485	NOS3/NNT/MGST3/ESD/SOD2/PRDX3/GSTK1/CCS/AKR1B10/PRDX5/SOD1/HBA1/GPX4/PARK7/PRDX2	15
GO_QUINONE_BIOSYNTHETIC_PROCESS	GO_QUINONE_BIOSYNTHETIC_PROCESS	5/966	14/12277	0.00327449	0.0749918	COQ7/COQ3/COQ4/PDSS2/NDUFA9	5
GO_MITOCHONDRIAL_CALCIUM_ION_HOMEOSTASIS	GO_MITOCHONDRIAL_CALCIUM_ION_HOMEOSTASIS	6/966	20/12277	0.00346519	0.0788753	MCUR1/SMDT1/ATP2A1/SLC8A3/MCUB/ANXA6	6
GO_MULTICELLULAR_ORGANISMAL_MOVEMENT	GO_MULTICELLULAR_ORGANISMAL_MOVEMENT	10/966	48/12277	0.00361649	0.0818203	ATP2A1/SLC8A3/CHRND/CHRNA1/TNNT1/HIPK2/TNNC1/ACTN3/TNNI2/JSRP1	10
GO_CELLULAR_KETONE_METABOLIC_PROCESS	GO_CELLULAR_KETONE_METABOLIC_PROCESS	23/966	161/12277	0.00374502	0.0842179	PRKAG2/GOT2/FABP3/PSME4/COQ7/COQ3/COQ4/ADIPOQ/TPI1/GPI/ACADVL/PDSS2/CYP46A1/NDUFA9/AKR1B10/CBR4/PDK4/PSME2/PDK2/ACACB/GPD1/PARK7/ACADL	23
GO_TRANSMEMBRANE_TRANSPORT	GO_TRANSMEMBRANE_TRANSPORT	124/966	1256/12277	0.0039332	0.0879201	TRDN/RTN2/CRHR1/UCP2/NDUFA4L2/PRKAG2/ANK3/KCNMA1/PIK3R1/SLC38A3/GLRA2/CACNB1/CRBN/RYR1/TSC22D3/PEX19/ABCC5/NNT/COX4I1/COX5B/ATP5F1C/ATP5MC3/ATP5PF/SLC25A3/COX7C/COX7B/COX7A1/TMEM38A/CACNG1/COX17/MCUR1/VDAC1/WWP1/ABCC1/MEF2A/HSPA8/CAPN3/MRPL18/VDAC2/TIMM50/PRKAA2/SLC25A19/PSME4/KCNRG/SMDT1/ATOX1/FXYD1/DNAJC19/NDUFS7/COX7A2/MPC1/ATP5PO/COX7A2L/ROMO1/RNF207/ATP2A1/SLC8A3/PICALM/TMEM38B/CUL5/CHRND/DN…	124
GO_CELLULAR_LIPID_CATABOLIC_PROCESS	GO_CELLULAR_LIPID_CATABOLIC_PROCESS	25/966	181/12277	0.0040575	0.0901585	FAAH/ECHS1/GCDH/FABP3/MCEE/ACAT1/ACADS/ETFDH/HACL1/ADIPOQ/HIBCH/ECH1/ETFB/GPCPD1/HADH/ACADVL/PHYH/SCP2/CPT1B/AKR1B10/CRAT/GLYATL2/ACACB/DECR2/ACADL	25
GO_CELLULAR_CARBOHYDRATE_METABOLIC_PROCESS	GO_CELLULAR_CARBOHYDRATE_METABOLIC_PROCESS	28/966	211/12277	0.00435191	0.0950807	PRKAG2/PHKA2/PFKFB4/PHKG1/PGM2/FBP2/COQ3/PRKAG3/PPP1R1A/ADIPOQ/SLC25A12/PYGM/PPP1R3A/UGP2/GK/TPI1/P2RY1/ACTN3/IGFBP5/PDK4/PPP1CB/PDK2/LCMT1/ACACB/CBFA2T3/COX11/AGL/PGM1	28
GO_CELLULAR_COMPONENT_ASSEMBLY_INVOLVED_IN_MORPHOGENESIS	GO_CELLULAR_COMPONENT_ASSEMBLY_INVOLVED_IN_MORPHOGENESIS	16/966	99/12277	0.00436102	0.0950807	LDB3/NEB/LMOD3/MYBPC2/MEF2A/CAPN3/MYOZ1/LMOD2/KLHL41/TMOD4/MYPN/TNNT1/CFL2/NEBL/NRAP/CSRP3	16
GO_SULFUR_COMPOUND_METABOLIC_PROCESS	GO_SULFUR_COMPOUND_METABOLIC_PROCESS	23/966	163/12277	0.00437454	0.0950807	ACOT13/MCEE/SUCLA2/SUCLG1/DLD/SLC25A19/ACOT11/GSTK1/APIP/OGDH/PEMT/NFS1/ISCA1/DLST/NFU1/NUBPL/GLRX3/SOD1/ACACB/GPX4/PARK7/CIAO2B/ISCU	23
GO_MUSCLE_CELL_DIFFERENTIATION	GO_MUSCLE_CELL_DIFFERENTIATION	37/966	301/12277	0.00438089	0.0950807	LDB3/RYR1/NEB/LMOD3/MYBPC2/SMYD1/CBY1/BNIP2/PDCD4/MEF2A/CAPN3/SOD2/DNMT1/MYOZ1/LMOD2/KLHL41/SYNE1/MYO18B/TMOD4/MYPN/PTCD2/TNNT1/CFL2/SETD3/TRIM72/FOXO4/BVES/TRIM54/KLHL40/BIN1/NEBL/IGFBP5/NRAP/CSRP3/MYOCD/CTDP1/SGCB	37
GO_MONOCARBOXYLIC_ACID_BIOSYNTHETIC_PROCESS	GO_MONOCARBOXYLIC_ACID_BIOSYNTHETIC_PROCESS	22/966	154/12277	0.00451821	0.0969337	TECRL/PRKAG2/TECR/PRKAB1/NDUFAB1/CYP39A1/PRKAA2/WDTC1/PRKAG3/PRKAB2/ADIPOQ/ACADVL/SCP2/CYP46A1/HACD1/CBR4/PDK4/ACACB/DECR2/GPX4/PARK7/ACADL	22
GO_SKELETAL_MUSCLE_ORGAN_DEVELOPMENT	GO_SKELETAL_MUSCLE_ORGAN_DEVELOPMENT	22/966	154/12277	0.00451821	0.0969337	MYL6/MTM1/RYR1/LMOD3/YBX3/SMYD1/UQCC2/MYOZ1/KLHL41/CHRND/CHRNA1/ARNTL/CFL2/GPCPD1/BVES/ACTN3/KLHL40/MYL3/CSRP3/MYOCD/MSTN/MYLPF	22
GO_MITOCHONDRION_DISTRIBUTION	GO_MITOCHONDRION_DISTRIBUTION	5/966	15/12277	0.00459709	0.0980626	MTM1/MSTO1/TRAK1/MEF2A/SYNJ2BP	5
GO_GLUCOSE_METABOLIC_PROCESS	GO_GLUCOSE_METABOLIC_PROCESS	16/966	100/12277	0.00482316	0.1023	PGM2/PDHB/WDTC1/ADIPOQ/SLC25A12/OMA1/DLAT/IGFBP5/PDK4/PPP1CB/PDK2/PDHA1/LCMT1/ACACB/COX11/PGM1	16
GO_CYTOPLASMIC_TRANSLATIONAL_INITIATION	GO_CYTOPLASMIC_TRANSLATIONAL_INITIATION	7/966	28/12277	0.00498611	0.104568	EIF3M/EIF3F/EIF4B/EIF3L/EIF4H/EIF3E/EIF2S3	7
GO_PYRIMIDINE_CONTAINING_COMPOUND_CATABOLIC_PROCESS	GO_PYRIMIDINE_CONTAINING_COMPOUND_CATABOLIC_PROCESS	7/966	28/12277	0.00498611	0.104568	DUT/ENTPD4/NT5C3A/ALDH6A1/UPB1/NT5C1A/NTHL1	7
GO_FATTY_ACID_BIOSYNTHETIC_PROCESS	GO_FATTY_ACID_BIOSYNTHETIC_PROCESS	18/966	119/12277	0.00533708	0.111217	TECRL/PRKAG2/TECR/PRKAB1/NDUFAB1/PRKAA2/WDTC1/PRKAG3/PRKAB2/ADIPOQ/ACADVL/HACD1/CBR4/PDK4/ACACB/DECR2/GPX4/ACADL	18
GO_COFACTOR_CATABOLIC_PROCESS	GO_COFACTOR_CATABOLIC_PROCESS	9/966	43/12277	0.00548188	0.111217	BLVRA/NNT/ACAT1/PRDX3/VCP/PRDX5/HBA1/NUDT17/PRDX2	9
GO_SARCOMERE_ORGANIZATION	GO_SARCOMERE_ORGANIZATION	9/966	43/12277	0.00548188	0.111217	LDB3/MYBPC2/CAPN3/MYOZ1/LMOD2/KLHL41/MYPN/TNNT1/CFL2	9
GO_FATTY_ACID_TRANSMEMBRANE_TRANSPORT	GO_FATTY_ACID_TRANSMEMBRANE_TRANSPORT	5/966	16/12277	0.0062593	0.124287	PRKAG2/PRKAA2/PRKAB2/CPT1B/ACACB	5
GO_REGULATION_OF_CARDIAC_MUSCLE_CONTRACTION_BY_REGULATION_OF_THE_RELEASE_OF_SEQUESTERED_CALCIUM_ION	GO_REGULATION_OF_CARDIAC_MUSCLE_CONTRACTION_BY_REGULATION_OF_THE_RELEASE_OF_SEQUESTERED_CALCIUM_ION	5/966	16/12277	0.0062593	0.124287	TMEM38A/TMEM38B/ATP1A2/FKBP1B/PLN	5
GO_RESPONSE_TO_CAFFEINE	GO_RESPONSE_TO_CAFFEINE	5/966	16/12277	0.0062593	0.124287	RYR1/TMEM38A/TMEM38B/CACNA1S/RYR3	5
GO_RRNA_CONTAINING_RIBONUCLEOPROTEIN_COMPLEX_EXPORT_FROM_NUCLEUS	GO_RRNA_CONTAINING_RIBONUCLEOPROTEIN_COMPLEX_EXPORT_FROM_NUCLEUS	5/966	16/12277	0.0062593	0.124287	ZNF593/SDAD1/BCCIP/LTV1/ABCE1	5
GO_NEGATIVE_REGULATION_OF_COLD_INDUCED_THERMOGENESIS	GO_NEGATIVE_REGULATION_OF_COLD_INDUCED_THERMOGENESIS	9/966	44/12277	0.00642174	0.126838	ACOT13/ACOT11/ADIPOQ/ARNTL/RHEB/ARRDC3/ACTN3/PCTP/ALDH1A1	9
GO_INTRACELLULAR_TRANSPORT	GO_INTRACELLULAR_TRANSPORT	151/966	1590/12277	0.00650143	0.127736	ERC2/RTN2/CRHR1/HSPB1/DNAJC27/SNAP47/TBC1D17/PRKAG2/ANK3/PIK3R1/RAB12/MTM1/NEMF/RPS21/TOM1/PEX19/COX5B/ATP5IF1/RPL17/NDUFA13/RPL3/ATP5F1C/ATP5MC3/RPL35/RPS8/RPS18/ATP5PF/RPS15A/RPL23/RPS20/RPS23/RPL32/NSG2/WDR34/FABP3/DMAP1/CRYAB/TRAPPC11/TRAK1/HSPA8/CD59/SRSF7/TIMM50/PRKAA2/SGTB/DNAJC19/SNF8/HACL1/KPNA6/HTRA2/ZNF593/ATP5PO/SDAD1/RAMP1/ROMO1/UQCRC2/TRAPPC2L/GSTK1/PICALM/SH3TC2/DNAJC30/PRKAB2/ZFAN…	151
GO_REGULATION_OF_STRIATED_MUSCLE_CONTRACTION	GO_REGULATION_OF_STRIATED_MUSCLE_CONTRACTION	13/966	77/12277	0.00668241	0.130604	TMEM38A/RNF207/ATP2A1/SLC8A3/TMEM38B/ATP1A2/FKBP1B/ACTN3/BIN1/MYL3/ATP1A1/TNNI1/PLN	13
GO_TEMPERATURE_HOMEOSTASIS	GO_TEMPERATURE_HOMEOSTASIS	21/966	150/12277	0.00687989	0.133764	OGT/UCP2/ACOT13/PRKAB1/ACOT11/PRKAB2/ESRRG/ADIPOQ/PEMT/GJA1/ARNTL/RHEB/ARRDC3/HADH/OMA1/ACADVL/FH/ACTN3/PCTP/ALDH1A1/ACADL	21
GO_ENERGY_RESERVE_METABOLIC_PROCESS	GO_ENERGY_RESERVE_METABOLIC_PROCESS	12/966	69/12277	0.00707734	0.13689	PRKAG2/PHKA2/PHKG1/PGM2/PRKAG3/PPP1R1A/PYGM/PPP1R3A/UGP2/PPP1CB/AGL/PGM1	12
GO_RESPONSE_TO_OXIDATIVE_STRESS	GO_RESPONSE_TO_OXIDATIVE_STRESS	43/966	373/12277	0.00716987	0.137965	NOS3/HSPB1/UCP2/NDUFB4/PYCR2/CRYAB/PON2/CYCS/PRKAA2/SOD2/PRDX3/ATOX1/ETFDH/RWDD1/HTRA2/ROMO1/MCTP1/ADIPOQ/ARNTL/FKBP1B/NDUFS8/MAPK1/CCS/NDUFA6/FBXO7/NDUFS2/PRDX5/MSRB3/NR4A2/PEBP1/LDHA/UCP3/SOD1/HBA1/OXR1/PDK2/NDUFA12/STK25/AIFM1/MGMT/GPX4/PARK7/PRDX2	43
GO_CARDIAC_MYOFIBRIL_ASSEMBLY	GO_CARDIAC_MYOFIBRIL_ASSEMBLY	6/966	23/12277	0.00736571	0.13925	NEB/MYBPC2/MEF2A/NEBL/NRAP/CSRP3	6
GO_CELL_COMMUNICATION_BY_ELECTRICAL_COUPLING	GO_CELL_COMMUNICATION_BY_ELECTRICAL_COUPLING	6/966	23/12277	0.00736571	0.13925	TRDN/ANK3/ATP1A2/GJA1/FKBP1B/ATP1A1	6
GO_PEPTIDYL_ARGININE_MODIFICATION	GO_PEPTIDYL_ARGININE_MODIFICATION	6/966	23/12277	0.00736571	0.13925	ART1/PRMT1/PRMT2/NDUFAF7/NDUFAF5/PARK7	6
GO_MUSCLE_FIBER_DEVELOPMENT	GO_MUSCLE_FIBER_DEVELOPMENT	11/966	61/12277	0.0073859	0.13925	RYR1/NEB/LMOD3/MYBPC2/KLHL41/MYO18B/PTCD2/KLHL40/NEBL/NRAP/SGCB	11
GO_MONOSACCHARIDE_METABOLIC_PROCESS	GO_MONOSACCHARIDE_METABOLIC_PROCESS	19/966	133/12277	0.00796333	0.149382	PFKFB4/PGM2/PDHB/FBP2/ALDOA/WDTC1/ADIPOQ/SLC25A12/OMA1/DLAT/IGFBP5/PDK4/PPP1CB/PDK2/PDHA1/LCMT1/ACACB/COX11/PGM1	19
GO_REGULATION_OF_INSULIN_LIKE_GROWTH_FACTOR_RECEPTOR_SIGNALING_PATHWAY	GO_REGULATION_OF_INSULIN_LIKE_GROWTH_FACTOR_RECEPTOR_SIGNALING_PATHWAY	5/966	17/12277	0.00830187	0.154176	CILP/ZFAND2B/TRIM72/IGFBP5/IGFBP6	5
GO_STRESS_GRANULE_ASSEMBLY	GO_STRESS_GRANULE_ASSEMBLY	5/966	17/12277	0.00830187	0.154176	RPS23/CIRBP/PRKAA2/STYXL1/G3BP1	5
GO_REGULATION_OF_FATTY_ACID_BIOSYNTHETIC_PROCESS	GO_REGULATION_OF_FATTY_ACID_BIOSYNTHETIC_PROCESS	8/966	38/12277	0.00834275	0.154176	PRKAG2/PRKAA2/WDTC1/PRKAB2/ADIPOQ/ACADVL/PDK4/ACADL	8
GO_REGULATION_OF_SKELETAL_MUSCLE_TISSUE_DEVELOPMENT	GO_REGULATION_OF_SKELETAL_MUSCLE_TISSUE_DEVELOPMENT	9/966	46/12277	0.00866765	0.159391	MTM1/LMOD3/YBX3/UQCC2/KLHL41/ARNTL/ACTN3/MYOCD/MSTN	9
GO_CELLULAR_METABOLIC_COMPOUND_SALVAGE	GO_CELLULAR_METABOLIC_COMPOUND_SALVAGE	7/966	31/12277	0.00900832	0.164844	HDDC2/PUDP/APIP/AMPD1/UCK1/PDXK/ADK	7
GO_PROTEIN_LOCALIZATION_TO_ORGANELLE	GO_PROTEIN_LOCALIZATION_TO_ORGANELLE	81/966	796/12277	0.00913252	0.165556	PIK3R1/DNAJB6/RPS21/PEX19/PINX1/RTN4/ATP5IF1/RPL17/NDUFA13/RPL3/RPL35/RPS8/RPS18/RPS15A/RPL23/RPS20/RPS23/RPL32/DMAP1/HSPA8/PPHLN1/IQSEC2/TIMM50/SGTB/DNAJC19/SNF8/HACL1/KPNA6/HTRA2/ROMO1/UQCRC2/GSTK1/SYNE1/ZFAND2B/BBIP1/BCAP29/KIAA0753/YBX1/KPTN/ECH1/RPL29/TIMM21/TIMM17B/MAPK1/PHYH/TERF2IP/SCP2/AGK/TIMM44/FBXO7/TIMM10/CCT6A/GOLGB1/CRAT/CSRP3/KPNA1/CCT5/RPLP0/RPL37/OXA1L/MGARP/TOMM20/RPL7/RPL27/RP…	81
GO_CELLULAR_RESPONSE_TO_OXYGEN_RADICAL	GO_CELLULAR_RESPONSE_TO_OXYGEN_RADICAL	6/966	24/12277	0.00918029	0.165556	NOS3/SOD2/CCS/SOD1/PARK7/PRDX2	6
GO_NEGATIVE_REGULATION_OF_MUSCLE_CONTRACTION	GO_NEGATIVE_REGULATION_OF_MUSCLE_CONTRACTION	6/966	24/12277	0.00918029	0.165556	KCNMA1/ATP1A2/TNNT1/BIN1/GUCY1A1/SOD1	6
GO_ATP_METABOLIC_PROCESS	GO_ATP_METABOLIC_PROCESS	8/966	39/12277	0.00979008	0.174863	ATP5IF1/HSPA8/MYH4/VCP/ATP1A2/AK2/AK1/PARG	8
GO_REGULATION_OF_FATTY_ACID_METABOLIC_PROCESS	GO_REGULATION_OF_FATTY_ACID_METABOLIC_PROCESS	8/966	39/12277	0.00979008	0.174863	PRKAG2/FABP3/ADIPOQ/ACADVL/PDK4/PDK2/ACACB/ACADL	8
GO_PROTEIN_HOMOOLIGOMERIZATION	GO_PROTEIN_HOMOOLIGOMERIZATION	34/966	286/12277	0.0100924	0.179405	CRBN/RYR1/PRMT1/ACOT13/ATP5IF1/TMEM38A/CBY1/CRYAB/TAF10/ACAT1/SOD2/KCNRG/HTRA2/KCTD2/ALDOA/VCP/APIP/ADIPOQ/PKM/TRIM72/ANXA6/THG1L/TRMT61B/UPB1/RYR3/RIOK3/CBR4/PEX14/PLN/KCNS1/ACACB/MFF/ACADL/TMEM120A	34
GO_MUSCLE_ADAPTATION	GO_MUSCLE_ADAPTATION	15/966	99/12277	0.0102789	0.181854	NOS3/MLIP/MEF2A/MYOZ1/PRKAG3/MYOC/TNNT1/TNNC1/ACTN3/GLRX3/IGFBP5/MSTN/TNNI1/CTDP1/CAMK2G	15
GO_ORGANIC_CYCLIC_COMPOUND_CATABOLIC_PROCESS	GO_ORGANIC_CYCLIC_COMPOUND_CATABOLIC_PROCESS	56/966	522/12277	0.0104496	0.184002	HSPB1/BLVRA/DUT/HMGB2/RPS21/PPP2CA/YBX3/CSDE1/FXR1/RPL17/RPL3/RPL35/RPS8/RPS18/RPS15A/RPL23/RPS20/RPS23/RPL32/CIRBP/CYP39A1/HSPA8/TNRC6B/ENTPD4/ACAT1/PSME4/ADPRM/PELO/VCP/FXR2/YBX1/NT5C3A/RPL29/RBM10/ALDH6A1/EIF3E/EXOSC3/CYP46A1/UPB1/NT5C1A/KPNA1/RPLP0/RPL37/RPL7/RPL27/RPS11/RPS2/RPL18A/CSDC2/PSME2/RPL22/NTHL1/PABPC4/DCP1B/AIFM1/NUDT17	56
GO_REGULATION_OF_SKELETAL_MUSCLE_CELL_DIFFERENTIATION	GO_REGULATION_OF_SKELETAL_MUSCLE_CELL_DIFFERENTIATION	5/966	18/12277	0.0107635	0.18864	UQCC2/KLHL41/ARNTL/MYOCD/MSTN	5
GO_MITOCHONDRION_LOCALIZATION	GO_MITOCHONDRION_LOCALIZATION	8/966	40/12277	0.0114159	0.196386	MTM1/MSTO1/TRAK1/MEF2A/ATP2A1/SYNJ2BP/MGARP/UXT	8
GO_THIOESTER_METABOLIC_PROCESS	GO_THIOESTER_METABOLIC_PROCESS	8/966	40/12277	0.0114159	0.196386	ACOT13/MCEE/SUCLA2/SUCLG1/ACOT11/OGDH/DLST/ACACB	8
GO_ACTIN_FILAMENT_BASED_PROCESS	GO_ACTIN_FILAMENT_BASED_PROCESS	68/966	660/12277	0.0124535	0.213253	LDB3/XIRP2/XIRP1/MYL6/PIK3R1/PDLIM3/FGD3/NEB/LMOD3/PDLIM7/DNAJB6/MYBPC2/TPM2/FLII/CNN1/ACTR3B/RGCC/MEF2A/CAPN3/IQSEC2/TESK1/ALDOA/ARPC5L/SDAD1/MYOZ1/LMOD2/KLHL41/RNF207/MYO18A/MYH4/MYOC/FRMD6/ATP1A2/SCN1B/CDK10/TMOD4/GJA1/MYPN/KPTN/MKKS/TNNT1/SNTA1/TNXB/CFL2/SETD3/PHPT1/SMTNL2/DTNBP1/TNNC1/ACTN3/BIN1/MYL3/NEBL/ATP1A1/SMTNL1/NRAP/CSRP3/AMOTL1/TPM3/DES/CAPZA2/TNNI2/ACTR3/TNNI1/PLN/FRMD5/SYNPO2/ARF6	68
GO_SULFUR_COMPOUND_BIOSYNTHETIC_PROCESS	GO_SULFUR_COMPOUND_BIOSYNTHETIC_PROCESS	20/966	149/12277	0.0128572	0.219159	TECR/GCDH/MGST3/ESD/DLD/PDHB/ACAT1/PDHX/MPC1/GSTK1/MPC2/HAGH/DLAT/ST3GAL6/HACD1/CBR4/PDK4/PDK2/PDHA1/ACACB	20
GO_STRIATED_MUSCLE_CELL_DIFFERENTIATION	GO_STRIATED_MUSCLE_CELL_DIFFERENTIATION	28/966	229/12277	0.012958	0.219874	LDB3/RYR1/NEB/LMOD3/MYBPC2/SMYD1/CBY1/MEF2A/CAPN3/MYOZ1/LMOD2/KLHL41/MYO18B/TMOD4/MYPN/PTCD2/TNNT1/CFL2/TRIM72/BVES/KLHL40/NEBL/IGFBP5/NRAP/CSRP3/MYOCD/CTDP1/SGCB	28
GO_NEGATIVE_REGULATION_OF_UBIQUITIN_DEPENDENT_PROTEIN_CATABOLIC_PROCESS	GO_NEGATIVE_REGULATION_OF_UBIQUITIN_DEPENDENT_PROTEIN_CATABOLIC_PROCESS	8/966	41/12277	0.0132324	0.223513	OGT/MTM1/HSP90AB1/RPL23/TRIM39/HIPK2/KLHL40/PARK7	8
GO_CATION_TRANSPORT	GO_CATION_TRANSPORT	89/966	901/12277	0.0136785	0.227987	TRDN/CRHR1/NOS3/HOXA3/UCP2/NDUFA4L2/ANK3/KCNMA1/SLC38A3/CACNB1/RYR1/NNT/COX4I1/COX5B/CDKN1B/ATP5F1C/ATP5MC3/ATP5PF/SLC25A3/COX7C/COX7B/COX7A1/TMEM38A/CACNG1/COX17/MCUR1/VDAC1/CAPN3/SLC25A19/KCNRG/SMDT1/ATOX1/FXYD1/NDUFS7/COX7A2/ATP5PO/RAMP1/COX7A2L/RNF207/ATP2A1/SLC8A3/PICALM/TMEM38B/CUL5/CHRND/DNAJC30/COX8A/NIPSNAP2/TESC/ATP5MC2/ATP1B3/ATP1A2/SCN1B/CHRNA1/MCUB/DHRS7C/COX6C/NDUFA4/COX6B1/SNTA1/FK…	89
GO_CELL_COMMUNICATION_BY_ELECTRICAL_COUPLING_INVOLVED_IN_CARDIAC_CONDUCTION	GO_CELL_COMMUNICATION_BY_ELECTRICAL_COUPLING_INVOLVED_IN_CARDIAC_CONDUCTION	5/966	19/12277	0.0136804	0.227987	TRDN/ATP1A2/GJA1/FKBP1B/ATP1A1	5
GO_MITOCHONDRION_MORPHOGENESIS	GO_MITOCHONDRION_MORPHOGENESIS	5/966	19/12277	0.0136804	0.227987	MTM1/POLDIP2/NUBPL/NDUFS6/MFF	5
GO_LIPID_MODIFICATION	GO_LIPID_MODIFICATION	26/966	210/12277	0.0139792	0.23193	PRKAG2/PIK3R1/MTM1/ECHS1/GCDH/FABP3/ACAT1/ACADS/ETFDH/HACL1/LCAT/ADIPOQ/HIBCH/ECH1/ETFB/HADH/ACADVL/PHYH/SCP2/CPT1B/AGK/CRAT/PDK4/ACACB/DECR2/ACADL	26
GO_CIRCULATORY_SYSTEM_PROCESS	GO_CIRCULATORY_SYSTEM_PROCESS	48/966	444/12277	0.0148473	0.245243	TRDN/NOS3/HSPB7/KCNMA1/CACNB1/RYR1/ATP5PF/TMEM38A/CACNG1/MEF2A/CTNNBIP1/SOD2/FXYD1/RNF207/ATP2A1/SLC8A3/SGCG/TMEM38B/ADIPOQ/ATP1B3/ATP1A2/SCN1B/GJA1/MKKS/CXCR2/TNNT1/SNTA1/FKBP1B/NTS/BVES/PTP4A3/P2RY1/TNNC1/CACNA1S/GLRX3/BIN1/MYL3/ATP1A1/SMTNL1/CSRP3/PEBP1/GUCY1A1/RYR3/ASPH/DES/SOD1/TNNI2/PLN	48
GO_REGULATION_OF_MUSCLE_ADAPTATION	GO_REGULATION_OF_MUSCLE_ADAPTATION	12/966	76/12277	0.0150533	0.247551	NOS3/MLIP/MEF2A/PRKAG3/TNNT1/TNNC1/ACTN3/GLRX3/IGFBP5/TNNI1/CTDP1/CAMK2G	12
GO_NUCLEOSIDE_MONOPHOSPHATE_BIOSYNTHETIC_PROCESS	GO_NUCLEOSIDE_MONOPHOSPHATE_BIOSYNTHETIC_PROCESS	8/966	42/12277	0.0152513	0.248605	DUT/HDDC2/ADSS/AMPD1/UCK1/UMPS/ADK/ADSSL1	8
GO_VASODILATION	GO_VASODILATION	6/966	27/12277	0.0165036	0.266701	NOS3/KCNMA1/SOD2/MKKS/GUCY1A1/SOD1	6
GO_RIBOSOME_ASSEMBLY	GO_RIBOSOME_ASSEMBLY	9/966	51/12277	0.0168508	0.271138	RPL3/MRPL11/MRPS2/SBDS/RPL3L/WDR18/MRPL22/ERAL1/RPLP0	9
GO_REGULATION_OF_CARDIAC_MUSCLE_CONTRACTION_BY_CALCIUM_ION_SIGNALING	GO_REGULATION_OF_CARDIAC_MUSCLE_CONTRACTION_BY_CALCIUM_ION_SIGNALING	5/966	20/12277	0.0170855	0.273735	TMEM38A/TMEM38B/ATP1A2/FKBP1B/PLN	5
GO_NEGATIVE_REGULATION_OF_SMOOTH_MUSCLE_CELL_PROLIFERATION	GO_NEGATIVE_REGULATION_OF_SMOOTH_MUSCLE_CELL_PROLIFERATION	8/966	43/12277	0.0174843	0.27833	CDKN1B/CNN1/PDCD4/CTNNBIP1/SOD2/ADIPOQ/IGFBP5/MYOCD	8
GO_INTRACELLULAR_LIPID_TRANSPORT	GO_INTRACELLULAR_LIPID_TRANSPORT	7/966	35/12277	0.0175214	0.27833	PRKAG2/FABP3/PRKAA2/PRKAB2/SCP2/CPT1B/ACACB	7
GO_CARBOHYDRATE_DERIVATIVE_METABOLIC_PROCESS	GO_CARBOHYDRATE_DERIVATIVE_METABOLIC_PROCESS	78/966	785/12277	0.0178096	0.281587	OGT/PRKAG2/DUT/ABCC5/PFKFB4/TECR/ACOT13/MUC5AC/COX5B/ATP5IF1/ATP5F1C/ATP5MC3/ATP5PF/GCDH/MCEE/SUCLA2/HDDC2/TRAK1/HSPA8/SUCLG1/DLD/ACOT11/PDHB/ACAT1/PUDP/PDHX/FBP2/PIGQ/MPC1/ATP5PO/ALDOA/RAMP1/MYH4/DNAJC30/VCP/ADSS/ATP5MC2/ATP1A2/AMPD1/SLC25A12/OGDH/PEMT/NT5C3A/AK2/UGP2/MPC2/GK/TPI1/GPI/PPCDC/AK1/UCK1/DLST/ATP5MF/DLAT/RXYLT1/UMPS/ST3GAL6/AKR1B10/NT5C1A/GUCY1A1/PARG/HACD1/PIGS/ATP5PD/ATP5MG/ATP5F1D…	78
GO_CARDIAC_MUSCLE_CONTRACTION	GO_CARDIAC_MUSCLE_CONTRACTION	16/966	115/12277	0.0178774	0.281587	TMEM38A/RNF207/TMEM38B/ATP1A2/SCN1B/GJA1/TNNT1/SNTA1/FKBP1B/TNNC1/BIN1/MYL3/ATP1A1/CSRP3/TNNI2/PLN	16
GO_ORGANELLE_DISASSEMBLY	GO_ORGANELLE_DISASSEMBLY	13/966	87/12277	0.0180609	0.283283	ATP5IF1/VDAC1/PELO/GABARAPL2/HTRA2/VCP/GABARAP/FBXO7/ATG9A/GFM2/MRRF/FUNDC1/PARK7	13
GO_PROTEIN_TETRAMERIZATION	GO_PROTEIN_TETRAMERIZATION	17/966	125/12277	0.0184141	0.287614	RYR1/ACOT13/ATP5IF1/CBY1/SOD2/ALDOA/APIP/PKM/THG1L/PDSS2/UPB1/RYR3/OXA1L/CBR4/PEX14/ACACB/ACADL	17
GO_RNA_CATABOLIC_PROCESS	GO_RNA_CATABOLIC_PROCESS	39/966	353/12277	0.0192249	0.299027	HSPB1/RPS21/PPP2CA/YBX3/CSDE1/FXR1/RPL17/RPL3/RPL35/RPS8/RPS18/RPS15A/RPL23/RPS20/RPS23/RPL32/CIRBP/HSPA8/TNRC6B/PSME4/PELO/FXR2/YBX1/RPL29/RBM10/EIF3E/EXOSC3/RPLP0/RPL37/RPL7/RPL27/RPS11/RPS2/RPL18A/CSDC2/PSME2/RPL22/PABPC4/DCP1B	39
GO_CARBOHYDRATE_DERIVATIVE_BIOSYNTHETIC_PROCESS	GO_CARBOHYDRATE_DERIVATIVE_BIOSYNTHETIC_PROCESS	57/966	551/12277	0.0194812	0.301757	OGT/PRKAG2/DUT/ABCC5/TECR/MUC5AC/COX5B/ATP5F1C/ATP5MC3/ATP5PF/GCDH/HDDC2/TRAK1/DLD/PDHB/ACAT1/PUDP/PDHX/PIGQ/MPC1/ATP5PO/ALDOA/RAMP1/DNAJC30/VCP/ADSS/ATP5MC2/AMPD1/SLC25A12/AK2/UGP2/MPC2/GK/TPI1/PPCDC/AK1/UCK1/ATP5MF/DLAT/RXYLT1/UMPS/ST3GAL6/GUCY1A1/HACD1/PIGS/ATP5PD/ATP5MG/ATP5F1D/CBR4/PDK4/PDK2/ADK/PDHA1/ACACB/ADSSL1/ATP5F1B/ATP5F1E	57
GO_REGULATION_OF_FATTY_ACID_OXIDATION	GO_REGULATION_OF_FATTY_ACID_OXIDATION	6/966	28/12277	0.0196447	0.301785	PRKAG2/FABP3/ACADVL/PDK4/ACACB/ACADL	6
GO_REGULATION_OF_NUCLEOTIDE_BIOSYNTHETIC_PROCESS	GO_REGULATION_OF_NUCLEOTIDE_BIOSYNTHETIC_PROCESS	6/966	28/12277	0.0196447	0.301785	NOS3/DNAJC30/VCP/SLC25A12/PDK4/PDK2	6
GO_REGULATION_OF_MITOCHONDRIAL_MEMBRANE_POTENTIAL	GO_REGULATION_OF_MITOCHONDRIAL_MEMBRANE_POTENTIAL	10/966	61/12277	0.0198112	0.301852	UCP2/NNT/ATP5IF1/PRDX3/VCP/MYOC/HEBP2/SOD1/MTLN/PARK7	10
GO_POSITIVE_REGULATION_OF_COLD_INDUCED_THERMOGENESIS	GO_POSITIVE_REGULATION_OF_COLD_INDUCED_THERMOGENESIS	12/966	79/12277	0.0200443	0.301852	OGT/UCP2/PRKAB1/PRKAB2/ESRRG/ADIPOQ/PEMT/GJA1/HADH/OMA1/FH/ACADL	12
GO_CARDIAC_CELL_DEVELOPMENT	GO_CARDIAC_CELL_DEVELOPMENT	11/966	70/12277	0.0201104	0.301852	NEB/MYBPC2/PDCD4/MEF2A/MYO18B/BVES/NEBL/NRAP/CSRP3/CTDP1/SGCB	11
GO_HYDROGEN_PEROXIDE_CATABOLIC_PROCESS	GO_HYDROGEN_PEROXIDE_CATABOLIC_PROCESS	5/966	21/12277	0.0210082	0.312444	NNT/PRDX3/PRDX5/HBA1/PRDX2	5
GO_NEGATIVE_REGULATION_OF_HEART_CONTRACTION	GO_NEGATIVE_REGULATION_OF_HEART_CONTRACTION	5/966	21/12277	0.0210082	0.312444	ATP1A2/FKBP1B/BIN1/ATP1A1/PLN	5
GO_NEGATIVE_REGULATION_OF_CALCIUM_ION_TRANSPORT	GO_NEGATIVE_REGULATION_OF_CALCIUM_ION_TRANSPORT	8/966	45/12277	0.0226372	0.33401	TRDN/CRHR1/NOS3/HOXA3/ATP1A2/FKBP1B/BIN1/PLN	8
GO_REGULATION_OF_VASCULAR_SMOOTH_MUSCLE_CELL_PROLIFERATION	GO_REGULATION_OF_VASCULAR_SMOOTH_MUSCLE_CELL_PROLIFERATION	8/966	45/12277	0.0226372	0.33401	CDKN1B/CNN1/PDCD4/SOD2/DNMT1/ADIPOQ/IGFBP5/MYOCD	8
GO_INSULIN_LIKE_GROWTH_FACTOR_RECEPTOR_SIGNALING_PATHWAY	GO_INSULIN_LIKE_GROWTH_FACTOR_RECEPTOR_SIGNALING_PATHWAY	6/966	29/12277	0.023169	0.340512	PIK3R1/CILP/ZFAND2B/TRIM72/IGFBP5/IGFBP6	6
GO_KETONE_BIOSYNTHETIC_PROCESS	GO_KETONE_BIOSYNTHETIC_PROCESS	7/966	37/12277	0.0234113	0.341385	COQ7/COQ3/COQ4/TPI1/GPI/PDSS2/NDUFA9	7
GO_NEGATIVE_REGULATION_OF_RESPONSE_TO_OXIDATIVE_STRESS	GO_NEGATIVE_REGULATION_OF_RESPONSE_TO_OXIDATIVE_STRESS	7/966	37/12277	0.0234113	0.341385	HSPB1/SOD2/HTRA2/MCTP1/FBXO7/OXR1/PARK7	7
GO_NEGATIVE_REGULATION_OF_PROTEIN_COMPLEX_ASSEMBLY	GO_NEGATIVE_REGULATION_OF_PROTEIN_COMPLEX_ASSEMBLY	15/966	110/12277	0.0252128	0.363216	CRBN/LMOD3/CRYAB/VDAC2/CTNNBIP1/STYXL1/LMOD2/DYRK1A/TMOD4/MKKS/CAPZA2/RIOK3/PEX14/LCMT1/PARK7	15
GO_ASPARTATE_FAMILY_AMINO_ACID_CATABOLIC_PROCESS	GO_ASPARTATE_FAMILY_AMINO_ACID_CATABOLIC_PROCESS	5/966	22/12277	0.0254738	0.363216	GOT2/GCDH/DLD/OGDH/DLST	5
GO_MITOCHONDRIAL_CALCIUM_ION_TRANSMEMBRANE_TRANSPORT	GO_MITOCHONDRIAL_CALCIUM_ION_TRANSMEMBRANE_TRANSPORT	5/966	22/12277	0.0254738	0.363216	MCUR1/VDAC1/SMDT1/SLC8A3/MCUB	5
GO_PURINE_NUCLEOSIDE_MONOPHOSPHATE_METABOLIC_PROCESS	GO_PURINE_NUCLEOSIDE_MONOPHOSPHATE_METABOLIC_PROCESS	5/966	22/12277	0.0254738	0.363216	ADSS/AMPD1/AK2/AK1/ADSSL1	5
GO_ASPARTATE_FAMILY_AMINO_ACID_METABOLIC_PROCESS	GO_ASPARTATE_FAMILY_AMINO_ACID_METABOLIC_PROCESS	8/966	46/12277	0.0255781	0.363216	GOT2/GCDH/DLD/APIP/ADSS/OGDH/DLST/ADSSL1	8
GO_GLYCOGEN_BIOSYNTHETIC_PROCESS	GO_GLYCOGEN_BIOSYNTHETIC_PROCESS	7/966	38/12277	0.0268139	0.375989	PHKG1/PGM2/PRKAG3/UGP2/PPP1CB/AGL/PGM1	7
GO_RIBOSOMAL_LARGE_SUBUNIT_BIOGENESIS	GO_RIBOSOMAL_LARGE_SUBUNIT_BIOGENESIS	10/966	64/12277	0.0269424	0.375989	RPL3/RPL35/MALSU1/MRPL11/SDAD1/RPL3L/WDR18/LTO1/RPLP0/RPL7	10
GO_NEGATIVE_REGULATION_OF_CALCIUM_ION_TRANSMEMBRANE_TRANSPORT	GO_NEGATIVE_REGULATION_OF_CALCIUM_ION_TRANSMEMBRANE_TRANSPORT	6/966	30/12277	0.0270938	0.375989	TRDN/CRHR1/ATP1A2/FKBP1B/BIN1/PLN	6
GO_REGULATION_OF_COFACTOR_METABOLIC_PROCESS	GO_REGULATION_OF_COFACTOR_METABOLIC_PROCESS	6/966	30/12277	0.0270938	0.375989	NNT/COQ3/PDK4/PDK2/TMEM14C/PRDX2	6
GO_REGULATION_OF_MITOCHONDRIAL_TRANSLATION	GO_REGULATION_OF_MITOCHONDRIAL_TRANSLATION	5/966	23/12277	0.0305039	0.418643	RMND1/UQCC2/MALSU1/NGRN/MTG2	5
GO_REGULATION_OF_OXIDATIVE_STRESS_INDUCED_INTRINSIC_APOPTOTIC_SIGNALING_PATHWAY	GO_REGULATION_OF_OXIDATIVE_STRESS_INDUCED_INTRINSIC_APOPTOTIC_SIGNALING_PATHWAY	5/966	23/12277	0.0305039	0.418643	HSPB1/SOD2/HTRA2/SOD1/PARK7	5
GO_VASCULAR_SMOOTH_MUSCLE_CELL_DIFFERENTIATION	GO_VASCULAR_SMOOTH_MUSCLE_CELL_DIFFERENTIATION	5/966	23/12277	0.0305039	0.418643	PDCD4/SOD2/DNMT1/MYOCD/SGCB	5
GO_RIBONUCLEOSIDE_MONOPHOSPHATE_BIOSYNTHETIC_PROCESS	GO_RIBONUCLEOSIDE_MONOPHOSPHATE_BIOSYNTHETIC_PROCESS	6/966	31/12277	0.0314343	0.429832	ADSS/AMPD1/UCK1/UMPS/ADK/ADSSL1	6
GO_POSITIVE_REGULATION_OF_ATPASE_ACTIVITY	GO_POSITIVE_REGULATION_OF_ATPASE_ACTIVITY	8/966	48/12277	0.0322376	0.438355	DNAJB6/DNAJB4/DNAJC19/GABARAPL2/ATP1B3/DYNLL2/MYL3/DNAJA1	8
GO_NEGATIVE_REGULATION_OF_TRANSFERASE_ACTIVITY	GO_NEGATIVE_REGULATION_OF_TRANSFERASE_ACTIVITY	27/966	238/12277	0.034361	0.464745	HSPB1/PRKAG2/PIK3IP1/PPP2CA/PINX1/CDKN1B/RPL23/GGNBP2/PDCD4/DUSP22/PRDX3/NPRL2/TESK1/TESC/DUSP26/ADIPOQ/PHPT1/RUBCN/FBXO7/DTNBP1/MYOCD/MSTN/GPS2/SPRY2/DNAJA1/COX11/PARK7	27
GO_RRNA_METABOLIC_PROCESS	GO_RRNA_METABOLIC_PROCESS	22/966	186/12277	0.035375	0.476732	RPS21/RPL35/RPS8/NSA2/MPHOSPH6/SBDS/FRG1/NIFK/DDX21/WDR18/EXOSC3/TRMT61B/NOL12/RIOK3/RPL7/RPL27/RPS2/TFB1M/DDX49/SHQ1/IMP4/TSR1	22
GO_NEGATIVE_REGULATION_OF_MUSCLE_HYPERTROPHY	GO_NEGATIVE_REGULATION_OF_MUSCLE_HYPERTROPHY	5/966	24/12277	0.0361153	0.481159	MLIP/GLRX3/IGFBP5/MSTN/CTDP1	5
GO_REGULATION_OF_CELLULAR_RESPIRATION	GO_REGULATION_OF_CELLULAR_RESPIRATION	5/966	24/12277	0.0361153	0.481159	CISD1/VCP/ACTN3/CBFA2T3/PARK7	5
GO_TETRAPYRROLE_BIOSYNTHETIC_PROCESS	GO_TETRAPYRROLE_BIOSYNTHETIC_PROCESS	5/966	24/12277	0.0361153	0.481159	ATP5IF1/SUCLA2/COX15/TMEM14C/ALAS1	5
GO_NUCLEOSIDE_BISPHOSPHATE_METABOLIC_PROCESS	GO_NUCLEOSIDE_BISPHOSPHATE_METABOLIC_PROCESS	9/966	58/12277	0.0362191	0.481159	ACOT13/MCEE/SUCLA2/SUCLG1/ACOT11/ACAT1/OGDH/DLST/ACACB	9
GO_DRUG_CATABOLIC_PROCESS	GO_DRUG_CATABOLIC_PROCESS	11/966	77/12277	0.0378304	0.490108	CYP4B1/NNT/ACAT1/OXCT1/PRDX3/CYP2A13/PRDX5/ALDH2/HBA1/XPNPEP1/PRDX2	11
GO_REGULATION_OF_CALCIUM_ION_TRANSMEMBRANE_TRANSPORT	GO_REGULATION_OF_CALCIUM_ION_TRANSMEMBRANE_TRANSPORT	15/966	116/12277	0.0382501	0.490108	TRDN/CRHR1/CACNB1/TMEM38A/CACNG1/CAPN3/TMEM38B/NIPSNAP2/ATP1A2/DHRS7C/FKBP1B/BIN1/AHNAK/PLN/JSRP1	15
GO_REGULATION_OF_GLUCOSE_METABOLIC_PROCESS	GO_REGULATION_OF_GLUCOSE_METABOLIC_PROCESS	9/966	59/12277	0.0398772	0.506051	ADIPOQ/SLC25A12/IGFBP5/PDK4/PPP1CB/PDK2/LCMT1/ACACB/COX11	9
GO_REGULATION_OF_SMOOTH_MUSCLE_CONTRACTION	GO_REGULATION_OF_SMOOTH_MUSCLE_CONTRACTION	8/966	50/12277	0.0399906	0.506051	KCNMA1/CNN1/ATP1A2/SETD3/TACR1/MYOCD/GUCY1A1/SOD1	8
GO_NEGATIVE_REGULATION_OF_CATALYTIC_ACTIVITY	GO_NEGATIVE_REGULATION_OF_CATALYTIC_ACTIVITY	60/966	611/12277	0.0422976	0.533435	PALM/NOS3/HSPB1/PRKAG2/A2M/DNAJB6/PIK3IP1/PPP2CA/PINX1/ATP5IF1/CDKN1B/GAPDH/RPL23/CRYAB/GGNBP2/PDCD4/DUSP22/STYXL1/PRDX3/NPRL2/TESK1/WDTC1/MYOZ1/PPP1R1A/PICALM/A2ML1/TESC/DUSP26/ADIPOQ/FARP1/MKKS/GPI/FKBP1B/PHPT1/MNAT1/RUBCN/PPP1R12C/FBXO7/CD2BP2/DTNBP1/BIN1/PPP1R27/PRDX5/MYOCD/PEBP1/WFDC12/MSTN/OXA1L/ZCCHC9/ABCE1/AIP/PLN/GPS2/SPRY2/ACACB/PPP4R4/DNAJA1/COX11/PARK7/SIAH2	60
GO_RESPONSE_TO_TEMPERATURE_STIMULUS	GO_RESPONSE_TO_TEMPERATURE_STIMULUS	24/966	211/12277	0.0429843	0.540271	NOS3/UCP2/DNAJB6/YBX3/HSP90AB1/CIRBP/CRYAB/HSPA8/ACOT11/DNAJB4/HTRA2/VCP/NUPL2/HSPB8/DNAJA4/MAPK1/EIF2B4/ACADVL/PEBP1/UCP3/MSTN/SOD1/CAMK2G/DNAJA1	24
GO_PROTEIN_FOLDING	GO_PROTEIN_FOLDING	22/966	190/12277	0.0432706	0.542044	HSPB1/DNAJB6/PFDN5/DNAJC21/PEX19/HSP90AB1/CRYAB/HSPA8/PPIC/DNAJB4/SGTB/DNAJC19/VCP/MKKS/FKBP1B/DNAJA4/CCT6A/CCT5/AIP/DNAJA1/DNAJC4/PDRG1	22
GO_RESPIRATORY_GASEOUS_EXCHANGE	GO_RESPIRATORY_GASEOUS_EXCHANGE	9/966	60/12277	0.0437777	0.546563	COX5B/ATP1A2/MTG2/TNNC1/NR4A2/UCP3/COX15/NDUFA12/COX11	9
GO_PROTEIN_INSERTION_INTO_MEMBRANE	GO_PROTEIN_INSERTION_INTO_MEMBRANE	8/966	51/12277	0.0442957	0.551186	NDUFA13/ROMO1/AGK/TIMM10/REEP1/OXA1L/RTP3/SAMM50	8
GO_NEGATIVE_REGULATION_OF_KINASE_ACTIVITY	GO_NEGATIVE_REGULATION_OF_KINASE_ACTIVITY	24/966	212/12277	0.0450156	0.558283	HSPB1/PRKAG2/PIK3IP1/PPP2CA/CDKN1B/GGNBP2/PDCD4/DUSP22/PRDX3/NPRL2/TESK1/TESC/DUSP26/ADIPOQ/RUBCN/FBXO7/DTNBP1/MYOCD/MSTN/GPS2/SPRY2/DNAJA1/COX11/PARK7	24
GO_MACROAUTOPHAGY	GO_MACROAUTOPHAGY	29/966	266/12277	0.0454953	0.562364	PRKAG2/RAB12/MTM1/PRKAB1/GAPDH/VDAC1/PRKAA2/RRAGD/EPM2A/NPRL2/SNF8/GABARAPL2/HTRA2/PRKAG3/PRKAB2/VCP/GABARAP/DYNLL2/RHEB/HSPB8/POLDIP2/RUBCN/VPS26A/TOMM20/ATG9A/SYNPO2/TOMM5/TOMM70/FUNDC1	29
GO_MONOSACCHARIDE_CATABOLIC_PROCESS	GO_MONOSACCHARIDE_CATABOLIC_PROCESS	6/966	34/12277	0.0470718	0.579931	PGM2/SLC25A12/DHDH/ACTN3/ALDH1A1/PGM1	6
GO_NEGATIVE_REGULATION_OF_PROTEOLYSIS_INVOLVED_IN_CELLULAR_PROTEIN_CATABOLIC_PROCESS	GO_NEGATIVE_REGULATION_OF_PROTEOLYSIS_INVOLVED_IN_CELLULAR_PROTEIN_CATABOLIC_PROCESS	9/966	61/12277	0.0479258	0.58658	OGT/MTM1/HSP90AB1/RPL23/TRIM39/GABARAPL2/HIPK2/KLHL40/PARK7	9
GO_REGULATION_OF_RELEASE_OF_SEQUESTERED_CALCIUM_ION_INTO_CYTOSOL	GO_REGULATION_OF_RELEASE_OF_SEQUESTERED_CALCIUM_ION_INTO_CYTOSOL	9/966	61/12277	0.0479258	0.58658	TRDN/TMEM38A/CAPN3/TMEM38B/ATP1A2/DHRS7C/FKBP1B/PLN/JSRP1	9
GO_POLYSACCHARIDE_METABOLIC_PROCESS	GO_POLYSACCHARIDE_METABOLIC_PROCESS	12/966	90/12277	0.0490066	0.592798	PRKAG2/PHKA2/PHKG1/PGM2/PRKAG3/PPP1R1A/PYGM/PPP1R3A/UGP2/PPP1CB/AGL/PGM1	12
GO_RIBOSOMAL_LARGE_SUBUNIT_ASSEMBLY	GO_RIBOSOMAL_LARGE_SUBUNIT_ASSEMBLY	5/966	26/12277	0.0491292	0.592798	RPL3/MRPL11/RPL3L/WDR18/RPLP0	5
GO_RESPONSE_TO_HEAT	GO_RESPONSE_TO_HEAT	18/966	151/12277	0.049945	0.593773	NOS3/DNAJB6/HSP90AB1/CRYAB/HSPA8/DNAJB4/HTRA2/VCP/NUPL2/HSPB8/DNAJA4/MAPK1/EIF2B4/PEBP1/MSTN/SOD1/CAMK2G/DNAJA1	18
GO_PEROXISOME_ORGANIZATION	GO_PEROXISOME_ORGANIZATION	10/966	71/12277	0.0503214	0.594462	PEX19/HACL1/GSTK1/ECH1/PHYH/SCP2/CRAT/PEX14/DECR2/MFF	10
GO_REGULATION_OF_CARBOHYDRATE_CATABOLIC_PROCESS	GO_REGULATION_OF_CARBOHYDRATE_CATABOLIC_PROCESS	10/966	71/12277	0.0503214	0.594462	OGT/PRKAG2/PFKFB4/PRKAA2/SLC25A12/NUPL2/ACTN3/PPP1CB/CBFA2T3/GPD1	10
GO_CARDIAC_MUSCLE_TISSUE_DEVELOPMENT	GO_CARDIAC_MUSCLE_TISSUE_DEVELOPMENT	21/966	183/12277	0.0514135	0.604587	XIRP2/NEB/MYBPC2/CBY1/NDUFV2/MEF2A/SGCG/MYO18B/PTCD2/MAPK1/BVES/TNNC1/MYL3/NEBL/NRAP/CSRP3/MYOCD/TNNI1/CTDP1/PLN/SGCB	21
GO_REGULATION_OF_CARBOHYDRATE_METABOLIC_PROCESS	GO_REGULATION_OF_CARBOHYDRATE_METABOLIC_PROCESS	19/966	162/12277	0.0515024	0.604587	OGT/PRKAG2/PFKFB4/PRKAA2/ADIPOQ/SLC25A12/NUPL2/MLXIP/P2RY1/ACTN3/IGFBP5/PDK4/PPP1CB/PDK2/LCMT1/ACACB/CBFA2T3/COX11/GPD1	19
GO_PEROXISOMAL_TRANSPORT	GO_PEROXISOMAL_TRANSPORT	9/966	62/12277	0.052326	0.611762	PEX19/HACL1/GSTK1/ECH1/PHYH/SCP2/CRAT/PEX14/DECR2	9
GO_REGULATION_OF_CELLULAR_CARBOHYDRATE_METABOLIC_PROCESS	GO_REGULATION_OF_CELLULAR_CARBOHYDRATE_METABOLIC_PROCESS	12/966	91/12277	0.052595	0.611762	ADIPOQ/SLC25A12/P2RY1/ACTN3/IGFBP5/PDK4/PPP1CB/PDK2/LCMT1/ACACB/CBFA2T3/COX11	12
GO_ION_TRANSPORT	GO_ION_TRANSPORT	118/966	1302/12277	0.0526053	0.611762	TRDN/CRHR1/NOS3/HOXA3/UCP2/NDUFA4L2/PRKAG2/ANK3/KCNMA1/C2CD2L/SLC38A3/GLRA2/CACNB1/CRBN/RYR1/TSC22D3/ABCC5/GOT2/NNT/COX4I1/COX5B/CDKN1B/ATP5F1C/ATP5MC3/ATP5PF/SLC25A3/COX7C/COX7B/COX7A1/TMEM38A/CACNG1/COX17/FABP3/MCUR1/VDAC1/WWP1/ABCC1/CAPN3/VDAC2/PRKAA2/SLC25A19/KCNRG/SMDT1/ATOX1/FXYD1/NDUFS7/COX7A2/MPC1/ATP5PO/RAMP1/COX7A2L/RNF207/ATP2A1/SLC8A3/PICALM/TMEM38B/CUL5/CHRND/DNAJC30/PRKAB2/COX8A/SLC…	118
GO_RESPONSE_TO_ELECTRICAL_STIMULUS	GO_RESPONSE_TO_ELECTRICAL_STIMULUS	6/966	35/12277	0.0531857	0.616591	PALM/CRHR1/EEF1A2/ADSS/MSTN/ADSSL1	6
GO_NUCLEOSIDE_TRIPHOSPHATE_METABOLIC_PROCESS	GO_NUCLEOSIDE_TRIPHOSPHATE_METABOLIC_PROCESS	8/966	53/12277	0.0537926	0.621696	ATP5IF1/HSPA8/MYH4/VCP/ATP1A2/AK2/AK1/PARG	8
GO_REGULATION_OF_SODIUM_ION_TRANSMEMBRANE_TRANSPORT	GO_REGULATION_OF_SODIUM_ION_TRANSMEMBRANE_TRANSPORT	8/966	54/12277	0.0589936	0.673465	ANK3/FXYD1/TESC/ATP1B3/ATP1A2/SCN1B/SNTA1/OSR1	8
GO_SEQUESTERING_OF_CALCIUM_ION	GO_SEQUESTERING_OF_CALCIUM_ION	13/966	103/12277	0.060159	0.684675	TRDN/RYR1/TMEM38A/CAPN3/TMEM38B/ATP1A2/DHRS7C/FKBP1B/ANXA6/RYR3/MTLN/PLN/JSRP1	13
GO_NEGATIVE_REGULATION_OF_PROTEIN_SERINE_THREONINE_KINASE_ACTIVITY	GO_NEGATIVE_REGULATION_OF_PROTEIN_SERINE_THREONINE_KINASE_ACTIVITY	14/966	114/12277	0.0633219	0.71199	HSPB1/PRKAG2/PPP2CA/CDKN1B/PDCD4/DUSP22/TESK1/ADIPOQ/FBXO7/DTNBP1/MYOCD/GPS2/SPRY2/DNAJA1	14
GO_PROTEIN_LOCALIZATION_TO_CHROMOSOME_TELOMERIC_REGION	GO_PROTEIN_LOCALIZATION_TO_CHROMOSOME_TELOMERIC_REGION	5/966	28/12277	0.0645657	0.723795	PINX1/TERF2IP/CCT6A/CCT5/NABP2	5
GO_ORGANOPHOSPHATE_METABOLIC_PROCESS	GO_ORGANOPHOSPHATE_METABOLIC_PROCESS	44/966	444/12277	0.0655392	0.732508	PIK3R1/MTM1/IP6K3/PIK3IP1/PFKFB4/ACOT13/NNT/MDH1/ATP5IF1/MCEE/SUCLA2/HSPA8/SUCLG1/ACOT11/ACAT1/PUDP/FBP2/PIGQ/ALDOA/LCAT/MYH4/VCP/ADSS/ATP1A2/AMPD1/OGDH/NT5C3A/AK2/UGP2/CKM/MDH2/GPI/NMRK2/AK1/DLST/RUBCN/LDHA/PARG/ACACB/ADSSL1/NUDT17/GPD1/GPX4/PARK7	44
GO_CARDIOCYTE_DIFFERENTIATION	GO_CARDIOCYTE_DIFFERENTIATION	15/966	125/12277	0.065944	0.734832	SEMA3C/NEB/MYBPC2/CBY1/PDCD4/MEF2A/MYO18B/MAPK1/BVES/NEBL/NRAP/CSRP3/MYOCD/CTDP1/SGCB	15
GO_INTRINSIC_APOPTOTIC_SIGNALING_PATHWAY_IN_RESPONSE_TO_OXIDATIVE_STRESS	GO_INTRINSIC_APOPTOTIC_SIGNALING_PATHWAY_IN_RESPONSE_TO_OXIDATIVE_STRESS	6/966	37/12277	0.0667943	0.738621	HSPB1/SOD2/HTRA2/SOD1/STK25/PARK7	6
GO_AUTOPHAGY_OF_MITOCHONDRION	GO_AUTOPHAGY_OF_MITOCHONDRION	9/966	65/12277	0.0670754	0.738621	ATP5IF1/VDAC1/GABARAPL2/HTRA2/GABARAP/FBXO7/ATG9A/FUNDC1/PARK7	9
GO_REGULATION_OF_SODIUM_ION_TRANSPORT	GO_REGULATION_OF_SODIUM_ION_TRANSPORT	10/966	75/12277	0.0684139	0.750599	NOS3/ANK3/FXYD1/TESC/ATP1B3/ATP1A2/SCN1B/SNTA1/OSR1/ATP1A1	10
GO_PROTEIN_COMPLEX_OLIGOMERIZATION	GO_PROTEIN_COMPLEX_OLIGOMERIZATION	45/966	457/12277	0.0685653	0.750599	CRBN/RYR1/PRMT1/ACOT13/PRKAB1/ATP5IF1/TMEM38A/CBY1/CRYAB/TRAPPC11/TAF10/ACAT1/SOD2/KCNRG/HACL1/HTRA2/KCTD2/ALDOA/TRAPPC2L/VCP/APIP/ADIPOQ/PKM/TRIM72/ANXA6/THG1L/PDSS2/TRMT61B/UPB1/RYR3/AHNAK/RIOK3/OXA1L/HBA1/CBR4/PEX14/PLN/KCNS1/CAMK2G/ACACB/MFF/ACADL/TMEM120A/TRAPPC12/TMEM120B	45
GO_CELL_COMMUNICATION_INVOLVED_IN_CARDIAC_CONDUCTION	GO_CELL_COMMUNICATION_INVOLVED_IN_CARDIAC_CONDUCTION	7/966	47/12277	0.07293	0.789648	TRDN/RNF207/ATP1A2/SCN1B/GJA1/FKBP1B/ATP1A1	7
GO_ENERGY_COUPLED_PROTON_TRANSMEMBRANE_TRANSPORT_AGAINST_ELECTROCHEMICAL_GRADIENT	GO_ENERGY_COUPLED_PROTON_TRANSMEMBRANE_TRANSPORT_AGAINST_ELECTROCHEMICAL_GRADIENT	5/966	29/12277	0.07319	0.789648	ATP5MC3/NDUFS7/ATP5MC2/ATP1A2/ATP1A1	5
GO_HEXOSE_CATABOLIC_PROCESS	GO_HEXOSE_CATABOLIC_PROCESS	5/966	29/12277	0.07319	0.789648	PGM2/SLC25A12/ACTN3/ALDH1A1/PGM1	5
GO_NEGATIVE_REGULATION_OF_BLOOD_CIRCULATION	GO_NEGATIVE_REGULATION_OF_BLOOD_CIRCULATION	5/966	29/12277	0.07319	0.789648	ATP1A2/FKBP1B/BIN1/ATP1A1/PLN	5
GO_SKELETAL_MUSCLE_TISSUE_REGENERATION	GO_SKELETAL_MUSCLE_TISSUE_REGENERATION	5/966	29/12277	0.07319	0.789648	CAPN3/MYOZ1/ENO3/PKM/MSTN	5
GO_NEGATIVE_REGULATION_OF_ION_TRANSMEMBRANE_TRANSPORT	GO_NEGATIVE_REGULATION_OF_ION_TRANSMEMBRANE_TRANSPORT	10/966	76/12277	0.0735073	0.790786	TRDN/CRHR1/ANK3/CRBN/KCNRG/ATP1A2/FKBP1B/OSR1/BIN1/PLN	10
GO_MEMBRANE_REPOLARIZATION	GO_MEMBRANE_REPOLARIZATION	6/966	38/12277	0.0742906	0.796916	RNF207/ATP1B3/ATP1A2/SCN1B/SNTA1/ATP1A1	6
GO_LIPID_CATABOLIC_PROCESS	GO_LIPID_CATABOLIC_PROCESS	27/966	257/12277	0.074996	0.802178	FAAH/ECHS1/GCDH/FABP3/MCEE/CYP39A1/ACAT1/ACADS/ETFDH/HACL1/ADIPOQ/HIBCH/ECH1/ETFB/GPCPD1/HADH/ACADVL/PHYH/SCP2/CYP46A1/CPT1B/AKR1B10/CRAT/GLYATL2/ACACB/DECR2/ACADL	27
GO_NEGATIVE_REGULATION_OF_LIPID_METABOLIC_PROCESS	GO_NEGATIVE_REGULATION_OF_LIPID_METABOLIC_PROCESS	8/966	57/12277	0.0764422	0.803892	PIK3IP1/WDTC1/RUBCN/ACADVL/ATP1A1/SOD1/ACACB/ACADL	8
GO_CARDIAC_MUSCLE_CELL_DIFFERENTIATION	GO_CARDIAC_MUSCLE_CELL_DIFFERENTIATION	12/966	97/12277	0.0778544	0.807794	NEB/MYBPC2/CBY1/MEF2A/MYO18B/BVES/NEBL/NRAP/CSRP3/MYOCD/CTDP1/SGCB	12
GO_NUCLEOBASE_CONTAINING_SMALL_MOLECULE_BIOSYNTHETIC_PROCESS	GO_NUCLEOBASE_CONTAINING_SMALL_MOLECULE_BIOSYNTHETIC_PROCESS	11/966	87/12277	0.0786282	0.81293	DUT/ENTPD4/ACAT1/PUDP/VCP/UCK1/UMPS/NT5C1A/ADK/NTHL1/NUDT17	11
GO_CELLULAR_AMINO_ACID_CATABOLIC_PROCESS	GO_CELLULAR_AMINO_ACID_CATABOLIC_PROCESS	10/966	77/12277	0.0788322	0.81293	NOS3/HIBADH/ACAD8/GOT2/GCDH/DLD/OGDH/HIBCH/ALDH6A1/DLST	10
GO_REACTIVE_OXYGEN_SPECIES_METABOLIC_PROCESS	GO_REACTIVE_OXYGEN_SPECIES_METABOLIC_PROCESS	16/966	139/12277	0.0794627	0.817175	NOS3/NNT/NDUFS3/ATP5IF1/NDUFA13/VDAC1/CRYAB/SOD2/COQ7/NDUFS4/ROMO1/CCS/SOD1/PDK4/PARK7/PRDX2	16
GO_REGULATION_OF_CATION_TRANSMEMBRANE_TRANSPORT	GO_REGULATION_OF_CATION_TRANSMEMBRANE_TRANSPORT	28/966	270/12277	0.0803082	0.823601	TRDN/CRHR1/ANK3/CACNB1/TMEM38A/CACNG1/COX17/CAPN3/KCNRG/FXYD1/RNF207/TMEM38B/DNAJC30/NIPSNAP2/TESC/ATP1B3/ATP1A2/SCN1B/DHRS7C/SNTA1/FKBP1B/OSR1/BIN1/AHNAK/PLN/JSRP1/KCNS1/PARK7	28
GO_REGULATION_OF_MACROAUTOPHAGY	GO_REGULATION_OF_MACROAUTOPHAGY	17/966	150/12277	0.0809565	0.827974	PRKAG2/RAB12/MTM1/PRKAB1/GAPDH/PRKAA2/RRAGD/EPM2A/NPRL2/HTRA2/PRKAG3/PRKAB2/RHEB/HSPB8/POLDIP2/RUBCN/VPS26A	17
GO_NEGATIVE_REGULATION_OF_TOR_SIGNALING	GO_NEGATIVE_REGULATION_OF_TOR_SIGNALING	6/966	39/12277	0.0822457	0.833696	MTM1/PRKAA2/EPM2A/NPRL2/ARNTL/KPTN	6
GO_PROTEIN_INSERTION_INTO_MITOCHONDRIAL_MEMBRANE	GO_PROTEIN_INSERTION_INTO_MITOCHONDRIAL_MEMBRANE	6/966	39/12277	0.0822457	0.833696	NDUFA13/ROMO1/AGK/TIMM10/OXA1L/SAMM50	6
GO_NEGATIVE_REGULATION_OF_PROTEASOMAL_UBIQUITIN_DEPENDENT_PROTEIN_CATABOLIC_PROCESS	GO_NEGATIVE_REGULATION_OF_PROTEASOMAL_UBIQUITIN_DEPENDENT_PROTEIN_CATABOLIC_PROCESS	5/966	30/12277	0.0824092	0.833696	OGT/MTM1/HSP90AB1/KLHL40/PARK7	5
GO_REGULATION_OF_SMOOTH_MUSCLE_CELL_DIFFERENTIATION	GO_REGULATION_OF_SMOOTH_MUSCLE_CELL_DIFFERENTIATION	5/966	30/12277	0.0824092	0.833696	PDCD4/SOD2/DNMT1/FOXO4/MYOCD	5
GO_CALCIUM_ION_IMPORT	GO_CALCIUM_ION_IMPORT	8/966	59/12277	0.0896231	0.896427	MCUR1/SMDT1/ATP2A1/SLC8A3/MCUB/ANXA6/CACNA1S/PLN	8
GO_CELLULAR_RESPONSE_TO_ALKALOID	GO_CELLULAR_RESPONSE_TO_ALKALOID	5/966	31/12277	0.0922121	0.896427	RYR1/TMEM38A/TMEM38B/CACNA1S/RYR3	5
GO_NUCLEOSIDE_MONOPHOSPHATE_METABOLIC_PROCESS	GO_NUCLEOSIDE_MONOPHOSPHATE_METABOLIC_PROCESS	5/966	31/12277	0.0922121	0.896427	ADSS/AMPD1/AK2/AK1/ADSSL1	5
GO_POSITIVE_REGULATION_OF_SODIUM_ION_TRANSPORT	GO_POSITIVE_REGULATION_OF_SODIUM_ION_TRANSPORT	5/966	31/12277	0.0922121	0.896427	ANK3/FXYD1/TESC/ATP1B3/SCN1B	5
GO_NEGATIVE_REGULATION_OF_HYDROLASE_ACTIVITY	GO_NEGATIVE_REGULATION_OF_HYDROLASE_ACTIVITY	33/966	331/12277	0.0937732	0.909235	NOS3/A2M/DNAJB6/ATP5IF1/GAPDH/CRYAB/STYXL1/PRDX3/MYOZ1/PPP1R1A/PICALM/A2ML1/FARP1/MKKS/GPI/FKBP1B/MNAT1/CD2BP2/BIN1/PPP1R27/PRDX5/PEBP1/WFDC12/OXA1L/ZCCHC9/ABCE1/AIP/PLN/GPS2/SPRY2/PPP4R4/PARK7/SIAH2	33
GO_NEGATIVE_REGULATION_OF_INTRINSIC_APOPTOTIC_SIGNALING_PATHWAY	GO_NEGATIVE_REGULATION_OF_INTRINSIC_APOPTOTIC_SIGNALING_PATHWAY	10/966	80/12277	0.0962011	0.93036	HSPB1/YBX3/NDUFS3/NDUFA13/VDAC2/SOD2/HTRA2/BCL2L2/DNAJA1/PARK7	10
GO_CARDIAC_MUSCLE_CELL_ACTION_POTENTIAL	GO_CARDIAC_MUSCLE_CELL_ACTION_POTENTIAL	8/966	60/12277	0.0966762	0.932538	ANK3/RNF207/ATP1A2/SCN1B/GJA1/SNTA1/BIN1/ATP1A1	8
GO_PROTEIN_IMPORT	GO_PROTEIN_IMPORT	17/966	154/12277	0.0974268	0.937356	PIK3R1/PEX19/RPL23/DMAP1/HSPA8/TIMM50/DNAJC19/KPNA6/ROMO1/TIMM21/TIMM17B/MAPK1/TIMM44/KPNA1/TOMM20/PEX14/SAMM50	17
GO_REGULATION_OF_ACTIN_FILAMENT_BASED_MOVEMENT	GO_REGULATION_OF_ACTIN_FILAMENT_BASED_MOVEMENT	6/966	41/12277	0.0995112	0.952501	RNF207/ATP1A2/TNNC1/BIN1/ATP1A1/PLN	6
GO_REGULATION_OF_UBIQUITIN_PROTEIN_TRANSFERASE_ACTIVITY	GO_REGULATION_OF_UBIQUITIN_PROTEIN_TRANSFERASE_ACTIVITY	6/966	41/12277	0.0995112	0.952501	RPL23/ARRDC3/DCUN1D2/UBE2N/RPS2/PARK7	6

## Sheet: C1_3
ID	GeneRatio	BgRatio	pvalue	p.adjust	geneID	Count
GO_PEPTIDE_BIOSYNTHETIC_PROCESS	31/275	573/12277	4.81935e-06	0.0106652	MRPL23/MAPK3/MTG2/RPL24/RPS9/ZNF706/UBA52/RPS13/MRPS18C/RSL24D1/PAIP1/MRPS7/EIF3H/RPL29/RPL26/MRPS11/MRPL1/EIF1B/SEPSECS/EIF4A3/MTG1/PABPC4/TACO1/CIRBP/MRPS28/RPS15A/RPL39/RPL7/MTIF3/MRPL57/NGDN	31
GO_PROTEIN_TARGETING	22/275	368/12277	2.79033e-05	0.0159836	BAG4/RPL24/RPS9/UBA52/RPS13/ARL6/EHHADH/RAB3IP/CHP1/UBL5/ATG13/RPL29/RPL26/SSR2/TOMM7/RPS15A/RPL39/RPL7/AP4S1/PEX2/AMACR/AGPS	22
GO_ORGANONITROGEN_COMPOUND_BIOSYNTHETIC_PROCESS	57/275	1488/12277	2.88831e-05	0.0159836	NAXD/ATP5F1C/MRPL23/DPY19L4/MAPK3/MTG2/MOCS1/RPL24/RPS9/ZNF706/UBA52/RPS13/PARP9/FLAD1/MRPS18C/RSL24D1/MMAB/CHP1/PIGF/DHODH/OAZ2/PAIP1/ATG5/NNMT/PANK4/GMPR/MRPS7/EIF3H/RPL29/ALDOA/ERH/RPL26/MRPS11/MRPL1/EIF1B/GPAT4/SEPSECS/MOCS2/FXN/EIF4A3/ATP5F1E/MTG1/GLS2/PABPC4/TACO1/CIRBP/PPM1A/MRPS28/RPS15A/RPL39/RPL7/ATP5PO/MTIF3/MRPL57/ATG10/NGDN/ORMDL1	57
GO_COTRANSLATIONAL_PROTEIN_TARGETING_TO_MEMBRANE	10/275	89/12277	2.88904e-05	0.0159836	RPL24/RPS9/UBA52/RPS13/RPL29/RPL26/SSR2/RPS15A/RPL39/RPL7	10
GO_AMIDE_BIOSYNTHETIC_PROCESS	32/275	684/12277	6.16092e-05	0.0272682	MRPL23/MAPK3/MTG2/RPL24/RPS9/ZNF706/UBA52/RPS13/MRPS18C/RSL24D1/PAIP1/MRPS7/EIF3H/RPL29/RPL26/MRPS11/MRPL1/EIF1B/SEPSECS/EIF4A3/MTG1/PABPC4/TACO1/CIRBP/MRPS28/RPS15A/RPL39/RPL7/MTIF3/MRPL57/NGDN/ORMDL1	32
GO_CELLULAR_AMIDE_METABOLIC_PROCESS	36/275	827/12277	9.23636e-05	0.0340668	GLRX2/MRPL23/MAPK3/MTG2/RPL24/RPS9/ZNF706/UBA52/RPS13/MRPS18C/RSL24D1/PAIP1/MRPS7/EIF3H/RPL29/RPL26/MRPS11/MRPL1/EIF1B/GPAT4/SEPSECS/ACOT9/EIF4A3/MTG1/DBI/PABPC4/TACO1/CIRBP/MRPS28/RPS15A/RPL39/RPL7/MTIF3/MRPL57/NGDN/ORMDL1	36
GO_PROTEIN_TARGETING_TO_MEMBRANE	13/275	169/12277	0.000109811	0.034716	RPL24/RPS9/UBA52/RPS13/ARL6/RAB3IP/CHP1/RPL29/RPL26/SSR2/RPS15A/RPL39/RPL7	13
GO_TRANSLATIONAL_INITIATION	13/275	174/12277	0.000147292	0.0388159	RPL24/RPS9/UBA52/RPS13/PAIP1/EIF3H/RPL29/RPL26/EIF1B/RPS15A/RPL39/RPL7/MTIF3	13
GO_INTRACELLULAR_PROTEIN_TRANSPORT	41/275	1017/12277	0.000157859	0.0388159	GRTP1/RAB32/BAG4/RPL24/RPS9/UBA52/RPS13/EFCAB7/XPO5/ARL6/EHHADH/RAB3IP/CHP1/TBC1D15/OAZ2/TXNIP/UBL5/HSPB11/CLIP1/ATG13/RPL29/DYNLRB2/RPL26/RAB28/RHBDD1/SSR2/TOMM7/EIF4A3/RABL2A/PPM1A/RPS15A/RPL39/RPL7/KPNA3/AP4S1/PEX2/RAB4A/AMACR/SELENOS/AGPS/THOC1	41
GO_NUCLEAR_TRANSCRIBED_MRNA_CATABOLIC_PROCESS_NONSENSE_MEDIATED_DECAY	10/275	112/12277	0.000204759	0.0453133	RPL24/RPS9/UBA52/RPS13/RPL29/RPL26/EIF4A3/RPS15A/RPL39/RPL7	10
GO_ESTABLISHMENT_OF_PROTEIN_LOCALIZATION_TO_ORGANELLE	23/275	473/12277	0.000406357	0.0745026	CCT3/BAG4/RPL24/RPS9/UBA52/RPS13/EFCAB7/EHHADH/CHP1/TXNIP/UBL5/ATG13/RPL29/RPL26/TOMM7/RPS15A/RPL39/RPL7/KPNA3/PEX2/AMACR/TERF1/AGPS	23
GO_ESTABLISHMENT_OF_PROTEIN_LOCALIZATION_TO_ENDOPLASMIC_RETICULUM	9/275	101/12277	0.000430298	0.0745026	RPL24/RPS9/UBA52/RPS13/RPL29/RPL26/RPS15A/RPL39/RPL7	9
GO_MITOCHONDRIAL_TRANSLATION	10/275	123/12277	0.000437656	0.0745026	MRPL23/MTG2/MRPS18C/MRPS7/MRPS11/MRPL1/MTG1/MRPS28/MTIF3/MRPL57	10
GO_CELLULAR_MACROMOLECULE_CATABOLIC_PROCESS	38/275	987/12277	0.000687138	0.108617	PLK2/RHBDF1/FBXO21/CLPX/FBXL5/DAB2/RPL24/RPS9/UBA52/RPS13/PAIP1/DDX5/TRIM39/FBXO9/NHLRC3/RPL29/RPL26/RNF13/PSMA2/RHBDD1/USP47/FBXL18/FAM192A/POP1/EIF4A3/USP20/FAM122A/PABPC4/UBE2B/CIRBP/RPS15A/RPL39/RPL7/LSM5/DNAJB2/ANAPC11/USP2/SELENOS	38
GO_INTRACELLULAR_TRANSPORT	54/275	1590/12277	0.00102948	0.149707	TMEM230/ATP5F1C/GRTP1/RAB32/MAPK3/BAG4/DAB2/RPL24/RPS9/UBA52/RPS13/EFCAB7/XPO5/ARL6/EHHADH/SERAC1/RAB3IP/CHP1/TBC1D15/OAZ2/TXNIP/UBL5/HSPB11/CLIP1/ATG13/RPL29/DYNLRB2/RPL26/RAB28/SYNE3/RHBDD1/SSR2/TOMM7/TMEM50A/EIF4A3/ATP5F1E/RABL2A/PPM1A/KIF16B/RPS15A/RPL39/RPL7/ATP5PO/KPNA3/AP4S1/PEX2/RAB4A/AMACR/BLOC1S6/PROS1/DPY30/SELENOS/AGPS/THOC1	54
GO_NUCLEAR_TRANSCRIBED_MRNA_CATABOLIC_PROCESS	12/275	188/12277	0.00108238	0.149707	RPL24/RPS9/UBA52/RPS13/DDX5/RPL29/RPL26/EIF4A3/RPS15A/RPL39/RPL7/LSM5	12
GO_MITOCHONDRIAL_GENE_EXPRESSION	10/275	143/12277	0.00141016	0.183569	MRPL23/MTG2/MRPS18C/MRPS7/MRPS11/MRPL1/MTG1/MRPS28/MTIF3/MRPL57	10
GO_ESTABLISHMENT_OF_PROTEIN_LOCALIZATION_TO_MEMBRANE	15/275	282/12277	0.00173954	0.186599	RPL24/RPS9/UBA52/RPS13/ARL6/RAB3IP/CHP1/CLIP1/RPL29/RPL26/SYNE3/SSR2/RPS15A/RPL39/RPL7	15
GO_MACROMOLECULE_CATABOLIC_PROCESS	42/275	1183/12277	0.00176522	0.186599	PLK2/RHBDF1/FBXO21/CLPX/FBXL5/DAB2/RPL24/RPS9/UBA52/RPS13/CHP1/OAZ2/PAIP1/DDX5/TRIM39/FBXO9/NHLRC3/RPL29/RPL26/RNF13/PSMA2/RHBDD1/USP47/FBXL18/FAM192A/NDFIP1/POP1/EIF4A3/USP20/FAM122A/PABPC4/UBE2B/CIRBP/KIF16B/RPS15A/RPL39/RPL7/LSM5/DNAJB2/ANAPC11/USP2/SELENOS	42
GO_TRANSLATIONAL_ELONGATION	9/275	123/12277	0.00177071	0.186599	MRPL23/MRPS18C/MRPS7/MRPS11/MRPL1/SEPSECS/EIF4A3/MRPS28/MRPL57	9
GO_PROTEIN_LOCALIZATION_TO_ENDOPLASMIC_RETICULUM	9/275	125/12277	0.00197944	0.199114	RPL24/RPS9/UBA52/RPS13/RPL29/RPL26/RPS15A/RPL39/RPL7	9
GO_MITOCHONDRIAL_TRANSLATIONAL_TERMINATION	7/275	82/12277	0.00238075	0.229069	MRPL23/MRPS18C/MRPS7/MRPS11/MRPL1/MRPS28/MRPL57	7
GO_RNA_CATABOLIC_PROCESS	17/275	353/12277	0.00253595	0.233836	RPL24/RPS9/UBA52/RPS13/PAIP1/DDX5/RPL29/RPL26/PSMA2/POP1/EIF4A3/PABPC4/CIRBP/RPS15A/RPL39/RPL7/LSM5	17
GO_PROTEIN_LOCALIZATION_TO_MEMBRANE	23/275	547/12277	0.00279881	0.238222	RAB32/BAG4/DAB2/RPL24/RPS9/UBA52/RPS13/EFCAB7/ARL6/RAB3IP/CHP1/CLIP1/LZTFL1/EPB41L3/RPL29/RPL26/SYNE3/SSR2/FGF13/RPS15A/RPL39/RPL7/SKAP1	23
GO_PROTEIN_MODIFICATION_BY_SMALL_PROTEIN_CONJUGATION_OR_REMOVAL	34/275	928/12277	0.0030144	0.247069	FBXO21/FBXL5/INO80C/NSMCE2/MARCH5/UBA52/HIST1H2BO/CHP1/UBE2E2/MED21/RNF24/ATG5/DCUN1D2/TRIM39/FBXO9/NHLRC3/RNF13/PSMA2/INO80E/USP47/FBXL18/NDFIP1/ASB3/USP20/UBE2B/TFPT/TRIM17/PEX2/DNAJB2/MKRN1/ATG10/ANAPC11/USP2/SELENOS	34
GO_OXIDATIVE_PHOSPHORYLATION	8/275	115/12277	0.00429093	0.339137	ATP5F1C/NDUFA5/COX7B/COX6A1/FXN/ATP5F1E/ATP5PO/UQCR11	8
GO_RIBOSOME_BIOGENESIS	13/275	255/12277	0.00495159	0.367076	MTG2/RPL24/RPS9/RSL24D1/DDX31/RBFA/MRPS7/RPL26/MRPS11/MRPL1/EIF4A3/RPL7/NGDN	13
GO_TRANSLATIONAL_TERMINATION	7/275	94/12277	0.00511254	0.367076	MRPL23/MRPS18C/MRPS7/MRPS11/MRPL1/MRPS28/MRPL57	7
GO_NUCLEOSIDE_PHOSPHATE_BIOSYNTHETIC_PROCESS	12/275	227/12277	0.00514206	0.367076	NAXD/ATP5F1C/PARP9/FLAD1/DHODH/NNMT/PANK4/ALDOA/ERH/GPAT4/ATP5F1E/ATP5PO	12
GO_CELLULAR_RESPONSE_TO_DNA_DAMAGE_STIMULUS	27/275	730/12277	0.00711403	0.459171	PLK2/MAPK3/INO80C/NSMCE2/UBA52/PARP9/CINP/SYCP1/UBE2E2/FANCC/DNTT/DDX5/ZSWIM7/RPL26/MRPS11/INO80E/KIN/USP47/UBE2B/SYF2/TFPT/PARG/RFC5/CYREN/FAAP20/ALKBH2/THOC1	27
GO_CELLULAR_MACROMOLECULE_LOCALIZATION	52/275	1665/12277	0.00743131	0.459171	GRTP1/RAB32/CCT3/BAG4/DAB2/RPL24/MARCH5/RPS9/UBA52/RPS13/PARP9/EFCAB7/XPO5/ARL6/EHHADH/RAB3IP/CHP1/TBC1D15/OAZ2/TXNIP/UBL5/HSPB11/CLIP1/LZTFL1/EPB41L3/ATG13/RPL29/DYNLRB2/RPL26/RAB28/SYNE3/RHBDD1/SSR2/TOMM7/FGF13/EIF4A3/TBC1D32/RABL2A/PPM1A/RPS15A/RPL39/RPL7/KPNA3/AP4S1/PEX2/RAB4A/AMACR/TERF1/SKAP1/SELENOS/AGPS/THOC1	52
GO_VIRAL_GENE_EXPRESSION	10/275	182/12277	0.00791426	0.463986	RPL24/RPS9/UBA52/RPS13/RPL29/RPL26/RPS15A/RPL39/RPL7/NELFE	10
GO_PROTEIN_MODIFICATION_BY_SMALL_PROTEIN_CONJUGATION	28/275	772/12277	0.00796722	0.463986	FBXO21/FBXL5/NSMCE2/MARCH5/UBA52/HIST1H2BO/CHP1/UBE2E2/MED21/RNF24/ATG5/DCUN1D2/TRIM39/FBXO9/NHLRC3/RNF13/PSMA2/FBXL18/NDFIP1/ASB3/UBE2B/TRIM17/PEX2/DNAJB2/MKRN1/ATG10/ANAPC11/SELENOS	28
GO_REGULATION_OF_CELLULAR_AMIDE_METABOLIC_PROCESS	15/275	336/12277	0.00878271	0.464027	MAPK3/MTG2/RPS9/ZNF706/PAIP1/EIF3H/RPL26/EIF1B/SEPSECS/EIF4A3/MTG1/TACO1/CIRBP/NGDN/ORMDL1	15
GO_RIBONUCLEOPROTEIN_COMPLEX_BIOGENESIS	17/275	402/12277	0.00914277	0.464027	MTG2/RPL24/RPS9/RSL24D1/DDX31/RBFA/MRPS7/EIF3H/RPL26/MRPS11/MRPL1/EIF4A3/CIRBP/RPL7/CRNKL1/NGDN/SF3A3	17
GO_DNA_REPAIR	19/275	469/12277	0.00932771	0.464027	INO80C/NSMCE2/UBA52/PARP9/CINP/SYCP1/FANCC/DNTT/ZSWIM7/INO80E/KIN/USP47/UBE2B/TFPT/PARG/RFC5/CYREN/FAAP20/ALKBH2	19
GO_POSTTRANSCRIPTIONAL_REGULATION_OF_GENE_EXPRESSION	20/275	503/12277	0.00940439	0.464027	MAPK3/MTG2/RPS9/ZNF706/UBA52/PARP9/XPO5/PAIP1/DDX5/EIF3H/RPL26/PSMA2/EIF1B/SEPSECS/EIF4A3/MTG1/PABPC4/TACO1/CIRBP/NGDN	20
GO_DNA_METABOLIC_PROCESS	26/275	711/12277	0.0094357	0.464027	GLRX2/MAPK3/CCT3/INO80C/NSMCE2/UBA52/PARP9/CINP/PRDM9/SYCP1/FANCC/DNTT/ZSWIM7/INO80E/KIN/USP47/NDFIP1/UBE2B/TFPT/PARG/RFC5/CYREN/TERF1/FAAP20/ALKBH2/THOC1	26
GO_PROTEIN_FOLDING	10/275	190/12277	0.0105396	0.507045	HSPA2/CCT3/CLPX/BAG4/DNAJC21/DNAJB5/DNAJA2/PFDN1/NUDCD2/DNAJB2	10
GO_PROTEIN_LOCALIZATION_TO_ORGANELLE	28/275	796/12277	0.0117574	0.539787	CCT3/BAG4/RPL24/MARCH5/RPS9/UBA52/RPS13/PARP9/EFCAB7/ARL6/EHHADH/CHP1/TXNIP/UBL5/LZTFL1/ATG13/RPL29/RPL26/TOMM7/TBC1D32/RPS15A/RPL39/RPL7/KPNA3/PEX2/AMACR/TERF1/AGPS	28
GO_PEROXISOMAL_TRANSPORT	5/275	62/12277	0.0124485	0.550969	UBA52/EHHADH/PEX2/AMACR/AGPS	5
GO_ORGANIC_CYCLIC_COMPOUND_CATABOLIC_PROCESS	20/275	522/12277	0.0136998	0.594462	RPL24/RPS9/UBA52/RPS13/PAIP1/HINT1/DDX5/RPL29/RPL26/CYP39A1/PSMA2/POP1/EIF4A3/PABPC4/CIRBP/RPS15A/RPL39/RPL7/LSM5/NUDT3	20
GO_RIBOSOMAL_LARGE_SUBUNIT_BIOGENESIS	5/275	64/12277	0.0141507	0.60222	RPL24/RSL24D1/RPL26/MRPL1/RPL7	5
GO_DNA_RECOMBINATION	11/275	231/12277	0.015063	0.622738	INO80C/NSMCE2/PRDM9/SYCP1/ZSWIM7/INO80E/KIN/NDFIP1/UBE2B/TFPT/THOC1	11
GO_COFACTOR_BIOSYNTHETIC_PROCESS	9/275	178/12277	0.0188465	0.622738	NAXD/MOCS1/PARP9/FLAD1/MMAB/NNMT/PANK4/MOCS2/FXN	9
GO_REGULATION_OF_PROTEIN_TARGETING	5/275	69/12277	0.0190727	0.622738	BAG4/CHP1/UBL5/ATG13/TOMM7	5
GO_CELLULAR_PROTEIN_CATABOLIC_PROCESS	23/275	647/12277	0.0192579	0.622738	PLK2/RHBDF1/FBXO21/CLPX/FBXL5/DAB2/UBA52/TRIM39/FBXO9/NHLRC3/RNF13/PSMA2/RHBDD1/USP47/FBXL18/FAM192A/USP20/FAM122A/UBE2B/DNAJB2/ANAPC11/USP2/SELENOS	23
GO_COENZYME_BIOSYNTHETIC_PROCESS	7/275	122/12277	0.019816	0.622738	NAXD/MOCS1/PARP9/FLAD1/NNMT/PANK4/MOCS2	7
GO_COENZYME_METABOLIC_PROCESS	10/275	210/12277	0.0199721	0.622738	NAXD/MOCS1/PARP9/FLAD1/NNMT/PANK4/GPAT4/ACOT9/MOCS2/DBI	10
GO_REGULATION_OF_MITOCHONDRION_ORGANIZATION	8/275	151/12277	0.0203549	0.625629	BAG4/SLC25A5/MARCH5/DHODH/UBL5/ATG13/TOMM7/FXN	8
GO_PEROXISOME_ORGANIZATION	5/275	71/12277	0.0213206	0.637602	UBA52/EHHADH/PEX2/AMACR/AGPS	5
GO_ORGANOPHOSPHATE_BIOSYNTHETIC_PROCESS	18/275	479/12277	0.0224053	0.643934	NAXD/ATP5F1C/MOCS1/PARP9/FLAD1/SERAC1/PIGF/DHODH/NNMT/PANK4/ALDOA/ERH/GPAT4/MOCS2/ATP5F1E/PI4KB/ATP5PO/RAB4A	18
GO_RNA_SPLICING	15/275	377/12277	0.0227837	0.646415	RPS13/CLK4/UBL5/DDX5/SNRNP48/TRA2B/BCAS2/TXNL4B/EIF4A3/SYF2/CIRBP/LSM5/CRNKL1/THOC1/SF3A3	15
GO_PROTEIN_POLYUBIQUITINATION	12/275	279/12277	0.0234277	0.656273	FBXO21/FBXL5/MARCH5/UBA52/UBE2E2/FBXO9/NHLRC3/PSMA2/FBXL18/UBE2B/MKRN1/ANAPC11	12
GO_PROTEASOMAL_PROTEIN_CATABOLIC_PROCESS	16/275	414/12277	0.0242079	0.661383	PLK2/RHBDF1/FBXL5/DAB2/UBA52/FBXO9/NHLRC3/PSMA2/RHBDD1/FBXL18/FAM192A/FAM122A/UBE2B/DNAJB2/ANAPC11/SELENOS	16
GO_MODIFICATION_DEPENDENT_MACROMOLECULE_CATABOLIC_PROCESS	19/275	528/12277	0.0285503	0.709909	PLK2/FBXO21/FBXL5/DAB2/UBA52/TRIM39/FBXO9/NHLRC3/RNF13/PSMA2/USP47/FBXL18/USP20/FAM122A/UBE2B/DNAJB2/ANAPC11/USP2/SELENOS	19
GO_RNA_METABOLIC_PROCESS	30/275	941/12277	0.0313947	0.771962	RPS9/RPS13/CLK4/XPO5/RBFA/UBL5/DDX5/SNRNP48/TRA2B/RPL26/MRPS11/BCAS2/KIN/ELP6/MRPL1/RPP40/TXNL4B/SEPSECS/POP1/EIF4A3/PABPC4/SYF2/CIRBP/RPL7/LSM5/CRNKL1/NGDN/NELFE/THOC1/SF3A3	30
GO_POSITIVE_REGULATION_OF_INTRACELLULAR_PROTEIN_TRANSPORT	7/275	135/12277	0.0321775	0.782515	EFCAB7/CHP1/OAZ2/UBL5/ATG13/TOMM7/PPM1A	7
GO_DNA_BIOSYNTHETIC_PROCESS	8/275	167/12277	0.0343559	0.802221	MAPK3/CCT3/UBA52/SYCP1/DNTT/RFC5/TERF1/FAAP20	8
GO_RNA_SPLICING_VIA_TRANSESTERIFICATION_REACTIONS	12/275	299/12277	0.0370913	0.826611	UBL5/DDX5/SNRNP48/TRA2B/BCAS2/TXNL4B/EIF4A3/SYF2/CIRBP/LSM5/CRNKL1/SF3A3	12
GO_REGULATION_OF_NUCLEOBASE_CONTAINING_COMPOUND_METABOLIC_PROCESS	16/275	437/12277	0.0371267	0.826611	MAPK3/CCT3/RPS13/PARP9/CLK4/PRDM9/DDX5/TRA2B/NDFIP1/UBE2B/PARG/CIRBP/CYREN/TERF1/NELFE/THOC1	16
GO_PROTEIN_CATABOLIC_PROCESS	25/275	769/12277	0.0389105	0.83038	PLK2/RHBDF1/FBXO21/CLPX/FBXL5/DAB2/UBA52/OAZ2/TRIM39/FBXO9/NHLRC3/RNF13/PSMA2/RHBDD1/USP47/FBXL18/FAM192A/NDFIP1/USP20/FAM122A/UBE2B/DNAJB2/ANAPC11/USP2/SELENOS	25
GO_PROTEIN_MATURATION	10/275	235/12277	0.0390237	0.83038	XPNPEP3/NAA20/PCSK6/YAE1/RHBDD1/PLGRKT/NAA60/FXN/ASRGL1/CAST	10
GO_CYTOPLASMIC_TRANSLATION	5/275	84/12277	0.0401271	0.837748	RPL24/EIF3H/RPL29/RPL26/RPL39	5
GO_REGULATION_OF_PROTEIN_STABILITY	10/275	237/12277	0.0409538	0.847017	CCT3/CHP1/NLK/ZSWIM7/USP47/SUGT1/TOMM7/UBE2B/PEX2/USP2	10
GO_CHROMATIN_ASSEMBLY	5/275	87/12277	0.0455471	0.877939	CENPW/HIST1H2BO/PRDM9/NAP1L4/NAA60	5
GO_ORGANELLE_DISASSEMBLY	5/275	87/12277	0.0455471	0.877939	ATG5/ATG13/TOMM7/MTIF3/FUNDC1	5
GO_REGULATION_OF_DNA_METABOLIC_PROCESS	10/275	242/12277	0.0460633	0.877939	MAPK3/CCT3/PARP9/PRDM9/NDFIP1/UBE2B/PARG/CYREN/TERF1/THOC1	10
GO_MEIOSIS_I_CELL_CYCLE_PROCESS	5/275	88/12277	0.0474461	0.877939	HSPA2/PRDM9/SYCP1/UBE2B/TERF1	5
GO_PROTEIN_STABILIZATION	7/275	149/12277	0.0503446	0.898489	CCT3/CHP1/NLK/ZSWIM7/SUGT1/UBE2B/USP2	7
GO_COFACTOR_METABOLIC_PROCESS	13/275	350/12277	0.0517083	0.909522	GLRX2/NAXD/MOCS1/PARP9/FLAD1/MMAB/NNMT/PANK4/GPAT4/ACOT9/MOCS2/FXN/DBI	13
GO_REGULATION_OF_INTRACELLULAR_PROTEIN_TRANSPORT	9/275	214/12277	0.0517848	0.909522	BAG4/EFCAB7/XPO5/CHP1/OAZ2/UBL5/ATG13/TOMM7/PPM1A	9
GO_POSITIVE_REGULATION_OF_CELLULAR_AMIDE_METABOLIC_PROCESS	6/275	121/12277	0.0545578	0.921652	MAPK3/RPS9/PAIP1/RPL26/EIF4A3/CIRBP	6
GO_CHROMATIN_ORGANIZATION	20/275	609/12277	0.0558753	0.922337	SPIN1/CBX7/MAPK3/BRD1/CENPW/INO80C/HIST1H2BO/PRDM9/SYCP1/ATG5/NAP1L4/DPF2/ZNFX1/ZMYND11/INO80E/SCMH1/NAA60/UBE2B/NELFE/DPY30	20
GO_DNA_PACKAGING	6/275	122/12277	0.0563548	0.922337	CENPW/HIST1H2BO/PRDM9/SYCP1/NAP1L4/NAA60	6
GO_POSITIVE_REGULATION_OF_INTRACELLULAR_TRANSPORT	8/275	186/12277	0.0580789	0.922337	DAB2/EFCAB7/CHP1/OAZ2/UBL5/ATG13/TOMM7/PPM1A	8
GO_RRNA_METABOLIC_PROCESS	8/275	186/12277	0.0580789	0.922337	RPS9/RBFA/RPL26/MRPS11/MRPL1/EIF4A3/RPL7/NGDN	8
GO_RIBONUCLEOPROTEIN_COMPLEX_SUBUNIT_ORGANIZATION	9/275	220/12277	0.0596078	0.922337	RPL24/RSL24D1/MRPS7/EIF3H/MRPS11/CIRBP/MTIF3/CRNKL1/SF3A3	9
GO_PROTON_TRANSMEMBRANE_TRANSPORT	6/275	125/12277	0.0619579	0.939128	ATP5F1C/CHP1/COX7B/COX6A1/ATP5F1E/ATP5PO	6
GO_NEGATIVE_REGULATION_OF_NUCLEOBASE_CONTAINING_COMPOUND_METABOLIC_PROCESS	6/275	127/12277	0.0658703	0.949084	RPS13/NDFIP1/CYREN/TERF1/NELFE/THOC1	6
GO_MITOCHONDRION_ORGANIZATION	15/275	439/12277	0.0691417	0.962331	ATP5F1C/RAB32/BAG4/SLC25A5/MARCH5/DHODH/ATG5/UBL5/NDUFA5/ATG13/TOMM7/FXN/ATP5F1E/ATP5PO/FUNDC1	15
GO_CELLULAR_PROTEIN_COMPLEX_DISASSEMBLY	8/275	194/12277	0.0705669	0.973078	MRPL23/MRPS18C/MRPS7/MRPS11/MRPL1/FGF13/MRPS28/MRPL57	8
GO_POSITIVE_REGULATION_OF_CELL_CYCLE	12/275	333/12277	0.0718018	0.97483	HSPA2/PLK2/NSMCE2/PRDM9/UBE2E2/RPL26/UBE2B/RPS15A/ANAPC11/USP2/DYNLT3/THOC1	12
GO_NUCLEOSOME_ORGANIZATION	5/275	100/12277	0.0738519	0.984543	CENPW/HIST1H2BO/PRDM9/NAP1L4/NAA60	5
GO_TRANSITION_METAL_ION_HOMEOSTASIS	5/275	101/12277	0.0763518	1	FBXL5/SFXN4/ATOX1/NDFIP1/FXN	5
GO_NEGATIVE_REGULATION_OF_CELLULAR_PROTEIN_LOCALIZATION	5/275	103/12277	0.0814874	1	BAG4/DAB2/CHP1/LZTFL1/TERF1	5
GO_NEGATIVE_REGULATION_OF_ESTABLISHMENT_OF_PROTEIN_LOCALIZATION	6/275	135/12277	0.0829325	1	RHBDF1/BAG4/CHP1/NDFIP1/FN1/TERF1	6
GO_ORGANONITROGEN_COMPOUND_CATABOLIC_PROCESS	31/275	1073/12277	0.0847967	1	PLK2/RHBDF1/FBXO21/CLPX/FBXL5/DAB2/UBA52/CHP1/OAZ2/HINT1/TRIM39/FBXO9/NHLRC3/RNF13/PSMA2/RHBDD1/USP47/FBXL18/FAM192A/NDFIP1/USP20/GLS2/FAM122A/ASRGL1/UBE2B/NUDT3/DNAJB2/ANAPC11/CRYM/USP2/SELENOS	31
GO_CHROMOSOME_ORGANIZATION	28/275	954/12277	0.0849594	1	SPIN1/HSPA2/CBX7/MAPK3/CCT3/BRD1/CENPW/INO80C/NSMCE2/UBA52/HIST1H2BO/PRDM9/SYCP1/ATG5/NAP1L4/DPF2/ZNFX1/ZMYND11/PSMG2/INO80E/SCMH1/NAA60/UBE2B/RFC5/ANAPC11/TERF1/NELFE/DPY30	28
GO_POSITIVE_REGULATION_OF_MITOTIC_CELL_CYCLE	6/275	137/12277	0.0875485	1	HSPA2/NSMCE2/UBE2E2/ANAPC11/USP2/DYNLT3	6
GO_PROTEIN_ACETYLATION	7/275	170/12277	0.0878592	1	MAPK3/BRD1/EHHADH/NAA20/ATG5/DPF2/NAA60	7
GO_POSITIVE_REGULATION_OF_NUCLEOBASE_CONTAINING_COMPOUND_METABOLIC_PROCESS	8/275	205/12277	0.0902283	1	MAPK3/CCT3/PARP9/PRDM9/DDX5/TRA2B/UBE2B/CIRBP	8
GO_MITOCHONDRIAL_TRANSPORT	8/275	207/12277	0.0941128	1	ATP5F1C/BAG4/SLC25A5/UBL5/ATG13/TOMM7/ATP5F1E/ATP5PO	8
GO_PROTEIN_ACYLATION	8/275	208/12277	0.0960905	1	MAPK3/BRD1/EHHADH/NAA20/ATG5/DPF2/NAA60/PPM1A	8

## Sheet: C1_7
ID	GeneRatio	BgRatio	pvalue	p.adjust	geneID	Count
GO_SIGNAL_RELEASE	13/125	387/12277	0.000155485	0.142162	NLGN2/ABCC8/SYT1/RBP4/SLC5A7/NRXN2/BAIAP3/PCLO/SYP/FKBP1B/KCNC4/SNAP25/GAL	13
GO_SIGNAL_RELEASE_FROM_SYNAPSE	8/125	153/12277	0.000166351	0.142162	SYT1/SLC5A7/NRXN2/BAIAP3/PCLO/SYP/KCNC4/SNAP25	8
GO_SECRETION	27/125	1303/12277	0.000237724	0.142162	AGXT/NLGN2/ABCC8/SYT1/SERPINB6/KIT/RBP4/S100P/RAB10/CHRM3/SLC5A7/NRXN2/BAIAP3/PCLO/SYP/AP1G1/FKBP1B/GSTP1/KCNC4/SNAP25/ACTN1/SYTL1/GAL/ALOX15B/EZR/RAC1/IL1RAP	27
GO_POSITIVE_REGULATION_OF_SYNAPSE_ASSEMBLY	5/125	58/12277	0.000300511	0.142162	LINGO2/NLGN2/TPBG/SLITRK4/IL1RAP	5
GO_INSULIN_SECRETION	8/125	174/12277	0.000398782	0.142162	NLGN2/ABCC8/RBP4/BAIAP3/PCLO/FKBP1B/SNAP25/GAL	8
GO_REGULATION_OF_SECRETION	16/125	608/12277	0.000439483	0.142162	NLGN2/ABCC8/SYT1/RBP4/RAB10/BAIAP3/PCLO/SYP/AP1G1/FKBP1B/KCNC4/SNAP25/GAL/ALOX15B/EZR/IL1RAP	16
GO_REGULATION_OF_EPIDERMIS_DEVELOPMENT	5/125	69/12277	0.000674253	0.142162	HES5/GAL/ALOX15B/OVOL2/GRHL2	5
GO_SYNAPSE_ASSEMBLY	7/125	146/12277	0.000721637	0.142162	LINGO2/NLGN2/NRXN2/TPBG/PCLO/SLITRK4/IL1RAP	7
GO_PEPTIDE_HORMONE_SECRETION	8/125	202/12277	0.00106304	0.161091	NLGN2/ABCC8/RBP4/BAIAP3/PCLO/FKBP1B/SNAP25/GAL	8
GO_NERVOUS_SYSTEM_PROCESS	17/125	758/12277	0.00171907	0.198185	TNNI3/SLC26A4/NLGN2/ABCC8/SERPINB6/KIT/RBP4/LAMB2/REEP2/FABP7/NRXN2/CHM/CAMTA1/HOXA1/FKBP1B/GRIK2/SNAP25	17
GO_PEPTIDE_SECRETION	12/125	443/12277	0.00185101	0.198185	NLGN2/ABCC8/RBP4/RAB10/BAIAP3/PCLO/FKBP1B/SNAP25/GAL/ALOX15B/EZR/IL1RAP	12
GO_ION_TRANSMEMBRANE_TRANSPORT	19/125	907/12277	0.00200685	0.198185	SLC25A48/SLC26A4/NLGN2/ABCC8/KCNE5/ATP6AP1L/FKBP1B/KCNC4/FAM155B/GRIK2/CLDN4/SNAP25/GAL/SLC5A8/TMC3/COX8A/SGK2/NIPAL4/LRRC52	19
GO_NEUROTRANSMITTER_TRANSPORT	8/125	226/12277	0.0021648	0.203079	SYT1/SLC5A7/NRXN2/BAIAP3/PCLO/SYP/KCNC4/SNAP25	8
GO_REGULATION_OF_NEUROTRANSMITTER_LEVELS	9/125	284/12277	0.00246127	0.210879	SYT1/SLC5A7/NRXN2/BAIAP3/PCLO/SYP/KCNC4/SNAP25/RAC1	9
GO_SKIN_DEVELOPMENT	8/125	231/12277	0.00247959	0.210879	CNFN/CLDN4/GAL/ALOX15B/OVOL2/GRHL2/KRT13/FOXQ1	8
GO_REGULATION_OF_SYNAPSE_ASSEMBLY	5/125	93/12277	0.00256909	0.210879	LINGO2/NLGN2/TPBG/SLITRK4/IL1RAP	5
GO_SYNAPSE_ORGANIZATION	10/125	358/12277	0.00356651	0.255517	LINGO2/C1QL3/NLGN2/LAMB2/NRXN2/TPBG/PCLO/ACTN1/SLITRK4/IL1RAP	10
GO_REGULATION_OF_INSULIN_SECRETION	6/125	145/12277	0.00363238	0.255517	NLGN2/ABCC8/RBP4/BAIAP3/FKBP1B/SNAP25	6
GO_REGULATION_OF_CATION_CHANNEL_ACTIVITY	6/125	146/12277	0.00375713	0.255517	NLGN2/ABCC8/KCNE5/FKBP1B/GAL/LRRC52	6
GO_HORMONE_TRANSPORT	8/125	256/12277	0.00462899	0.262322	NLGN2/ABCC8/RBP4/BAIAP3/PCLO/FKBP1B/SNAP25/GAL	8
GO_POSITIVE_REGULATION_OF_SECRETION	9/125	314/12277	0.00477356	0.262322	NLGN2/SYT1/RBP4/BAIAP3/AP1G1/GAL/ALOX15B/EZR/IL1RAP	9
GO_EPIDERMIS_DEVELOPMENT	8/125	261/12277	0.00519289	0.262322	CNFN/HES5/GAL/ALOX15B/OVOL2/GRHL2/KRT13/FOXQ1	8
GO_EPITHELIAL_CELL_DIFFERENTIATION	12/125	504/12277	0.0052594	0.262322	CNFN/HES5/CLDN3/LAMB2/RAB10/INSM1/UPK2/ALOX15B/OVOL2/EZR/GRHL2/KRT13	12
GO_ION_TRANSPORT	23/125	1302/12277	0.00588067	0.278423	AGXT/SLC25A48/SLC26A4/NLGN2/ABCC8/SYT1/CETP/KCNE5/SLC5A7/ATP6AP1L/FKBP1B/KCNC4/FAM155B/GRIK2/CLDN4/SNAP25/GAL/SLC5A8/TMC3/COX8A/SGK2/NIPAL4/LRRC52	23
GO_REGULATION_OF_HORMONE_SECRETION	7/125	212/12277	0.00593593	0.278423	NLGN2/ABCC8/RBP4/BAIAP3/FKBP1B/SNAP25/GAL	7
GO_EPIDERMAL_CELL_DIFFERENTIATION	6/125	165/12277	0.00678217	0.302457	CNFN/HES5/ALOX15B/OVOL2/GRHL2/KRT13	6
GO_REGULATION_OF_PEPTIDE_HORMONE_SECRETION	6/125	166/12277	0.00697924	0.302457	NLGN2/ABCC8/RBP4/BAIAP3/FKBP1B/SNAP25	6
GO_SYNAPTIC_SIGNALING	13/125	595/12277	0.00752304	0.302457	NLGN2/SYT1/KIT/CHRM3/SLC5A7/NRXN2/BAIAP3/PCLO/SYP/KCNC4/GRIK2/SNAP25/IL1RAP	13
GO_REGULATION_OF_TRANSPORTER_ACTIVITY	7/125	227/12277	0.00851602	0.327271	NLGN2/ABCC8/KCNE5/FKBP1B/GAL/SGK2/LRRC52	7
GO_REGULATION_OF_HORMONE_LEVELS	10/125	410/12277	0.00904848	0.330615	CHST8/NLGN2/ABCC8/RBP4/SLC5A7/BAIAP3/PCLO/FKBP1B/SNAP25/GAL	10
GO_REGULATION_OF_PEPTIDE_SECRETION	9/125	350/12277	0.00947078	0.330615	NLGN2/ABCC8/RBP4/BAIAP3/FKBP1B/SNAP25/ALOX15B/EZR/IL1RAP	9
GO_MONOVALENT_INORGANIC_CATION_TRANSPORT	10/125	413/12277	0.00949611	0.330615	ABCC8/KCNE5/SLC5A7/ATP6AP1L/KCNC4/SNAP25/GAL/SLC5A8/COX8A/LRRC52	10
GO_MUSCLE_CONTRACTION	8/125	301/12277	0.0117968	0.337827	TNNI3/TPM3/KIT/KCNE5/CHRM3/MYL7/FKBP1B/MAP2K3	8
GO_TUBE_FORMATION	5/125	134/12277	0.0118827	0.337827	HES5/HOXA1/OVOL2/GRHL2/BCL10	5
GO_REGULATION_OF_TRANSPORT	24/125	1464/12277	0.0120041	0.337827	TRIM15/NLGN2/ABCC8/SYT1/RBP4/CETP/REEP2/KCNE5/RAB10/BAIAP3/PCLO/SYP/AP1G1/TNK2/FKBP1B/KCNC4/SNAP25/GAL/ALOX15B/EZR/SGK2/RAC1/LRRC52/IL1RAP	24
GO_LOCALIZATION_WITHIN_MEMBRANE	5/125	135/12277	0.0122418	0.337827	REEP2/NRXN2/GRIK2/SNAP25/RAC1	5
GO_POTASSIUM_ION_TRANSPORT	6/125	188/12277	0.0124416	0.337827	ABCC8/KCNE5/KCNC4/SNAP25/GAL/LRRC52	6
GO_REGULATION_OF_EXOCYTOSIS	6/125	188/12277	0.0124416	0.337827	SYT1/RAB10/BAIAP3/PCLO/SYP/AP1G1	6
GO_CALCIUM_ION_REGULATED_EXOCYTOSIS	5/125	140/12277	0.0141478	0.342632	SYT1/BAIAP3/PCLO/SYP/SNAP25	5
GO_POSITIVE_REGULATION_OF_PEPTIDE_SECRETION	6/125	195/12277	0.0146783	0.34839	NLGN2/RBP4/BAIAP3/ALOX15B/EZR/IL1RAP	6
GO_MUSCLE_SYSTEM_PROCESS	9/125	381/12277	0.015794	0.350464	TNNI3/ABCC8/TPM3/KIT/KCNE5/CHRM3/MYL7/FKBP1B/MAP2K3	9
GO_INORGANIC_ION_TRANSMEMBRANE_TRANSPORT	13/125	655/12277	0.0158841	0.350464	SLC26A4/ABCC8/KCNE5/ATP6AP1L/FKBP1B/KCNC4/FAM155B/CLDN4/SNAP25/GAL/COX8A/NIPAL4/LRRC52	13
GO_SENSORY_PERCEPTION	9/125	385/12277	0.0167938	0.355702	SLC26A4/NLGN2/SERPINB6/KIT/RBP4/LAMB2/REEP2/CHM/HOXA1	9
GO_POSITIVE_REGULATION_OF_NERVOUS_SYSTEM_DEVELOPMENT	10/125	452/12277	0.01699	0.355702	LINGO2/NLGN2/SYT1/KIT/LIN28A/TPBG/GDPD5/FKBP1B/SLITRK4/IL1RAP	10
GO_REGULATION_OF_SYNAPSE_STRUCTURE_OR_ACTIVITY	6/125	202/12277	0.0171814	0.355702	LINGO2/C1QL3/NLGN2/TPBG/SLITRK4/IL1RAP	6
GO_POSITIVE_REGULATION_OF_SYNAPTIC_TRANSMISSION	5/125	149/12277	0.0180635	0.360513	NLGN2/SYT1/BAIAP3/GRIK2/SNAP25	5
GO_POSITIVE_REGULATION_OF_IMMUNE_EFFECTOR_PROCESS	5/125	150/12277	0.0185385	0.360513	TRIM15/RBP4/HLA-B/AP1G1/BCL10	5
GO_SYNAPTIC_VESICLE_LOCALIZATION	5/125	150/12277	0.0185385	0.360513	NLGN2/SYT1/PCLO/SYP/SNAP25	5
GO_CATION_TRANSMEMBRANE_TRANSPORT	13/125	675/12277	0.0198624	0.363631	SLC25A48/NLGN2/ABCC8/KCNE5/ATP6AP1L/FKBP1B/KCNC4/FAM155B/SNAP25/GAL/COX8A/NIPAL4/LRRC52	13
GO_CATION_TRANSPORT	16/125	901/12277	0.0204275	0.363631	SLC25A48/NLGN2/ABCC8/SYT1/KCNE5/SLC5A7/ATP6AP1L/FKBP1B/KCNC4/FAM155B/SNAP25/GAL/SLC5A8/COX8A/NIPAL4/LRRC52	16
GO_EXOCYTOSIS	14/125	753/12277	0.0208581	0.363631	SYT1/SERPINB6/KIT/S100P/RAB10/BAIAP3/PCLO/SYP/AP1G1/GSTP1/SNAP25/ACTN1/SYTL1/RAC1	14
GO_CYTOKINE_PRODUCTION	11/125	554/12277	0.0256946	0.408213	TRIM15/UBASH3A/ABCC8/KIT/GSTP1/ALOX15B/MAP2K3/EZR/RAC1/BCL10/IL1RAP	11
GO_TRANSMEMBRANE_TRANSPORT	20/125	1256/12277	0.0286705	0.424668	SLC25A48/SLC26A4/NLGN2/ABCC8/KCNE5/SLC5A7/ATP6AP1L/FKBP1B/KCNC4/FAM155B/GRIK2/CLDN4/SNAP25/GAL/SLC5A8/TMC3/COX8A/SGK2/NIPAL4/LRRC52	20
GO_MULTI_MULTICELLULAR_ORGANISM_PROCESS	5/125	169/12277	0.0291729	0.425708	ABCC8/ENDOU/CLDN4/PLA2G4C/FOSB	5
GO_RESPONSE_TO_INSULIN	6/125	235/12277	0.0329589	0.456617	ABCC8/EIF6/RAB10/SIK2/GSTP1/GAL	6
GO_EPITHELIUM_DEVELOPMENT	16/125	961/12277	0.0344978	0.456617	CNFN/HES5/CLDN3/LAMB2/RAB10/INSM1/UPK2/GAL/ALOX15B/OVOL2/EZR/GRHL2/KRT13/RAC1/BCL10/FOXQ1	16
GO_EPITHELIAL_CELL_DEVELOPMENT	5/125	177/12277	0.0346064	0.456617	CLDN3/LAMB2/INSM1/EZR/GRHL2	5
GO_TISSUE_MORPHOGENESIS	11/125	581/12277	0.0346617	0.456617	TRIM15/TNNI3/HES5/COL21A1/RAB10/VIT/OVOL2/GRHL2/RAC1/BCL10/FOXQ1	11
GO_SYNAPTIC_VESICLE_CYCLE	5/125	178/12277	0.0353268	0.457854	NLGN2/SYT1/PCLO/SYP/SNAP25	5
GO_RESPONSE_TO_MECHANICAL_STIMULUS	5/125	180/12277	0.0367955	0.47296	KIT/NRXN2/RAC1/BCL10/FOSB	5
GO_ORGANIC_HYDROXY_COMPOUND_TRANSPORT	5/125	181/12277	0.0375438	0.477169	SYT1/RBP4/CETP/GAL/SLC5A8	5
GO_BIOLOGICAL_ADHESION	18/125	1135/12277	0.0386512	0.488096	HES5/NLGN2/CLDN3/KIT/LAMB2/RAB10/NRXN2/TPBG/MUC1/VIT/CLDN4/ACTN1/LYPD3/EZR/GRHL2/RAC1/BCL10/IL1RAP	18
GO_REGULATION_OF_VESICLE_MEDIATED_TRANSPORT	9/125	450/12277	0.0402169	0.495171	SYT1/RAB10/BAIAP3/PCLO/SYP/AP1G1/TNK2/EZR/RAC1	9
GO_VESICLE_MEDIATED_TRANSPORT_IN_SYNAPSE	5/125	185/12277	0.0406302	0.497152	NLGN2/SYT1/PCLO/SYP/SNAP25	5
GO_REGULATION_OF_TRANS_SYNAPTIC_SIGNALING	8/125	388/12277	0.0445782	0.51754	NLGN2/SYT1/KIT/BAIAP3/SYP/KCNC4/GRIK2/SNAP25	8
GO_LEUKOCYTE_MEDIATED_IMMUNITY	11/125	610/12277	0.0465594	0.51754	SERPINB6/KIT/S100P/HLA-B/RAB10/DNASE1L3/AP1G1/GSTP1/SNAP25/RAC1/BCL10	11
GO_RECEPTOR_MEDIATED_ENDOCYTOSIS	6/125	256/12277	0.0467625	0.51754	ENDOU/TNK2/SNAP25/TMPRSS4/EZR/RAC1	6
GO_POSITIVE_REGULATION_OF_TRANSPORT	13/125	769/12277	0.0491882	0.526637	NLGN2/ABCC8/SYT1/RBP4/KCNE5/BAIAP3/AP1G1/GAL/ALOX15B/EZR/SGK2/LRRC52/IL1RAP	13
GO_REGULATION_OF_MUSCLE_SYSTEM_PROCESS	5/125	196/12277	0.0498954	0.528462	TNNI3/ABCC8/KIT/CHRM3/FKBP1B	5
GO_PROTEIN_LOCALIZATION_TO_MEMBRANE	10/125	547/12277	0.0523281	0.537122	NLGN2/REEP2/RAB10/NRXN2/CHM/RPS8/GRIK2/SNAP25/EZR/RPL7A	10
GO_CARBOHYDRATE_HOMEOSTASIS	5/125	199/12277	0.0526216	0.537122	ABCC8/RBP4/LIN28A/BAIAP3/FKBP1B	5
GO_REGULATION_OF_NERVOUS_SYSTEM_DEVELOPMENT	13/125	782/12277	0.0548489	0.542976	LINGO2/HES5/NLGN2/ABCC8/SYT1/KIT/LIN28A/TPBG/GDPD5/FKBP1B/SNAP25/SLITRK4/IL1RAP	13
GO_ENDOCYTOSIS	9/125	479/12277	0.0556748	0.548397	NLGN2/SYT1/SYP/ENDOU/TNK2/SNAP25/TMPRSS4/EZR/RAC1	9
GO_REGULATION_OF_CATION_TRANSMEMBRANE_TRANSPORT	6/125	270/12277	0.0577055	0.554592	NLGN2/ABCC8/KCNE5/FKBP1B/GAL/LRRC52	6
GO_CELL_JUNCTION_ORGANIZATION	6/125	271/12277	0.0585414	0.554592	NLGN2/CLDN3/ABCC8/ACTN1/GRHL2/RAC1	6
GO_POSITIVE_REGULATION_OF_DEVELOPMENTAL_PROCESS	17/125	1129/12277	0.0654711	0.58806	LINGO2/NLGN2/SYT1/KIT/LIN28A/INSM1/TPBG/GDPD5/FKBP1B/ZBTB7C/SLITRK4/GAL/ALOX15B/OVOL2/EZR/RAC1/IL1RAP	17
GO_BEHAVIOR	9/125	495/12277	0.0656717	0.58806	NLGN2/ABCC8/KIT/NRXN2/PREX2/HOXA1/GRIK2/SNAP25/GAL	9
GO_ESTABLISHMENT_OF_PROTEIN_LOCALIZATION_TO_MEMBRANE	6/125	282/12277	0.0682171	0.589882	REEP2/RAB10/CHM/RPS8/SNAP25/RPL7A	6
GO_VESICLE_LOCALIZATION	6/125	283/12277	0.0691404	0.592333	NLGN2/SYT1/PCLO/SYP/BICDL1/SNAP25	6
GO_CELL_MORPHOGENESIS_INVOLVED_IN_DIFFERENTIATION	11/125	660/12277	0.0731586	0.59328	COL21A1/CLDN3/LAMB2/RAB10/PREX2/VIT/ACTN1/SLITRK4/EZR/GRHL2/RAC1	11
GO_DEVELOPMENTAL_MATURATION	5/125	223/12277	0.0775094	0.59328	HES5/BAIAP3/SYP/AP1G1/GAL	5
GO_IMPORT_INTO_CELL	10/125	589/12277	0.0776004	0.59328	NLGN2/SYT1/SYP/ENDOU/TNK2/FAM155B/SNAP25/TMPRSS4/EZR/RAC1	10
GO_MYELOID_LEUKOCYTE_MEDIATED_IMMUNITY	8/125	441/12277	0.0809598	0.59328	SERPINB6/KIT/S100P/RAB10/DNASE1L3/GSTP1/SNAP25/RAC1	8
GO_REGULATION_OF_IMMUNE_EFFECTOR_PROCESS	6/125	297/12277	0.0828294	0.59328	TRIM15/RBP4/HLA-B/DNASE1L3/AP1G1/BCL10	6
GO_CELL_CELL_SIGNALING	19/125	1336/12277	0.0831273	0.59328	NLGN2/ABCC8/SYT1/KIT/RBP4/KCNE5/CHRM3/SLC5A7/NRXN2/BAIAP3/PCLO/SYP/FKBP1B/KCNC4/GRIK2/SNAP25/GAL/RAC1/IL1RAP	19
GO_CHEMICAL_HOMEOSTASIS	14/125	918/12277	0.0833535	0.59328	TNNI3/SLC26A4/ABCC8/RBP4/CETP/LIN28A/DMXL2/ATP6AP1L/BAIAP3/FKBP1B/GSTP1/FAM155B/GRIK2/CLDN4	14
GO_ESTABLISHMENT_OF_ORGANELLE_LOCALIZATION	8/125	444/12277	0.0834315	0.59328	SYT1/EIF6/KIT/PCLO/SYP/BICDL1/SNAP25/EZR	8
GO_REGULATION_OF_ION_TRANSMEMBRANE_TRANSPORT	7/125	375/12277	0.08833	0.59328	NLGN2/ABCC8/KCNE5/FKBP1B/KCNC4/GAL/LRRC52	7
GO_SENSORY_ORGAN_DEVELOPMENT	8/125	458/12277	0.095554	0.59328	HES5/KIT/RBP4/LAMB2/CHRDL1/HOXA1/SMOC1/GRHL2	8
GO_METAL_ION_TRANSPORT	11/125	695/12277	0.0966606	0.59328	ABCC8/KCNE5/SLC5A7/FKBP1B/KCNC4/FAM155B/SNAP25/GAL/SLC5A8/NIPAL4/LRRC52	11
GO_SENSORY_SYSTEM_DEVELOPMENT	6/125	310/12277	0.0968024	0.59328	HES5/RBP4/LAMB2/CHRDL1/SMOC1/GRHL2	6

## Sheet: C1_8
ID	GeneRatio	BgRatio	pvalue	p.adjust	geneID	Count
GO_COTRANSLATIONAL_PROTEIN_TARGETING_TO_MEMBRANE	11/258	89/12277	2.44849e-06	0.00663051	RPL26/RPS14/RPS7/RPS12/RPS26/RPSA/RPL28/RPS27/RPL13/RPL9/RPS3	11
GO_ESTABLISHMENT_OF_PROTEIN_LOCALIZATION_TO_ENDOPLASMIC_RETICULUM	11/258	101/12277	8.53304e-06	0.0115537	RPL26/RPS14/RPS7/RPS12/RPS26/RPSA/RPL28/RPS27/RPL13/RPL9/RPS3	11
GO_NUCLEAR_TRANSCRIBED_MRNA_CATABOLIC_PROCESS_NONSENSE_MEDIATED_DECAY	11/258	112/12277	2.29872e-05	0.0207498	RPL26/RPS14/RPS7/RPS12/RPS26/RPSA/RPL28/RPS27/RPL13/RPL9/RPS3	11
GO_PROTEIN_LOCALIZATION_TO_ENDOPLASMIC_RETICULUM	11/258	125/12277	6.38831e-05	0.0420417	RPL26/RPS14/RPS7/RPS12/RPS26/RPSA/RPL28/RPS27/RPL13/RPL9/RPS3	11
GO_TRANSLATIONAL_INITIATION	13/258	174/12277	7.76249e-05	0.0420417	EIF4E2/EIF4A1/RPL26/RPS14/RPS7/RPS12/RPS26/RPSA/RPL28/RPS27/RPL13/RPL9/RPS3	13
GO_BIOLOGICAL_ADHESION	41/258	1135/12277	0.000399333	0.154972	ADGRG1/FAM107A/PCDHGC3/PTN/DLG4/PCDH11X/MBP/ITGB4/ICAM5/MICALL2/PDLIM1/ANXA3/LYVE1/ANXA1/NRARP/NINJ2/EDIL3/CLDN19/JAM2/DLC1/SCRIB/SRC/CD34/ANXA2/ANXA9/LAMB4/MAPK14/EPCAM/CELSR1/C1QTNF1/FBLN2/JAG2/COL14A1/ANTXR1/KITLG/CLDN3/STAB1/RPSA/RPS3/PLEKHA7/MYH10	41
GO_EPITHELIAL_CELL_DIFFERENTIATION	23/258	504/12277	0.000400593	0.154972	WNT7A/PTN/VIL1/MGMT/ANXA1/POF1B/BCL11B/TFCP2L1/TMEM100/SULT2B1/PPL/GRHL1/SCRIB/CD34/ANXA2/KRT4/PDE4D/EXPH5/JAG2/CLDN3/KRT5/KRT19/FRMD6	23
GO_VIRAL_GENE_EXPRESSION	12/258	182/12277	0.000463792	0.156994	RPL26/RPS14/RPS7/RPS12/RPS26/RPSA/RPL28/RPS27/RPL13/RPL9/RPS3/TRIM27	12
GO_NUCLEAR_TRANSCRIBED_MRNA_CATABOLIC_PROCESS	12/258	188/12277	0.000620128	0.18659	RPL26/RPS14/RPS7/DDX6/RPS12/RPS26/RPSA/RPL28/RPS27/RPL13/RPL9/RPS3	12
GO_EPIDERMAL_CELL_DIFFERENTIATION	11/258	165/12277	0.000725234	0.196393	ANXA1/BCL11B/SULT2B1/PPL/GRHL1/SCRIB/KRT4/EXPH5/JAG2/KRT5/KRT19	11
GO_PROTEIN_TARGETING_TO_MEMBRANE	11/258	169/12277	0.000884255	0.217688	RPL26/RPS14/RPS7/RPS12/RPS26/RPSA/RPL28/RPS27/RPL13/RPL9/RPS3	11
GO_INTERLEUKIN_2_PRODUCTION	6/258	57/12277	0.00120201	0.226081	ANXA1/CD34/PDE4D/RPS3/NR1H4/TRIM27	6
GO_EPIDERMIS_DEVELOPMENT	14/258	261/12277	0.00125117	0.226081	ANXA1/BCL11B/SULT2B1/PPL/GRHL1/FABP5/SCRIB/KRT4/CELSR1/EXPH5/JAG2/LDB2/KRT5/KRT19	14
GO_RIBOSOMAL_SMALL_SUBUNIT_BIOGENESIS	6/258	58/12277	0.00131752	0.226081	RPS14/RPS7/WDR46/RPSA/RPS27/SRFBP1	6
GO_CELL_JUNCTION_ORGANIZATION	14/258	271/12277	0.00178297	0.278274	FAM107A/ITGB4/MICALL2/POF1B/GRHL1/CLDN19/DLC1/SRC/UGT8/CLDN3/GJB1/KRT5/PLEKHA7/NR1H4	14
GO_EPITHELIUM_DEVELOPMENT	34/258	961/12277	0.00184968	0.278274	VEGFC/WNT7A/PTN/VIL1/RPS7/MGMT/ANXA1/NRARP/POF1B/BCL11B/TFCP2L1/CER1/TMEM100/SULT2B1/PPL/GRHL1/DLC1/SCRIB/SRC/CD34/ANXA2/KRT4/EPCAM/PDE4D/CELSR1/EXPH5/JAG2/LDB2/AQP11/CLDN3/KRT5/KRT19/ANKRD6/FRMD6	34
GO_SUPRAMOLECULAR_FIBER_ORGANIZATION	23/258	569/12277	0.00203951	0.290684	FAM107A/HOOK1/NEFL/RHOU/VIL1/MICALL2/FGF13/CST3/POF1B/TNNT2/DLC1/SRC/ANXA2/TMSB15B/CAPZB/COL14A1/KRT19/ARPC3/RPS3/ADD3/MYH10/TRIM27/CENPJ	23
GO_ESTABLISHMENT_OF_PROTEIN_LOCALIZATION_TO_MEMBRANE	14/258	282/12277	0.00257281	0.312437	RPL26/RPS14/RPS7/COLQ/SCRIB/RPS12/RPS26/RPSA/YWHAQ/RPL28/RPS27/RPL13/RPL9/RPS3	14
GO_CELL_CELL_ADHESION	25/258	651/12277	0.00262453	0.312437	PCDHGC3/DLG4/PCDH11X/MBP/ICAM5/PDLIM1/ANXA3/ANXA1/NRARP/NINJ2/CLDN19/JAM2/SCRIB/SRC/CD34/ANXA2/ANXA9/MAPK14/EPCAM/CELSR1/C1QTNF1/COL14A1/CLDN3/RPS3/PLEKHA7	25
GO_REGULATION_OF_WOUND_HEALING	8/258	114/12277	0.00276115	0.312437	PLAUR/VIL1/NOS3/ANXA1/CD34/ANXA2/C1QTNF1/MYLK	8
GO_RESPONSE_TO_TOXIC_SUBSTANCE	18/258	414/12277	0.00288439	0.312437	NEFL/INMT/MBP/TXN/NOS3/MGMT/ANXA1/UNC79/CERS1/SRC/GSTM1/ASNS/EGR1/NR4A2/CHRNG/PPP1R1B/CLDN3/RPS3	18
GO_CELL_JUNCTION_ASSEMBLY	12/258	227/12277	0.0030911	0.32195	FAM107A/ITGB4/MICALL2/POF1B/CLDN19/DLC1/SRC/UGT8/CLDN3/GJB1/KRT5/NR1H4	12
GO_NEGATIVE_REGULATION_OF_COAGULATION	5/258	48/12277	0.00322962	0.323919	PLAUR/NOS3/CD34/ANXA2/C1QTNF1	5
GO_CELL_CELL_JUNCTION_ORGANIZATION	9/258	145/12277	0.00352398	0.340819	MICALL2/POF1B/GRHL1/CLDN19/UGT8/CLDN3/GJB1/PLEKHA7/NR1H4	9
GO_PROTEIN_POLYMERIZATION	12/258	233/12277	0.00381568	0.356306	FAM107A/NEFL/VIL1/MICALL2/FGF13/TMSB15B/CAPZB/ARPC3/RPS3/ADD3/TRIM27/CENPJ	12
GO_RESPONSE_TO_WOUNDING	21/258	535/12277	0.00444598	0.388377	DOCK9/WNT7A/NEFL/PLAUR/VIL1/ITGB4/LYVE1/NOS3/ANXA1/NINJ2/PPL/SCRIB/SRC/CD34/ANXA2/CELSR1/CAPZB/C1QTNF1/MYLK/ADIPOR2/MYH10	21
GO_CERAMIDE_BIOSYNTHETIC_PROCESS	5/258	54/12277	0.00538803	0.41688	CERS1/GAL3ST1/SGMS1/SPTSSB/UGT8	5
GO_WOUND_HEALING	18/258	442/12277	0.00568967	0.417742	DOCK9/WNT7A/PLAUR/VIL1/NOS3/ANXA1/NINJ2/PPL/SCRIB/SRC/CD34/ANXA2/CELSR1/CAPZB/C1QTNF1/MYLK/ADIPOR2/MYH10	18
GO_PROTEIN_LOCALIZATION_TO_MEMBRANE	21/258	547/12277	0.0057077	0.417742	PTN/DLG4/RPL26/VIL1/RPS14/RPS7/SYTL2/FGF13/COLQ/SCRIB/ANXA2/MAP7/RPS12/RPS26/RPSA/YWHAQ/RPL28/RPS27/RPL13/RPL9/RPS3	21
GO_ANATOMICAL_STRUCTURE_FORMATION_INVOLVED_IN_MORPHOGENESIS	31/258	924/12277	0.00640533	0.456464	ADGRG1/VEGFC/WNT7A/PTN/ETS2/RPS7/ITGB4/ANXA3/NOS3/ANXA1/NRARP/TANC1/TNNT2/TMEM100/ERVFRD-1/DLC1/SCRIB/CD34/ANXA2/NGFR/PMP22/MAPK14/SOX7/CELSR1/UGT8/PHLDB1/HTRA1/STAB1/KRT19/ADIPOR2/MYH10	31
GO_CARBOHYDRATE_DERIVATIVE_TRANSPORT	5/258	58/12277	0.00729618	0.493951	SLC35D2/SYTL2/SLC29A1/SLC35A3/GJB1	5
GO_REGULATION_OF_RESPONSE_TO_WOUNDING	8/258	138/12277	0.00867763	0.567329	PLAUR/VIL1/NOS3/ANXA1/CD34/ANXA2/C1QTNF1/MYLK	8
GO_SKIN_DEVELOPMENT	11/258	231/12277	0.0096993	0.576757	ITGB4/ANXA1/BCL11B/PPL/GRHL1/KRT4/CELSR1/EXPH5/LDB2/KRT5/KRT19	11
GO_NEGATIVE_REGULATION_OF_CATALYTIC_ACTIVITY	22/258	611/12277	0.00971743	0.576757	PTN/PCDH11X/PLAUR/DUSP14/MCM2/DBNDD2/VIL1/IPO5/RPS7/SYTL2/CST3/ANXA3/NOS3/ANXA1/TNNT2/CERS1/SRC/ANXA2/NGFR/PPP1R1B/ZNF675/TRIM27	22
GO_REGULATION_OF_ACTIN_FILAMENT_BASED_PROCESS	14/258	329/12277	0.0097972	0.576757	FAM107A/RHOU/VIL1/FGF13/TNNT2/DLC1/TMSB15B/PDE4D/CELSR1/CAPZB/ARPC3/ADD3/FRMD6/TRIM27	14
GO_NEGATIVE_REGULATION_OF_HYDROLASE_ACTIVITY	14/258	331/12277	0.0102965	0.582135	PTN/PCDH11X/PLAUR/MCM2/VIL1/IPO5/SYTL2/CST3/NOS3/ANXA1/TNNT2/SRC/NGFR/PPP1R1B	14
GO_POSTSYNAPSE_ORGANIZATION	8/258	143/12277	0.0106341	0.582135	WNT7A/NEFL/PTN/DLG4/TANC1/NGEF/COLQ/MYH10	8
GO_CELLULAR_COMPONENT_MORPHOGENESIS	32/258	1000/12277	0.0109646	0.582135	WNT7A/NEFL/PTN/DLG4/RHOU/VIL1/MICALL2/FGF13/ANXA1/POF1B/BCL11B/TNNT2/TFCP2L1/NGEF/DLC1/SCRIB/SRC/NGFR/PMP22/MAPK14/CAPZB/NR4A2/COL21A1/COL14A1/ANTXR1/SYT1/UGT8/CLDN3/PHLDB1/KRT19/MYH10/FRMD6	32
GO_ESTABLISHMENT_OF_PROTEIN_LOCALIZATION_TO_ORGANELLE	18/258	473/12277	0.0110714	0.582135	RHOU/RPL26/IPO5/RPS14/RPS7/MICALL2/SCRIB/MAPK14/RPS12/PECR/RPS26/RPSA/YWHAQ/RPL28/RPS27/RPL13/RPL9/RPS3	18
GO_CELL_CELL_JUNCTION_ASSEMBLY	7/258	116/12277	0.0111784	0.582135	MICALL2/POF1B/CLDN19/UGT8/CLDN3/GJB1/NR1H4	7
GO_CARBOHYDRATE_TRANSPORT	7/258	117/12277	0.0116834	0.586199	SLC35D2/VIL1/FABP5/SLC35A3/MAPK14/SLC25A27/ADIPOR2	7
GO_EPITHELIAL_CELL_DEVELOPMENT	9/258	177/12277	0.0125032	0.604618	WNT7A/POF1B/BCL11B/TFCP2L1/SCRIB/PDE4D/EXPH5/CLDN3/FRMD6	9
GO_INSULIN_RECEPTOR_SIGNALING_PATHWAY	7/258	120/12277	0.0132973	0.614692	ZNF106/ATP6V1A/SRC/ATP6AP1/ATP6V1G3/NR1H4/CAV2	7
GO_ACTIN_FILAMENT_POLYMERIZATION	8/258	149/12277	0.0133925	0.614692	FAM107A/VIL1/MICALL2/TMSB15B/CAPZB/ARPC3/ADD3/TRIM27	8
GO_PROTEIN_HETEROOLIGOMERIZATION	6/258	95/12277	0.0149078	0.627822	C1QTNF6/TNNT2/ANXA2/C1QTNF1/SYT1/CLDN3	6
GO_POSITIVE_REGULATION_OF_SECRETION	13/258	314/12277	0.0154947	0.627822	VEGFC/MBP/SYTL2/SRC/CD34/MAPK14/EXPH5/ATP6AP1/C1QTNF1/SYT1/NR1H4/MYH10/MCU	13
GO_POSITIVE_REGULATION_OF_ESTABLISHMENT_OF_PROTEIN_LOCALIZATION	14/258	350/12277	0.0161001	0.627822	VEGFC/RHOU/MBP/IPO5/MICALL2/SRC/CD34/MAPK14/EXPH5/YWHAQ/NR1H4/MYH10/CENPJ/MCU	14
GO_PROTON_TRANSMEMBRANE_TRANSPORT	7/258	125/12277	0.0163337	0.627822	SURF1/COX7A2/ATP6V1A/ATP2A3/SLC25A27/ATP6AP1/ATP6V1G3	7
GO_RRNA_METABOLIC_PROCESS	9/258	186/12277	0.0168044	0.627822	SUV39H1/RPL26/RPS14/RPS7/YBEY/WDR46/RPSA/RPS27/SRFBP1	9
GO_POSITIVE_REGULATION_OF_EPITHELIAL_CELL_MIGRATION	7/258	126/12277	0.0169953	0.627822	VEGFC/WNT7A/VIL1/ANXA3/NOS3/ANXA1/SRC	7
GO_REGULATION_OF_COAGULATION	5/258	72/12277	0.0176046	0.627822	PLAUR/NOS3/CD34/ANXA2/C1QTNF1	5
GO_CELLULAR_COMPONENT_ASSEMBLY_INVOLVED_IN_MORPHOGENESIS	6/258	99/12277	0.0179454	0.627822	TNNT2/PMP22/UGT8/PHLDB1/KRT19/MYH10	6
GO_OSTEOCLAST_DIFFERENTIATION	5/258	74/12277	0.0196011	0.627822	SRC/ANXA2/MAPK14/ATP6AP1/ZNF675	5
GO_CELL_CELL_SIGNALING	39/258	1336/12277	0.0210323	0.627822	ADGRG1/CDK14/FAM107A/WNT7A/PTN/DLG4/AMER3/GRM4/MBP/TXN/FGF13/ANXA1/NRARP/CSPG5/COLQ/FABP5/SCRIB/SRC/CD34/SLC29A1/PMP22/EGR1/MAPK14/SOX7/CELSR1/NR4A2/C1QTNF1/CHRNG/SYT1/WIF1/CYP46A1/HCRTR2/PLCB4/GJB1/STAB1/PDE7B/NR1H4/ANKRD6/MCU	39
GO_ACTIN_FILAMENT_BASED_MOVEMENT	7/258	132/12277	0.0213672	0.627822	MYL1/VIL1/FGF13/TNNT2/PDE4D/MYH10/FRMD6	7
GO_ACTIN_FILAMENT_BASED_PROCESS	22/258	660/12277	0.0218187	0.627822	FAM107A/RHOU/MYL1/VIL1/MICALL2/FGF13/ANXA1/POF1B/TNNT2/DLC1/SRC/TMSB15B/PDE4D/CELSR1/CAPZB/ANTXR1/KRT19/ARPC3/ADD3/MYH10/FRMD6/TRIM27	22
GO_POSITIVE_REGULATION_OF_PEPTIDE_SECRETION	9/258	195/12277	0.0221012	0.627822	VEGFC/MBP/SRC/CD34/MAPK14/EXPH5/NR1H4/MYH10/MCU	9
GO_NEGATIVE_REGULATION_OF_RESPONSE_TO_WOUNDING	5/258	77/12277	0.0228653	0.627822	PLAUR/NOS3/CD34/ANXA2/C1QTNF1	5
GO_CONNECTIVE_TISSUE_DEVELOPMENT	10/258	230/12277	0.0236074	0.627822	WNT7A/CRIP1/CER1/CD34/ANXA2/EGR1/MAPK14/COL21A1/COL14A1/NR1H4	10
GO_PROTEIN_TARGETING	14/258	368/12277	0.023652	0.627822	RHOU/RPL26/RPS14/RPS7/MICALL2/RPS12/PECR/RPS26/RPSA/RPL28/RPS27/RPL13/RPL9/RPS3	14
GO_REGULATION_OF_INTRINSIC_APOPTOTIC_SIGNALING_PATHWAY	7/258	135/12277	0.0238226	0.627822	PLAUR/RPL26/TPT1/RPS7/SRC/SGMS1/RPS3	7
GO_LOCOMOTORY_BEHAVIOR	8/258	166/12277	0.0240145	0.627822	C1QL1/NPY1R/CIART/EGR1/CELSR1/NR4A2/PPP1R1B/OLFM2	8
GO_ENDOTHELIUM_DEVELOPMENT	6/258	107/12277	0.0252404	0.627822	WNT7A/PTN/TMEM100/CD34/ANXA2/PDE4D	6
GO_ORGANIC_CYCLIC_COMPOUND_CATABOLIC_PROCESS	18/258	522/12277	0.0270929	0.639885	RPL26/RPS14/RPS7/DDX6/MAPK14/PDE4D/SMUG1/RPS12/BLVRB/CYP46A1/RPS26/RPSA/RPL28/RPS27/RPL13/RPL9/RPS3/PDE7B	18
GO_ACTIN_FILAMENT_ORGANIZATION	13/258	340/12277	0.0276301	0.639885	FAM107A/RHOU/VIL1/MICALL2/POF1B/TNNT2/DLC1/SRC/TMSB15B/CAPZB/ARPC3/ADD3/TRIM27	13
GO_REGULATION_OF_PEPTIDASE_ACTIVITY	12/258	306/12277	0.0283966	0.639885	PLAUR/MBP/VIL1/CST3/MGMT/DLC1/SRC/NGFR/MAPK14/SOX7/ANTXR1/RPS3	12
GO_ACTIN_MEDIATED_CELL_CONTRACTION	6/258	110/12277	0.0284206	0.639885	MYL1/VIL1/FGF13/TNNT2/PDE4D/FRMD6	6
GO_ACTIN_POLYMERIZATION_OR_DEPOLYMERIZATION	8/258	172/12277	0.0288814	0.639885	FAM107A/VIL1/MICALL2/TMSB15B/CAPZB/ARPC3/ADD3/TRIM27	8
GO_CYTOSKELETON_ORGANIZATION	33/258	1120/12277	0.0293197	0.639885	FAM107A/HOOK1/NEFL/RHOU/VIL1/TUBA1A/MICALL2/FGF13/ANXA1/TUBA1C/POF1B/TNNT2/PPL/DLC1/SRC/TMSB15B/KRT4/MAP7/CELSR1/CAPZB/ANTXR1/UGT8/PHLDB1/KRT5/KRT19/ARPC3/RPS3/VPS54/ADD3/MYH10/FRMD6/TRIM27/CENPJ	33
GO_NEGATIVE_REGULATION_OF_SUPRAMOLECULAR_FIBER_ORGANIZATION	6/258	111/12277	0.0295368	0.639885	VIL1/FGF13/DLC1/TMSB15B/CAPZB/ADD3	6
GO_CYTOKINE_SECRETION	7/258	142/12277	0.0302921	0.643852	MBP/ANXA1/SRC/CD34/MAPK14/NR1H4/TRIM27	7
GO_AMIDE_BIOSYNTHETIC_PROCESS	22/258	684/12277	0.0309626	0.643852	EIF4E2/EIF4A1/RPL26/EEF1A1/RPS14/RPS7/CDKAL1/MRPS28/CERS1/GAL3ST1/SGMS1/SPTSSB/RPS12/RPS26/UGT8/RPSA/RPL28/RPS27/RPL13/RPL9/RPS3/MRPL39	22
GO_REGULATION_OF_ANATOMICAL_STRUCTURE_MORPHOGENESIS	28/258	923/12277	0.0314104	0.643852	VEGFC/WNT7A/NEFL/PTN/DLG4/RHOU/MBP/VIL1/FGF13/CST3/ANXA3/NOS3/ANXA1/NRARP/TMEM100/NGEF/DLC1/SRC/CD34/NGFR/MAPK14/CELSR1/CAPZB/SYT1/PHLDB1/STAB1/ANKRD6/MYH10	28
GO_CARDIOVASCULAR_SYSTEM_DEVELOPMENT	20/258	608/12277	0.0316363	0.643852	ADGRG1/VEGFC/WNT7A/PTN/ANXA3/NOS3/ANXA1/NRARP/TMEM100/CD34/ANXA2/NGFR/EGR1/MAPK14/ANTXR1/STAB1/MYLK/MMP21/ADIPOR2/MYH10	20
GO_REGULATION_OF_NEUROLOGICAL_SYSTEM_PROCESS	6/258	113/12277	0.0318546	0.643852	WNT7A/DLG4/NOS3/TMEM100/FABP5/SRC	6
GO_INTERSPECIES_INTERACTION_BETWEEN_ORGANISMS	24/258	766/12277	0.032454	0.643852	NXF1/SUV39H1/EIF4A1/RPL26/IPO5/RPS14/RPS7/TRIM35/SCRIB/SRC/ANXA2/DDX6/RPS12/RPS26/KRT19/RPSA/RPL28/RPS27/RPL13/RPL9/RPS3/CAMP/CAV2/TRIM27	24
GO_POSITIVE_REGULATION_OF_PEPTIDASE_ACTIVITY	7/258	145/12277	0.0333951	0.643852	MBP/DLC1/NGFR/MAPK14/SOX7/ANTXR1/RPS3	7
GO_TRANSMEMBRANE_TRANSPORT	36/258	1256/12277	0.0334073	0.643852	ATP13A4/CACNA2D3/SLC6A13/NEFL/SLC35D2/DLG4/SLC18A1/SURF1/COX7A2/SLC30A2/ANXA3/SLC16A13/ATP6V1A/UNC79/FABP5/ANXA2/SLC29A1/SLC35A3/SLC25A34/MAPK14/PDE4D/ATP2A3/SLC25A27/ATP6AP1/CHRNG/SLC44A5/AQP11/GJB1/YWHAQ/ADD3/LRRC8E/SLC13A2/ATP6V1G3/ADIPOR2/TSPAN13/MCU	36
GO_REGULATION_OF_CYSTEINE_TYPE_ENDOPEPTIDASE_ACTIVITY	8/258	178/12277	0.0343911	0.646743	PLAUR/VIL1/MGMT/DLC1/SRC/NGFR/SOX7/RPS3	8
GO_ION_TRANSPORT	37/258	1302/12277	0.0349121	0.652013	ATP13A4/CACNA2D3/SLC6A13/NEFL/SLC35D2/DLG4/SLC18A1/SURF1/COX7A2/TPT1/FGF13/SLC30A2/ANXA3/SLC16A13/SCO2/NOS3/ANXA1/ATP6V1A/UNC79/ANXA2/SLC35A3/PDE4D/ATP2A3/SLC25A27/ATP6AP1/CHRNG/SYT1/YWHAQ/MYLK/CA4/LRRC8E/SLC13A2/ATP6V1G3/NR1H4/TSPAN13/TRIM27/MCU	37
GO_RNA_CATABOLIC_PROCESS	13/258	353/12277	0.0358185	0.659841	RPL26/RPS14/RPS7/DDX6/MAPK14/RPS12/RPS26/RPSA/RPL28/RPS27/RPL13/RPL9/RPS3	13
GO_POSITIVE_REGULATION_OF_ENDOTHELIAL_CELL_MIGRATION	5/258	87/12277	0.0362025	0.662408	VEGFC/WNT7A/ANXA3/NOS3/ANXA1	5
GO_REGULATION_OF_NEUROTRANSMITTER_LEVELS	11/258	284/12277	0.0377497	0.664514	WNT7A/GRM4/SLC18A1/SPR/NOS3/CSPG5/COLQ/SCRIB/CD34/SLC29A1/SYT1	11
GO_EPITHELIAL_CELL_PROLIFERATION	12/258	320/12277	0.0380554	0.664514	VEGFC/WNT7A/PTN/A4GNT/NRARP/BCL11B/CD34/NGFR/KRT4/FABP7/HTRA1/CAV2	12
GO_NEGATIVE_REGULATION_OF_CELL_ADHESION	9/258	216/12277	0.0389272	0.664514	FAM107A/MBP/ANXA1/NRARP/JAM2/DLC1/SRC/EPCAM/C1QTNF1	9
GO_SYNAPSE_ORGANIZATION	13/258	358/12277	0.0393895	0.664514	C1QL1/LRRN1/PCDHGC3/WNT7A/NEFL/PTN/DLG4/TUBA1A/TANC1/NGEF/COLQ/MAPK14/MYH10	13
GO_REGULATION_OF_CELL_MORPHOGENESIS	15/258	432/12277	0.0394222	0.664514	WNT7A/NEFL/PTN/DLG4/RHOU/VIL1/FGF13/ANXA1/NGEF/DLC1/SRC/NGFR/CAPZB/SYT1/MYH10	15
GO_NEGATIVE_REGULATION_OF_CYTOSKELETON_ORGANIZATION	6/258	119/12277	0.0395077	0.664514	VIL1/FGF13/DLC1/TMSB15B/CAPZB/ADD3	6
GO_CELLULAR_RESPONSE_TO_RADIATION	7/258	151/12277	0.0402212	0.665388	PTN/RPL26/CRIP1/MGMT/CERS1/EGR1/MAPK14	7
GO_RHO_PROTEIN_SIGNAL_TRANSDUCTION	8/258	184/12277	0.0405748	0.665388	ADGRG1/RHOU/ARHGEF37/NGEF/DLC1/NGFR/CELSR1/ARHGEF4	8
GO_CELL_CELL_ADHESION_VIA_PLASMA_MEMBRANE_ADHESION_MOLECULES	9/258	218/12277	0.0408873	0.665388	PCDHGC3/PCDH11X/MBP/ANXA3/CLDN19/MAPK14/EPCAM/CELSR1/CLDN3	9
GO_REGULATION_OF_SIGNALING_RECEPTOR_ACTIVITY	13/258	361/12277	0.0416497	0.665388	VEGFC/WNT7A/NEFL/PTN/DLG4/FGF13/ANXA3/CER1/CSPG5/SRC/PDE4D/JAG2/KITLG	13
GO_SPHINGOLIPID_BIOSYNTHETIC_PROCESS	5/258	91/12277	0.0426405	0.665388	CERS1/GAL3ST1/SGMS1/SPTSSB/UGT8	5
GO_CELLULAR_RESPONSE_TO_ANTIBIOTIC	6/258	122/12277	0.0437367	0.665388	TXN/CRIP1/ANXA1/SRC/EGR1/RPS3	6
GO_CELL_SUBSTRATE_JUNCTION_ASSEMBLY	5/258	92/12277	0.044351	0.670964	FAM107A/ITGB4/DLC1/SRC/KRT5	5
GO_EXTRACELLULAR_STRUCTURE_ORGANIZATION	13/258	365/12277	0.0448038	0.674048	ITGB4/ICAM5/CST3/JAM2/COLQ/CD34/ANXA2/FBLN2/COL14A1/ANTXR1/PHLDB1/HTRA1/MMP21	13
GO_SYNAPTIC_SIGNALING	19/258	595/12277	0.0458176	0.681725	FAM107A/WNT7A/PTN/DLG4/GRM4/MBP/CSPG5/COLQ/FABP5/SCRIB/SRC/SLC29A1/PMP22/CHRNG/SYT1/CYP46A1/HCRTR2/PLCB4/PDE7B	19
GO_LOCOMOTION	40/258	1460/12277	0.0470086	0.689378	ADGRG1/VEGFC/FAM107A/WNT7A/NEFL/PTN/PLAUR/S100A2/VIL1/ITGB4/FGF13/ANXA3/NOS3/TRIM35/ANXA1/BCL11B/IGLV1-51/CER1/JAM2/DLC1/SCRIB/SRC/CD34/TMSB15B/S100P/MAPK14/EPCAM/PDE4D/PODN/CELSR1/NR4A2/LDB2/IGKV4-1/KITLG/ARPC3/MYLK/TEKT1/CAV2/MYH10/TRIM27	40
GO_NCRNA_PROCESSING	12/258	331/12277	0.0471232	0.689378	SUV39H1/RPL26/RPS14/RPS7/YBEY/CDKAL1/WDR46/TOE1/ZBTB8OS/RPSA/RPS27/SRFBP1	12
GO_TUBE_DEVELOPMENT	26/258	878/12277	0.0477591	0.689378	ADGRG1/VEGFC/WNT7A/PTN/RPS7/ITGB4/ANXA3/NOS3/ANXA1/NRARP/CER1/TMEM100/DLC1/SCRIB/SRC/CD34/ANXA2/NGFR/MAPK14/EPCAM/CELSR1/AQP11/GJB1/STAB1/MYLK/ADIPOR2	26
GO_NERVOUS_SYSTEM_PROCESS	23/258	758/12277	0.0485021	0.689378	C1QL1/FAM107A/WNT7A/NEFL/PTN/SRRM4/DLG4/NPY1R/MBP/FGF13/NOS3/TANC1/TMEM100/CLDN19/FABP5/SRC/SLC29A1/CHRNG/PPP1R1B/OLFM2/FABP7/PPEF2/MYH10	23
GO_RESPONSE_TO_OXYGEN_LEVELS	12/258	333/12277	0.0489192	0.689965	VEGFC/PTN/SUV39H1/PDLIM1/ATP6V1A/SRC/CD34/SLC29A1/EGR1/NR4A2/ATP6AP1/CLDN3	12
GO_POSITIVE_REGULATION_OF_VASCULATURE_DEVELOPMENT	7/258	158/12277	0.0492649	0.691241	VEGFC/ANXA3/NOS3/ANXA1/TMEM100/CD34/EGR1	7
GO_CELLULAR_RESPONSE_TO_OXYGEN_LEVELS	8/258	193/12277	0.0511713	0.701685	PTN/SUV39H1/ATP6V1A/SRC/CD34/SLC29A1/EGR1/ATP6AP1	8
GO_STEM_CELL_PROLIFERATION	5/258	96/12277	0.0515998	0.701685	VEGFC/FGF13/CD34/EPCAM/KITLG	5
GO_FOREBRAIN_DEVELOPMENT	12/258	336/12277	0.0517007	0.701685	ADGRG1/WNT7A/NEFL/PTN/FGF13/ANXA3/BCL11B/DLC1/SRC/NR4A2/FABP7/MYH10	12
GO_CELLULAR_RESPONSE_TO_TOXIC_SUBSTANCE	8/258	194/12277	0.0524492	0.701685	TXN/NOS3/ANXA1/CERS1/SRC/GSTM1/EGR1/RPS3	8
GO_LEARNING	6/258	128/12277	0.0530185	0.701685	C1QL1/PTN/DLG4/FGF13/TANC1/PPP1R1B	6
GO_TISSUE_REMODELING	6/258	128/12277	0.0530185	0.701685	CST3/NOS3/ANXA1/SRC/ATP6AP1/ZNF675	6
GO_REGULATION_OF_VASCULATURE_DEVELOPMENT	10/258	266/12277	0.0545811	0.701685	VEGFC/PTN/ANXA3/NOS3/ANXA1/TMEM100/CD34/NGFR/EGR1/STAB1	10
GO_REGULATION_OF_CELL_SHAPE	6/258	129/12277	0.0546734	0.701685	PTN/RHOU/VIL1/ANXA1/DLC1/MYH10	6
GO_GLUCOSE_METABOLIC_PROCESS	5/258	100/12277	0.0595019	0.720296	NPY1R/FABP5/SRC/MAPK14/C1QTNF1	5
GO_TRANSITION_METAL_ION_TRANSPORT	5/258	100/12277	0.0595019	0.720296	SLC30A2/SCO2/ATP6V1A/ATP6AP1/ATP6V1G3	5
GO_RESPONSE_TO_CORTICOSTEROID	6/258	132/12277	0.0598242	0.720296	FAM107A/NEFL/ANXA3/ANXA1/FOSB/SRC	6
GO_ORGANONITROGEN_COMPOUND_BIOSYNTHETIC_PROCESS	40/258	1488/12277	0.0598474	0.720296	SLC35D2/FUT2/EIF4E2/EIF4A1/RPL26/ST6GALNAC2/EEF1A1/NNMT/RPS14/CANT1/RPS7/A4GNT/CDKAL1/SPR/LMF1/NOS3/MRPS28/CSPG5/CERS1/FABP5/GAL3ST1/SGMS1/GSTM1/SPTSSB/ASNS/EGR1/NR4A2/RPS12/SLC44A5/RPS26/UGT8/AK2/RPSA/RPL28/RPS27/RPL13/RPL9/RPS3/MRPL39/GALNT16	40
GO_CELL_MOTILITY	35/258	1277/12277	0.0610168	0.731121	ADGRG1/VEGFC/FAM107A/WNT7A/PTN/S100A2/VIL1/ITGB4/FGF13/ANXA3/NOS3/ANXA1/BCL11B/IGLV1-51/CER1/JAM2/DLC1/SCRIB/SRC/CD34/TMSB15B/S100P/MAPK14/EPCAM/PDE4D/PODN/CELSR1/NR4A2/LDB2/IGKV4-1/KITLG/ARPC3/MYLK/TEKT1/MYH10	35
GO_CATION_TRANSPORT	26/258	901/12277	0.0614138	0.732637	ATP13A4/CACNA2D3/NEFL/DLG4/SLC18A1/SURF1/COX7A2/TPT1/FGF13/SLC30A2/ANXA3/SCO2/NOS3/ATP6V1A/ANXA2/PDE4D/ATP2A3/SLC25A27/ATP6AP1/SYT1/MYLK/SLC13A2/ATP6V1G3/TSPAN13/TRIM27/MCU	26
GO_CIRCULATORY_SYSTEM_DEVELOPMENT	26/258	903/12277	0.0627205	0.739089	ADGRG1/VEGFC/WNT7A/PTN/NPY1R/ANXA3/CRIP1/NOS3/ANXA1/NRARP/RBM20/TNNT2/CER1/TMEM100/DLC1/CD34/ANXA2/NGFR/EGR1/MAPK14/ANTXR1/STAB1/MYLK/MMP21/ADIPOR2/MYH10	26
GO_RESPONSE_TO_ANTIBIOTIC	10/258	273/12277	0.0627735	0.739089	NEFL/TXN/CRIP1/MGMT/ANXA1/UNC79/SRC/EGR1/CLDN3/RPS3	10
GO_NEGATIVE_REGULATION_OF_TRANSFERASE_ACTIVITY	9/258	238/12277	0.0642185	0.743659	DUSP14/DBNDD2/IPO5/RPS7/CERS1/SRC/PPP1R1B/ZNF675/TRIM27	9
GO_CELL_SUBSTRATE_ADHESION	11/258	312/12277	0.0654299	0.743659	FAM107A/PTN/ITGB4/MICALL2/LYVE1/EDIL3/DLC1/SRC/CD34/FBLN2/ANTXR1	11
GO_NEGATIVE_REGULATION_OF_EPITHELIAL_CELL_PROLIFERATION	5/258	103/12277	0.0658566	0.743659	PTN/A4GNT/NGFR/KRT4/CAV2	5
GO_TISSUE_HOMEOSTASIS	7/258	169/12277	0.0659078	0.743659	NOS3/SRC/CD34/ATP6AP1/LDB2/VPS54/ZNF675	7
GO_CELLULAR_AMIDE_METABOLIC_PROCESS	24/258	827/12277	0.0671056	0.754033	EIF4E2/EIF4A1/RPL26/EEF1A1/RPS14/RPS7/CDKAL1/MRPS28/CERS1/GAL3ST1/SGMS1/GSTM1/SPTSSB/RPS12/RPS26/UGT8/RPSA/RPL28/RPS27/RPL13/RPL9/RPS3/MRPL39/NR1H4	24
GO_RESPONSE_TO_STEROID_HORMONE	11/258	314/12277	0.0678082	0.757931	FAM107A/NEFL/PTN/RNF14/ANXA3/ANXA1/FOSB/SRC/NR4A2/NR3C2/NR1H4	11
GO_BLOOD_VESSEL_MORPHOGENESIS	16/258	506/12277	0.0680123	0.757931	ADGRG1/VEGFC/WNT7A/PTN/ANXA3/NOS3/ANXA1/NRARP/TMEM100/CD34/ANXA2/NGFR/MAPK14/STAB1/MYLK/ADIPOR2	16
GO_REGULATION_OF_ESTABLISHMENT_OF_PROTEIN_LOCALIZATION	18/258	587/12277	0.0696512	0.758087	VEGFC/RHOU/MBP/IPO5/TXN/MICALL2/ANXA1/SCRIB/SRC/CD34/MAPK14/EXPH5/YWHAQ/NR1H4/MYH10/TRIM27/CENPJ/MCU	18
GO_CELLULAR_ION_HOMEOSTASIS	16/258	508/12277	0.0699059	0.758087	ATP13A4/DLG4/TPT1/SLC30A2/SCO2/ATP6V1A/ANXA2/PDE4D/ATP2A3/SLC25A27/ATP6AP1/C1QTNF1/HCRTR2/AQP11/ATP6V1G3/MCU	16
GO_CHONDROCYTE_DIFFERENTIATION	5/258	105/12277	0.070296	0.758087	WNT7A/ANXA2/MAPK14/COL21A1/COL14A1	5
GO_CELLULAR_CHEMICAL_HOMEOSTASIS	19/258	628/12277	0.0704832	0.758087	ATP13A4/DLG4/TPT1/SLC30A2/SCO2/ATP6V1A/ANXA2/NGFR/SLC29A1/PDE4D/ATP2A3/SLC25A27/ATP6AP1/C1QTNF1/HCRTR2/AQP11/ATP6V1G3/NR1H4/MCU	19
GO_MORPHOGENESIS_OF_EMBRYONIC_EPITHELIUM	6/258	138/12277	0.0709663	0.758087	VEGFC/RPS7/DLC1/SCRIB/CELSR1/JAG2	6
GO_RESPONSE_TO_ABIOTIC_STIMULUS	29/258	1042/12277	0.0721506	0.760249	VEGFC/PTN/SUV39H1/RPL26/TXN/PDLIM1/CRIP1/NOS3/MGMT/ANXA1/ATP6V1A/TANC1/FOSB/PPL/CERS1/SRC/CD34/SLC29A1/ASNS/EGR1/MAPK14/MAP7/NR4A2/SLC25A27/ATP6AP1/PPP1R1B/CLDN3/MYLK/LRRC8E	29
GO_RESPONSE_TO_XENOBIOTIC_STIMULUS	8/258	211/12277	0.07734	0.770804	FMO3/FOSB/GSTM1/EGR1/NR4A2/AKR7L/PPP1R1B/CYP46A1	8
GO_CANONICAL_WNT_SIGNALING_PATHWAY	10/258	285/12277	0.0785878	0.770804	CDK14/WNT7A/AMER3/NRARP/SRC/EGR1/MAPK14/SOX7/NR4A2/ANKRD6	10
GO_POSITIVE_REGULATION_OF_CELL_DEATH	17/258	557/12277	0.0790079	0.770804	PTN/PLAUR/RPL26/RPS7/G0S2/TRIM35/ANXA1/NGEF/DLC1/SCRIB/SRC/NGFR/EGR1/SOX7/ARHGEF4/YWHAQ/RPS3	17
GO_LEUKOCYTE_MIGRATION	11/258	323/12277	0.0791982	0.770804	VEGFC/ANXA1/IGLV1-51/JAM2/SRC/CD34/MAPK14/EPCAM/PDE4D/IGKV4-1/KITLG	11
GO_ODONTOGENESIS	5/258	109/12277	0.0796572	0.770804	ITGB4/BCL11B/CD34/JAG2/HTRA1	5
GO_ENDOTHELIAL_CELL_MIGRATION	7/258	177/12277	0.0799127	0.770804	VEGFC/WNT7A/S100A2/ANXA3/NOS3/ANXA1/S100P	7
GO_TUBE_MORPHOGENESIS	21/258	722/12277	0.0817341	0.770804	ADGRG1/VEGFC/WNT7A/PTN/RPS7/ANXA3/NOS3/ANXA1/NRARP/TMEM100/DLC1/SCRIB/SRC/CD34/ANXA2/NGFR/MAPK14/CELSR1/STAB1/MYLK/ADIPOR2	21
GO_NEGATIVE_REGULATION_OF_PROTEIN_COMPLEX_ASSEMBLY	5/258	110/12277	0.0820971	0.770804	VIL1/SRC/TMSB15B/CAPZB/ADD3	5
GO_REGULATION_OF_PROTEIN_POLYMERIZATION	7/258	179/12277	0.0836646	0.770804	VIL1/TMSB15B/CAPZB/ARPC3/RPS3/ADD3/TRIM27	7
GO_POSITIVE_REGULATION_OF_APOPTOTIC_SIGNALING_PATHWAY	6/258	145/12277	0.0853764	0.770804	PLAUR/RPL26/RPS7/G0S2/YWHAQ/RPS3	6
GO_REGULATION_OF_CELL_DEATH	35/258	1317/12277	0.085769	0.770804	WNT7A/NEFL/PTN/GRM4/PLAUR/RPL26/VIL1/TXN/TPT1/RPS7/G0S2/NOS3/TRIM35/MGMT/ANXA1/BCL11B/NGEF/DLC1/SCRIB/SRC/SGMS1/CD34/NGFR/ASNS/EGR1/EPCAM/SOX7/NR4A2/SLC25A27/ARHGEF4/KITLG/YWHAQ/RPS3/NCOA7/NR1H4	35
GO_REGULATION_OF_LIPID_METABOLIC_PROCESS	11/258	329/12277	0.0874224	0.770804	G0S2/LMF1/ANXA1/BCL11B/GRHL1/FABP5/SRC/EGR1/CHD9/NR1H4/ADIPOR2	11
GO_REGULATION_OF_APOPTOTIC_SIGNALING_PATHWAY	11/258	330/12277	0.0888424	0.770804	PLAUR/RPL26/TPT1/RPS7/G0S2/NOS3/SRC/SGMS1/NR4A2/YWHAQ/RPS3	11
GO_RIBOSOME_BIOGENESIS	9/258	255/12277	0.0896167	0.770804	SUV39H1/RPL26/RPS14/RPS7/YBEY/WDR46/RPSA/RPS27/SRFBP1	9
GO_TISSUE_MIGRATION	9/258	255/12277	0.0896167	0.770804	VEGFC/WNT7A/S100A2/VIL1/ANXA3/NOS3/ANXA1/SRC/S100P	9
GO_CELLULAR_RESPONSE_TO_INSULIN_STIMULUS	7/258	183/12277	0.0914675	0.770804	ZNF106/ATP6V1A/SRC/ATP6AP1/ATP6V1G3/NR1H4/CAV2	7
GO_CELLULAR_HOMEOSTASIS	22/258	775/12277	0.0925636	0.770804	ATP13A4/DLG4/TXN/TPT1/SLC30A2/SCO2/NOS3/ATP6V1A/ANXA2/NGFR/SLC29A1/PDE4D/ATP2A3/SLC25A27/ATP6AP1/C1QTNF1/HCRTR2/AQP11/LRRC8E/ATP6V1G3/NR1H4/MCU	22
GO_POSITIVE_REGULATION_OF_SYNAPTIC_TRANSMISSION	6/258	149/12277	0.0942845	0.770804	FAM107A/WNT7A/PTN/DLG4/SYT1/CYP46A1	6
GO_REGULATION_OF_CYTOSKELETON_ORGANIZATION	14/258	452/12277	0.0954464	0.770804	FAM107A/RHOU/VIL1/FGF13/DLC1/TMSB15B/CELSR1/CAPZB/PHLDB1/ARPC3/RPS3/ADD3/TRIM27/CENPJ	14
GO_PEPTIDE_BIOSYNTHETIC_PROCESS	17/258	573/12277	0.0960523	0.770804	EIF4E2/EIF4A1/RPL26/EEF1A1/RPS14/RPS7/CDKAL1/MRPS28/RPS12/RPS26/RPSA/RPL28/RPS27/RPL13/RPL9/RPS3/MRPL39	17
GO_REGULATION_OF_PROTEIN_LOCALIZATION	23/258	821/12277	0.0966872	0.770804	VEGFC/WNT7A/PTN/RHOU/MBP/VIL1/IPO5/TXN/MICALL2/ANXA1/SCRIB/SRC/CD34/NGFR/MAPK14/EXPH5/TRIM17/YWHAQ/NR1H4/MYH10/TRIM27/CENPJ/MCU	23
GO_POSITIVE_REGULATION_OF_LOCOMOTION	14/258	455/12277	0.099316	0.770804	VEGFC/FAM107A/WNT7A/VIL1/ANXA3/NOS3/ANXA1/SRC/TMSB15B/MAPK14/EPCAM/KITLG/MYLK/CAV2	14

## Sheet: C2_1
ID	GeneRatio	BgRatio	pvalue	p.adjust	geneID	Count
GO_CIRCULATORY_SYSTEM_DEVELOPMENT	68/566	903/12277	3.51823e-05	0.0645591	AGTR1/EPAS1/GJC1/ANK2/TGFBR3/RAF1/PRKCA/TTN/TBX1/PLCD1/AQP1/SORBS2/ANXA1/MYLK/RGS2/NRP1/RTN4/PLK2/FLRT3/DAG1/FREM2/OTULIN/APOLD1/ERBB4/MEOX2/ADGRB3/PECAM1/CNMD/SNAI2/FHL2/SOX6/SEMA3C/COL23A1/LRP5/MKKS/WNT11/EMC10/SEMA3E/CD40/COL4A1/CRIP1/ACTA2/FGFR2/NOTCH3/GYS1/OXCT1/PDGFD/SMYD2/SPRY1/SGCD/BMP5/NFATC3/MEF2C/EDN1/SIX1/FBN1/SMOC2/NR4A1/MTHFD1/PIM1/SPRY2/TSC1/MEF2A/PLCE1/NDUFS6/PITX2/ADAMTS6/HOXA7	68
GO_REGULATION_OF_MESENCHYMAL_CELL_PROLIFERATION	8/566	32/12277	7.64636e-05	0.0645591	TBX1/CHRD/LRP5/WNT11/FGFR2/IRS2/NFIB/SIX1	8
GO_MESENCHYMAL_CELL_DIFFERENTIATION	21/566	180/12277	8.34928e-05	0.0645591	SEMA7A/TGFBR3/DDX17/TBX1/NRP1/RTN4/DAG1/ERBB4/SNAI2/SEMA3C/WNT11/SEMA3E/S100A4/FGFR2/KITLG/SPRY1/BMP5/MEF2C/EDN1/ALX1/PITX2	21
GO_MESENCHYME_DEVELOPMENT	24/566	224/12277	0.000104465	0.0645591	SEMA7A/TGFBR3/DDX17/TBX1/NRP1/RTN4/DAG1/ERBB4/SNAI2/SEMA3C/SIX4/WNT11/SEMA3E/S100A4/ACTA2/FGFR2/KITLG/SPRY1/BMP5/MEF2C/EDN1/SIX1/ALX1/PITX2	24
GO_BRANCHED_CHAIN_AMINO_ACID_CATABOLIC_PROCESS	6/566	18/12277	0.00010789	0.0645591	ACADSB/AUH/PPM1K/BCKDHA/MCCC1/DBT	6
GO_REGULATION_OF_SKELETAL_MUSCLE_CELL_DIFFERENTIATION	6/566	18/12277	0.00010789	0.0645591	DDX17/TBX1/SIX4/NLN/MEF2C/SIX1	6
GO_NEGATIVE_REGULATION_OF_MAP_KINASE_ACTIVITY	11/566	63/12277	0.000125811	0.0645591	AIDA/PTPRJ/RGS2/DUSP22/HIPK3/SPRY1/DUSP3/SPRY2/DUSP8/CDK5RAP3/RGS3	11
GO_REGULATION_OF_RNA_SPLICING	15/566	115/12277	0.000251703	0.113015	CLK4/AHNAK2/DDX17/AHNAK/CLK2/SAP18/RBM4/SRSF5/TRA2B/SRSF4/SFSWAP/RBM10/CIRBP/MBNL3/POLR2A	15
GO_NEURAL_CREST_CELL_DIFFERENTIATION	12/566	81/12277	0.000315611	0.125964	SEMA7A/TBX1/NRP1/ERBB4/SNAI2/SEMA3C/SEMA3E/KITLG/MEF2C/EDN1/ALX1/PITX2	12
GO_CELL_MATRIX_ADHESION	21/566	203/12277	0.000447845	0.157296	GPM6B/TECTA/MSLN/PTPRJ/SGCE/DUSP22/NRP1/ITGB6/ARHGAP6/DAG1/PECAM1/SEMA3E/LDB1/DUSP3/LYVE1/FBLN5/LIMCH1/SNED1/TSC1/HOXD3/HOXA7	21
GO_MESENCHYMAL_CELL_PROLIFERATION	8/566	41/12277	0.000481697	0.157296	TBX1/CHRD/LRP5/WNT11/FGFR2/IRS2/NFIB/SIX1	8
GO_NEURAL_CREST_CELL_MIGRATION	9/566	53/12277	0.000635845	0.183415	SEMA7A/TBX1/NRP1/ERBB4/SEMA3C/SEMA3E/KITLG/ALX1/PITX2	9
GO_HEART_DEVELOPMENT	38/566	478/12277	0.000734705	0.183415	GJC1/ANK2/TGFBR3/RAF1/TTN/TBX1/SORBS2/RGS2/NRP1/RTN4/FLRT3/FREM2/ERBB4/SNAI2/FHL2/SOX6/SEMA3C/MKKS/WNT11/CRIP1/FGFR2/GYS1/OXCT1/SMYD2/SPRY1/SGCD/BMP5/MEF2C/EDN1/SIX1/FBN1/MTHFD1/PIM1/TSC1/MEF2A/PLCE1/PITX2/ADAMTS6	38
GO_POSITIVE_REGULATION_OF_MESENCHYMAL_CELL_PROLIFERATION	6/566	25/12277	0.000781191	0.183415	TBX1/CHRD/LRP5/FGFR2/IRS2/SIX1	6
GO_CELL_SUBSTRATE_JUNCTION_ASSEMBLY	12/566	92/12277	0.00102243	0.183415	KRT5/GPM6B/DST/PTPRJ/DUSP22/NRP1/ARHGAP6/LDB1/DUSP3/LIMCH1/TSC1/CD151	12
GO_MUSCLE_HYPERTROPHY	11/566	80/12277	0.00105524	0.183415	PRKCA/TTN/SORBS2/RGS2/PPP3CA/CAMK2D/ATP2A2/MEF2C/KLF15/EDN1/MEF2A	11
GO_BRANCH_ELONGATION_OF_AN_EPITHELIUM	5/566	18/12277	0.00106255	0.183415	SIX4/FGFR2/SPRY1/SIX1/SPRY2	5
GO_RESPONSE_TO_BRONCHODILATOR	8/566	46/12277	0.00107434	0.183415	AQP1/RGS2/PPP3CA/CCL19/HNRNPD/ICAM1/AIFM1/TRDMT1	8
GO_ALPHA_AMINO_ACID_CATABOLIC_PROCESS	10/566	69/12277	0.00116963	0.183415	ALDH8A1/DDO/PRODH/GPT2/KMO/OGDH/FAH/GCAT/ADHFE1/GLDC	10
GO_ALTERNATIVE_MRNA_SPLICING_VIA_SPLICEOSOME	10/566	69/12277	0.00116963	0.183415	DDX17/SAP18/RBM4/SRSF5/TRA2B/SRSF4/SFSWAP/SFPQ/RBM10/MBNL3	10
GO_UROGENITAL_SYSTEM_DEVELOPMENT	26/566	295/12277	0.00117443	0.183415	AGTR1/UMOD/ANXA1/NRP1/MTSS1/PECAM1/MMP17/MME/SIX4/WNT11/LRP4/COL4A1/CRIP1/ACTA2/FGFR2/NOTCH3/PDGFD/SPRY1/MEF2C/KLF15/SIX1/FBN1/TSC1/PLCE1/CYP26A1/AR	26
GO_REGULATION_OF_CELL_JUNCTION_ASSEMBLY	11/566	82/12277	0.00129803	0.194272	GPM6B/PTPRJ/DUSP22/NRP1/ARHGAP6/SNAI2/LDB1/PRKACA/DUSP3/LIMCH1/TSC1	11
GO_SEMAPHORIN_PLEXIN_SIGNALING_PATHWAY	7/566	38/12277	0.00154656	0.216488	SEMA7A/NRP1/PLXNA2/SEMA3C/SEMA3E/NCAM1/FARP2	7
GO_MUSCLE_CELL_DIFFERENTIATION	26/566	301/12277	0.00156701	0.216488	DMD/ANK2/TTN/TBX1/SORBS2/RGS2/PPP3CA/FLT3LG/DMPK/ADGRB3/FHL2/SOX6/SIX4/RBM4/NLN/FGFR2/ATP2A2/SGCD/NFATC3/MEF2C/PGM5/EDN1/SIX1/TSC1/MEF2A/RBPMS2	26
GO_GLOMERULUS_DEVELOPMENT	8/566	49/12277	0.0016449	0.218058	MTSS1/PECAM1/ACTA2/NOTCH3/PDGFD/MEF2C/KLF15/PLCE1	8
GO_REGULATION_OF_CARDIAC_MUSCLE_CONTRACTION_BY_CALCIUM_ION_SIGNALING	5/566	20/12277	0.00178115	0.218058	DMD/ANK2/PRKACA/CAMK2D/ATP2A2	5
GO_AXIS_ELONGATION	6/566	29/12277	0.00179126	0.218058	SIX4/WNT11/FGFR2/SPRY1/SIX1/SPRY2	6
GO_CARDIOCYTE_DIFFERENTIATION	14/566	125/12277	0.00183263	0.218058	TGFBR3/TTN/SORBS2/RGS2/FHL2/SOX6/SEMA3C/SPRY1/SGCD/MEF2C/EDN1/TSC1/MEF2A/PITX2	14
GO_CELL_JUNCTION_ASSEMBLY	21/566	227/12277	0.00188191	0.218058	KRT5/GPM6B/GJC1/ANK2/PRKCA/DST/PTPRJ/DUSP22/NRP1/ARHGAP6/TLN2/SNAI2/WNT11/LDB1/PRKACA/LIMS2/DUSP3/LIMCH1/TSC1/PKN2/CD151	21
GO_MUSCLE_ADAPTATION	12/566	99/12277	0.00194593	0.218431	PRKCA/RGS2/CAMK2B/PPP3CA/MTMR4/DAG1/CAMK2D/ATP2A2/MEF2C/KLF15/EDN1/MEF2A	12
GO_SMALL_MOLECULE_CATABOLIC_PROCESS	28/566	340/12277	0.0021398	0.225622	ALDH8A1/DDO/PRODH/GPT2/NT5C3A/SRD5A3/KMO/ACADSB/AUH/OGDH/SULT1B1/FAH/PPM1K/MTMR2/LRP5/BDH1/PGM2L1/IRS2/OXCT1/BCKDHA/GCAT/MCCC1/ADHFE1/DBT/FAAH/CYP26A1/ACAD10/GLDC	28
GO_GLUCAN_CATABOLIC_PROCESS	5/566	21/12277	0.00225021	0.225622	PHKA2/PHKB/PHKA1/PGM2L1/PPP1R3B	5
GO_RENAL_SYSTEM_DEVELOPMENT	23/566	262/12277	0.00232406	0.225622	AGTR1/UMOD/NRP1/MTSS1/PECAM1/MMP17/MME/SIX4/WNT11/LRP4/COL4A1/ACTA2/FGFR2/NOTCH3/PDGFD/SPRY1/MEF2C/KLF15/SIX1/FBN1/TSC1/PLCE1/CYP26A1	23
GO_NEGATIVE_REGULATION_OF_MAPK_CASCADE	15/566	143/12277	0.0024589	0.226497	AIDA/PSCA/PTPRJ/RGS2/DUSP22/DAG1/PTPRR/HIPK3/SPRY1/DUSP3/PEBP1/SPRY2/DUSP8/CDK5RAP3/RGS3	15
GO_REGULATION_OF_MUSCLE_ADAPTATION	10/566	76/12277	0.00246233	0.226497	PRKCA/RGS2/CAMK2B/PPP3CA/MTMR4/DAG1/CAMK2D/ATP2A2/EDN1/MEF2A	10
GO_REGULATION_OF_ADHERENS_JUNCTION_ORGANIZATION	9/566	64/12277	0.00252224	0.226497	GPM6B/PTPRJ/DUSP22/NRP1/ARHGAP6/LDB1/DUSP3/LIMCH1/TSC1	9
GO_ANATOMICAL_STRUCTURE_FORMATION_INVOLVED_IN_MORPHOGENESIS	61/566	924/12277	0.00265703	0.228836	AGTR1/EPAS1/ANK2/TGFBR3/PRKCA/TTN/TBX1/CHRD/PLCD1/AQP1/ANXA1/NRP1/MMP15/RTN4/PLK2/FLT3LG/PLXNA2/DAG1/OTULIN/APOLD1/MEOX2/ADGRB3/PECAM1/CNMD/SNAI2/FHL2/SEMA3C/COL23A1/SIX4/MTMR2/WNT11/EMC10/SEMA3E/HES2/CD40/COL4A1/LDB1/PMP22/FGFR2/NOTCH3/PRKACA/MFN2/RPL7L1/SPRY1/NFIB/BMP5/MEF2C/PGM5/EDN1/SIX1/SMOC2/NR4A1/MTHFD1/SLC44A4/ALX1/PIM1/SPRY2/TSC1/MEF2A/HOXA7/AR	61
GO_BRANCHING_INVOLVED_IN_SALIVARY_GLAND_MORPHOGENESIS	5/566	22/12277	0.00280312	0.228836	NRP1/DAG1/SNAI2/SEMA3C/FGFR2	5
GO_PHARYNGEAL_SYSTEM_DEVELOPMENT	5/566	22/12277	0.00280312	0.228836	TBX1/PLXNA2/SIX4/BMP5/SIX1	5
GO_RENAL_SYSTEM_VASCULATURE_DEVELOPMENT	5/566	22/12277	0.00280312	0.228836	NRP1/PECAM1/ACTA2/NOTCH3/PDGFD	5
GO_ORGANIC_ACID_CATABOLIC_PROCESS	20/566	223/12277	0.00341894	0.256044	ALDH8A1/DDO/PRODH/GPT2/KMO/ACADSB/AUH/OGDH/FAH/PPM1K/IRS2/BCKDHA/GCAT/MCCC1/ADHFE1/DBT/FAAH/CYP26A1/ACAD10/GLDC	20
GO_POSITIVE_REGULATION_OF_CARDIAC_MUSCLE_CELL_PROLIFERATION	5/566	23/12277	0.00344796	0.256044	TGFBR3/ERBB4/FGFR2/MEF2C/PIM1	5
GO_REGULATION_OF_CELL_MATRIX_ADHESION	12/566	106/12277	0.00346368	0.256044	GPM6B/PTPRJ/DUSP22/NRP1/ARHGAP6/DAG1/SEMA3E/LDB1/DUSP3/LIMCH1/TSC1/HOXA7	12
GO_FOREBRAIN_CELL_MIGRATION	8/566	55/12277	0.00348763	0.256044	SYNE2/SUN1/NRP1/RTN4/OGDH/DIXDC1/FBXO45/FEZF2	8
GO_REGULATION_OF_MUSCLE_ORGAN_DEVELOPMENT	13/566	120/12277	0.00352494	0.256044	TGFBR3/DDX17/TBX1/RGS2/ERBB4/SOX6/SIX4/NLN/FGFR2/MEF2C/EDN1/SIX1/PIM1	13
GO_POSITIVE_REGULATION_OF_DENDRITE_MORPHOGENESIS	6/566	33/12277	0.00357264	0.256044	CUX2/CUX1/CAMK2B/CAPRIN1/ITPKA/PARP6	6
GO_REGULATION_OF_ORGANIC_ACID_TRANSPORT	7/566	44/12277	0.00369973	0.256044	STK39/RGS2/KMO/IRS2/ARL6IP5/EDN1/SLC38A3	7
GO_MUSCLE_STRUCTURE_DEVELOPMENT	39/566	541/12277	0.00370666	0.256044	EPAS1/DMD/ANK2/TGFBR3/DDX17/TTN/TBX1/UNC45B/SORBS2/SGCE/MYLK/RGS2/PPP3CA/FLT3LG/DMPK/ERBB4/MEOX2/ADGRB3/FHL2/SOX6/SIX4/RBM4/NLN/FGFR2/ETV1/ATP2A2/SGCD/NFATC3/MEF2C/PGM5/COL6A3/EDN1/SIX1/SVIL/MBNL3/PIM1/TSC1/MEF2A/RBPMS2	39
GO_TUBE_MORPHOGENESIS	49/566	722/12277	0.00406989	0.264098	AGTR1/EPAS1/GJC1/TGFBR3/PRKCA/TBX1/PLCD1/AQP1/ANXA1/MYLK/NRP1/MTSS1/PLK2/DAG1/OTULIN/APOLD1/MEOX2/ADGRB3/PECAM1/CNMD/COL23A1/SIX4/LRP5/MKKS/WNT11/EMC10/SEMA3E/CD40/COL4A1/FGFR2/NOTCH3/PRKACA/SPRY1/NFIB/AGR2/SGCD/BMP5/MEF2C/EDN1/SIX1/SMOC2/NR4A1/MTHFD1/ALX1/SPRY2/TSC1/HOXA7/AR/RBPMS2	49
GO_EPITHELIUM_DEVELOPMENT	62/566	961/12277	0.00413954	0.264098	KRT5/UMOD/TBX1/DMBT1/CHRD/EXPH5/ANXA1/KRT6B/TXNIP/NRP1/AP2A2/MTSS1/RTN4/PPP2R3A/SULT1B1/PLXNA2/FST/FLRT3/DAG1/FREM2/APOLD1/ERBB4/MEOX2/PECAM1/CNMD/SNAI2/PDE2A/SEMA3C/COL23A1/SIX4/LRP5/MKKS/WNT11/LRP4/SEMA3E/HES2/COL4A1/LDB1/ACTA2/FGFR2/TNFRSF19/PRKACA/SPRY1/NFIB/AGR2/ABCA12/ICAM1/BMP5/MEF2C/KLF15/EDN1/SIX1/SCEL/MTHFD1/SLC44A4/ALX1/SPRY2/TSC1/PITX2/HOXA7/AR/CD151	62
GO_POSITIVE_REGULATION_OF_HEART_GROWTH	6/566	34/12277	0.00417249	0.264098	TGFBR3/ERBB4/FGFR2/MEF2C/EDN1/PIM1	6
GO_REGIONALIZATION	24/566	291/12277	0.00422968	0.264098	AIDA/TBX1/CHRD/NRP1/PLXNA2/MEOX2/SEMA3C/LRP5/LRP4/HES2/LDB1/TRA2B/FGFR2/PRKACA/SPRY1/FEZF2/MEF2C/EDN1/SIX1/ALX1/HOXD3/PITX2/HOXA7/AR	24
GO_OUTFLOW_TRACT_MORPHOGENESIS	9/566	69/12277	0.00423597	0.264098	TGFBR3/TBX1/NRP1/SEMA3C/WNT11/FGFR2/MEF2C/SIX1/PITX2	9
GO_NEGATIVE_REGULATION_OF_DEVELOPMENTAL_PROCESS	51/566	760/12277	0.00426439	0.264098	SEMA7A/TRIB1/IL17D/TBX1/ASPN/CHRD/ANXA1/RGS2/NRP1/PPP3CA/RTN4/ULK2/PLK2/DIXDC1/ERBB4/MEOX2/ADGRB3/CNMD/SNAI2/SOX6/SEMA3C/DDX6/SIX4/LRIG2/MTMR2/LRP5/HSPA9/WNT11/LRP4/SEMA3E/LDB1/PMP22/NOTCH3/WWC1/PRKACA/NFIB/FEZF2/DAAM2/ABCA5/LIMS2/BMP5/NFATC3/PGLYRP1/FBN1/MBNL3/SPRY2/TSC1/N4BP2L2/HOXA7/TMEM176B/RBPMS2	51
GO_PROTEIN_LOCALIZATION_TO_CELL_SURFACE	8/566	57/12277	0.00436786	0.264148	GPM6B/ANK2/ERBB4/LRIG2/WNT11/ABCA12/FBLN5/STX3	8
GO_MUSCLE_TISSUE_DEVELOPMENT	27/566	342/12277	0.00454484	0.264148	GJC1/TGFBR3/DDX17/TTN/TBX1/SORBS2/MYLK/RGS2/PPP3CA/ERBB4/MEOX2/FHL2/SOX6/SEMA3C/SIX4/NLN/FGFR2/SGCD/BMP5/MEF2C/PGM5/EDN1/SIX1/SVIL/PIM1/TSC1/MEF2A	27
GO_STRIATED_MUSCLE_CELL_DIFFERENTIATION	20/566	229/12277	0.00461161	0.264148	DMD/TTN/TBX1/SORBS2/RGS2/PPP3CA/FLT3LG/DMPK/ADGRB3/FHL2/SOX6/SIX4/NLN/SGCD/MEF2C/PGM5/EDN1/SIX1/TSC1/MEF2A	20
GO_CARDIAC_CELL_DEVELOPMENT	9/566	70/12277	0.00466774	0.264148	TGFBR3/TTN/SORBS2/RGS2/FHL2/SPRY1/SGCD/EDN1/MEF2A	9
GO_SALIVARY_GLAND_DEVELOPMENT	6/566	35/12277	0.0048436	0.264148	NRP1/DAG1/SNAI2/SEMA3C/FGFR2/NFIB	6
GO_MUSCLE_CELL_DEVELOPMENT	15/566	154/12277	0.00497816	0.264148	DMD/ANK2/TTN/SORBS2/RGS2/PPP3CA/FHL2/SIX4/ATP2A2/SGCD/MEF2C/PGM5/EDN1/SIX1/MEF2A	15
GO_CALCIUM_MEDIATED_SIGNALING	16/566	169/12277	0.00500332	0.264148	AGTR1/DMD/ANK2/GPRC6A/PTPRJ/PPP3CA/DMPK/HOMER2/FHL2/PRKACA/CAMK2D/ATP2A2/SGCD/NFATC3/EDN1/PLCE1	16
GO_POLYSACCHARIDE_CATABOLIC_PROCESS	5/566	25/12277	0.00504572	0.264148	PHKA2/PHKB/PHKA1/PGM2L1/PPP1R3B	5
GO_REGULATION_OF_MRNA_SPLICING_VIA_SPLICEOSOME	10/566	84/12277	0.00513255	0.264148	DDX17/SAP18/RBM4/SRSF5/TRA2B/SRSF4/SFSWAP/RBM10/CIRBP/MBNL3	10
GO_CARDIOVASCULAR_SYSTEM_DEVELOPMENT	42/566	608/12277	0.00561744	0.279503	AGTR1/EPAS1/GJC1/TGFBR3/PRKCA/TBX1/PLCD1/AQP1/ANXA1/MYLK/NRP1/PLK2/DAG1/OTULIN/APOLD1/MEOX2/ADGRB3/PECAM1/CNMD/SEMA3C/COL23A1/LRP5/WNT11/EMC10/SEMA3E/CD40/COL4A1/ACTA2/FGFR2/NOTCH3/PDGFD/SGCD/NFATC3/MEF2C/EDN1/SIX1/SMOC2/NR4A1/SPRY2/NDUFS6/ADAMTS6/HOXA7	42
GO_SIGNAL_TRANSDUCTION_BY_PROTEIN_PHOSPHORYLATION	50/566	753/12277	0.00568033	0.279503	SEMA7A/TRIB1/AIDA/RAF1/PRKCA/TBX1/STK39/PSCA/PTPRJ/RGS2/DUSP22/NRP1/CCL19/FLT3LG/SPTBN1/DAG1/MAP3K7/ERBB4/PTPRR/HIPK3/MAP3K19/EMC10/CD40/FGFR2/TNFRSF19/IRS2/PDGFD/ARL6IP5/WWC1/KITLG/SPRY1/CAB39L/C1QTNF1/ICAM1/DUSP3/BMP5/MEF2C/EDN1/GHR/PEBP1/SPRY2/NCAM1/MEF2A/PLCE1/DUSP8/CDK5RAP3/AR/RGS3/YWHAE/PPM1L	50
GO_SECOND_MESSENGER_MEDIATED_SIGNALING	26/566	332/12277	0.00588158	0.283426	AGTR1/DMD/ANK2/RXFP1/PRKCA/GPRC6A/AQP1/PTPRJ/RGS2/SPINK1/PPP3CA/DMPK/HOMER2/ADGRB3/FHL2/PDE2A/PRKACA/CAMK2D/GUCY1A1/ATP2A2/SGCD/NFATC3/EDN1/ADCYAP1R1/PEBP1/PLCE1	26
GO_CARDIAC_MUSCLE_CELL_ACTION_POTENTIAL	8/566	60/12277	0.00599676	0.283426	GJC1/DMD/ANK2/ANK3/KCNIP2/CAMK2D/ATP2A2/YWHAE	8
GO_GLUCAN_METABOLIC_PROCESS	8/566	60/12277	0.00599676	0.283426	PHKA2/PHKB/GBE1/PHKA1/GYS1/PGM2L1/IRS2/PPP1R3B	8
GO_REGULATION_OF_MUSCLE_CELL_DIFFERENTIATION	13/566	128/12277	0.00610625	0.284607	TBX1/RGS2/FLT3LG/DMPK/SOX6/RBM4/NLN/FGFR2/NFATC3/MEF2C/EDN1/MEF2A/RBPMS2	13
GO_NEGATIVE_REGULATION_OF_PROTEIN_SERINE_THREONINE_KINASE_ACTIVITY	12/566	114/12277	0.00624017	0.284607	AIDA/PTPRJ/RGS2/DUSP22/HIPK3/LRP5/SPRY1/DUSP3/SPRY2/DUSP8/CDK5RAP3/RGS3	12
GO_REGULATION_OF_CELLULAR_COMPONENT_MOVEMENT	53/566	812/12277	0.00625945	0.284607	SEMA7A/TRIB1/ANK2/TGFBR3/RAF1/SYNE2/PRKCA/STK39/CHRD/PTPRJ/ANXA1/MYLK/DUSP22/CAMK2B/NRP1/PPP3CA/RTN4/PLK2/CCL19/PLXNA2/DAG1/F10/ERBB4/PTPRR/MEOX2/PECAM1/SNAI2/SEMA3C/LRIG2/MKKS/WNT11/EMC10/SEMA3E/CD40/LDB1/IRS2/PDGFD/CAMK2D/KITLG/FEZF2/ATP2A2/ICAM1/DUSP3/BMP5/MEF2C/EDN1/LIMCH1/SMOC2/LAMA4/SPRY2/HOXA7/PKN2/CD151	53
GO_CEREBRAL_CORTEX_RADIALLY_ORIENTED_CELL_MIGRATION	5/566	27/12277	0.00710719	0.300342	SYNE2/SUN1/RTN4/DIXDC1/FBXO45	5
GO_REGULATION_OF_AMINO_ACID_TRANSPORT	5/566	27/12277	0.00710719	0.300342	STK39/RGS2/KMO/ARL6IP5/SLC38A3	5
GO_REGULATION_OF_FIBROBLAST_GROWTH_FACTOR_RECEPTOR_SIGNALING_PATHWAY	5/566	27/12277	0.00710719	0.300342	SHISA2/FGFR2/SPRY1/SMOC2/SPRY2	5
GO_STEM_CELL_DIFFERENTIATION	19/566	223/12277	0.00735556	0.302996	SEMA7A/TBX1/NRP1/ERBB4/SNAI2/SOX6/SEMA3C/SEMA3E/LDB1/FGFR2/KITLG/MEF2C/MSI2/EDN1/GPM6A/ALX1/N4BP2L2/PITX2/HOXA7	19
GO_DENDRITE_MORPHOGENESIS	13/566	131/12277	0.0073945	0.302996	CUX2/CUX1/CAMK2B/CAPRIN1/NRP1/PPP3CA/ADGRB3/TRAK1/LRP4/LZTS3/MEF2A/ITPKA/PARP6	13
GO_ALPHA_AMINO_ACID_METABOLIC_PROCESS	14/566	146/12277	0.00748617	0.302996	DDO/PRODH/GPT2/KMO/OGDH/FAH/COMT/KYAT3/GCAT/ADHFE1/MTHFD1/ADI1/DGLUCY/GLDC	14
GO_NEGATIVE_REGULATION_OF_CELL_DIFFERENTIATION	39/566	565/12277	0.00756914	0.302996	SEMA7A/TRIB1/TBX1/CHRD/ANXA1/RGS2/NRP1/PPP3CA/RTN4/ULK2/PLK2/DIXDC1/ERBB4/SNAI2/SOX6/SEMA3C/DDX6/SIX4/LRIG2/LRP5/HSPA9/LRP4/SEMA3E/LDB1/PMP22/NOTCH3/FEZF2/DAAM2/ABCA5/BMP5/NFATC3/PGLYRP1/FBN1/MBNL3/TSC1/N4BP2L2/HOXA7/TMEM176B/RBPMS2	39
GO_REGULATION_OF_MAPK_CASCADE	40/566	583/12277	0.00759177	0.302996	SEMA7A/TRIB1/AIDA/RAF1/PRKCA/TBX1/STK39/PSCA/PTPRJ/RGS2/DUSP22/NRP1/CCL19/DAG1/MAP3K7/ERBB4/PTPRR/HIPK3/EMC10/CD40/FGFR2/TNFRSF19/PDGFD/ARL6IP5/WWC1/KITLG/SPRY1/C1QTNF1/ICAM1/DUSP3/BMP5/EDN1/GHR/PEBP1/SPRY2/PLCE1/DUSP8/CDK5RAP3/AR/RGS3	40
GO_CEREBRAL_CORTEX_DEVELOPMENT	11/566	103/12277	0.00777484	0.306892	TACC2/SYNE2/SUN1/NRP1/RTN4/DIXDC1/FBXO45/MKKS/TRA2B/TSC1/YWHAE	11
GO_PATTERN_SPECIFICATION_PROCESS	28/566	374/12277	0.00794567	0.307253	AIDA/TBX1/CHRD/NRP1/PLXNA2/ERBB4/MEOX2/SEMA3C/LRP5/MKKS/LRP4/HES2/LDB1/TRA2B/FGFR2/PRKACA/SPRY1/FEZF2/DAAM2/BMP5/MEF2C/EDN1/SIX1/ALX1/HOXD3/PITX2/HOXA7/AR	28
GO_TUBE_DEVELOPMENT	56/566	878/12277	0.00795504	0.307253	AGTR1/UMOD/EPAS1/GJC1/TGFBR3/PRKCA/TBX1/CHRD/PLCD1/AQP1/ANXA1/MYLK/NRP1/MTSS1/PLK2/PLXNA2/DAG1/OTULIN/APOLD1/MEOX2/ADGRB3/PECAM1/CNMD/SEMA3C/COL23A1/MME/SIX4/LRP5/MKKS/WNT11/EMC10/SEMA3E/CD40/COL4A1/FGFR2/NOTCH3/KIF18A/PRKACA/SPRY1/NFIB/AGR2/SGCD/ABCA12/BMP5/MEF2C/EDN1/SIX1/SMOC2/NR4A1/MTHFD1/ALX1/SPRY2/TSC1/HOXA7/AR/RBPMS2	56
GO_POSITIVE_REGULATION_OF_MUSCLE_HYPERTROPHY	5/566	28/12277	0.00833107	0.310828	PRKCA/PPP3CA/CAMK2D/EDN1/MEF2A	5
GO_SARCOPLASMIC_RETICULUM_CALCIUM_ION_TRANSPORT	5/566	28/12277	0.00833107	0.310828	DMD/ANK2/PRKACA/CAMK2D/ATP2A2	5
GO_CEREBRAL_CORTEX_CELL_MIGRATION	6/566	39/12277	0.00833603	0.310828	SYNE2/SUN1/NRP1/RTN4/DIXDC1/FBXO45	6
GO_CELLULAR_AMINO_ACID_CATABOLIC_PROCESS	9/566	77/12277	0.00872296	0.310828	DDO/PRODH/GPT2/AUH/OGDH/FAH/GCAT/MCCC1/GLDC	9
GO_DRUG_CATABOLIC_PROCESS	9/566	77/12277	0.00872296	0.310828	PXDN/CYP4B1/SULT1B1/COMT/CYP2J2/BDH1/NR1I2/OXCT1/GCAT	9
GO_SOMITE_DEVELOPMENT	9/566	77/12277	0.00872296	0.310828	PPP2R3A/PLXNA2/MEOX2/SEMA3C/SIX4/WNT11/HES2/SIX1/MTHFD1	9
GO_DICARBOXYLIC_ACID_METABOLIC_PROCESS	7/566	52/12277	0.0094159	0.310914	DDO/GPT2/OGDH/KYAT3/ME3/ADHFE1/DGLUCY	7
GO_GLUCOSE_IMPORT	7/566	52/12277	0.0094159	0.310914	ASPSCR1/ITLN1/IRS2/SLC2A4/KLF15/TSC1/MEF2A	7
GO_POSITIVE_REGULATION_OF_CARDIAC_MUSCLE_TISSUE_DEVELOPMENT	6/566	40/12277	0.00943477	0.310914	TGFBR3/ERBB4/FGFR2/MEF2C/EDN1/PIM1	6
GO_SPECIFICATION_OF_ANIMAL_ORGAN_IDENTITY	5/566	29/12277	0.00969353	0.312069	FGFR2/SPRY1/MEF2C/SIX1/AR	5
GO_PROTEIN_PHOSPHORYLATION	92/566	1581/12277	0.0098833	0.312069	CLK4/PHKA2/SEMA7A/TRIB1/AIDA/DMD/TGFBR3/RAF1/PRKCA/TTN/TBX1/STK39/PSCA/PTPRJ/ALPK2/MYLK/RGS2/DUSP22/CAMK2B/SPINK1/NRP1/MOB2/DOK7/ULK2/PLK2/CCL19/FLT3LG/SPTBN1/CLK2/DMPK/DAG1/PHKB/MAP3K7/ERBB4/PTPRR/PECAM1/STK38L/GPRC5B/HIPK3/MAP3K19/LRP5/MALT1/ITLN1/WNT11/EMC10/LRP4/PLAUR/CD40/PARP9/FGFR2/TNFRSF19/PHKA1/AKAP8L/GRK5/IRS2/PDGFD/ARL6IP5/FASTKD3/WWC1/PRKACA/CAMK2D/KITLG/SPRY1/CAB39L/C1QTNF1/ICAM1/DUS…	92
GO_NEPHRON_DEVELOPMENT	12/566	121/12277	0.00990323	0.312069	UMOD/MTSS1/PECAM1/SIX4/WNT11/ACTA2/NOTCH3/PDGFD/MEF2C/KLF15/SIX1/PLCE1	12
GO_BIOLOGICAL_ADHESION	69/566	1135/12277	0.00999106	0.312069	UMOD/GPM6B/CLDN8/PRKCA/DST/CHRD/MFAP4/MUC16/TECTA/MSLN/MXRA8/PTPRJ/ANK3/SGCE/COL4A6/ANXA1/DUSP22/IGFBP7/NRP1/PPP3CA/BSG/MTSS1/ITGB6/CCL19/PLXNA2/ARHGAP6/FLRT3/DAG1/FREM2/TLN2/PECAM1/SNAI2/MALT1/CLDN7/RGMB/COL14A1/SEMA3E/LDB1/FYB2/KITLG/ATP2A2/AGR2/LIMS2/C1QTNF1/ICAM1/DUSP3/BMP5/CNTN1/LYVE1/FBLN5/PGM5/COL6A3/FBN1/LIMCH1/SMOC2/CLDN4/LAMA4/RPSA/STX3/SPON2/SNED1/NCAM1/TSC1/HOXD3/FARP2/HOXA7/PKN2/CD15…	69
GO_MUSCLE_SYSTEM_PROCESS	28/566	381/12277	0.010082	0.312196	GJC1/DMD/ANK2/PRKCA/TTN/SORBS2/MYLK/RGS2/CAMK2B/PPP3CA/MTMR4/DMPK/DAG1/KCNIP2/CALD1/MKKS/ACTA2/PRKACA/CAMK2D/GUCY1A1/ATP2A2/SGCD/MEF2C/KLF15/EDN1/MEF2A/PLCE1/NDUFS6	28
GO_CARDIAC_MUSCLE_TISSUE_DEVELOPMENT	16/566	183/12277	0.0105154	0.322831	GJC1/TGFBR3/TTN/SORBS2/RGS2/ERBB4/FHL2/SOX6/FGFR2/SGCD/BMP5/MEF2C/EDN1/PIM1/TSC1/MEF2A	16
GO_EMBRYONIC_CRANIAL_SKELETON_MORPHOGENESIS	6/566	41/12277	0.010633	0.323122	TBX1/SIX4/FGFR2/MEF2C/SIX1/MTHFD1	6
GO_BLOOD_VESSEL_MORPHOGENESIS	35/566	506/12277	0.0107465	0.323122	AGTR1/EPAS1/GJC1/TGFBR3/PRKCA/TBX1/PLCD1/AQP1/ANXA1/MYLK/NRP1/PLK2/DAG1/OTULIN/APOLD1/MEOX2/ADGRB3/PECAM1/CNMD/COL23A1/LRP5/WNT11/EMC10/SEMA3E/CD40/COL4A1/FGFR2/NOTCH3/SGCD/EDN1/SIX1/SMOC2/NR4A1/SPRY2/HOXA7	35
GO_RESPONSE_TO_ACID_CHEMICAL	22/566	281/12277	0.0107947	0.323122	TGFBR3/GPRC6A/TBX1/AQP1/IGFBP7/HLCS/CCL19/CLK2/MICB/WNT11/COL4A1/HNRNPD/FGFR2/NQO1/PDGFD/ICAM1/EDN1/SIX1/SESN1/AIFM1/CYP26A1/GLDC	22
GO_RESPONSE_TO_LIPID	47/566	725/12277	0.0109992	0.326521	TRIB1/TGFBR3/PRKCA/DDX17/RNF14/DDX18/ESRRG/TBX1/AQP1/ANXA1/TXNIP/IGFBP7/MMP15/KMO/CCL19/CLK2/MICB/DAG1/TIMP4/SNAI2/FHL2/COMT/MALT1/WNT11/CD40/HNRNPD/FGFR2/KIF18A/NQO1/NR1I2/JUND/ATP2A2/ICAM1/MEF2C/EDN1/ADCYAP1R1/ZNF366/NR4A1/NR2C1/CLDN4/PEBP1/AIFM1/SPON2/PIM1/CYP26A1/AR/GLDC	47
GO_ODONTOGENESIS	11/566	109/12277	0.0116957	0.344353	ADAMTS5/TBX1/ASPN/PAX9/AQP1/BSG/LRP4/FGFR2/ZNF22/EDN1/PITX2	11
GO_POSITIVE_REGULATION_OF_ORGAN_GROWTH	6/566	42/12277	0.0119352	0.34465	TGFBR3/ERBB4/FGFR2/MEF2C/EDN1/PIM1	6
GO_MORPHOGENESIS_OF_A_BRANCHING_STRUCTURE	15/566	170/12277	0.012015	0.34465	NRP1/RTN4/DAG1/SNAI2/SEMA3C/SIX4/LRP5/SEMA3E/COL4A1/FGFR2/SPRY1/EDN1/SIX1/SPRY2/AR	15
GO_EPITHELIAL_TO_MESENCHYMAL_TRANSITION	11/566	110/12277	0.0124742	0.347486	TGFBR3/DDX17/RTN4/DAG1/SNAI2/WNT11/S100A4/FGFR2/SPRY1/BMP5/ALX1	11
GO_NERVE_DEVELOPMENT	8/566	68/12277	0.0125871	0.347486	TBX1/NRP1/DAG1/SIX4/FBXO45/LRIG2/SIX1/HOXD3	8
GO_RESPONSE_TO_CALCIUM_ION	12/566	125/12277	0.0126412	0.347486	SEC31A/TTN/TXNIP/PPP3CA/KCNIP2/PPIF/HNRNPD/CAMK2D/MEF2C/EDN1/PEBP1/MEF2A	12
GO_NEGATIVE_REGULATION_OF_MULTICELLULAR_ORGANISMAL_PROCESS	59/566	957/12277	0.0128234	0.347486	SEMA7A/TRIB1/ADAMTS5/IL17D/STK39/ASPN/CHRD/ANXA1/RGS2/NRP1/PPP3CA/RTN4/ULK2/PLK2/HOMER2/DIXDC1/ERBB4/PTPRR/MEOX2/ADGRB3/CNMD/SNAI2/SOX6/SEMA3C/COMT/DDX6/SIX4/LRIG2/MTMR2/LRP5/HSPA9/WNT11/LRP4/SEMA3E/PLAUR/LDB1/PMP22/NOTCH3/WWC1/PRKACA/GUCY1A1/NFIB/FEZF2/DAAM2/ATP2A2/LIMS2/C1QTNF1/BMP5/NFATC3/PGLYRP1/MEF2C/EDN1/FBN1/LAMA4/SPRY2/TSC1/N4BP2L2/HOXA7/TMEM176B	59
GO_EMBRYONIC_SKELETAL_SYSTEM_MORPHOGENESIS	9/566	82/12277	0.0129536	0.347486	TBX1/SIX4/FGFR2/MEF2C/SIX1/MTHFD1/ALX1/HOXD3/HOXA7	9
GO_REGULATION_OF_DENDRITE_MORPHOGENESIS	9/566	82/12277	0.0129536	0.347486	CUX2/CUX1/CAMK2B/CAPRIN1/PPP3CA/ADGRB3/LZTS3/ITPKA/PARP6	9
GO_PALLIUM_DEVELOPMENT	14/566	156/12277	0.0130218	0.347486	TACC2/SYNE2/SUN1/NRP1/RTN4/OGDH/DIXDC1/FBXO45/MKKS/TRA2B/FEZF2/PEBP1/TSC1/YWHAE	14
GO_REGULATION_OF_MAP_KINASE_ACTIVITY	22/566	286/12277	0.0130597	0.347486	TRIB1/AIDA/RAF1/STK39/PTPRJ/RGS2/DUSP22/CCL19/MAP3K7/HIPK3/CD40/PDGFD/KITLG/SPRY1/DUSP3/EDN1/GHR/SPRY2/PLCE1/DUSP8/CDK5RAP3/RGS3	22
GO_ENERGY_RESERVE_METABOLIC_PROCESS	8/566	69/12277	0.0136823	0.35307	PHKA2/PHKB/GBE1/PHKA1/GYS1/PGM2L1/IRS2/PPP1R3B	8
GO_NEGATIVE_REGULATION_OF_CELL_PROJECTION_ORGANIZATION	14/566	157/12277	0.0137146	0.35307	SEMA7A/NRP1/PPP3CA/MAP4/RTN4/ULK2/PLK2/SEMA3C/LRIG2/LRP4/SEMA3E/PMP22/SPRY2/TSC1	14
GO_CARDIAC_MUSCLE_CELL_DIFFERENTIATION	10/566	97/12277	0.0137683	0.35307	TTN/SORBS2/RGS2/FHL2/SOX6/SGCD/MEF2C/EDN1/TSC1/MEF2A	10
GO_DENDRITE_DEVELOPMENT	17/566	205/12277	0.0139531	0.35307	CUX2/CUX1/CAMK2B/CAPRIN1/NRP1/PPP3CA/PLK2/ADGRB3/TRAK1/LRP4/FEZF2/BMP5/MEF2C/LZTS3/MEF2A/ITPKA/PARP6	17
GO_MUSCLE_ORGAN_DEVELOPMENT	25/566	339/12277	0.0139671	0.35307	DMD/TGFBR3/DDX17/TTN/TBX1/UNC45B/SGCE/MYLK/RGS2/PPP3CA/ERBB4/MEOX2/SOX6/SIX4/NLN/FGFR2/ETV1/SGCD/MEF2C/COL6A3/EDN1/SIX1/SVIL/PIM1/MEF2A	25
GO_CELL_JUNCTION_ORGANIZATION	21/566	271/12277	0.0139801	0.35307	KRT5/GPM6B/GJC1/ANK2/PRKCA/DST/PTPRJ/DUSP22/NRP1/ARHGAP6/TLN2/SNAI2/WNT11/LDB1/PRKACA/LIMS2/DUSP3/LIMCH1/TSC1/PKN2/CD151	21
GO_CIRCULATORY_SYSTEM_PROCESS	31/566	444/12277	0.0139881	0.35307	AGTR1/EPAS1/GJC1/DMD/ANK2/TTN/STK39/PTPRJ/RGS2/DMPK/MEOX2/KCNIP2/PDE2A/MME/LRP5/CYP2J2/MKKS/ACTA2/PRKACA/CAMK2D/CACNA2D3/GUCY1A1/ATP2A2/SGCD/ICAM1/EDN1/ABCC9/PEBP1/MEF2A/AR/YWHAE	31
GO_EMBRYONIC_SKELETAL_SYSTEM_DEVELOPMENT	11/566	112/12277	0.0141486	0.35307	KIAA1217/TBX1/SIX4/WNT11/FGFR2/MEF2C/SIX1/MTHFD1/ALX1/HOXD3/HOXA7	11
GO_REGULATION_OF_CAMP_MEDIATED_SIGNALING	5/566	32/12277	0.014681	0.35307	PRKCA/RGS2/PDE2A/ADCYAP1R1/PEBP1	5
GO_POSITIVE_REGULATION_OF_ANIMAL_ORGAN_MORPHOGENESIS	8/566	70/12277	0.0148455	0.35307	SEMA3C/SIX4/FGFR2/SPRY1/EDN1/SIX1/PIM1/AR	8
GO_REGULATION_OF_CARDIAC_MUSCLE_TISSUE_DEVELOPMENT	8/566	70/12277	0.0148455	0.35307	TGFBR3/RGS2/ERBB4/SOX6/FGFR2/MEF2C/EDN1/PIM1	8
GO_NEUROMUSCULAR_JUNCTION_DEVELOPMENT	6/566	44/12277	0.0148688	0.35307	ANK3/PDZRN3/SIX4/LRP4/COL4A1/SIX1	6
GO_ADHERENS_JUNCTION_ASSEMBLY	9/566	84/12277	0.015015	0.35307	GPM6B/PTPRJ/DUSP22/NRP1/ARHGAP6/LDB1/DUSP3/LIMCH1/TSC1	9
GO_MYOTUBE_DIFFERENTIATION	9/566	84/12277	0.015015	0.35307	TBX1/PPP3CA/FLT3LG/DMPK/ADGRB3/SIX4/NLN/MEF2C/SIX1	9
GO_BRANCHING_MORPHOGENESIS_OF_AN_EPITHELIAL_TUBE	12/566	128/12277	0.0150492	0.35307	NRP1/DAG1/SIX4/LRP5/SEMA3E/COL4A1/FGFR2/SPRY1/EDN1/SIX1/SPRY2/AR	12
GO_ERBB_SIGNALING_PATHWAY	12/566	128/12277	0.0150492	0.35307	PRKCA/PTPRJ/RTN4/ERBB4/PTPRR/PLAUR/SPRY1/AGR2/DUSP3/SH3TC2/SPRY2/PLCE1	12
GO_REGULATION_OF_HEART_GROWTH	7/566	57/12277	0.0152891	0.35307	TGFBR3/RGS2/ERBB4/FGFR2/MEF2C/EDN1/PIM1	7
GO_CELLULAR_COMPONENT_ASSEMBLY_INVOLVED_IN_MORPHOGENESIS	10/566	99/12277	0.015727	0.35307	ANK2/TTN/DAG1/SIX4/MTMR2/PMP22/MEF2C/PGM5/EDN1/MEF2A	10
GO_REGULATION_OF_RNA_METABOLIC_PROCESS	16/566	192/12277	0.0160636	0.358387	CLK4/AHNAK2/DDX17/AHNAK/PPP3CA/CLK2/SAP18/RBM4/SRSF5/TRA2B/SRSF4/SFSWAP/RBM10/CIRBP/MBNL3/POLR2A	16
GO_EXOCRINE_SYSTEM_DEVELOPMENT	6/566	45/12277	0.0165084	0.363793	NRP1/DAG1/SNAI2/SEMA3C/FGFR2/NFIB	6
GO_REGULATION_OF_MORPHOGENESIS_OF_A_BRANCHING_STRUCTURE	6/566	45/12277	0.0165084	0.363793	RTN4/SNAI2/SIX4/FGFR2/SIX1/AR	6
GO_AMEBOIDAL_TYPE_CELL_MIGRATION	25/566	345/12277	0.0170363	0.370876	SEMA7A/PRKCA/TBX1/S100P/ANXA1/NRP1/RTN4/PLK2/ERBB4/PTPRR/MEOX2/PECAM1/SEMA3C/WNT11/EMC10/SEMA3E/CD40/KITLG/MEF2C/EDN1/SMOC2/NR4A1/ALX1/PITX2/PKN2	25
GO_HEART_PROCESS	19/566	243/12277	0.0172613	0.371274	EPAS1/GJC1/DMD/ANK2/TTN/RGS2/DMPK/KCNIP2/CYP2J2/PRKACA/CAMK2D/CACNA2D3/ATP2A2/SGCD/EDN1/ABCC9/PEBP1/MEF2A/YWHAE	19
GO_REGULATION_OF_BLOOD_CIRCULATION	19/566	243/12277	0.0172613	0.371274	AGTR1/EPAS1/GJC1/DMD/ANK2/RGS2/DMPK/KCNIP2/CYP2J2/PRKACA/CAMK2D/CACNA2D3/ATP2A2/ICAM1/EDN1/ABCC9/PEBP1/MEF2A/YWHAE	19
GO_XENOBIOTIC_METABOLIC_PROCESS	8/566	72/12277	0.0173845	0.371696	BPHL/MARC2/SULT1B1/MGST3/CYP2J2/NQO1/NR1I2/CYP26A1	8
GO_REGULATION_OF_DENDRITE_DEVELOPMENT	12/566	131/12277	0.0177903	0.378123	CUX2/CUX1/CAMK2B/CAPRIN1/PPP3CA/PLK2/ADGRB3/BMP5/MEF2C/LZTS3/ITPKA/PARP6	12
GO_CELL_SUBSTRATE_ADHESION	23/566	312/12277	0.0179722	0.379742	GPM6B/TECTA/MSLN/PTPRJ/SGCE/DUSP22/NRP1/ITGB6/ARHGAP6/DAG1/PECAM1/SEMA3E/LDB1/AGR2/DUSP3/LYVE1/FBLN5/LIMCH1/SMOC2/SNED1/TSC1/HOXD3/HOXA7	23
GO_REGULATION_OF_SKELETAL_MUSCLE_TISSUE_DEVELOPMENT	6/566	46/12277	0.0182686	0.382603	DDX17/TBX1/SIX4/NLN/MEF2C/SIX1	6
GO_REGULATION_OF_PHOSPHORUS_METABOLIC_PROCESS	78/566	1344/12277	0.0183206	0.382603	SEMA7A/TRIB1/AIDA/DMD/RAF1/PRKCA/TTN/TBX1/STK39/PSCA/PTPRJ/RGS2/DUSP22/SPINK1/NRP1/MOB2/MTMR4/DOK7/CCL19/FLT3LG/PPP2R3A/DMPK/DAG1/MAP3K7/ERBB4/PTPRR/PECAM1/GPRC5B/HIPK3/MTMR2/MAP3K19/LRP5/MALT1/ITLN1/WNT11/EMC10/LRP4/PLAUR/CD40/PARP9/PPIF/LDB1/PPP6R3/FGFR2/PPP1R15A/TNFRSF19/AKAP8L/IRS2/PDGFD/ARL6IP5/WWC1/PRKACA/PPP1R3B/KITLG/SPRY1/C1QTNF1/ICAM1/DUSP3/BMP5/CNTN1/MEF2C/EDN1/GHR/LIMCH1/PEBP1/SYTL2/A…	78
GO_EXTRACELLULAR_STRUCTURE_ORGANIZATION	26/566	365/12277	0.018465	0.382923	AGTR1/GPM6B/ADAMTS5/PXDN/MFAP4/COL4A6/BSG/COL22A1/MMP15/ITGB6/DAG1/PECAM1/COL23A1/MMP17/COL14A1/COL4A1/CTRB1/PRKACA/ST7/ABCA5/ICAM1/FBLN5/COL6A3/FBN1/SMOC2/LAMA4	26
GO_REGULATION_OF_NEURON_PROJECTION_DEVELOPMENT	30/566	436/12277	0.0185492	0.382923	SEMA7A/CUX2/CUX1/RGS2/CAMK2B/CAPRIN1/NRP1/PPP3CA/MOB2/RTN4/ULK2/PLK2/PLXNA2/ADGRB3/SEMA3C/SNAP25/GPRC5B/TRAK1/LRIG2/LRP4/SEMA3E/PMP22/FEZF2/BMP5/CNTN1/MEF2C/TSC1/LZTS3/ITPKA/PARP6	30
GO_CARBOHYDRATE_TRANSPORT	11/566	117/12277	0.0190739	0.382923	SLC26A6/AQP1/ASPSCR1/SLC2A11/ITLN1/IRS2/SLC2A4/KLF15/EDN1/TSC1/MEF2A	11
GO_CARDIAC_CONDUCTION	11/566	117/12277	0.0190739	0.382923	GJC1/ANK2/DMPK/KCNIP2/PRKACA/CAMK2D/CACNA2D3/ATP2A2/ABCC9/MEF2A/YWHAE	11
GO_NEGATIVE_REGULATION_OF_ION_TRANSPORT	11/566	117/12277	0.0190739	0.382923	GPM6B/STK39/ANK3/RGS2/SPINK1/PPIF/IRS2/ARL6IP5/CAMK2D/ICAM1/YWHAE	11
GO_REGULATION_OF_MUSCLE_SYSTEM_PROCESS	16/566	196/12277	0.0191584	0.382923	DMD/ANK2/PRKCA/RGS2/CAMK2B/PPP3CA/MTMR4/DMPK/DAG1/PRKACA/CAMK2D/GUCY1A1/ATP2A2/EDN1/MEF2A/PLCE1	16
GO_RESPONSE_TO_MECHANICAL_STIMULUS	15/566	180/12277	0.0193555	0.382923	DMD/RAF1/TTN/AQP1/SUN1/TXNIP/DAG1/PDE2A/MKKS/WNT11/CD40/JUND/ETV1/EDN1/SCEL	15
GO_MUSCLE_CELL_PROLIFERATION	14/566	164/12277	0.0193925	0.382923	TRIB1/TGFBR3/OGN/ERBB4/COMT/FGFR2/NOTCH3/PDGFD/MFN2/MEF2C/EDN1/SIX1/PIM1/RBPMS2	14
GO_CONNECTIVE_TISSUE_DEVELOPMENT	18/566	230/12277	0.0199472	0.385217	CNMD/SNAI2/SOX6/LRP5/MKKS/WNT11/COL14A1/CRIP1/ACTA2/OXCT1/PDGFD/NFIB/BMP5/MEF2C/COL6A3/EDN1/ALX1/HOXD3	18
GO_POSITIVE_REGULATION_OF_PEPTIDYL_TYROSINE_PHOSPHORYLATION	13/566	149/12277	0.0202082	0.386992	PTPRJ/NRP1/DOK7/ERBB4/PECAM1/GPRC5B/LRP4/CD40/PARP9/KITLG/ICAM1/CNTN1/GHR	13
GO_GLAND_MORPHOGENESIS	10/566	103/12277	0.0202546	0.386992	NRP1/DAG1/SNAI2/SEMA3C/LRP5/CRIP1/FGFR2/NFIB/LIMS2/AR	10
GO_REGULATION_OF_CELL_DIFFERENTIATION	85/566	1489/12277	0.0204595	0.388838	AGTR1/SEMA7A/TRIB1/RAF1/PRKCA/DDX17/TBX1/CHRD/CUX2/CUX1/ANXA1/RGS2/CAMK2B/CAPRIN1/NRP1/PPP3CA/MOB2/TNRC6A/RTN4/ULK2/PLK2/CCL19/FLT3LG/PLXNA2/DMPK/DAG1/LTBP4/DIXDC1/APOLD1/ERBB4/ADGRB3/SNAI2/SOX6/SEMA3C/SNAP25/GPRC5B/TRAK1/DDX6/MME/SIX4/LRIG2/LRP5/MALT1/HSPA9/RBM4/LRP4/SEMA3E/HES2/NLN/LDB1/PMP22/FGFR2/NOTCH3/PRKACA/WIF1/KITLG/JUND/FEZF2/DAAM2/ST7/ABCA5/BMP5/NFATC3/CNTN1/PGLYRP1/MEF2C/EDN1/SIX1/FBN…	85
GO_TELENCEPHALON_DEVELOPMENT	18/566	231/12277	0.0207428	0.390821	SEMA7A/TACC2/SYNE2/AQP1/SUN1/NRP1/RTN4/OGDH/DIXDC1/ERBB4/FBXO45/MKKS/TRA2B/NFIB/FEZF2/PEBP1/TSC1/YWHAE	18
GO_NEGATIVE_REGULATION_OF_NEURON_DIFFERENTIATION	16/566	198/12277	0.0208674	0.390821	SEMA7A/NRP1/PPP3CA/RTN4/ULK2/PLK2/DIXDC1/SEMA3C/DDX6/LRIG2/LRP4/SEMA3E/PMP22/NOTCH3/FEZF2/TSC1	16
GO_NEGATIVE_REGULATION_OF_NEURON_PROJECTION_DEVELOPMENT	12/566	134/12277	0.0208902	0.390821	SEMA7A/NRP1/PPP3CA/RTN4/ULK2/PLK2/SEMA3C/LRIG2/LRP4/SEMA3E/PMP22/TSC1	12
GO_NEGATIVE_REGULATION_OF_AXON_EXTENSION	5/566	35/12277	0.0211476	0.392715	SEMA7A/NRP1/RTN4/SEMA3C/SEMA3E	5
GO_CARBOHYDRATE_TRANSMEMBRANE_TRANSPORT	9/566	89/12277	0.021213	0.392715	ASPSCR1/SLC2A11/ITLN1/IRS2/SLC2A4/KLF15/EDN1/TSC1/MEF2A	9
GO_EMBRYO_DEVELOPMENT	53/566	869/12277	0.0215076	0.392715	KIAA1217/EPAS1/POLG2/TBX1/CHRD/PLCD1/NRP1/MMP15/RTN4/FLT3LG/PPP2R3A/PLXNA2/FLRT3/DAG1/FREM2/ERBB4/PTPRR/MEOX2/SOX6/SEMA3C/PLPP4/SIX4/LRP5/MKKS/WNT11/LRP4/HES2/LDB1/TRA2B/FGFR2/PRKACA/MFN2/KITLG/RPL7L1/BMP5/MEF2C/EDN1/SIX1/FBN1/SCEL/LAMA4/MTHFD1/UBR3/SLC44A4/ALX1/SPRY2/TSC1/HOXD3/HOXA7/AR/NBN/APBA1/RBPMS2	53
GO_NEGATIVE_REGULATION_OF_AXONOGENESIS	7/566	61/12277	0.021574	0.392715	SEMA7A/NRP1/RTN4/ULK2/SEMA3C/LRP4/SEMA3E	7
GO_EPITHELIAL_TUBE_MORPHOGENESIS	21/566	283/12277	0.0216223	0.392715	NRP1/MTSS1/DAG1/SIX4/LRP5/MKKS/WNT11/SEMA3E/COL4A1/FGFR2/PRKACA/SPRY1/BMP5/MEF2C/EDN1/SIX1/MTHFD1/ALX1/SPRY2/TSC1/AR	21
GO_NEGATIVE_REGULATION_OF_NERVOUS_SYSTEM_DEVELOPMENT	20/566	266/12277	0.0217048	0.392715	SEMA7A/NRP1/PPP3CA/RTN4/ULK2/PLK2/DIXDC1/ERBB4/SEMA3C/DDX6/LRIG2/MTMR2/LRP4/SEMA3E/PMP22/NOTCH3/PRKACA/FEZF2/DAAM2/TSC1	20
GO_HEART_GROWTH	8/566	75/12277	0.0217568	0.392715	TGFBR3/SORBS2/RGS2/ERBB4/FGFR2/MEF2C/EDN1/PIM1	8
GO_NEGATIVE_REGULATION_OF_ION_TRANSMEMBRANE_TRANSPORT	8/566	76/12277	0.0233727	0.40424	STK39/ANK3/RGS2/PPIF/IRS2/ARL6IP5/CAMK2D/YWHAE	8
GO_POSITIVE_REGULATION_OF_DENDRITE_DEVELOPMENT	7/566	62/12277	0.0233888	0.40424	CUX2/CUX1/CAMK2B/CAPRIN1/BMP5/ITPKA/PARP6	7
GO_CELLULAR_RESPONSE_TO_XENOBIOTIC_STIMULUS	11/566	121/12277	0.023849	0.40424	AQP1/BPHL/MARC2/SULT1B1/MGST3/PDE2A/CYP2J2/NQO1/NR1I2/ICAM1/CYP26A1	11
GO_LOCOMOTION	83/566	1460/12277	0.0240056	0.40424	AGTR1/UMOD/SEMA7A/TRIB1/TGFBR3/RAF1/SYNE2/PRKCA/TBX1/STK39/DST/CHRD/S100P/PTPRJ/ANXA1/SUN1/MYLK/DUSP22/CAMK2B/NRP1/PPP3CA/BSG/RTN4/ITGB6/PLK2/CCL19/SPTBN1/OGDH/PLXNA2/FLRT3/DAG1/LECT2/DIXDC1/F10/ERBB4/PTPRR/MEOX2/PECAM1/SNAI2/TRIM21/SEMA3C/SIX4/FBXO45/LRIG2/MKKS/WNT11/EMC10/SEMA3E/PLAUR/CD40/PLGRKT/PARP9/LDB1/IRS2/PDGFD/WWC1/KITLG/ZRANB1/NFIB/FEZF2/ETV1/ICAM1/DUSP3/BMP5/MEF2C/LURAP1/EDN1/SIX1/LIM…	83
GO_NEUROGENESIS	79/566	1381/12277	0.0240625	0.40424	GPM6B/SEMA7A/SYNE2/PRKCA/TEAD3/MXRA8/ANK3/CUX2/CUX1/ANXA1/SUN1/RGS2/CAMK2B/CAPRIN1/NRP1/PPP3CA/MOB2/BSG/MAP4/RTN4/ULK2/PLK2/SPTBN1/OGDH/PLXNA2/FLRT3/DAG1/DIXDC1/ERBB4/ADGRB3/KCNIP2/SOX6/SEMA3C/SNAP25/GPRC5B/TRAK1/DDX6/MME/SIX4/FBXO45/LRIG2/MTMR2/WNT11/LRP4/SEMA3E/HES2/LDB1/PMP22/FGFR2/NOTCH3/IRS2/NFIB/FEZF2/DAAM2/ETV1/BMP5/CNTN1/MEF2C/KLF15/SIX1/SH3TC2/GPM6A/SLC44A4/STX3/DAGLB/SPON2/NCAM1/TSC1/HO…	79
GO_INOSITOL_PHOSPHATE_MEDIATED_SIGNALING	6/566	49/12277	0.0243084	0.40424	PPP3CA/HOMER2/FHL2/NFATC3/EDN1/PLCE1	6
GO_CELL_MORPHOGENESIS_INVOLVED_IN_NEURON_DIFFERENTIATION	34/566	519/12277	0.0245097	0.405709	SEMA7A/PRKCA/ANK3/CUX2/CUX1/CAMK2B/CAPRIN1/NRP1/PPP3CA/BSG/RTN4/ULK2/SPTBN1/PLXNA2/FLRT3/DAG1/ADGRB3/SEMA3C/TRAK1/FBXO45/LRP4/SEMA3E/FGFR2/IRS2/NFIB/FEZF2/ETV1/MEF2C/SPON2/NCAM1/LZTS3/MEF2A/ITPKA/PARP6	34
GO_REGULATION_OF_PEPTIDYL_TYROSINE_PHOSPHORYLATION	16/566	202/12277	0.0246305	0.405839	PTPRJ/DUSP22/SPINK1/NRP1/DOK7/ERBB4/PECAM1/GPRC5B/LRP4/CD40/PARP9/PDGFD/KITLG/ICAM1/CNTN1/GHR	16
GO_REGULATION_OF_DENDRITIC_SPINE_DEVELOPMENT	7/566	63/12277	0.0253061	0.415066	CUX2/CAMK2B/CAPRIN1/PLK2/MEF2C/LZTS3/ITPKA	7
GO_CELLULAR_CARBOHYDRATE_CATABOLIC_PROCESS	5/566	37/12277	0.0263502	0.422544	PHKA2/PHKB/PHKA1/PGM2L1/PPP1R3B	5
GO_REGULATION_OF_PROTEIN_LOCALIZATION_TO_CELL_SURFACE	5/566	37/12277	0.0263502	0.422544	GPM6B/ERBB4/LRIG2/ABCA12/STX3	5
GO_EPITHELIAL_CELL_DIFFERENTIATION	33/566	504/12277	0.0266147	0.424889	KRT5/TBX1/DMBT1/EXPH5/ANXA1/KRT6B/TXNIP/NRP1/MTSS1/SULT1B1/APOLD1/ERBB4/PECAM1/CNMD/PDE2A/COL23A1/WNT11/COL4A1/ACTA2/FGFR2/NFIB/AGR2/ABCA12/ICAM1/BMP5/MEF2C/KLF15/SIX1/SCEL/SLC44A4/PITX2/HOXA7/AR	33
GO_POSITIVE_REGULATION_OF_MUSCLE_TISSUE_DEVELOPMENT	7/566	64/12277	0.0273282	0.43435	TGFBR3/TBX1/ERBB4/FGFR2/MEF2C/EDN1/PIM1	7
GO_RESPONSE_TO_ANTIBIOTIC	20/566	273/12277	0.0276896	0.438155	AQP1/ANXA1/TUFM/RGS2/TXNIP/PPIF/CRIP1/HNRNPD/FGFR2/NQO1/OXCT1/PDGFD/SLC2A4/ICAM1/MEF2C/EDN1/ADCYAP1R1/PEBP1/AIFM1/PPP1R15B	20
GO_RESPONSE_TO_ALCOHOL	15/566	189/12277	0.0285093	0.440161	TGFBR3/TUFM/RGS2/IGFBP7/CCL19/DAG1/HNRNPD/FGFR2/NQO1/OXCT1/SLC2A4/ICAM1/ADCYAP1R1/PEBP1/AIFM1	15
GO_PROTEIN_DEPHOSPHORYLATION	20/566	274/12277	0.0286376	0.440161	PTPRJ/DUSP22/PPP3CA/MTMR4/PPP2R3A/DMPK/PPM1K/PTPRR/PDP1/MTMR2/PPP6R3/PPP1R15A/DUSP23/PPP1R3B/DUSP3/PPP1R15B/TSC1/DUSP8/YWHAE/PPM1L	20
GO_PLASMA_MEMBRANE_ORGANIZATION	8/566	79/12277	0.0287233	0.440161	ANK2/CAVIN2/ANK3/MTSS1/SPTBN1/ATP2A2/SH3TC2/AR	8
GO_REGULATION_OF_ERBB_SIGNALING_PATHWAY	8/566	79/12277	0.0287233	0.440161	PTPRJ/RTN4/PLAUR/SPRY1/AGR2/DUSP3/SH3TC2/SPRY2	8
GO_REGULATION_OF_STRIATED_MUSCLE_CELL_DIFFERENTIATION	8/566	79/12277	0.0287233	0.440161	TBX1/RGS2/FLT3LG/DMPK/SOX6/NLN/MEF2C/EDN1	8
GO_GLYCOGEN_BIOSYNTHETIC_PROCESS	5/566	38/12277	0.0292317	0.440161	GBE1/GYS1/PGM2L1/IRS2/PPP1R3B	5
GO_POSITIVE_REGULATION_OF_CYTOKINE_PRODUCTION_INVOLVED_IN_IMMUNE_RESPONSE	5/566	38/12277	0.0292317	0.440161	SEMA7A/MAP3K7/GPRC5B/MALT1/SPON2	5
GO_REGULATION_OF_DEVELOPMENTAL_GROWTH	20/566	275/12277	0.0296098	0.440161	SEMA7A/TGFBR3/RGS2/NRP1/RTN4/ULK2/ERBB4/SEMA3C/SIX4/MKKS/SEMA3E/FGFR2/WWC1/AGR2/MEF2C/EDN1/SIX1/GHR/PIM1/AR	20
GO_CELLULAR_AMINO_ACID_METABOLIC_PROCESS	19/566	258/12277	0.0299098	0.440161	FARS2/BPHL/DDO/PRODH/GPT2/KMO/OGDH/FAH/COMT/PARS2/KYAT3/NQO1/GCAT/ADHFE1/PTS/MTHFD1/ADI1/DGLUCY/GLDC	19
GO_CELL_MOTILITY	73/566	1277/12277	0.0300221	0.440161	AGTR1/UMOD/SEMA7A/TRIB1/TGFBR3/RAF1/SYNE2/PRKCA/TBX1/STK39/DST/CHRD/S100P/PTPRJ/ANXA1/SUN1/MYLK/DUSP22/CAMK2B/NRP1/PPP3CA/BSG/RTN4/ITGB6/PLK2/CCL19/OGDH/PLXNA2/FLRT3/DAG1/DIXDC1/F10/ERBB4/PTPRR/MEOX2/PECAM1/SNAI2/SEMA3C/SIX4/FBXO45/LRIG2/MKKS/WNT11/EMC10/SEMA3E/CD40/PARP9/LDB1/IRS2/PDGFD/WWC1/KITLG/ZRANB1/FEZF2/ICAM1/DUSP3/BMP5/MEF2C/LURAP1/EDN1/SIX1/LIMCH1/SMOC2/GPM6A/NR4A1/LAMA4/ALX1/SPRY2/PITX…	73
GO_REGULATION_OF_SYSTEM_PROCESS	32/566	491/12277	0.0303597	0.441667	AGTR1/EPAS1/GJC1/DMD/ANK2/PRKCA/STK39/AQP1/CUX2/RGS2/CAMK2B/PPP3CA/MTMR4/DMPK/DAG1/KCNIP2/COMT/MTMR2/CYP2J2/PRKACA/CAMK2D/CACNA2D3/GUCY1A1/ATP2A2/C1QTNF1/ICAM1/EDN1/ABCC9/PEBP1/MEF2A/PLCE1/YWHAE	32
GO_REGULATION_OF_NEURON_DIFFERENTIATION	36/566	565/12277	0.0303707	0.441667	SEMA7A/CUX2/CUX1/RGS2/CAMK2B/CAPRIN1/NRP1/PPP3CA/MOB2/RTN4/ULK2/PLK2/PLXNA2/DIXDC1/ADGRB3/SEMA3C/SNAP25/GPRC5B/TRAK1/DDX6/LRIG2/LRP4/SEMA3E/PMP22/NOTCH3/FEZF2/BMP5/CNTN1/MEF2C/SIX1/TSC1/HOXD3/LZTS3/ITPKA/CDK5RAP3/PARP6	36
GO_ORGAN_GROWTH	13/566	158/12277	0.0308688	0.4471	TGFBR3/SORBS2/RGS2/ERBB4/COL14A1/FGFR2/WWC1/MEF2C/COL6A3/EDN1/PIM1/SPRY2/AR	13
GO_REGULATION_OF_CELL_PROJECTION_ORGANIZATION	37/566	585/12277	0.031313	0.451712	SEMA7A/SYNE2/CUX2/CUX1/RGS2/CAMK2B/CAPRIN1/NRP1/PPP3CA/MOB2/MAP4/RTN4/ULK2/PLK2/CCL19/PLXNA2/ADGRB3/SEMA3C/SNAP25/GPRC5B/TRAK1/LRIG2/LRP4/SEMA3E/PMP22/CDC42EP2/FEZF2/ICAM1/BMP5/CNTN1/MEF2C/GPM6A/SPRY2/TSC1/LZTS3/ITPKA/PARP6	37
GO_CARDIAC_SEPTUM_MORPHOGENESIS	7/566	66/12277	0.0316958	0.455405	TGFBR3/TBX1/NRP1/SEMA3C/WNT11/FGFR2/BMP5	7
GO_DRUG_METABOLIC_PROCESS	19/566	260/12277	0.0320171	0.458189	PXDN/NT5C3A/CLYBL/CYP4B1/SULT1B1/COMT/CYP2J2/CTRB1/BDH1/ME3/NR1I2/OXCT1/LIPT2/GCAT/SAT2/CLPX/MTHFD1/PEBP1/AK4	19
GO_REGULATION_OF_AXON_GUIDANCE	5/566	39/12277	0.0323045	0.458648	SEMA7A/NRP1/SEMA3C/SEMA3E/FEZF2	5
GO_REGULATION_OF_DENDRITIC_SPINE_MORPHOGENESIS	5/566	39/12277	0.0323045	0.458648	CUX2/CAMK2B/CAPRIN1/LZTS3/ITPKA	5
GO_HEART_MORPHOGENESIS	17/566	226/12277	0.0324387	0.45874	TGFBR3/TTN/TBX1/NRP1/RTN4/SNAI2/FHL2/SEMA3C/MKKS/WNT11/FGFR2/SPRY1/BMP5/MEF2C/SIX1/PIM1/PITX2	17
GO_CARDIAC_SEPTUM_DEVELOPMENT	9/566	96/12277	0.0327144	0.460823	ANK2/TGFBR3/TBX1/NRP1/SEMA3C/WNT11/FGFR2/BMP5/ADAMTS6	9
GO_NEGATIVE_REGULATION_OF_HEMOPOIESIS	10/566	112/12277	0.0338024	0.463056	TRIB1/IL17D/ANXA1/HSPA9/LDB1/PGLYRP1/FBN1/N4BP2L2/HOXA7/TMEM176B	10
GO_SMALL_MOLECULE_METABOLIC_PROCESS	79/566	1404/12277	0.0338222	0.463056	OGT/FARS2/ALDH8A1/GDPD1/PLCD1/BPHL/ANXA1/DDO/PRODH/UCKL1/GPT2/NT5C3A/SRD5A3/HLCS/BSG/CLYBL/MARC2/KMO/MACROD2/ACADSB/INPP4B/AUH/OGDH/SULT1B1/CLK2/FAH/MGST3/RIMKLB/PPM1K/PDP1/SNAI2/PDE2A/COMT/MME/MTMR2/LRP5/CYP2J2/NLN/PARS2/KYAT3/CTRB1/BDH1/GIMAP7/NQO1/ME3/PGM2L1/IRS2/PTGES2/NEIL1/OXCT1/BCKDHA/PPP1R3B/GCAT/MCCC1/ADHFE1/C1QTNF1/BMP5/PGM5/EDN1/GHR/ADCYAP1R1/CLPX/PTS/MTHFD1/DBT/ADI1/DAGLB/AK4/FAAH/FGG…	79
GO_PLATELET_DERIVED_GROWTH_FACTOR_RECEPTOR_SIGNALING_PATHWAY	6/566	53/12277	0.034252	0.463056	PTPRJ/TXNIP/NRP1/LRIG2/PDGFRL/PDGFD	6
GO_REGULATION_OF_MUSCLE_HYPERTROPHY	6/566	53/12277	0.034252	0.463056	PRKCA/RGS2/PPP3CA/CAMK2D/EDN1/MEF2A	6
GO_ACTOMYOSIN_STRUCTURE_ORGANIZATION	14/566	177/12277	0.0344181	0.463056	TTN/NRP1/ARHGAP6/SIX4/MKKS/WNT11/MEF2C/PGM5/LURAP1/EDN1/LIMCH1/EPB41L2/TSC1/MEF2A	14
GO_POSITIVE_REGULATION_OF_GENE_EXPRESSION	89/566	1606/12277	0.0348083	0.463056	EPAS1/OGT/ANK2/RAF1/DDX17/RNF14/TTN/ESRRG/TBX1/TEAD3/PAX9/ANK3/CUX2/DCAF6/PPP3CA/TNRC6A/SSBP2/DTX3L/ZBED1/FLT3LG/ZNF300/TCEA2/ERBB4/MEOX2/FHL2/PDE2A/SOX6/SIX4/LRP5/RGMB/WNT11/GABPB1/SRSF5/CD40/PLGRKT/PARP9/LDB1/ACTA2/HNRNPD/TRA2B/FGFR2/PPP1R15A/NOTCH3/TENT5C/MLXIP/ZNF350/DOT1L/AKAP8L/PTGES2/NR1I2/FASTKD3/WWC1/IKZF5/JUND/KDM7A/ZNF398/NFIB/FEZF2/ETV1/AGR2/C1QTNF1/BMP5/NFATC3/CNTN1/IKZF2/MEF2C/KLF15…	89
GO_NEGATIVE_REGULATION_OF_CELL_DEVELOPMENT	20/566	280/12277	0.0348474	0.463056	SEMA7A/RGS2/NRP1/PPP3CA/RTN4/ULK2/PLK2/DIXDC1/ERBB4/SEMA3C/DDX6/LRIG2/LRP4/SEMA3E/PMP22/NOTCH3/FEZF2/DAAM2/FBN1/TSC1	20
GO_REGULATION_OF_HEART_RATE	8/566	82/12277	0.0348645	0.463056	EPAS1/DMD/ANK2/PRKACA/CAMK2D/ATP2A2/EDN1/YWHAE	8
GO_REGULATION_OF_ORGAN_GROWTH	8/566	82/12277	0.0348645	0.463056	TGFBR3/RGS2/ERBB4/FGFR2/WWC1/MEF2C/EDN1/PIM1	8
GO_RESPONSE_TO_XENOBIOTIC_STIMULUS	16/566	211/12277	0.0349355	0.463056	AQP1/BPHL/RGS2/PPP3CA/MARC2/SULT1B1/MGST3/HOMER2/PDE2A/CYP2J2/NQO1/NR1I2/ICAM1/EDN1/CYP26A1/TRDMT1	16
GO_RESPONSE_TO_AMINE	5/566	40/12277	0.0355717	0.468034	RGS2/PPP3CA/ICAM1/TRDMT1/GLDC	5
GO_RNA_STABILIZATION	5/566	40/12277	0.0355717	0.468034	HNRNPD/TENT5C/RBM10/CIRBP/PAIP1	5
GO_NEGATIVE_REGULATION_OF_LOCOMOTION	19/566	264/12277	0.0365608	0.479293	SEMA7A/TRIB1/CHRD/PTPRJ/DUSP22/NRP1/DAG1/ERBB4/PTPRR/MEOX2/TRIM21/SEMA3C/WNT11/SEMA3E/DUSP3/BMP5/MEF2C/LIMCH1/HOXA7	19
GO_REGULATION_OF_ACTOMYOSIN_STRUCTURE_ORGANIZATION	8/566	83/12277	0.0370948	0.484525	NRP1/ARHGAP6/MKKS/WNT11/MEF2C/EDN1/LIMCH1/TSC1	8
GO_RESPONSE_TO_AMINO_ACID	9/566	99/12277	0.0387613	0.497252	GPRC6A/COL4A1/HNRNPD/PDGFD/ICAM1/EDN1/SIX1/SESN1/AIFM1	9
GO_REGULATION_OF_NEUROTRANSMITTER_LEVELS	20/566	284/12277	0.0395095	0.505047	GPM6B/RGS2/KMO/STX19/COMT/SNAP25/NQO1/ARL6IP5/ATP2A2/ICAM1/MEF2C/EDN1/PREPL/PEBP1/ALDH9A1/SLC44A4/STX3/OTOF/DAGLB/APBA1	20
GO_REGULATION_OF_CARDIAC_CONDUCTION	6/566	55/12277	0.0400812	0.510537	ANK2/DMPK/PRKACA/CAMK2D/ATP2A2/ABCC9	6
GO_HEAD_DEVELOPMENT	41/566	674/12277	0.0415035	0.519445	SEMA7A/TACC2/RAF1/SYNE2/TBX1/CHRD/PAX9/AQP1/SUN1/RGS2/NRP1/PPP3CA/RTN4/MACROD2/OGDH/PLXNA2/FLRT3/DIXDC1/ERBB4/FBXO45/MKKS/COL4A1/LDB1/HNRNPD/TRA2B/FGFR2/NOTCH3/IRS2/OXCT1/KDM7A/NFIB/FEZF2/BMP5/CNTN1/PEBP1/AK4/SLC38A3/TSC1/PITX2/CDK5RAP3/YWHAE	41
GO_CRANIAL_NERVE_DEVELOPMENT	5/566	42/12277	0.0426975	0.521665	TBX1/NRP1/SIX4/SIX1/HOXD3	5
GO_REGULATION_OF_CARDIOCYTE_DIFFERENTIATION	5/566	42/12277	0.0426975	0.521665	RGS2/SOX6/SEMA3C/MEF2C/EDN1	5
GO_SMOOTH_MUSCLE_CELL_PROLIFERATION	10/566	117/12277	0.0435881	0.53074	TRIB1/OGN/COMT/FGFR2/NOTCH3/PDGFD/MFN2/MEF2C/EDN1/RBPMS2	10
GO_NEGATIVE_REGULATION_OF_CELL_MORPHOGENESIS_INVOLVED_IN_DIFFERENTIATION	8/566	86/12277	0.0443543	0.536433	SEMA7A/NRP1/PPP3CA/RTN4/ULK2/SEMA3C/LRP4/SEMA3E	8
GO_PEPTIDYL_TYROSINE_DEPHOSPHORYLATION	8/566	86/12277	0.0443543	0.536433	PTPRJ/DUSP22/MTMR4/PTPRR/MTMR2/DUSP23/DUSP3/DUSP8	8
GO_CELL_MORPHOGENESIS_INVOLVED_IN_DIFFERENTIATION	40/566	660/12277	0.0458148	0.5475	SEMA7A/PRKCA/ANK3/CUX2/CUX1/CAMK2B/CAPRIN1/NRP1/PPP3CA/BSG/RTN4/ULK2/SPTBN1/PLXNA2/FLRT3/DAG1/ADGRB3/PECAM1/CNMD/SEMA3C/TRAK1/COL23A1/FBXO45/COL14A1/LRP4/SEMA3E/FGFR2/IRS2/NFIB/FEZF2/ETV1/MEF2C/COL6A3/SPON2/NCAM1/LZTS3/MEF2A/ITPKA/AR/PARP6	40
GO_STRIATED_MUSCLE_CELL_PROLIFERATION	6/566	57/12277	0.0465028	0.5475	TGFBR3/ERBB4/FGFR2/MEF2C/SIX1/PIM1	6
GO_CORONARY_VASCULATURE_DEVELOPMENT	5/566	43/12277	0.0465596	0.5475	TGFBR3/TBX1/NRP1/SGCD/ADAMTS6	5
GO_NEGATIVE_REGULATION_OF_SMOOTH_MUSCLE_CELL_PROLIFERATION	5/566	43/12277	0.0465596	0.5475	TRIB1/OGN/COMT/MFN2/MEF2C	5
GO_POSITIVE_REGULATION_OF_ENDOTHELIAL_CELL_MIGRATION	8/566	87/12277	0.0469678	0.5475	PRKCA/ANXA1/NRP1/PLK2/EMC10/CD40/EDN1/SMOC2	8
GO_CELLULAR_RESPONSE_TO_LIPID	30/566	473/12277	0.0475557	0.5475	TRIB1/PRKCA/DDX17/RNF14/DDX18/ESRRG/TBX1/AQP1/ANXA1/KMO/DAG1/SNAI2/FHL2/MALT1/WNT11/CD40/HNRNPD/FGFR2/KIF18A/NR1I2/ICAM1/MEF2C/EDN1/ZNF366/NR4A1/NR2C1/AIFM1/SPON2/PIM1/AR	30
GO_NEGATIVE_REGULATION_OF_EPITHELIAL_CELL_PROLIFERATION	9/566	103/12277	0.0479466	0.550237	TGFBR3/MTSS1/CNMD/SNAI2/FGFR2/NFIB/LIMS2/MEF2C/AR	9
GO_ANIMAL_ORGAN_FORMATION	6/566	58/12277	0.0499394	0.568238	FGFR2/SPRY1/MEF2C/SIX1/PIM1/AR	6
GO_CRANIAL_SKELETAL_SYSTEM_DEVELOPMENT	6/566	58/12277	0.0499394	0.568238	TBX1/SIX4/FGFR2/MEF2C/SIX1/MTHFD1	6
GO_REGULATION_OF_MRNA_PROCESSING	10/566	120/12277	0.0503019	0.568238	DDX17/SAP18/RBM4/SRSF5/TRA2B/SRSF4/SFSWAP/RBM10/CIRBP/MBNL3	10
GO_ORGANIC_ACID_METABOLIC_PROCESS	44/566	742/12277	0.0504773	0.568238	FARS2/ALDH8A1/BPHL/ANXA1/DDO/PRODH/GPT2/HLCS/BSG/MARC2/KMO/ACADSB/AUH/OGDH/FAH/MGST3/RIMKLB/PPM1K/PDP1/COMT/CYP2J2/PARS2/KYAT3/NQO1/ME3/IRS2/PTGES2/BCKDHA/GCAT/MCCC1/ADHFE1/EDN1/GHR/PTS/MTHFD1/DBT/ADI1/DAGLB/FAAH/CYP26A1/NDUFS6/ACAD10/DGLUCY/GLDC	44
GO_RESPONSE_TO_ENDOGENOUS_STIMULUS	75/566	1353/12277	0.0504817	0.568238	AGTR1/OGT/TGFBR3/RXFP1/DDX17/RNF14/DDX18/ESRRG/TBX1/ASPN/CHRD/SLC26A6/SHISA2/AQP1/CIB2/ANXA1/DUSP22/TXNIP/IGFBP7/BSG/MTMR4/MMP15/CCL19/FLRT3/DAG1/LTBP4/MAP3K7/ERBB4/TIMP4/SNAI2/FHL2/PDE2A/SOX6/MKKS/RGMB/LRP4/SRSF5/COL4A1/HNRNPD/SRSF4/FGFR2/KIF18A/GALNT3/NQO1/IRS2/NR1I2/OXCT1/PDGFD/PRKACA/JUND/SPRY1/SLC2A4/ICAM1/DUSP3/BMP5/MEF2C/KLF15/EDN1/SIX1/FBN1/GHR/ADCYAP1R1/ZNF366/SMOC2/NR4A1/NR2C1/SESN1/CLD…	75
GO_CARDIAC_MUSCLE_CELL_PROLIFERATION	5/566	44/12277	0.0506226	0.568238	TGFBR3/ERBB4/FGFR2/MEF2C/PIM1	5
GO_LUNG_MORPHOGENESIS	5/566	44/12277	0.0506226	0.568238	DAG1/FGFR2/SPRY1/NFIB/SPRY2	5
GO_RESPONSE_TO_INTERFERON_GAMMA	11/566	137/12277	0.0517393	0.573121	SLC26A6/CAMK2B/CCL19/TRIM21/CD40/PARP9/CDC42EP2/CAMK2D/ICAM1/EDN1/NCAM1	11
GO_RESPONSE_TO_OXYGEN_CONTAINING_COMPOUND	72/566	1295/12277	0.0518884	0.573121	AGTR1/OGT/TRIB1/TGFBR3/RAF1/PRKCA/GPRC6A/DDX18/TBX1/SLC26A6/AQP1/CIB2/ANXA1/TUFM/RGS2/TXNIP/IGFBP7/PPP3CA/HLCS/BSG/MMP15/KMO/CCL19/CLK2/MICB/DAG1/HOMER2/TIMP4/SNAI2/PDE2A/COMT/LRP5/MALT1/WNT11/SRSF5/CD40/COL4A1/PPIF/HNRNPD/TRA2B/SRSF4/FGFR2/KIF18A/NQO1/IRS2/OXCT1/PDGFD/PRKACA/JUND/ATP2A2/SLC2A4/ICAM1/MEF2C/FBLN5/KLF15/EDN1/SIX1/FBN1/GHR/ADCYAP1R1/NR4A1/SESN1/CLDN4/PEBP1/AIFM1/SPON2/PIM1/PPP1R15B/…	72
GO_NEGATIVE_REGULATION_OF_DEVELOPMENTAL_GROWTH	8/566	89/12277	0.0524914	0.573121	SEMA7A/RGS2/NRP1/RTN4/ULK2/SEMA3C/SEMA3E/WWC1	8
GO_EMBRYO_DEVELOPMENT_ENDING_IN_BIRTH_OR_EGG_HATCHING	34/566	553/12277	0.0527844	0.573121	KIAA1217/EPAS1/POLG2/TBX1/CHRD/PLCD1/RTN4/PLXNA2/PTPRR/MEOX2/SOX6/SEMA3C/PLPP4/SIX4/WNT11/HES2/FGFR2/PRKACA/MFN2/RPL7L1/BMP5/MEF2C/EDN1/SIX1/SCEL/MTHFD1/UBR3/ALX1/TSC1/HOXD3/HOXA7/AR/NBN/APBA1	34
GO_GLAND_DEVELOPMENT	25/566	385/12277	0.0530904	0.573121	TGFBR3/RAF1/TBX1/ANXA1/NRP1/RTN4/DAG1/ERBB4/SNAI2/SEMA3C/SIX4/LRP5/WNT11/SRSF5/CRIP1/HNRNPD/FGFR2/IRS2/NFIB/LIMS2/SIX1/AK4/HOXD3/PITX2/AR	25
GO_ARTERY_MORPHOGENESIS	6/566	59/12277	0.0535278	0.573121	TBX1/MYLK/NRP1/WNT11/NOTCH3/SIX1	6
GO_REGULATION_OF_GLUCOSE_TRANSMEMBRANE_TRANSPORT	6/566	59/12277	0.0535278	0.573121	ASPSCR1/ITLN1/IRS2/KLF15/EDN1/MEF2A	6
GO_SKELETAL_MUSCLE_CELL_DIFFERENTIATION	6/566	59/12277	0.0535278	0.573121	DDX17/TBX1/SIX4/NLN/MEF2C/SIX1	6
GO_MUSCLE_CELL_MIGRATION	7/566	74/12277	0.0537387	0.573121	TRIB1/ANXA1/NRP1/SIX4/PDGFD/MEF2C/SIX1	7
GO_REGULATION_OF_ANION_TRANSPORT	7/566	74/12277	0.0537387	0.573121	STK39/RGS2/KMO/IRS2/ARL6IP5/EDN1/SLC38A3	7
GO_NEGATIVE_REGULATION_OF_CHEMOTAXIS	5/566	45/12277	0.0548868	0.573121	SEMA7A/NRP1/SEMA3C/SEMA3E/DUSP3	5
GO_POSITIVE_REGULATION_OF_TYROSINE_PHOSPHORYLATION_OF_STAT_PROTEIN	5/566	45/12277	0.0548868	0.573121	ERBB4/PECAM1/CD40/PARP9/GHR	5
GO_STRIATED_MUSCLE_ADAPTATION	5/566	45/12277	0.0548868	0.573121	CAMK2B/PPP3CA/ATP2A2/MEF2C/KLF15	5
GO_POLYSACCHARIDE_METABOLIC_PROCESS	8/566	90/12277	0.0554032	0.576836	PHKA2/PHKB/GBE1/PHKA1/GYS1/PGM2L1/IRS2/PPP1R3B	8
GO_RESPONSE_TO_ETHANOL	9/566	106/12277	0.0557112	0.578366	TUFM/RGS2/FGFR2/NQO1/OXCT1/SLC2A4/ICAM1/ADCYAP1R1/PEBP1	9
GO_REGULATION_OF_CELL_MORPHOGENESIS_INVOLVED_IN_DIFFERENTIATION	19/566	278/12277	0.0562098	0.58186	SEMA7A/CUX2/CUX1/CAMK2B/CAPRIN1/NRP1/PPP3CA/RTN4/ULK2/PLXNA2/ADGRB3/SEMA3C/TRAK1/LRP4/SEMA3E/FEZF2/LZTS3/ITPKA/PARP6	19
GO_RESPONSE_TO_KETONE	12/566	156/12277	0.056836	0.584213	TGFBR3/AQP1/TXNIP/IGFBP7/CCL19/HNRNPD/ICAM1/EDN1/CLDN4/PEBP1/AIFM1/AR	12
GO_NEGATIVE_REGULATION_OF_INTRACELLULAR_SIGNAL_TRANSDUCTION	27/566	425/12277	0.0569845	0.584213	AIDA/VDAC2/PSCA/PTPRJ/RGS2/DUSP22/SPINK1/DAG1/HOMER2/PTPRR/SNAI2/FHL2/PDE2A/HIPK3/PLAUR/PPIF/WWC1/MFN2/SPRY1/DUSP3/SESN1/PEBP1/SPRY2/TSC1/DUSP8/CDK5RAP3/RGS3	27
GO_INTERFERON_GAMMA_MEDIATED_SIGNALING_PATHWAY	6/566	60/12277	0.0572687	0.584213	CAMK2B/TRIM21/PARP9/CAMK2D/ICAM1/NCAM1	6
GO_KIDNEY_EPITHELIUM_DEVELOPMENT	10/566	123/12277	0.0576731	0.584213	UMOD/MTSS1/PECAM1/SIX4/WNT11/FGFR2/SPRY1/MEF2C/KLF15/SIX1	10
GO_NEGATIVE_REGULATION_OF_CELLULAR_RESPONSE_TO_GROWTH_FACTOR_STIMULUS	10/566	123/12277	0.0576731	0.584213	TGFBR3/ASPN/CHRD/SHISA2/MTMR4/CNMD/SPRY1/FBN1/SPRY2/RBPMS2	10
GO_REGULATION_OF_CELL_SUBSTRATE_ADHESION	14/566	191/12277	0.0584803	0.587761	GPM6B/PTPRJ/DUSP22/NRP1/ARHGAP6/DAG1/SEMA3E/LDB1/AGR2/DUSP3/LIMCH1/SMOC2/TSC1/HOXA7	14
GO_NEUROTRANSMITTER_TRANSPORT	16/566	226/12277	0.0585797	0.587761	GPM6B/AQP1/RGS2/KMO/STX19/SLC6A12/SNAP25/ARL6IP5/ATP2A2/MEF2C/EDN1/PREPL/SLC44A4/STX3/OTOF/APBA1	16
GO_ENZYME_LINKED_RECEPTOR_PROTEIN_SIGNALING_PATHWAY	50/566	868/12277	0.0590523	0.590565	OGT/TGFBR3/RAF1/PRKCA/ASPN/CHRD/SHISA2/PTPRJ/COL4A6/DUSP22/TXNIP/NRP1/AP2A2/MTMR4/MTSS1/RTN4/SPTBN1/FST/FLRT3/LTBP4/MAP3K7/ERBB4/PTPRR/CNMD/LRIG2/RGMB/LRP4/PLAUR/COL4A1/ANGPTL1/PDGFRL/FGFR2/GALNT3/IRS2/PDGFD/SPRY1/AGR2/DUSP3/BMP5/FBN1/SH3TC2/GHR/SMOC2/SPRY2/TSC1/PLCE1/AR/POLR2A/RBPMS2/PPM1L	50
GO_ASPARTATE_FAMILY_AMINO_ACID_METABOLIC_PROCESS	5/566	46/12277	0.0593525	0.590565	DDO/OGDH/GCAT/MTHFD1/ADI1	5
GO_NEGATIVE_REGULATION_OF_RNA_METABOLIC_PROCESS	5/566	46/12277	0.0593525	0.590565	PPP3CA/SAP18/SRSF4/SFSWAP/RBM10	5
GO_DEVELOPMENTAL_GROWTH	34/566	559/12277	0.0595936	0.591327	SEMA7A/TGFBR3/SORBS2/ANXA1/RGS2/NRP1/PPP3CA/RTN4/ULK2/FLRT3/DAG1/ERBB4/SEMA3C/SIX4/MKKS/WNT11/COL14A1/LRP4/SEMA3E/FGFR2/WWC1/SPRY1/AGR2/MEF2C/COL6A3/EDN1/SIX1/GHR/PIM1/SPRY2/NDUFS6/AR/NBN/APBA1	34
GO_RESPONSE_TO_FIBROBLAST_GROWTH_FACTOR	10/566	124/12277	0.0602792	0.594563	TBX1/SHISA2/FLRT3/FGFR2/GALNT3/SPRY1/SMOC2/NR4A1/SPRY2/POLR2A	10
GO_REGULATION_OF_ANIMAL_ORGAN_MORPHOGENESIS	16/566	227/12277	0.0604715	0.594563	TBX1/ASPN/PAX9/AP2A2/SNAI2/SEMA3C/SIX4/WNT11/FGFR2/SPRY1/NFIB/LIMS2/EDN1/SIX1/PIM1/AR	16
GO_DEPHOSPHORYLATION	26/566	409/12277	0.0605476	0.594563	PTPRJ/DUSP22/NT5C3A/PPP3CA/MTMR4/PPP2R3A/INPP4B/DMPK/PPM1K/PTPRR/PDP1/PLPP4/MTMR2/PPP6R3/PPP1R15A/DUSP23/PPP1R3B/DUSP3/MEF2C/SYTL2/PPP1R15B/TSC1/DUSP8/CDK5RAP3/YWHAE/PPM1L	26
GO_POSITIVE_REGULATION_OF_PHOSPHORUS_METABOLIC_PROCESS	49/566	850/12277	0.0605818	0.594563	SEMA7A/RAF1/PRKCA/TBX1/STK39/PTPRJ/DUSP22/NRP1/MOB2/DOK7/CCL19/FLT3LG/DAG1/MAP3K7/ERBB4/PECAM1/GPRC5B/MAP3K19/MALT1/ITLN1/WNT11/EMC10/LRP4/PLAUR/CD40/PARP9/FGFR2/PPP1R15A/TNFRSF19/PDGFD/ARL6IP5/WWC1/PRKACA/KITLG/C1QTNF1/ICAM1/BMP5/CNTN1/MEF2C/EDN1/GHR/LIMCH1/AKTIP/SPRY2/PPP1R15B/PLCE1/HIGD1A/AR/NBN	49
GO_FOREBRAIN_DEVELOPMENT	22/566	336/12277	0.0619266	0.597181	SEMA7A/TACC2/SYNE2/CHRD/AQP1/SUN1/NRP1/RTN4/OGDH/DIXDC1/ERBB4/FBXO45/MKKS/TRA2B/FGFR2/NOTCH3/NFIB/FEZF2/PEBP1/TSC1/PITX2/YWHAE	22
GO_REGULATION_OF_HORMONE_LEVELS	26/566	410/12277	0.0619662	0.597181	AGTR1/RAF1/PRKCA/ALDH8A1/SLC16A2/ANXA1/DDO/SRD5A3/PPP3CA/SULT1B1/LTBP4/COMT/SNAP25/MME/LRP5/IRS2/OXCT1/C1QTNF1/BMP5/EDN1/GHR/PEBP1/ALDH9A1/SLC44A4/CYP26A1/KCNS3	26
GO_TISSUE_MORPHOGENESIS	35/566	581/12277	0.0630846	0.604082	TGFBR3/TTN/TBX1/CHRD/MYLK/NRP1/AP2A2/MTSS1/FLRT3/DAG1/FREM2/SNAI2/SEMA3C/SIX4/LRP5/MKKS/WNT11/COL14A1/SEMA3E/COL4A1/ACTA2/FGFR2/PRKACA/SPRY1/BMP5/MEF2C/COL6A3/EDN1/SIX1/MTHFD1/ALX1/SPRY2/TSC1/AR/CD151	35
GO_NEGATIVE_REGULATION_OF_RESPONSE_TO_STIMULUS	72/566	1310/12277	0.063351	0.604082	SEMA7A/TRIB1/AIDA/TGFBR3/RAF1/PXDN/STK39/ASPN/CHRD/SHISA2/VDAC2/PSCA/PTPRJ/ANXA1/RGS2/DUSP22/SPINK1/NRP1/PAM16/MTMR4/PLK2/FST/MICB/DAG1/HOMER2/OTULIN/PTPRR/CNMD/SNAI2/FHL2/PDE2A/SEMA3C/HIPK3/LRIG2/MTMR2/MKKS/WNT11/LRP4/SEMA3E/PLAUR/PPIF/CD59/PPP1R15A/NOTCH3/ARL6IP5/WWC1/PRKACA/TMEM14A/WIF1/MFN2/SPRY1/C1QTNF1/ICAM1/DUSP3/BMP5/PGLYRP1/EDN1/FBN1/ZNF366/SESN1/PEBP1/SPRY2/PPP1R15B/TSC1/DUSP8/CYP26A1/H…	72
GO_REGULATION_OF_STRIATED_MUSCLE_CONTRACTION	7/566	77/12277	0.063983	0.604082	DMD/ANK2/RGS2/DMPK/PRKACA/CAMK2D/ATP2A2	7
GO_PROTEIN_TRIMERIZATION	5/566	47/12277	0.0640191	0.604082	SCARA5/CLYBL/TRIM21/ITLN1/C1QTNF1	5
GO_RESPONSE_TO_ESTRADIOL	9/566	109/12277	0.0642484	0.604082	DDX18/ANXA1/TXNIP/MMP15/HNRNPD/KIF18A/NQO1/ADCYAP1R1/AIFM1	9
GO_PEPTIDYL_TYROSINE_MODIFICATION	20/566	301/12277	0.0644782	0.604082	CLK4/TTN/PTPRJ/DUSP22/SPINK1/NRP1/DOK7/CLK2/ERBB4/PECAM1/GPRC5B/LRP4/CD40/PARP9/FGFR2/PDGFD/KITLG/ICAM1/CNTN1/GHR	20
GO_TAXIS	30/566	487/12277	0.0645634	0.604082	AGTR1/SEMA7A/PRKCA/STK39/PTPRJ/ANXA1/NRP1/BSG/CCL19/SPTBN1/PLXNA2/FLRT3/DAG1/LECT2/SEMA3C/SEMA3E/PLAUR/PLGRKT/IRS2/PDGFD/NFIB/FEZF2/ETV1/DUSP3/EDN1/SMOC2/NR4A1/STX3/SPON2/NCAM1	30
GO_MAINTENANCE_OF_PROTEIN_LOCATION	8/566	93/12277	0.0647471	0.604082	SYNE2/ANK3/SUN1/NFKBIE/DAG1/TLN2/FBN1/CLMN	8
GO_NEPHRON_EPITHELIUM_DEVELOPMENT	8/566	93/12277	0.0647471	0.604082	UMOD/MTSS1/PECAM1/SIX4/WNT11/MEF2C/KLF15/SIX1	8
GO_REGULATION_OF_CARDIAC_MUSCLE_CONTRACTION	6/566	62/12277	0.0652099	0.606823	DMD/ANK2/RGS2/PRKACA/CAMK2D/ATP2A2	6
GO_ENDOTHELIAL_CELL_MIGRATION	13/566	177/12277	0.0657064	0.608493	PRKCA/S100P/ANXA1/NRP1/PLK2/MEOX2/PECAM1/EMC10/CD40/MEF2C/EDN1/SMOC2/NR4A1	13
GO_POSITIVE_REGULATION_OF_DEVELOPMENTAL_GROWTH	11/566	143/12277	0.0662984	0.608493	SEMA7A/TGFBR3/NRP1/ERBB4/MKKS/FGFR2/AGR2/MEF2C/EDN1/GHR/PIM1	11
GO_POSITIVE_REGULATION_OF_MAPK_CASCADE	26/566	413/12277	0.0663626	0.608493	SEMA7A/RAF1/PRKCA/TBX1/STK39/PTPRJ/DUSP22/NRP1/CCL19/MAP3K7/ERBB4/EMC10/CD40/FGFR2/TNFRSF19/PDGFD/ARL6IP5/WWC1/KITLG/C1QTNF1/ICAM1/EDN1/GHR/SPRY2/PLCE1/AR	26
GO_ENERGY_DERIVATION_BY_OXIDATION_OF_ORGANIC_COMPOUNDS	16/566	230/12277	0.0663964	0.608493	PHKA2/POLG2/NDUFA8/OGDH/PHKB/GBE1/PHKA1/GYS1/ME3/PGM2L1/IRS2/FASTKD3/PPP1R3B/NDUFAF1/NDUFS6/AFG1L	16
GO_SYNAPSE_ORGANIZATION	23/566	358/12277	0.0676868	0.608493	ANK3/CUX2/CAMK2B/CAPRIN1/NRP1/DMPK/FLRT3/DAG1/PDZRN3/ERBB4/ADGRB3/SIX4/FBXO45/MTMR2/LRP4/SEMA3E/COL4A1/MEF2C/SIX1/GPM6A/TSC1/LZTS3/ITPKA	23
GO_POSITIVE_REGULATION_OF_MULTICELLULAR_ORGANISMAL_PROCESS	76/566	1396/12277	0.0678494	0.608493	AGTR1/GPM6B/EPAS1/OGT/SEMA7A/TRIB1/TGFBR3/POLR3H/PRKCA/IL17D/ESRRG/TBX1/AQP1/PTPRJ/CUX2/CUX1/ANXA1/RGS2/CAMK2B/CAPRIN1/NRP1/PPP3CA/MOB2/RTN4/PLK2/CCL19/FLT3LG/SPTBN1/PLXNA2/FST/FLRT3/DAG1/MAP3K7/ERBB4/ADGRB3/SOX6/SEMA3C/GPRC5B/TRAK1/MME/SIX4/LRP5/MALT1/MKKS/WNT11/EMC10/CD40/IL17B/FGFR2/PDGFD/CAMK2D/MFN2/KITLG/SPRY1/FEZF2/ATP2A2/C1QTNF1/ICAM1/BMP5/CNTN1/MEF2C/LURAP1/EDN1/SIX1/GHR/SMOC2/SYTL2/SPON2…	76
GO_CARTILAGE_DEVELOPMENT	13/566	178/12277	0.0680588	0.608493	CNMD/SNAI2/SOX6/MKKS/WNT11/COL14A1/NFIB/BMP5/MEF2C/COL6A3/EDN1/ALX1/HOXD3	13
GO_NEGATIVE_REGULATION_OF_TRANSMEMBRANE_TRANSPORT	8/566	94/12277	0.0680662	0.608493	STK39/ANK3/RGS2/PPIF/IRS2/ARL6IP5/CAMK2D/YWHAE	8
GO_RESPONSE_TO_RETINOIC_ACID	8/566	94/12277	0.0680662	0.608493	TBX1/AQP1/IGFBP7/CLK2/MICB/WNT11/FGFR2/CYP26A1	8
GO_REGULATION_OF_CHEMOTAXIS	12/566	161/12277	0.0687365	0.608493	SEMA7A/STK39/NRP1/CCL19/SEMA3C/SEMA3E/PDGFD/FEZF2/DUSP3/EDN1/SMOC2/STX3	12
GO_CELLULAR_RESPONSE_TO_VASCULAR_ENDOTHELIAL_GROWTH_FACTOR_STIMULUS	5/566	48/12277	0.0688858	0.608493	ANXA1/NRP1/SMOC2/NR4A1/SPRY2	5
GO_NEGATIVE_REGULATION_OF_RNA_CATABOLIC_PROCESS	5/566	48/12277	0.0688858	0.608493	HNRNPD/TENT5C/RBM10/CIRBP/PAIP1	5
GO_REGULATION_OF_POTASSIUM_ION_TRANSMEMBRANE_TRANSPORTER_ACTIVITY	5/566	48/12277	0.0688858	0.608493	ANK2/STK39/ANK3/KCNIP2/YWHAE	5
GO_REGULATION_OF_DEPHOSPHORYLATION	13/566	179/12277	0.0704661	0.611259	MTMR4/PPP2R3A/DMPK/MTMR2/PPP6R3/PPP1R15A/PPP1R3B/MEF2C/SYTL2/PPP1R15B/TSC1/CDK5RAP3/YWHAE	13
GO_LIMBIC_SYSTEM_DEVELOPMENT	8/566	95/12277	0.0714881	0.611259	NRP1/OGDH/MKKS/FGFR2/FEZF2/PEBP1/TSC1/YWHAE	8
GO_REGULATION_OF_NERVOUS_SYSTEM_DEVELOPMENT	45/566	782/12277	0.0715854	0.611259	SEMA7A/CUX2/CUX1/RGS2/CAMK2B/CAPRIN1/NRP1/PPP3CA/MOB2/RTN4/ULK2/PLK2/PLXNA2/FLRT3/DAG1/DIXDC1/ERBB4/ADGRB3/SEMA3C/SNAP25/GPRC5B/TRAK1/DDX6/MME/SIX4/LRIG2/MTMR2/LRP4/SEMA3E/HES2/PMP22/NOTCH3/PRKACA/FEZF2/DAAM2/BMP5/CNTN1/MEF2C/SIX1/TSC1/HOXD3/LZTS3/ITPKA/CDK5RAP3/PARP6	45
GO_CELL_PART_MORPHOGENESIS	36/566	607/12277	0.0716448	0.611259	SEMA7A/PRKCA/POLG2/ANK3/CUX2/CUX1/CAMK2B/CAPRIN1/NRP1/PPP3CA/BSG/RTN4/ULK2/SPTBN1/PLXNA2/FLRT3/DAG1/ADGRB3/SEMA3C/TRAK1/FBXO45/LRP4/SEMA3E/FGFR2/IRS2/NFIB/FEZF2/ETV1/GPM6A/SPON2/NCAM1/LZTS3/MEF2A/NDUFS6/ITPKA/PARP6	36
GO_MYOFIBRIL_ASSEMBLY	6/566	64/12277	0.0737636	0.611259	TTN/SIX4/MEF2C/PGM5/EDN1/MEF2A	6
GO_ROOF_OF_MOUTH_DEVELOPMENT	7/566	80/12277	0.0753348	0.615006	TGFBR3/TBX1/MEOX2/SNAI2/WNT11/MEF2C/ALX1	7
GO_NEURON_DEVELOPMENT	54/566	964/12277	0.0764612	0.617155	GPM6B/SEMA7A/PRKCA/ANK3/CUX2/CUX1/RGS2/CAMK2B/CAPRIN1/NRP1/PPP3CA/MOB2/BSG/MAP4/RTN4/ULK2/PLK2/SPTBN1/OGDH/PLXNA2/FLRT3/DAG1/ADGRB3/KCNIP2/SEMA3C/SNAP25/GPRC5B/TRAK1/FBXO45/LRIG2/MTMR2/LRP4/SEMA3E/PMP22/FGFR2/IRS2/NFIB/FEZF2/ETV1/BMP5/CNTN1/MEF2C/GPM6A/SLC44A4/STX3/SPON2/NCAM1/TSC1/LZTS3/MEF2A/FARP2/ITPKA/CLMN/PARP6	54
GO_MULTICELLULAR_ORGANISMAL_SIGNALING	12/566	164/12277	0.0766016	0.617155	GJC1/ANK2/ANK3/DMPK/KCNIP2/PRKACA/CAMK2D/CACNA2D3/ATP2A2/ABCC9/MEF2A/YWHAE	12
GO_RESPONSE_TO_HORMONE	46/566	806/12277	0.0767153	0.617155	AGTR1/OGT/TGFBR3/RXFP1/DDX17/RNF14/DDX18/ESRRG/AQP1/ANXA1/TXNIP/IGFBP7/BSG/MMP15/CCL19/DAG1/TIMP4/FHL2/MKKS/SRSF5/HNRNPD/SRSF4/KIF18A/NQO1/IRS2/NR1I2/OXCT1/PRKACA/JUND/SLC2A4/ICAM1/MEF2C/KLF15/EDN1/SIX1/FBN1/GHR/ADCYAP1R1/ZNF366/NR4A1/NR2C1/CLDN4/PEBP1/AIFM1/TSC1/AR	46
GO_NEGATIVE_REGULATION_OF_CATALYTIC_ACTIVITY	36/566	611/12277	0.0770142	0.617155	TRIB1/AIDA/CPAMD8/RAF1/AQP1/PTPRJ/ANXA1/RGS2/DUSP22/TXNIP/SPINK1/PAM16/DTX3L/TIMP4/ITIH5/HIPK3/LRP5/MKKS/PLAUR/PARP9/PPIF/PPP1R15A/NQO1/IRS2/NEIL1/SPRY1/DUSP3/COL6A3/PEBP1/SYTL2/SPRY2/TSC1/DUSP8/CDK5RAP3/RGS3/YWHAE	36
GO_POSITIVE_REGULATION_OF_PROTEIN_KINASE_B_SIGNALING	10/566	130/12277	0.0775129	0.617155	PTPRJ/RTN4/CCL19/F10/ERBB4/FGFR2/IRS2/KITLG/C1QTNF1/SPRY2	10
GO_MAINTENANCE_OF_PROTEIN_LOCATION_IN_CELL	6/566	65/12277	0.0782693	0.617155	SYNE2/ANK3/SUN1/DAG1/TLN2/CLMN	6
GO_FIBROBLAST_GROWTH_FACTOR_RECEPTOR_SIGNALING_PATHWAY	8/566	97/12277	0.078641	0.618115	SHISA2/FLRT3/FGFR2/GALNT3/SPRY1/SMOC2/SPRY2/POLR2A	8
GO_FOREBRAIN_NEURON_DIFFERENTIATION	5/566	50/12277	0.0792142	0.621089	NRP1/OGDH/ERBB4/FGFR2/FEZF2	5
GO_ARTERY_DEVELOPMENT	7/566	81/12277	0.0793652	0.621089	TBX1/MYLK/NRP1/WNT11/NOTCH3/SIX1/ADAMTS6	7
GO_CELLULAR_RESPONSE_TO_ENDOGENOUS_STIMULUS	63/566	1147/12277	0.0798569	0.623578	AGTR1/OGT/TGFBR3/RXFP1/DDX17/RNF14/DDX18/ESRRG/TBX1/ASPN/CHRD/SLC26A6/SHISA2/AQP1/CIB2/ANXA1/DUSP22/IGFBP7/MTMR4/FLRT3/LTBP4/MAP3K7/ERBB4/SNAI2/FHL2/PDE2A/SOX6/MKKS/RGMB/LRP4/SRSF5/COL4A1/HNRNPD/FGFR2/KIF18A/GALNT3/IRS2/NR1I2/PDGFD/PRKACA/JUND/SPRY1/SLC2A4/ICAM1/DUSP3/BMP5/MEF2C/KLF15/EDN1/SIX1/FBN1/GHR/ZNF366/SMOC2/NR4A1/NR2C1/SESN1/AIFM1/SPRY2/TSC1/AR/POLR2A/RBPMS2	63
GO_TRANSMEMBRANE_RECEPTOR_PROTEIN_TYROSINE_KINASE_SIGNALING_PATHWAY	36/566	614/12277	0.0812215	0.632858	OGT/RAF1/PRKCA/SHISA2/PTPRJ/COL4A6/TXNIP/NRP1/AP2A2/MTSS1/RTN4/FLRT3/ERBB4/PTPRR/CNMD/LRIG2/PLAUR/COL4A1/ANGPTL1/PDGFRL/FGFR2/GALNT3/IRS2/PDGFD/SPRY1/AGR2/DUSP3/BMP5/SH3TC2/GHR/SMOC2/SPRY2/TSC1/PLCE1/AR/POLR2A	36
GO_TISSUE_MIGRATION	17/566	255/12277	0.0814132	0.632979	PRKCA/S100P/ANXA1/NRP1/RTN4/PLK2/PTPRR/MEOX2/PECAM1/EMC10/CD40/ACTA2/MEF2C/EDN1/SMOC2/NR4A1/PKN2	17
GO_POSITIVE_REGULATION_OF_DEVELOPMENTAL_PROCESS	62/566	1129/12277	0.0820546	0.635922	AGTR1/GPM6B/SEMA7A/TRIB1/TGFBR3/PRKCA/TBX1/AQP1/CUX2/CUX1/ANXA1/RGS2/CAMK2B/CAPRIN1/NRP1/MOB2/RTN4/PLK2/CCL19/FLT3LG/PLXNA2/FST/FLRT3/DAG1/ERBB4/ADGRB3/SNAI2/SOX6/SEMA3C/GPRC5B/TRAK1/MME/SIX4/LRP5/MALT1/RBM4/MKKS/EMC10/CD40/FGFR2/PDGFD/WIF1/KITLG/JUND/SPRY1/FEZF2/AGR2/BMP5/CNTN1/MEF2C/EDN1/SIX1/GHR/SMOC2/ALX1/PIM1/HOXD3/MEF2A/N4BP2L2/ITPKA/AR/PARP6	62
GO_NEURON_DIFFERENTIATION	64/566	1170/12277	0.082907	0.636382	GPM6B/SEMA7A/PRKCA/ANK3/CUX2/CUX1/RGS2/CAMK2B/CAPRIN1/NRP1/PPP3CA/MOB2/BSG/MAP4/RTN4/ULK2/PLK2/SPTBN1/OGDH/PLXNA2/FLRT3/DAG1/DIXDC1/ERBB4/ADGRB3/KCNIP2/SEMA3C/SNAP25/GPRC5B/TRAK1/DDX6/FBXO45/LRIG2/MTMR2/WNT11/LRP4/SEMA3E/LDB1/PMP22/FGFR2/NOTCH3/IRS2/NFIB/FEZF2/ETV1/BMP5/CNTN1/MEF2C/SIX1/GPM6A/SLC44A4/STX3/SPON2/NCAM1/TSC1/HOXD3/LZTS3/MEF2A/FARP2/PITX2/ITPKA/CLMN/CDK5RAP3/PARP6	64
GO_RENAL_TUBULE_DEVELOPMENT	7/566	82/12277	0.0835186	0.636382	UMOD/MTSS1/SIX4/WNT11/COL4A1/MEF2C/SIX1	7
GO_CARDIAC_MUSCLE_CONTRACTION	9/566	115/12277	0.083689	0.636382	GJC1/DMD/ANK2/TTN/RGS2/PRKACA/CAMK2D/ATP2A2/SGCD	9
GO_REGULATION_OF_SYNAPSE_STRUCTURE_OR_ACTIVITY	14/566	202/12277	0.0839737	0.636382	CUX2/CAMK2B/CAPRIN1/DMPK/FLRT3/DAG1/ADGRB3/SIX4/LRP4/MEF2C/SIX1/GPM6A/LZTS3/ITPKA	14
GO_POSITIVE_REGULATION_OF_BLOOD_VESSEL_ENDOTHELIAL_CELL_MIGRATION	5/566	51/12277	0.0846722	0.636382	PRKCA/ANXA1/NRP1/PLK2/CD40	5
GO_OXIDATION_REDUCTION_PROCESS	45/566	793/12277	0.085092	0.636382	PHKA2/PXDN/POLG2/ALDH8A1/DHRSX/NDUFA8/DDO/PRODH/SRD5A3/MARC2/CYP4B1/KMO/ACADSB/AUH/OGDH/PHKB/GBE1/CYP2J2/PHKA1/GYS1/BDH1/NQO1/ME3/PGM2L1/IRS2/PTGES2/FASTKD3/CYB5R1/BCKDHA/PPP1R3B/NDUFAF1/KDM7A/ADHFE1/SESN1/MTHFD1/HSPBAP1/ADI1/ALDH9A1/AIFM1/CYP26A1/NDUFS6/HIGD1A/ACAD10/AFG1L/GLDC	45
GO_NEGATIVE_REGULATION_OF_HYDROLASE_ACTIVITY	21/566	331/12277	0.0863302	0.636382	CPAMD8/RAF1/AQP1/ANXA1/RGS2/SPINK1/PAM16/TIMP4/ITIH5/MKKS/PLAUR/PPIF/PPP1R15A/NEIL1/SPRY1/COL6A3/PEBP1/SYTL2/SPRY2/TSC1/YWHAE	21
GO_CARDIAC_CHAMBER_DEVELOPMENT	11/566	150/12277	0.0863508	0.636382	ANK2/TGFBR3/TBX1/NRP1/FHL2/SEMA3C/WNT11/FGFR2/BMP5/MEF2C/ADAMTS6	11
GO_NEURON_PROJECTION_GUIDANCE	16/566	239/12277	0.0864726	0.636382	SEMA7A/PRKCA/NRP1/BSG/SPTBN1/PLXNA2/FLRT3/DAG1/SEMA3C/SEMA3E/IRS2/NFIB/FEZF2/ETV1/SPON2/NCAM1	16
GO_CELL_FATE_COMMITMENT	14/566	203/12277	0.0865949	0.636382	EPAS1/TBX1/TEAD3/NRP1/ERBB4/SOX6/WNT11/FGFR2/NOTCH3/FEZF2/MEF2C/SIX1/SPRY2/AR	14
GO_CARDIAC_CHAMBER_MORPHOGENESIS	9/566	116/12277	0.0872382	0.636382	TGFBR3/TBX1/NRP1/FHL2/SEMA3C/WNT11/FGFR2/BMP5/MEF2C	9
GO_POSITIVE_REGULATION_OF_TRANSCRIPTION_BY_RNA_POLYMERASE_II	54/566	975/12277	0.0891984	0.636382	EPAS1/OGT/RAF1/DDX17/ESRRG/TBX1/TEAD3/PAX9/DCAF6/PPP3CA/SSBP2/ZBED1/FLT3LG/ZNF300/TCEA2/MEOX2/SOX6/SIX4/LRP5/GABPB1/CD40/LDB1/FGFR2/NOTCH3/MLXIP/ZNF350/DOT1L/AKAP8L/NR1I2/WWC1/IKZF5/JUND/NFIB/FEZF2/ETV1/BMP5/NFATC3/IKZF2/MEF2C/KLF15/SFPQ/CCPG1/EDN1/SIX1/NR4A1/ALX1/SLC38A3/HOXD3/MEF2A/PITX2/TEAD1/CDK5RAP3/HOXA7/AR	54
GO_RESPONSE_TO_GROWTH_FACTOR	35/566	600/12277	0.089292	0.636382	TGFBR3/RAF1/TBX1/ASPN/CHRD/PAX9/SHISA2/ANXA1/DUSP22/NRP1/MTMR4/FLRT3/LTBP4/MAP3K7/ERBB4/CNMD/SNAI2/PDE2A/SOX6/RGMB/LRP4/FGFR2/GALNT3/PDGFD/SPRY1/DUSP3/BMP5/MEF2C/EDN1/FBN1/SMOC2/NR4A1/SPRY2/POLR2A/RBPMS2	35
GO_RESPONSE_TO_HEAT	11/566	151/12277	0.0894896	0.636528	SCARA5/CAMK2B/IGFBP7/CLPB/MICB/HSPA9/PRKACA/CAMK2D/ATP2A2/PEBP1/YWHAE	11
GO_CELL_MIGRATION_INVOLVED_IN_SPROUTING_ANGIOGENESIS	5/566	52/12277	0.090323	0.639921	ANXA1/NRP1/PLK2/MEOX2/NR4A1	5
GO_MONONUCLEAR_CELL_MIGRATION	5/566	52/12277	0.090323	0.639921	ANXA1/CCL19/PECAM1/PDGFD/BMP5	5
GO_REGULATION_OF_MUSCLE_CONTRACTION	10/566	134/12277	0.0905421	0.640211	DMD/ANK2/RGS2/DMPK/PRKACA/CAMK2D/GUCY1A1/ATP2A2/EDN1/PLCE1	10
GO_REGULATION_OF_INTRACELLULAR_SIGNAL_TRANSDUCTION	79/566	1482/12277	0.0912317	0.64382	OGT/SEMA7A/TRIB1/AIDA/DMD/RAF1/PRKCA/TBX1/STK39/VDAC2/PSCA/PTPRJ/RGS2/DUSP22/SPINK1/NRP1/PPP3CA/SLC20A1/MCF2L/RTN4/PLK2/CCL19/ARHGAP6/DAG1/HOMER2/MAP3K7/F10/ERBB4/PTPRR/SNAI2/FHL2/PDE2A/GPRC5B/HIPK3/MALT1/MDM4/WNT11/EMC10/PLAUR/CD40/PPIF/S100A4/FGFR2/TNFRSF19/IRS2/AKAP1/PDGFD/ARL6IP5/WWC1/PRKACA/CAMK2D/MFN2/KITLG/SMYD2/SPRY1/GUCY1A1/C1QTNF1/ICAM1/LPAR4/DUSP3/BMP5/SFPQ/LURAP1/EDN1/GHR/ADCYAP1R1/SE…	79
GO_POSITIVE_REGULATION_OF_PRODUCTION_OF_MOLECULAR_MEDIATOR_OF_IMMUNE_RESPONSE	6/566	68/12277	0.0926921	0.652843	SEMA7A/MAP3K7/GPRC5B/MALT1/CD40/SPON2	6
GO_NEGATIVE_REGULATION_OF_TRANSCRIPTION_BY_RNA_POLYMERASE_II	39/566	681/12277	0.0936167	0.656646	CUX2/CUX1/DUSP22/TXNIP/FST/SNAI2/FHL2/PDE2A/SOX6/SATB1/MDM4/HES2/PARP9/LDB1/SUV39H2/FGFR2/NOTCH3/ZNF350/WWC1/IKZF5/JUND/SMYD2/TBX22/NFIB/FEZF2/NFATC3/MEF2C/SFPQ/RBM10/EDN1/SIX1/ZNF366/NR2C1/ALX1/MEF2A/N4BP2L2/HOXA7/AR/DNAJB5	39
GO_CYTOSOLIC_CALCIUM_ION_TRANSPORT	10/566	135/12277	0.0939927	0.656646	DMD/ANK2/MICU2/CCL19/PRKACA/CAMK2D/MCUB/ATP2A2/ADCYAP1R1/PLCE1	10
GO_REGULATION_OF_PROTEIN_MODIFICATION_PROCESS	78/566	1465/12277	0.0947687	0.656646	OGT/SEMA7A/TRIB1/AIDA/DMD/RAF1/PRKCA/TTN/TBX1/STK39/PSCA/PTPRJ/ASPSCR1/RGS2/DUSP22/SPINK1/NRP1/MOB2/DTX3L/DOK7/CCL19/FLT3LG/PPP2R3A/DMPK/DAG1/MAP3K7/ERBB4/PTPRR/PECAM1/SNAI2/TRIM21/GPRC5B/HIPK3/MAP3K19/LRP5/MALT1/ITLN1/WNT11/EMC10/LRP4/PLAUR/CD40/PARP9/PPP6R3/FGFR2/PPP1R15A/TNFRSF19/AKAP8L/PDGFD/ARL6IP5/WWC1/PRKACA/PPP1R3B/CAMK2D/KITLG/SPRY1/C1QTNF1/ICAM1/DUSP3/BMP5/CNTN1/KLF15/EDN1/GHR/LIMCH1/PE…	78
GO_CELLULAR_COMPONENT_MORPHOGENESIS	55/566	1000/12277	0.0954011	0.656646	SEMA7A/ANK2/PRKCA/TTN/POLG2/ANK3/CUX2/CUX1/ANXA1/CAMK2B/CAPRIN1/NRP1/PPP3CA/BSG/RTN4/ULK2/SPTBN1/PLXNA2/FLRT3/DAG1/ADGRB3/PECAM1/CNMD/SOX6/SEMA3C/TRAK1/COL23A1/SIX4/FBXO45/MTMR2/COL14A1/LRP4/SEMA3E/PMP22/FGFR2/IRS2/CDC42EP2/ZRANB1/NFIB/FEZF2/ETV1/ICAM1/MEF2C/PGM5/COL6A3/EDN1/GPM6A/SPON2/NCAM1/LZTS3/MEF2A/NDUFS6/ITPKA/AR/PARP6	55
GO_RESPONSE_TO_OXIDATIVE_STRESS	23/566	373/12277	0.095459	0.656646	EPAS1/PXDN/AQP1/ANXA1/TXNIP/PRODH/CCL19/MICB/PPIF/HNRNPD/NQO1/NEIL1/PDGFD/ARL6IP5/ATP2A2/FBLN5/SFPQ/EDN1/SESN1/PEBP1/AIFM1/PPP1R15B/TSC1	23
GO_EPIDERMIS_DEVELOPMENT	17/566	261/12277	0.0956127	0.656646	KRT5/EXPH5/ANXA1/KRT6B/TXNIP/FST/SATB1/LRP4/LDB1/FGFR2/TNFRSF19/ATP2A2/ABCA12/SCEL/SLC44A4/PITX2/HOXA7	17
GO_RESPONSE_TO_NITROGEN_COMPOUND	45/566	801/12277	0.0959659	0.656646	AGTR1/OGT/TGFBR3/NNMT/GPRC6A/SLC26A6/AQP1/CIB2/ANXA1/RGS2/PPP3CA/HLCS/BSG/MARC2/CCL19/MGST3/DAG1/HOMER2/TIMP4/PDE2A/SRSF5/CD40/COL4A1/HNRNPD/SRSF4/NQO1/IRS2/PDGFD/PRKACA/JUND/SLC2A4/ICAM1/MEF2C/KLF15/EDN1/SIX1/FBN1/GHR/NR4A1/SESN1/PEBP1/AIFM1/TSC1/TRDMT1/GLDC	45
GO_DENDRITIC_SPINE_MORPHOGENESIS	5/566	53/12277	0.0961637	0.656646	CUX2/CAMK2B/CAPRIN1/LZTS3/ITPKA	5
GO_SMOOTH_MUSCLE_CELL_DIFFERENTIATION	5/566	53/12277	0.0961637	0.656646	FGFR2/NFATC3/MEF2C/SIX1/RBPMS2	5
GO_DENDRITIC_SPINE_DEVELOPMENT	7/566	85/12277	0.0967113	0.657108	CUX2/CAMK2B/CAPRIN1/PLK2/MEF2C/LZTS3/ITPKA	7
GO_POSITIVE_REGULATION_OF_PROTEIN_MODIFICATION_PROCESS	53/566	961/12277	0.0967734	0.657108	OGT/SEMA7A/RAF1/PRKCA/TBX1/STK39/PTPRJ/ASPSCR1/DUSP22/NRP1/MOB2/DOK7/CCL19/FLT3LG/DAG1/MAP3K7/ERBB4/PECAM1/SNAI2/GPRC5B/MAP3K19/MALT1/ITLN1/WNT11/EMC10/LRP4/PLAUR/CD40/PARP9/FGFR2/PPP1R15A/TNFRSF19/AKAP8L/PDGFD/ARL6IP5/WWC1/PRKACA/KITLG/C1QTNF1/ICAM1/BMP5/CNTN1/EDN1/GHR/LIMCH1/AKTIP/SPRY2/PPP1R15B/PLCE1/HIGD1A/CDK5RAP3/AR/NBN	53
GO_REGULATION_OF_ENDOTHELIAL_CELL_MIGRATION	10/566	136/12277	0.0975206	0.660225	PRKCA/ANXA1/NRP1/PLK2/MEOX2/EMC10/CD40/MEF2C/EDN1/SMOC2	10
GO_RESPONSE_TO_DRUG	46/566	822/12277	0.0976001	0.660225	NNMT/STK39/SLC26A6/AQP1/CIB2/ANXA1/TUFM/RGS2/TXNIP/IGFBP7/PPP3CA/HLCS/NFKBIE/CYP4B1/CCL19/HOMER2/TIMP4/PDE2A/SEMA3C/COMT/CYP2J2/CD40/PPIF/CD69/HNRNPD/FGFR2/NQO1/NR1I2/OXCT1/PDGFD/ARL6IP5/JUND/SLC2A4/ICAM1/MEF2C/EDN1/ADCYAP1R1/ABCC9/CLDN4/PEBP1/AIFM1/SLC44A4/AK4/PPP1R15B/SLC38A3/TRDMT1	46
GO_AMINO_ACID_TRANSPORT	9/566	119/12277	0.0984148	0.664485	STK39/RGS2/NFKBIE/KMO/SLC6A12/SNAP25/ARL6IP5/SLC38A3/APBA1	9
GO_REGULATION_OF_ANATOMICAL_STRUCTURE_MORPHOGENESIS	51/566	923/12277	0.0994539	0.670241	AGTR1/SEMA7A/PRKCA/TBX1/ASPN/PAX9/AQP1/CUX2/CUX1/ANXA1/CAMK2B/CAPRIN1/NRP1/AP2A2/PPP3CA/RTN4/ULK2/PLK2/FLT3LG/PLXNA2/DAG1/MEOX2/ADGRB3/CNMD/SNAI2/SEMA3C/TRAK1/SIX4/WNT11/EMC10/LRP4/SEMA3E/CD40/FGFR2/CDC42EP2/ZRANB1/SPRY1/NFIB/FEZF2/LIMS2/ICAM1/MEF2C/EDN1/SIX1/SMOC2/PIM1/SPRY2/LZTS3/ITPKA/AR/PARP6	51

## Sheet: C2_2
ID	GeneRatio	BgRatio	pvalue	p.adjust	geneID	Count
GO_BRANCHED_CHAIN_AMINO_ACID_CATABOLIC_PROCESS	6/448	18/12277	2.9163e-05	0.0833763	HIBCH/BCKDK/ALDH6A1/IVD/MCCC2/HSD17B10	6
GO_NEGATIVE_REGULATION_OF_TORC1_SIGNALING	5/448	13/12277	6.38744e-05	0.0833763	SESN2/ITFG2/SESN3/SESN1/KPTN	5
GO_CYTOCHROME_COMPLEX_ASSEMBLY	7/448	30/12277	8.06868e-05	0.0833763	COX15/UQCC2/COA1/SMIM20/LYRM7/UQCRB/COX10	7
GO_RESPONSE_TO_AMINO_ACID_STARVATION	8/448	44/12277	0.000164628	0.127587	HNRNPL/SESN2/MAP1LC3A/ITFG2/SESN3/NPRL3/SESN1/KPTN	8
GO_COENZYME_METABOLIC_PROCESS	19/448	210/12277	0.000248676	0.154179	ACSL3/NFS1/LDHA/MRI1/ACSS1/SUCLG2/MOCS1/AFMID/VCP/NADK2/PDSS1/ACBD6/COQ2/KYNU/COQ7/PTGS2/FOLR1/MCCC2/ACOT1	19
GO_CELLULAR_RESPONSE_TO_STARVATION	14/448	133/12277	0.000351105	0.181404	AOC1/HNRNPL/SESN2/GABARAP/MAP1LC3A/WDR45/ITFG2/SESN3/NPRL3/SESN1/MAP1LC3B/GLUL/KPTN/WDR45B	14
GO_ORGANIC_ACID_CATABOLIC_PROCESS	19/448	223/12277	0.000529679	0.234572	SESN2/PCCB/CRYM/AADAT/ECHDC1/HIBCH/BCKDK/AFMID/ALDH6A1/CPT2/ECI1/HACL1/ECI2/KYNU/GLUL/IVD/MCCC2/HSD17B10/ACADM	19
GO_MITOCHONDRION_ORGANIZATION	30/448	439/12277	0.000722937	0.280138	NDUFAF3/APOOL/SESN2/GABARAP/UQCC2/PPP3CC/MAP1LC3A/WDR45/SIRT4/DNAJA3/COA1/LEPROT/ATP5PF/SMIM20/HAX1/TFAM/AFG3L2/SIRT5/MARCH5/MTERF1/LYRM7/MAP1LC3B/NDUFS1/ACAD9/TRAK1/WDR45B/IMMT/UQCRB/HSD17B10/COX10	30
GO_ORGANIC_ACID_METABOLIC_PROCESS	44/448	742/12277	0.000969591	0.300373	ACSL3/SESN2/NFS1/PCCB/LDHA/CYP2C8/CRYM/MRI1/SIRT4/ACSS1/AADAT/SUCLG2/ECHDC1/HIBCH/BCKDK/RIMKLB/PSME4/AFMID/SLC16A1/ALDH6A1/MGST3/SLC7A6/CPT2/HPDL/ECI1/TARS/HACL1/YARS2/ACAD9/ECI2/KYNU/PTGS2/GLUL/ALOX5/IVD/MIF/FOLR1/MCCC2/ACOT1/SCLY/HSD17B10/PSMC3/PSME1/ACADM	44
GO_REGULATION_OF_RNA_SPLICING	12/448	115/12277	0.00098658	0.300373	CLK2/HNRNPL/CIRBP/AHNAK/SRSF12/ZNF326/HNRNPA2B1/NSRP1/RBM5/DYRK1A/SNRNP70/DDX17	12
GO_COFACTOR_METABOLIC_PROCESS	25/448	350/12277	0.00106584	0.300373	ACSL3/HMBS/NFS1/PCCB/LDHA/COX15/MRI1/ACSS1/AADAT/SUCLG2/MOCS1/AFMID/ABCD4/VCP/NADK2/PDSS1/ACBD6/COQ2/KYNU/COQ7/PTGS2/FOLR1/MCCC2/ACOT1/COX10	25
GO_RNA_SPLICING	26/448	377/12277	0.0014138	0.359248	CLK2/SNRPA1/HNRNPL/CIRBP/AHNAK/SRSF12/FIP1L1/PPIG/ZNF326/AAR2/PRPF18/SLU7/BUD31/HNRNPA2B1/PRPF6/NSRP1/THOC1/RBM5/CIR1/DHX16/DYRK1A/SUGP2/HNRNPM/SNRNP70/DDX17/SART1	26
GO_TORC1_SIGNALING	6/448	35/12277	0.00150653	0.359248	SESN2/ITFG2/SESN3/NPRL3/SESN1/KPTN	6
GO_LIPID_OXIDATION	10/448	93/12277	0.00204038	0.428645	SESN2/SIRT4/ECHDC1/HIBCH/CPT2/ECI1/HACL1/ECI2/IVD/ACADM	10
GO_SMALL_MOLECULE_METABOLIC_PROCESS	71/448	1404/12277	0.00256599	0.428645	ACSL3/CLK2/BDH1/NCOA2/SULT6B1/SESN2/NFS1/C1QTNF1/PCCB/LDHA/ADAL/CYP2C8/CRYM/MRI1/SIRT4/ACSS1/AADAT/SUCLG2/ECHDC1/KDSR/HIBCH/BCKDK/PLCE1/RIMKLB/PSME4/AFMID/ABCD4/NT5C3B/VCP/SLC16A1/ALDH6A1/MGST3/NADK2/SLC7A6/CPT2/PPP1R3F/HPDL/SIRT5/ECI1/PDSS1/CDADC1/TARS/PDE4D/ACBD6/KAT2B/COQ2/DLG1/NDUFS1/HACL1/YARS2/ACAD9/ECI2/KYNU/C1QTNF3/AK4/COQ7/PTGS2/GLUL/ALOX5/ENPP1/PLCL2/IVD/MIF/FOLR1/MCCC2/ACOT1/SCLY/HSD17…	71
GO_FATTY_ACID_CATABOLIC_PROCESS	10/448	96/12277	0.00258613	0.428645	SESN2/PCCB/ECHDC1/HIBCH/CPT2/ECI1/HACL1/ECI2/IVD/ACADM	10
GO_REGULATION_OF_TORC1_SIGNALING	5/448	27/12277	0.00262678	0.428645	SESN2/ITFG2/SESN3/SESN1/KPTN	5
GO_NEGATIVE_REGULATION_OF_TOR_SIGNALING	6/448	39/12277	0.00267801	0.428645	SESN2/ITFG2/SESN3/NPRL3/SESN1/KPTN	6
GO_FATTY_ACID_BETA_OXIDATION	8/448	67/12277	0.00291681	0.428645	SESN2/ECHDC1/HIBCH/CPT2/ECI1/ECI2/IVD/ACADM	8
GO_MITOCHONDRIAL_RESPIRATORY_CHAIN_COMPLEX_ASSEMBLY	9/448	82/12277	0.00292867	0.428645	NDUFAF3/UQCC2/COA1/SMIM20/TFAM/LYRM7/NDUFS1/ACAD9/UQCRB	9
GO_RESPONSE_TO_STARVATION	14/448	166/12277	0.003042	0.428645	AOC1/HNRNPL/SESN2/GABARAP/MAP1LC3A/WDR45/ITFG2/SESN3/NPRL3/SESN1/MAP1LC3B/GLUL/KPTN/WDR45B	14
GO_REGULATION_OF_MRNA_SPLICING_VIA_SPLICEOSOME	9/448	84/12277	0.00345156	0.45342	HNRNPL/CIRBP/SRSF12/HNRNPA2B1/NSRP1/RBM5/DYRK1A/SNRNP70/DDX17	9
GO_ALTERNATIVE_MRNA_SPLICING_VIA_SPLICEOSOME	8/448	69/12277	0.00351035	0.45342	HNRNPL/SRSF12/SLU7/NSRP1/RBM5/DYRK1A/HNRNPM/DDX17	8
GO_NEGATIVE_REGULATION_OF_INTRACELLULAR_SIGNAL_TRANSDUCTION	27/448	425/12277	0.00368023	0.456349	RANBP9/EIF3A/RRN3/SESN2/NLRX1/NDRG2/PIK3R2/CCDC125/ITFG2/PHLPP1/DLC1/CUL3/SESN3/AIDA/NPRL3/SESN1/PDE4D/MARCH7/DLG1/WWC2/MYOC/C1QTNF3/DYRK1A/PTGS2/KPTN/MIF/CYLD	27
GO_FATTY_ACID_METABOLIC_PROCESS	16/448	208/12277	0.00400187	0.477146	ACSL3/SESN2/CYP2C8/SIRT4/ECHDC1/HIBCH/CPT2/ECI1/HACL1/ACAD9/ECI2/PTGS2/ALOX5/IVD/ACOT1/ACADM	16
GO_REGULATION_OF_MRNA_PROCESSING	11/448	120/12277	0.00439663	0.484644	HNRNPL/CIRBP/SRSF12/HNRNPA2B1/NSRP1/RBM5/CPEB3/ZFP36L1/DYRK1A/SNRNP70/DDX17	11
GO_REGULATION_OF_RNA_METABOLIC_PROCESS	15/448	192/12277	0.00454269	0.484644	CLK2/HNRNPL/CIRBP/AHNAK/SRSF12/ZNF326/HNRNPA2B1/NSRP1/RBM5/CPEB3/ZFP36L1/RIOK2/DYRK1A/SNRNP70/DDX17	15
GO_COENZYME_BIOSYNTHETIC_PROCESS	11/448	122/12277	0.00498274	0.484644	ACSL3/NFS1/ACSS1/MOCS1/AFMID/NADK2/PDSS1/COQ2/KYNU/COQ7/PTGS2	11
GO_CELLULAR_RESPONSE_TO_EXTRACELLULAR_STIMULUS	17/448	232/12277	0.00500278	0.484644	AOC1/HNRNPL/SESN2/GABARAP/MAP1LC3A/WDR45/ITFG2/SESN3/NPRL3/SESN1/MAP1LC3B/PTGS2/GLUL/KPTN/WDR45B/FOLR1/IL15	17
GO_COFACTOR_BIOSYNTHETIC_PROCESS	14/448	178/12277	0.00566734	0.51378	ACSL3/HMBS/NFS1/COX15/ACSS1/MOCS1/AFMID/NADK2/PDSS1/COQ2/KYNU/COQ7/PTGS2/COX10	14
GO_OXIDATION_REDUCTION_PROCESS	43/448	793/12277	0.00580075	0.51378	BDH1/AOC1/CIAPIN1/SESN2/LDHA/COX15/PHKB/CRYZ/CYP2C8/CRYM/SIRT4/ACSS1/SUCLG2/ECHDC1/KDSR/HIBCH/VCP/SESN3/ALDH6A1/MT-CO1/CPT2/PPP1R3F/HPDL/ECI1/SESN1/LYRM7/NDUFS1/HACL1/ACAD9/ECI2/PHKA2/COQ7/PTGS2/ALOX5/ENPP1/PHKA1/IVD/RTN4IP1/UQCRB/HSD17B10/ACADM/COX10/ALKBH6	43
GO_SMALL_MOLECULE_CATABOLIC_PROCESS	22/448	340/12277	0.00677291	0.531928	BDH1/SESN2/PCCB/ADAL/CRYM/AADAT/ECHDC1/HIBCH/BCKDK/AFMID/ALDH6A1/CPT2/ECI1/CDADC1/HACL1/ECI2/KYNU/GLUL/IVD/MCCC2/HSD17B10/ACADM	22
GO_MRNA_METABOLIC_PROCESS	28/448	467/12277	0.00686359	0.531928	SNRPA1/HNRNPL/CIRBP/SRSF12/FIP1L1/CSDC2/ZNF326/AAR2/PRPF18/SLU7/BUD31/HNRNPA2B1/PRPF6/NSRP1/THOC1/RBM5/CPEB3/GRSF1/ZFP36L1/CIR1/DHX16/DYRK1A/SUGP2/HNRNPM/SNRNP70/DDX17/SART1/NCBP3	28
GO_MONOCARBOXYLIC_ACID_CATABOLIC_PROCESS	10/448	113/12277	0.00824772	0.57196	SESN2/PCCB/ECHDC1/HIBCH/CPT2/ECI1/HACL1/ECI2/IVD/ACADM	10
GO_NUCLEOSIDE_PHOSPHATE_METABOLIC_PROCESS	14/448	186/12277	0.00825937	0.57196	SULT6B1/LDHA/ADAL/SUCLG2/NT5C3B/VCP/NADK2/ACBD6/DLG1/NDUFS1/AK4/ENPP1/MCCC2/ACOT1	14
GO_MONOCARBOXYLIC_ACID_METABOLIC_PROCESS	23/448	371/12277	0.00935478	0.630431	ACSL3/SESN2/PCCB/LDHA/CYP2C8/SIRT4/ACSS1/ECHDC1/HIBCH/SLC16A1/CPT2/ECI1/HACL1/ACAD9/ECI2/KYNU/PTGS2/ALOX5/IVD/MIF/MCCC2/ACOT1/ACADM	23
GO_AUTOPHAGOSOME_ORGANIZATION	8/448	82/12277	0.00994066	0.651299	TP53INP2/GABARAP/MAP1LC3A/WDR45/NPRL3/MAP1LC3B/FEZ2/WDR45B	8
GO_CELLULAR_RESPONSE_TO_GLUCOSE_STARVATION	5/448	38/12277	0.0117683	0.691307	SESN2/ITFG2/SESN3/SESN1/KPTN	5
GO_RNA_SPLICING_VIA_TRANSESTERIFICATION_REACTIONS	19/448	299/12277	0.0135943	0.720058	SNRPA1/HNRNPL/CIRBP/SRSF12/FIP1L1/AAR2/PRPF18/SLU7/BUD31/HNRNPA2B1/PRPF6/NSRP1/RBM5/DHX16/DYRK1A/HNRNPM/SNRNP70/DDX17/SART1	19
GO_ORGANELLE_DISASSEMBLY	8/448	87/12277	0.0139366	0.720058	GABARAP/RETREG1/MAP1LC3A/WDR45/HAX1/VCP/MAP1LC3B/WDR45B	8
GO_NUCLEOSIDE_BISPHOSPHATE_METABOLIC_PROCESS	6/448	58/12277	0.0186308	0.916753	SULT6B1/SUCLG2/ACBD6/ENPP1/MCCC2/ACOT1	6
GO_CELLULAR_RESPONSE_TO_EXTERNAL_STIMULUS	18/448	291/12277	0.0204874	0.962285	AOC1/HNRNPL/SESN2/GABARAP/MAP1LC3A/WDR45/ITFG2/TMEM150C/SESN3/NPRL3/SESN1/MAP1LC3B/PTGS2/GLUL/KPTN/WDR45B/FOLR1/IL15	18
GO_LIPID_MODIFICATION	14/448	210/12277	0.0218975	0.992989	SESN2/CYP2C8/PIK3R2/SIRT4/ECHDC1/HIBCH/AGTR1/CPT2/ECI1/HACL1/ECI2/CERK/IVD/ACADM	14
GO_CELLULAR_AMINO_ACID_CATABOLIC_PROCESS	7/448	77/12277	0.0220265	0.992989	CRYM/AADAT/HIBCH/BCKDK/ALDH6A1/IVD/MCCC2	7
GO_ATP_DEPENDENT_CHROMATIN_REMODELING	6/448	61/12277	0.0233473	0.999828	PSME4/ACTB/CENPO/VPS72/SMARCA1/RNF8	6
GO_PEROXISOMAL_TRANSPORT	6/448	62/12277	0.0250822	0.999828	HACL1/PEX3/PEX6/PEX19/ECI2/PEX10	6
GO_NEGATIVE_REGULATION_OF_TRANSCRIPTION_BY_RNA_POLYMERASE_II	35/448	681/12277	0.0253781	0.999828	PKIG/ZNF175/NFIX/NCOA2/MBD1/IRF8/SPEN/JUND/CRYM/TCF25/ZNF268/DNAJA3/CUX2/HNRNPA2B1/AEBP2/CUL3/NFIA/ZEB1/MXD4/HIC1/ZNF345/MED25/TXNIP/ZNF350/CPEB3/VPS72/CNOT1/DLG1/WWC2/MYPOP/LMCD1/TBX15/RNF8/NOG/GZF1	35
GO_RESPONSE_TO_INTERLEUKIN_12	5/448	46/12277	0.0253827	0.999828	SNRPA1/HNRNPA2B1/HSPA9/RPLP0/MIF	5
GO_AUTOPHAGY_OF_MITOCHONDRION	6/448	65/12277	0.0307957	0.999828	GABARAP/MAP1LC3A/WDR45/HAX1/MAP1LC3B/WDR45B	6
GO_AMINE_METABOLIC_PROCESS	9/448	120/12277	0.0314047	0.999828	AOC1/SIRT4/AADAT/PSME4/AFMID/PDE1B/KYNU/PSMC3/PSME1	9
GO_PURINE_CONTAINING_COMPOUND_METABOLIC_PROCESS	10/448	143/12277	0.0365642	0.999828	SULT6B1/SUCLG2/VCP/ACBD6/DLG1/NDUFS1/AK4/ENPP1/MCCC2/ACOT1	10
GO_PEROXISOME_ORGANIZATION	6/448	71/12277	0.0446207	0.999828	HACL1/PEX3/PEX6/PEX19/ECI2/PEX10	6
GO_MESONEPHRIC_TUBULE_MORPHOGENESIS	5/448	55/12277	0.0495241	0.999828	DLG1/GREB1L/EYA1/NOG/GZF1	5
GO_ANAPHASE_PROMOTING_COMPLEX_DEPENDENT_CATABOLIC_PROCESS	6/448	73/12277	0.0499665	0.999828	PTTG1/CUL3/PSME4/CDC16/PSMC3/PSME1	6
GO_NUCLEOBASE_CONTAINING_SMALL_MOLECULE_METABOLIC_PROCESS	17/448	302/12277	0.0510526	0.999828	SULT6B1/LDHA/ADAL/SUCLG2/NT5C3B/VCP/ALDH6A1/NADK2/CDADC1/PDE4D/ACBD6/DLG1/NDUFS1/AK4/ENPP1/MCCC2/ACOT1	17
GO_CELLULAR_AMINO_ACID_METABOLIC_PROCESS	15/448	258/12277	0.0511965	0.999828	CRYM/MRI1/SIRT4/AADAT/PSME4/AFMID/ALDH6A1/SLC7A6/TARS/YARS2/KYNU/GLUL/SCLY/PSMC3/PSME1	15
GO_REGULATION_OF_CARBOHYDRATE_BIOSYNTHETIC_PROCESS	6/448	74/12277	0.0527806	0.999828	CLK2/SESN2/PPP1R3F/KAT2B/C1QTNF3/ENPP1	6
GO_DRUG_METABOLIC_PROCESS	15/448	260/12277	0.0540573	0.999828	SLC6A8/BDH1/NPR1/ADAL/TPMT/CYP2C8/MRI1/ACSS1/PDE1B/ABCD4/VCP/NDUFS1/AK4/ENPP1/FOLR1	15
GO_AEROBIC_RESPIRATION	6/448	75/12277	0.0556892	0.999828	COX15/SUCLG2/VCP/MT-CO1/UQCRB/COX10	6
GO_GOLGI_TO_PLASMA_MEMBRANE_TRANSPORT	5/448	57/12277	0.0562466	0.999828	ACSL3/TRIM23/SPTBN1/STXBP6/ANK3	5
GO_OXIDATIVE_PHOSPHORYLATION	8/448	115/12277	0.0592582	0.999828	COX15/UQCC2/ATP5PF/VCP/MT-CO1/NDUFS1/UQCRB/COX10	8
GO_RIBONUCLEOPROTEIN_COMPLEX_SUBUNIT_ORGANIZATION	13/448	220/12277	0.059858	0.999828	EIF3A/CIRBP/SRSF12/AAR2/PRPF18/SLU7/PRPF6/RBM5/VCP/RPS10/CNOT1/RPLP0/SART1	13
GO_ARTERY_MORPHOGENESIS	5/448	59/12277	0.0634686	0.999828	COMP/NPRL3/EYA1/NOG/FOLR1	5
GO_CARDIAC_MUSCLE_CELL_ACTION_POTENTIAL	5/448	60/12277	0.0672662	0.999828	SLMAP/ANK3/DLG1/CACNA1D/GJC1	5
GO_CELLULAR_RESPONSE_TO_AMINO_ACID_STIMULUS	5/448	60/12277	0.0672662	0.999828	SESN2/ZEB1/SESN3/CPEB3/SESN1	5
GO_GLUCAN_METABOLIC_PROCESS	5/448	60/12277	0.0672662	0.999828	PHKB/PPP1R3F/PHKA2/ENPP1/PHKA1	5
GO_POSITIVE_REGULATION_OF_RNA_METABOLIC_PROCESS	5/448	60/12277	0.0672662	0.999828	CIRBP/CPEB3/RIOK2/DYRK1A/SNRNP70	5
GO_CELLULAR_LIPID_CATABOLIC_PROCESS	11/448	181/12277	0.0676816	0.999828	SESN2/PCCB/ECHDC1/HIBCH/ENPP2/CPT2/ECI1/HACL1/ECI2/IVD/ACADM	11
GO_CELLULAR_MACROMOLECULE_LOCALIZATION	72/448	1665/12277	0.0678641	0.999828	ACSL3/PKIG/PPFIA1/TP53INP2/TRIM23/SLMAP/VAPA/SESN2/RHBDD1/GABARAP/SPTBN1/RPS20/UBL4A/FIP1L1/NCOA4/PPP3CC/IFT81/WDR45/PTPN9/PIK3R2/SIRT4/DNAJA3/HPS6/LEPROT/PRPF18/SLU7/RTP3/HNRNPA2B1/STXBP6/PTPRK/HAX1/THOC1/SYNE1/SYNRG/AKAP12/CLIP1/RIC3/LCA5/VCP/CNEP1R1/ACTB/RPS10/TXNIP/ANK3/MARCH5/CNTNAP2/ZFP36L1/RPH3AL/RIOK2/DLG1/HACL1/PEX3/PEX6/PEX19/ECI2/TRAK1/FERMT2/HK1/IFT74/CCT8/KPNA6/RPLP0/PTGS2/KPTN/WDR45…	72
GO_NEGATIVE_REGULATION_OF_CYTOSKELETON_ORGANIZATION	8/448	119/12277	0.0695068	0.999828	PPFIA1/LMOD1/SPTBN1/DLC1/KAT2B/MYOC/FHOD3/DYRK1A	8
GO_CELLULAR_KETONE_METABOLIC_PROCESS	10/448	161/12277	0.0705346	0.999828	SIRT4/AADAT/KDSR/PSME4/SIRT5/PDSS1/COQ2/COQ7/PSMC3/PSME1	10
GO_NUCLEOSIDE_PHOSPHATE_BIOSYNTHETIC_PROCESS	13/448	227/12277	0.0727404	0.999828	ACSL3/NPR1/GPAT3/ACSS1/ATP5PF/AFMID/VCP/NADK2/CDADC1/KYNU/AK4/PTGS2/GUCY1A1	13
GO_ARTERY_DEVELOPMENT	6/448	81/12277	0.0751361	0.999828	COMP/NPRL3/ADAMTS6/EYA1/NOG/FOLR1	6
GO_LONG_CHAIN_FATTY_ACID_METABOLIC_PROCESS	5/448	62/12277	0.0752319	0.999828	ACSL3/CYP2C8/ACAD9/PTGS2/ACOT1	5
GO_SULFUR_COMPOUND_METABOLIC_PROCESS	10/448	163/12277	0.0752388	0.999828	CIAPIN1/SULT6B1/NFS1/MRI1/SUCLG2/HSPA9/ACBD6/ENPP1/HSCB/ACOT1	10
GO_EMBRYONIC_SKELETAL_SYSTEM_MORPHOGENESIS	6/448	82/12277	0.0787091	0.999828	ZEB1/HOXA3/DLG1/TBX15/EYA1/NOG	6
GO_RENAL_TUBULE_DEVELOPMENT	6/448	82/12277	0.0787091	0.999828	UMOD/DLG1/GREB1L/EYA1/NOG/GZF1	6
GO_ENERGY_DERIVATION_BY_OXIDATION_OF_ORGANIC_COMPOUNDS	13/448	230/12277	0.0787743	0.999828	COX15/PHKB/SUCLG2/VCP/MT-CO1/PPP1R3F/LYRM7/NDUFS1/PHKA2/ENPP1/PHKA1/UQCRB/COX10	13
GO_MITOTIC_CYTOKINESIS	5/448	63/12277	0.0793984	0.999828	SEPT6/SPTBN1/KLHDC8B/ANK3/JTB	5
GO_TOR_SIGNALING	7/448	103/12277	0.0823882	0.999828	GPAT3/SESN2/ITFG2/SESN3/NPRL3/SESN1/KPTN	7
GO_REGULATION_OF_PROTEIN_LOCALIZATION_TO_PLASMA_MEMBRANE	6/448	84/12277	0.0861371	0.999828	ACSL3/PPFIA1/SPTBN1/PTPN9/ACTB/DLG1	6
GO_PROTEIN_CONTAINING_COMPLEX_ASSEMBLY	67/448	1563/12277	0.0879041	0.999828	ACSL3/NDUFAF3/LMOD1/RANBP9/EIF3A/RRN3/NFS1/C1QTNF1/AMFR/COX15/ARPC5L/CIRBP/SPTBN1/UQCC2/AHNAK/SRSF12/CRYZ/COA1/AAR2/PRPF18/SLU7/PRPF6/STXBP6/SMIM20/HAX1/CUL3/TFAM/CLIP1/RIC3/RBM5/VCP/MED25/TRAPPC11/TIGD5/RPS10/CAND2/SLC7A6/CENPO/PDSS1/LYRM7/MPP7/CNOT1/DLG1/NDUFS1/HACL1/ACAD9/FHOD3/FERMT2/C1QTNF3/PIH1D3/DYRK1A/CCT8/ANKRA2/RPLP0/GLUL/MICU1/SVIP/MIF/FOLR1/HSCB/CYLD/MCCC2/UQCRB/HSD17B10/PSMC3/SART1/C…	67
GO_PROTEIN_FOLDING	11/448	190/12277	0.0882776	0.999828	AMFR/PPIG/DNAJA3/HSPA9/RIC3/VCP/DNAJC7/PEX19/CCT8/SNRNP70/TBCE	11
GO_NUCLEAR_TRANSCRIBED_MRNA_CATABOLIC_PROCESS_DEADENYLATION_DEPENDENT_DECAY	5/448	66/12277	0.0926196	0.999828	NT5C3B/CPEB3/ZFP36L1/CNOT1/EXOSC1	5
GO_CELLULAR_PROTEIN_CONTAINING_COMPLEX_ASSEMBLY	40/448	885/12277	0.0927298	0.999828	NDUFAF3/LMOD1/RANBP9/EIF3A/RRN3/COX15/ARPC5L/CIRBP/SPTBN1/UQCC2/SRSF12/COA1/AAR2/PRPF18/SLU7/PRPF6/STXBP6/SMIM20/HAX1/TFAM/CLIP1/RIC3/RBM5/MED25/TIGD5/RPS10/CENPO/LYRM7/CNOT1/DLG1/NDUFS1/ACAD9/FHOD3/PIH1D3/DYRK1A/RPLP0/UQCRB/PSMC3/SART1/COX10	40
GO_ERAD_PATHWAY	6/448	86/12277	0.0939372	0.999828	RHBDD1/AMFR/VCP/UBXN4/SVIP/CCDC47	6
GO_POSITIVE_REGULATION_OF_CYTOKINE_SECRETION	6/448	86/12277	0.0939372	0.999828	CCL19/SPTBN1/GLMN/C1QTNF3/HK1/MIF	6
GO_RESPONSE_TO_EXTRACELLULAR_STIMULUS	22/448	447/12277	0.095032	0.999828	ACSL3/AOC1/HNRNPL/SESN2/GABARAP/LDHA/MAP1LC3A/WDR45/ITFG2/SESN3/SLC16A1/NPRL3/SIRT5/SESN1/MAP1LC3B/KYNU/PTGS2/GLUL/KPTN/WDR45B/FOLR1/IL15	22
GO_NEPHRON_MORPHOGENESIS	5/448	67/12277	0.097263	0.999828	DLG1/GREB1L/EYA1/NOG/GZF1	5

## Sheet: C2_3
ID	GeneRatio	BgRatio	pvalue	p.adjust	geneID	Count
GO_ORGANIC_ACID_CATABOLIC_PROCESS	11/170	223/12277	0.000273307	0.49086	HSD17B10/ECI2/LPIN3/ECHDC2/QDPR/GLUD1/SHMT1/ACAD8/PCCA/ACAD10/TST	11
GO_LIPID_METABOLIC_PROCESS	27/170	1019/12277	0.000778678	0.505573	CYP2G1P/HSD17B10/RDH14/ECI2/LPIN3/STUB1/CREBBP/ECHDC2/CYP2F1/CPNE7/CREBL2/ACP6/NCOR1/ACAD8/CERKL/PCCA/PGP/DGAT2/ALG8/PI4KB/G0S2/PRKD3/ACAD10/GBA/NFYA/LIPA/IDI1	27
GO_OXIDATION_REDUCTION_PROCESS	22/170	793/12277	0.00139063	0.505573	CYP2G1P/HSD17B10/FMO3/RDH14/ECI2/COX20/AIFM3/PCYOX1/ECHDC2/CYP2F1/QDPR/OGFOD2/GLUD1/ACAD8/COX5B/CYP4B1/VCAM1/DGAT2/ALKBH3/ACAD10/PGM2/COQ6	22
GO_REGULATION_OF_RNA_METABOLIC_PROCESS	9/170	192/12277	0.0014075	0.505573	SON/NCBP2/RBM11/DDX5/CWC22/NCOR1/ZNF326/CLK4/NPM1	9
GO_REGULATION_OF_TRANSLATIONAL_INITIATION	5/170	69/12277	0.0026399	0.702866	NCBP2/MTIF2/C8orf88/UHMK1/NPM1	5
GO_SMALL_MOLECULE_CATABOLIC_PROCESS	12/170	340/12277	0.00273946	0.702866	HSD17B10/ECI2/LPIN3/ECHDC2/QDPR/GLUD1/SHMT1/ACAD8/PCCA/ACAD10/PGM2/TST	12
GO_CELLULAR_PROTEIN_CATABOLIC_PROCESS	18/170	647/12277	0.00371411	0.833817	CYLD/ENC1/USP10/CRBN/TOR1A/GLMN/STUB1/PSME2/UBAC2/RMND5A/VPS25/PCYOX1/UBXN2B/USP47/TRIM38/FBXO48/GBA/SKP1	18
GO_CELLULAR_MACROMOLECULE_CATABOLIC_PROCESS	24/170	987/12277	0.00475102	0.850329	CYLD/GTPBP1/NCBP2/ENC1/USP10/CRBN/TOR1A/GLMN/STUB1/PSME2/DDX5/UBAC2/RMND5A/VPS25/PCYOX1/UBXN2B/USP47/TRIM38/RPL36/FBXO48/GBA/SKP1/NPM1/GSPT1	24
GO_PROTEASOMAL_PROTEIN_CATABOLIC_PROCESS	13/170	414/12277	0.00499638	0.850329	ENC1/CRBN/TOR1A/GLMN/STUB1/PSME2/UBAC2/RMND5A/UBXN2B/TRIM38/FBXO48/GBA/SKP1	13
GO_REGULATION_OF_RNA_SPLICING	6/170	115/12277	0.00524222	0.850329	SON/RBM11/DDX5/CWC22/ZNF326/CLK4	6
GO_MACROMOLECULE_CATABOLIC_PROCESS	27/170	1183/12277	0.00643394	0.850329	CYLD/GTPBP1/NCBP2/ENC1/USP10/CRBN/TOR1A/GLMN/STUB1/PSME2/DDX5/UBAC2/RMND5A/VPS25/PCYOX1/UBXN2B/KIF16B/USP47/TRIM38/RPL36/FBXO48/GBA/SKP1/PGM2/SEC22B/NPM1/GSPT1	27
GO_MODIFICATION_DEPENDENT_MACROMOLECULE_CATABOLIC_PROCESS	15/170	528/12277	0.00657744	0.850329	CYLD/USP10/CRBN/GLMN/STUB1/PSME2/RMND5A/VPS25/PCYOX1/UBXN2B/USP47/TRIM38/FBXO48/GBA/SKP1	15
GO_ORGANONITROGEN_COMPOUND_CATABOLIC_PROCESS	25/170	1073/12277	0.00678926	0.850329	CYLD/HSD17B10/ENC1/USP10/CRBN/TOR1A/GLMN/STUB1/PSME2/UBAC2/RMND5A/VPS25/PCYOX1/UBXN2B/QDPR/GLUD1/SHMT1/ACAD8/USP47/TRIM38/FBXO48/GBA/SKP1/SEC22B/TST	25
GO_PROTEIN_CATABOLIC_PROCESS	19/170	769/12277	0.0100651	0.870562	CYLD/ENC1/USP10/CRBN/TOR1A/GLMN/STUB1/PSME2/UBAC2/RMND5A/VPS25/PCYOX1/UBXN2B/USP47/TRIM38/FBXO48/GBA/SKP1/SEC22B	19
GO_TRANSLATIONAL_INITIATION	7/170	174/12277	0.0106226	0.870562	NCBP2/MTIF2/C8orf88/UHMK1/RPL36/EIF4A1/NPM1	7
GO_FATTY_ACID_CATABOLIC_PROCESS	5/170	96/12277	0.0106639	0.870562	ECI2/LPIN3/ECHDC2/PCCA/ACAD10	5
GO_PEPTIDE_BIOSYNTHETIC_PROCESS	15/170	573/12277	0.0133213	0.966273	GTPBP1/NCBP2/ENC1/MTIF2/RPL26L1/C8orf88/UHMK1/MRPL13/SHMT1/EFL1/RPL36/EIF4A1/NPM1/CDK5RAP1/GSPT1	15
GO_PROTEIN_POLYUBIQUITINATION	9/170	279/12277	0.0156535	0.97448	STUB1/PSME2/RMND5A/XIAP/UBE2Q2/FBXW9/TRIM38/FBXW10/SKP1	9
GO_MONOCARBOXYLIC_ACID_CATABOLIC_PROCESS	5/170	113/12277	0.020335	0.97448	ECI2/LPIN3/ECHDC2/PCCA/ACAD10	5
GO_POSTTRANSCRIPTIONAL_REGULATION_OF_GENE_EXPRESSION	13/170	503/12277	0.0226089	0.97448	NCBP2/ENC1/MTIF2/PSME2/DDX5/C8orf88/TSNAX/UHMK1/MRPL13/SHMT1/NCOR1/NPM1/CDK5RAP1	13
GO_CELLULAR_LIPID_METABOLIC_PROCESS	17/170	728/12277	0.0239993	0.97448	CYP2G1P/RDH14/ECI2/LPIN3/ECHDC2/CYP2F1/ACP6/CERKL/PCCA/PGP/DGAT2/ALG8/PI4KB/PRKD3/ACAD10/GBA/LIPA	17
GO_REGULATION_OF_MRNA_PROCESSING	5/170	120/12277	0.0255839	0.97448	SON/NCBP2/RBM11/DDX5/CWC22	5
GO_AMIDE_BIOSYNTHETIC_PROCESS	16/170	684/12277	0.0277735	0.97448	GTPBP1/NCBP2/ENC1/MTIF2/RPL26L1/C8orf88/UHMK1/MRPL13/SHMT1/EFL1/RPL36/EIF4A1/GBA/NPM1/CDK5RAP1/GSPT1	16
GO_SMALL_MOLECULE_METABOLIC_PROCESS	28/170	1404/12277	0.0297167	0.97448	GTPBP1/CYP2G1P/HSD17B10/RDH14/UMPS/ECI2/LPIN3/PSME2/AK7/ECHDC2/CYP2F1/LMBRD1/QDPR/GLUD1/SHMT1/ACAD8/EFL1/PCCA/PGP/DGAT2/ACAD10/KYAT3/GBA/NFYA/PGM2/TST/COQ6/IDI1	28
GO_PROTEIN_MODIFICATION_BY_SMALL_PROTEIN_CONJUGATION_OR_REMOVAL	20/170	928/12277	0.0318343	0.97448	CYLD/ENC1/USP10/CRBN/TOR1A/GLMN/STUB1/PSME2/FBXO25/RMND5A/XIAP/FOXK1/UBE2Q2/LZTR1/FBXW9/USP47/TRIM38/FBXW10/FBXO48/SKP1	20
GO_CELLULAR_LIPID_CATABOLIC_PROCESS	6/170	181/12277	0.0400512	0.97448	ECI2/LPIN3/ECHDC2/PCCA/ACAD10/GBA	6
GO_REGULATION_OF_CELLULAR_AMIDE_METABOLIC_PROCESS	9/170	336/12277	0.0441734	0.97448	NCBP2/ENC1/MTIF2/C8orf88/UHMK1/MRPL13/SHMT1/NPM1/CDK5RAP1	9
GO_ORGANIC_ACID_METABOLIC_PROCESS	16/170	742/12277	0.0519339	0.97448	CYP2G1P/HSD17B10/ECI2/LPIN3/PSME2/ECHDC2/CYP2F1/QDPR/GLUD1/SHMT1/ACAD8/PCCA/DGAT2/ACAD10/KYAT3/TST	16
GO_ALCOHOL_BIOSYNTHETIC_PROCESS	5/170	146/12277	0.052274	0.97448	QDPR/PGP/GBA/NFYA/IDI1	5
GO_ACTIVATION_OF_INNATE_IMMUNE_RESPONSE	7/170	245/12277	0.0541726	0.97448	CYLD/PSME2/CREBBP/XIAP/SARM1/SKP1/RPS6KA5	7
GO_MICROTUBULE_BASED_PROCESS	14/170	639/12277	0.0599697	0.97448	CYLD/SON/BLOC1S2/MAPRE3/INTS13/CEP97/UBXN2B/KIF16B/NCOR1/TPPP3/RPGR/ROPN1L/PEX1/NPM1	14
GO_CELLULAR_AMIDE_METABOLIC_PROCESS	17/170	827/12277	0.0658732	0.97448	GTPBP1/NCBP2/ENC1/MTIF2/RPL26L1/C8orf88/UHMK1/MRPL13/SHMT1/EFL1/DGAT2/RPL36/EIF4A1/GBA/NPM1/CDK5RAP1/GSPT1	17
GO_LIPID_CATABOLIC_PROCESS	7/170	257/12277	0.0664749	0.97448	ECI2/LPIN3/ECHDC2/PCCA/ACAD10/GBA/LIPA	7
GO_FATTY_ACID_METABOLIC_PROCESS	6/170	208/12277	0.0692769	0.97448	CYP2G1P/ECI2/ECHDC2/CYP2F1/DGAT2/ACAD10	6
GO_REGULATION_OF_PROTEASOMAL_PROTEIN_CATABOLIC_PROCESS	5/170	159/12277	0.0700488	0.97448	GLMN/STUB1/PSME2/UBAC2/GBA	5
GO_LIPID_MODIFICATION	6/170	210/12277	0.0718308	0.97448	ECI2/ECHDC2/DGAT2/PI4KB/ACAD10/GBA	6
GO_REGULATION_OF_NUCLEOBASE_CONTAINING_COMPOUND_METABOLIC_PROCESS	10/170	437/12277	0.0822734	0.97448	SON/NCBP2/RBM11/DDX5/CWC22/NCOR1/ZNF326/SLX1B/CLK4/NPM1	10
GO_ORGANONITROGEN_COMPOUND_BIOSYNTHETIC_PROCESS	27/170	1488/12277	0.0849872	0.97448	GTPBP1/NCBP2/ENC1/MTIF2/UMPS/RPL26L1/GLMN/LPIN3/C8orf88/UHMK1/QDPR/GLUD1/MRPL13/SHMT1/ADCY5/CERKL/COX5B/EFL1/ALG8/RPL36/PRKD3/EIF4A1/GBA/NPM1/CDK5RAP1/GALNT6/GSPT1	27
GO_REGULATION_OF_LIPID_METABOLIC_PROCESS	8/170	329/12277	0.0869726	0.97448	STUB1/CREBBP/CREBL2/NCOR1/DGAT2/G0S2/NFYA/IDI1	8

## Sheet: C2_7
ID	GeneRatio	BgRatio	pvalue	p.adjust	geneID	Count
GO_WATER_HOMEOSTASIS	8/152	52/12277	2.17792e-07	0.000443424	TMEM79/MYO5B/ALOXE3/CLDN1/ADCY3/AQP1/ALOX12B/ATP6V1B1	8
GO_EPIDERMIS_DEVELOPMENT	14/152	261/12277	4.32777e-06	0.00389867	TGM3/TMEM79/ANXA1/SLC44A4/KRT75/LAMA3/FOXQ1/IVL/POU2F3/LAMC2/HOXB13/EREG/PKP1/PRSS8	14
GO_SKIN_DEVELOPMENT	13/152	231/12277	5.7446e-06	0.00389867	TGM3/COL5A1/TMEM79/ANXA1/KRT75/FOXQ1/ALOXE3/IVL/CLDN1/EREG/PKP1/ALOX12B/PRSS8	13
GO_KERATINIZATION	6/152	58/12277	7.76698e-05	0.0316271	TGM3/TMEM79/KRT75/IVL/PKP1/PRSS8	6
GO_EPIDERMAL_CELL_DIFFERENTIATION	9/152	165/12277	0.000209093	0.0609316	TGM3/TMEM79/ANXA1/SLC44A4/KRT75/IVL/EREG/PKP1/PRSS8	9
GO_CORNIFICATION	5/152	52/12277	0.000442954	0.0901854	TMEM79/KRT75/IVL/PKP1/PRSS8	5
GO_REGULATION_OF_BODY_FLUID_LEVELS	13/152	396/12277	0.00127542	0.200038	SYTL2/TMEM79/F11/GGCX/MYO5B/ALOXE3/CLDN1/CDO1/ADCY3/AQP1/KLKB1/ALOX12B/ATP6V1B1	13
GO_ACID_SECRETION	6/152	97/12277	0.00127725	0.200038	SLC6A1/ANXA1/CPLX1/SYT1/CCK/HIP1R	6
GO_EPITHELIAL_CELL_DIFFERENTIATION	15/152	504/12277	0.00145924	0.211574	CLDN3/TGM3/TMEM79/ANXA1/SLC44A4/KRT75/IVL/CLDN1/NFIB/HOXB13/TJP1/EREG/PKP1/ENAM/PRSS8	15
GO_REGULATION_OF_SECRETION	16/152	608/12277	0.00352629	0.343532	SYTL2/SLC6A1/ANXA1/STXBP4/ANG/CPLX1/SYT1/EPHA5/ABCC8/AQP1/PCLO/CCK/ALOX12B/MAVS/ICA1/HIP1R	16
GO_FATTY_ACID_BIOSYNTHETIC_PROCESS	6/152	119/12277	0.0035937	0.343532	ACLY/ANXA1/ELOVL7/ALOXE3/CYP2D6/ALOX12B	6
GO_EPITHELIUM_DEVELOPMENT	22/152	961/12277	0.00361855	0.343532	CLDN3/TGM3/COL5A1/TMEM79/ANXA1/SLC44A4/KRT75/FOXQ1/AREG/LRP2/SFRP2/IVL/CLDN1/NFIB/HOXB13/CRLF1/TJP1/EREG/PKP1/COL2A1/ENAM/PRSS8	22
GO_RESPONSE_TO_CAMP	5/152	87/12277	0.00445701	0.343532	DUSP1/AREG/CDO1/AQP1/DUOX1	5
GO_REGULATION_OF_SIGNALING_RECEPTOR_ACTIVITY	11/152	361/12277	0.00525331	0.343532	CDC42EP2/AREG/SFRP2/GRIA2/GPRC5A/CRLF1/LEFTY2/LY6E/CCK/EREG/PPP2R5B	11
GO_RESPONSE_TO_TOXIC_SUBSTANCE	12/152	414/12277	0.00534376	0.343532	CLDN3/SLC6A1/DUSP1/ANXA1/ADH4/AREG/CLDN1/CDO1/GSTO1/AQP1/DUOX1/PRDX5	12
GO_SPHINGOLIPID_BIOSYNTHETIC_PROCESS	5/152	91/12277	0.00539337	0.343532	PLPP1/ELOVL7/ALOXE3/PLPP2/ALOX12B	5
GO_EXTRACELLULAR_STRUCTURE_ORGANIZATION	11/152	365/12277	0.00569627	0.343532	MMP24/LIPG/COL5A1/LAMA3/PHLDB1/OLFML2A/SFRP2/LAMC2/MMP28/COL2A1/KLKB1	11
GO_INSULIN_SECRETION	7/152	174/12277	0.00589958	0.343532	ANXA1/STXBP4/CPLX1/EPHA5/ABCC8/PCLO/ICA1	7
GO_RESPONSE_TO_CORTICOSTEROID	6/152	132/12277	0.00595103	0.343532	DUSP1/ANXA1/AREG/CLDN1/CDO1/AQP1	6
GO_CELL_JUNCTION_ORGANIZATION	9/152	271/12277	0.00658042	0.343532	CLDN3/LAMA3/ANG/PLEC/CLDN1/LAMC2/ABCC8/TJP1/PKP1	9
GO_RESPONSE_TO_PURINE_CONTAINING_COMPOUND	6/152	137/12277	0.00710512	0.344429	SLC6A1/DUSP1/AREG/CDO1/AQP1/DUOX1	6
GO_ORGANIC_ACID_BIOSYNTHETIC_PROCESS	8/152	238/12277	0.0095351	0.404447	ACLY/ANXA1/ELOVL7/ALOXE3/CYP2D6/CDO1/PAH/ALOX12B	8
GO_RESPONSE_TO_HORMONE	18/152	806/12277	0.0107307	0.425259	SLC6A1/DUSP1/ANXA1/PLPP1/STXBP4/AREG/ANG/CLDN1/CDO1/NR4A1/ADCY3/HOXB13/RERG/ABCC8/AQP1/EREG/ATP6V1B1/BAIAP2L1	18
GO_DRUG_TRANSPORT	6/152	151/12277	0.0111907	0.42845	SLC44A4/SLC22A18/LRP2/SYT1/CLDN1/AQP1	6
GO_MONOCARBOXYLIC_ACID_BIOSYNTHETIC_PROCESS	6/152	154/12277	0.0122457	0.42845	ACLY/ANXA1/ELOVL7/ALOXE3/CYP2D6/ALOX12B	6
GO_PEPTIDYL_TYROSINE_MODIFICATION	9/152	301/12277	0.0125794	0.42845	AREG/SFRP2/DYRK2/GPRC5A/CRLF1/EPHA5/CCK/EREG/PPP2R5B	9
GO_PEPTIDE_HORMONE_SECRETION	7/152	202/12277	0.0128367	0.42845	ANXA1/STXBP4/CPLX1/EPHA5/ABCC8/PCLO/ICA1	7
GO_REGULATION_OF_PEPTIDYL_TYROSINE_PHOSPHORYLATION	7/152	202/12277	0.0128367	0.42845	AREG/SFRP2/GPRC5A/CRLF1/CCK/EREG/PPP2R5B	7
GO_REGULATION_OF_WOUND_HEALING	5/152	114/12277	0.0135945	0.43934	F11/ANXA1/ABCC8/DUOX1/KLKB1	5
GO_RESPONSE_TO_PEPTIDE_HORMONE	10/152	359/12277	0.0138243	0.439787	ANXA1/STXBP4/AREG/CDO1/NR4A1/ADCY3/ABCC8/EREG/ATP6V1B1/BAIAP2L1	10
GO_HORMONE_TRANSPORT	8/152	256/12277	0.0143284	0.442009	ANXA1/SLC44A4/STXBP4/CPLX1/EPHA5/ABCC8/PCLO/ICA1	8
GO_AMINO_ACID_TRANSPORT	5/152	119/12277	0.0161087	0.474365	SLC6A1/SLC3A2/CPLX1/SYT1/CCK	5
GO_SECRETION	25/152	1303/12277	0.0173902	0.489372	ACLY/SYTL2/SLC6A1/TMEM79/ANXA1/SLC44A4/SERPINB10/STXBP4/ANG/CPLX1/SYT1/CDO1/EPHA5/LEFTY2/ABCC8/AQP1/PCLO/CCK/PKP1/ALOX12B/DYNLT1/MAVS/ICA1/HIP1R/ENDOD1	25
GO_RESPONSE_TO_ORGANOPHOSPHORUS	5/152	122/12277	0.0177569	0.489372	DUSP1/AREG/CDO1/AQP1/DUOX1	5
GO_CHEMICAL_HOMEOSTASIS	19/152	918/12277	0.0185475	0.489372	LIPG/TMEM79/MALL/STXBP4/MYO5B/CSMD1/ALOXE3/CLDN1/GSTO1/ATP13A4/ADCY3/EPHA5/ABCC8/AQP1/CCK/SLC8A2/ALOX12B/DYNLT1/ATP6V1B1	19
GO_RESPONSE_TO_CALCIUM_ION	5/152	125/12277	0.0195131	0.489372	CPNE6/SLC6A1/DUSP1/SYT1/SEC31A	5
GO_RESPONSE_TO_ANTIBIOTIC	8/152	273/12277	0.0202834	0.489372	CLDN3/DUSP1/ANXA1/AREG/CLDN1/CDO1/ADCY3/AQP1	8
GO_RESPONSE_TO_NITROGEN_COMPOUND	17/152	801/12277	0.0205292	0.489372	SLC6A1/IRAK3/DUSP1/ANXA1/SLC3A2/STXBP4/AREG/CDO1/NR4A1/ADCY3/ABCC8/AQP1/DUOX1/EREG/ATP6V1B1/MAVS/BAIAP2L1	17
GO_LEARNING	5/152	128/12277	0.02138	0.489372	SLC6A1/ADCY3/ABCC8/CCK/SLC8A2	5
GO_MEMBRANE_LIPID_BIOSYNTHETIC_PROCESS	5/152	128/12277	0.02138	0.489372	PLPP1/ELOVL7/ALOXE3/PLPP2/ALOX12B	5
GO_NEUROTRANSMITTER_TRANSPORT	7/152	226/12277	0.0223541	0.489372	SLC6A1/SLC44A4/CPLX1/SYT1/AQP1/PCLO/ICA1	7
GO_CELL_JUNCTION_ASSEMBLY	7/152	227/12277	0.0228341	0.489372	CLDN3/LAMA3/PLEC/CLDN1/LAMC2/TJP1/PKP1	7
GO_SUPRAMOLECULAR_FIBER_ORGANIZATION	13/152	569/12277	0.0243004	0.515371	CDC42EP2/COL5A1/ARHGEF5/SORBS3/ANG/SFRP2/PKP1/COL2A1/FHDC1/CD2AP/CAMSAP2/BAIAP2L1/HIP1R	13
GO_RESPONSE_TO_DRUG	17/152	822/12277	0.0256178	0.532222	CLDN3/SLC6A1/DUSP1/ANXA1/SLC44A4/SLC22A18/AREG/LRP2/SFRP2/CYP4B1/SYT1/CYP2D6/CLDN1/CDO1/ADCY3/ABCC8/AQP1	17
GO_MEMBRANE_LIPID_METABOLIC_PROCESS	6/152	183/12277	0.0262571	0.539995	PLPP1/ELOVL7/ALOXE3/PLPP2/TEX2/ALOX12B	6
GO_REGULATION_OF_RESPONSE_TO_WOUNDING	5/152	138/12277	0.02843	0.561975	F11/ANXA1/ABCC8/DUOX1/KLKB1	5
GO_CATION_TRANSPORT	18/152	901/12277	0.0296326	0.574602	SLC44A4/SLC22A18/SLC15A1/SLC3A2/SLC28A3/LRP2/GRIA2/SYT1/GSTO1/ATP13A4/KCNQ3/KCNK10/AHNAK/ABCC8/AQP1/SLC8A2/ATP6V1B1/PRSS8	18
GO_REGULATION_OF_HORMONE_LEVELS	10/152	410/12277	0.0312433	0.592735	ANXA1/SLC44A4/ADH4/STXBP4/CPLX1/EPHA5/ABCC8/PCLO/DUOX1/ICA1	10
GO_MONOVALENT_INORGANIC_CATION_TRANSPORT	10/152	413/12277	0.0326063	0.592735	SLC15A1/SLC3A2/SLC28A3/KCNQ3/KCNK10/ABCC8/AQP1/SLC8A2/ATP6V1B1/PRSS8	10
GO_RESPONSE_TO_METAL_ION	8/152	300/12277	0.0330728	0.595896	CPNE6/SLC6A1/DUSP1/SYT1/CLDN1/SEC31A/ABCC8/AQP1	8
GO_CELLULAR_RESPONSE_TO_TOXIC_SUBSTANCE	6/152	194/12277	0.0335867	0.599848	ANXA1/ADH4/GSTO1/AQP1/DUOX1/PRDX5	6
GO_CELL_CELL_JUNCTION_ORGANIZATION	5/152	145/12277	0.0341501	0.601814	CLDN3/CLDN1/ABCC8/TJP1/PKP1	5
GO_RESPONSE_TO_PEPTIDE	10/152	423/12277	0.0374519	0.622765	ANXA1/STXBP4/AREG/CDO1/NR4A1/ADCY3/ABCC8/EREG/ATP6V1B1/BAIAP2L1	10
GO_SULFUR_COMPOUND_BIOSYNTHETIC_PROCESS	5/152	149/12277	0.0377178	0.622765	ACLY/ELOVL7/CDO1/GSTO1/UGDH	5
GO_ENZYME_LINKED_RECEPTOR_PROTEIN_SIGNALING_PATHWAY	17/152	868/12277	0.0400449	0.624757	BLNK/STXBP4/AREG/LRP2/SFRP2/TMEM108/TMEM204/GFRA4/GPRC5A/EPHA5/LEFTY2/EREG/ATP6V1B1/PPP2R5B/BAIAP2L1/HIP1R/VWC2	17
GO_ORGANIC_ACID_TRANSPORT	7/152	257/12277	0.0407224	0.624757	SLC6A1/ANXA1/SLC3A2/LRP2/CPLX1/SYT1/CCK	7
GO_TRANSMEMBRANE_RECEPTOR_PROTEIN_TYROSINE_KINASE_SIGNALING_PATHWAY	13/152	614/12277	0.0411778	0.624757	BLNK/STXBP4/AREG/TMEM108/TMEM204/GFRA4/GPRC5A/EPHA5/EREG/ATP6V1B1/PPP2R5B/BAIAP2L1/HIP1R	13
GO_POSITIVE_REGULATION_OF_SECRETION	8/152	314/12277	0.0415019	0.624757	SYTL2/SLC6A1/ANG/SYT1/AQP1/CCK/ALOX12B/MAVS	8
GO_RESPONSE_TO_STEROID_HORMONE	8/152	314/12277	0.0415019	0.624757	DUSP1/ANXA1/PLPP1/AREG/CLDN1/CDO1/NR4A1/AQP1	8
GO_GASTRULATION	5/152	154/12277	0.0424883	0.624757	COL5A1/LAMA3/PHLDB1/SFRP2/UGDH	5
GO_RESPONSE_TO_ENDOGENOUS_STIMULUS	24/152	1353/12277	0.0443586	0.624757	SLC6A1/DUSP1/ANXA1/PLPP1/STXBP4/AREG/LRP2/ANG/SFRP2/TMEM108/CLDN1/CDO1/NR4A1/ADCY3/HOXB13/RERG/LEFTY2/ABCC8/AQP1/EREG/COL2A1/ATP6V1B1/BAIAP2L1/VWC2	24
GO_RESPONSE_TO_ORGANIC_CYCLIC_COMPOUND	15/152	749/12277	0.0444818	0.624757	SLC6A1/IRAK3/DUSP1/ANXA1/PLPP1/SLC3A2/AREG/CLDN1/CDO1/NR4A1/ADCY3/HOXB13/AQP1/DUOX1/MAVS	15
GO_RESPONSE_TO_KETONE	5/152	156/12277	0.044494	0.624757	DUSP1/CLDN1/ADCY3/HOXB13/AQP1	5
GO_ORGANIC_ANION_TRANSPORT	9/152	379/12277	0.0460209	0.629123	SLC6A1/ANXA1/SLC44A4/SLC3A2/LRP2/CPLX1/SYT1/AQP1/CCK	9
GO_POSITIVE_REGULATION_OF_PROTEIN_COMPLEX_ASSEMBLY	6/152	210/12277	0.0464311	0.629123	CDC42EP2/ARHGEF5/CCK/PPP2R5B/BAIAP2L1/HIP1R	6
GO_WOUND_HEALING	10/152	442/12277	0.0479968	0.64258	COL5A1/F11/ANXA1/GGCX/EPB41L4B/PLEC/ABCC8/DUOX1/EREG/KLKB1	10
GO_NERVOUS_SYSTEM_PROCESS	15/152	758/12277	0.0484758	0.64258	MMP24/SLC6A1/GJB4/LRP2/CSMD1/TMEM108/ALOXE3/ADCY3/KCNK10/ABCC8/CCK/SLC8A2/COL2A1/ATP6V1B1/EPS8L2	15
GO_SENSORY_PERCEPTION	9/152	385/12277	0.0499312	0.64258	MMP24/GJB4/LRP2/ALOXE3/ADCY3/CCK/COL2A1/ATP6V1B1/EPS8L2	9
GO_SIGNAL_RELEASE	9/152	387/12277	0.0512821	0.652091	ANXA1/SLC44A4/STXBP4/CPLX1/SYT1/EPHA5/ABCC8/PCLO/ICA1	9
GO_MULTICELLULAR_ORGANISMAL_HOMEOSTASIS	9/152	388/12277	0.0519665	0.652091	TMEM79/MYO5B/ALOXE3/CLDN1/ADCY3/AQP1/COL2A1/ALOX12B/ATP6V1B1	9
GO_POSITIVE_REGULATION_OF_CELLULAR_COMPONENT_BIOGENESIS	10/152	449/12277	0.0523423	0.652091	CDC42EP2/ARHGEF5/PHLDB1/SORBS3/CLDN1/CCK/PPP2R5B/EPS8L2/BAIAP2L1/HIP1R	10
GO_POSITIVE_REGULATION_OF_TRANSPORT	15/152	769/12277	0.0536939	0.653547	SYTL2/SLC6A1/LIPG/ARHGEF5/ANXA1/ANG/SYT1/GSTO1/ABCC8/AQP1/CCK/ALOX12B/MAVS/PRSS8/HIP1R	15
GO_LIPID_BIOSYNTHETIC_PROCESS	12/152	578/12277	0.0550486	0.655773	ACLY/CPNE6/ANXA1/PLPP1/SLC44A4/ANG/ELOVL7/MBOAT2/ALOXE3/CYP2D6/PLPP2/ALOX12B	12
GO_RESPONSE_TO_INORGANIC_SUBSTANCE	10/152	454/12277	0.0556025	0.655773	CPNE6/SLC6A1/DUSP1/ANXA1/AREG/SYT1/CLDN1/SEC31A/ABCC8/AQP1	10
GO_LOCOMOTION	25/152	1460/12277	0.0573153	0.659827	COL5A1/DUSP1/S100A2/ARHGEF5/ANXA1/PLPP1/LAMA3/EPB41L4B/SLC3A2/ANG/SFRP2/RAP1GAP/KIRREL3/NFIB/NR4A1/ADCY3/LAMC2/GFRA4/EPHA5/ABCC8/CCK/DUOX1/MMP28/EREG/CD2AP	25
GO_PROTEIN_COMPLEX_OLIGOMERIZATION	10/152	457/12277	0.0576219	0.659827	CLDN3/SLC6A1/TGM3/DHRS4/SYT1/CLDN1/AHNAK/CCK/UGDH/TIFA	10
GO_REGULATION_OF_TRANSPORT	25/152	1464/12277	0.0588383	0.659827	SYTL2/SLC6A1/LIPG/ARHGEF5/ANXA1/STXBP4/ANG/CPLX1/GRIA2/SYT1/GSTO1/EPHA5/KCNQ3/KCNK10/AHNAK/ABCC8/AQP1/PCLO/CCK/ALOX12B/MAVS/ICA1/PRSS8/CD2AP/HIP1R	25
GO_SODIUM_ION_TRANSPORT	5/152	169/12277	0.0589013	0.659827	SLC3A2/SLC28A3/SLC8A2/ATP6V1B1/PRSS8	5
GO_CYTOSKELETON_ORGANIZATION	20/152	1120/12277	0.060601	0.66817	CDC42EP2/ARHGEF5/ANXA1/PHLDB1/EPB41L4B/SORBS3/ANG/PLEC/EPB41L4A/HEPACAM2/EPHA5/AQP1/PCLO/PKP1/DYNLT1/FHDC1/CD2AP/CAMSAP2/BAIAP2L1/HIP1R	20
GO_ACTIN_FILAMENT_ORGANIZATION	8/152	340/12277	0.0607129	0.66817	CDC42EP2/ARHGEF5/SORBS3/ANG/FHDC1/CD2AP/BAIAP2L1/HIP1R	8
GO_REGULATION_OF_CELLULAR_RESPONSE_TO_GROWTH_FACTOR_STIMULUS	6/152	226/12277	0.0619741	0.670394	LRP2/SFRP2/TMEM108/TMEM204/PPP2R5B/VWC2	6
GO_VESICLE_LOCALIZATION	7/152	283/12277	0.0621409	0.670394	BICDL1/AREG/MLPH/CPLX1/SYT1/SEC31A/PCLO	7
GO_ANATOMICAL_STRUCTURE_FORMATION_INVOLVED_IN_MORPHOGENESIS	17/152	924/12277	0.0646892	0.670394	COL5A1/ANXA1/SLC44A4/LAMA3/PHLDB1/LRP2/ANG/SFRP2/DDAH1/NFIB/NR4A1/HOXB13/ABCC8/AQP1/EREG/COL2A1/ENAM	17
GO_RESPONSE_TO_LIPID	14/152	725/12277	0.0653795	0.670394	SLC6A1/IRAK3/DUSP1/ANXA1/PLPP1/AREG/CLDN1/CDO1/NR4A1/ADCY3/HOXB13/ABCC8/AQP1/BRINP2	14
GO_ACTIN_FILAMENT_BASED_PROCESS	13/152	660/12277	0.0656858	0.670394	CDC42EP2/ARHGEF5/ANXA1/EPB41L4B/SORBS3/ANG/EPB41L4A/EPHA5/AQP1/FHDC1/CD2AP/BAIAP2L1/HIP1R	13
GO_RESPONSE_TO_WOUNDING	11/152	535/12277	0.0682812	0.670394	COL5A1/F11/ANXA1/GGCX/EPB41L4B/PLEC/HOXB13/ABCC8/DUOX1/EREG/KLKB1	11
GO_ACTOMYOSIN_STRUCTURE_ORGANIZATION	5/152	177/12277	0.0689495	0.670394	ARHGEF5/EPB41L4B/SORBS3/EPB41L4A/FHDC1	5
GO_EPITHELIAL_CELL_DEVELOPMENT	5/152	177/12277	0.0689495	0.670394	CLDN3/TMEM79/CLDN1/HOXB13/TJP1	5
GO_REGULATION_OF_CYSTEINE_TYPE_ENDOPEPTIDASE_ACTIVITY	5/152	178/12277	0.0702686	0.670394	SFRP2/AQP1/CCK/PRDX5/HIP1R	5
GO_POSITIVE_REGULATION_OF_SUPRAMOLECULAR_FIBER_ORGANIZATION	5/152	179/12277	0.0716015	0.670394	CDC42EP2/ARHGEF5/SORBS3/BAIAP2L1/HIP1R	5
GO_CARDIOVASCULAR_SYSTEM_DEVELOPMENT	12/152	608/12277	0.0743896	0.670394	COL5A1/ANXA1/LRP2/ANG/SFRP2/DDAH1/TMEM204/NR4A1/HOXB13/ABCC8/AQP1/EREG	12
GO_CATION_TRANSMEMBRANE_TRANSPORT	13/152	675/12277	0.0754283	0.670394	SLC44A4/SLC15A1/SLC3A2/SLC28A3/GRIA2/GSTO1/KCNQ3/KCNK10/AHNAK/ABCC8/AQP1/SLC8A2/ATP6V1B1	13
GO_LIPID_METABOLIC_PROCESS	18/152	1019/12277	0.0792317	0.670394	ACLY/CPNE6/LIPG/ANXA1/PLPP1/ADH4/GDPD5/LRP2/ANG/ELOVL7/MBOAT2/ALOXE3/DHRS4/CYP2D6/PLPP2/TEX2/ALOX12B/ATP6V1B1	18
GO_GLIOGENESIS	6/152	242/12277	0.0802666	0.670394	MMP24/ANXA1/AREG/LRP2/NFIB/ABCC8	6
GO_ION_TRANSPORT	22/152	1302/12277	0.0811261	0.670394	SLC6A1/ANXA1/SLC44A4/SLC22A18/SLC15A1/SLC3A2/SLC28A3/LRP2/CPLX1/GRIA2/SYT1/GSTO1/ATP13A4/KCNQ3/KCNK10/AHNAK/ABCC8/AQP1/CCK/SLC8A2/ATP6V1B1/PRSS8	22
GO_COGNITION	6/152	244/12277	0.0827459	0.670394	SLC6A1/ADCY3/KCNK10/ABCC8/CCK/SLC8A2	6
GO_NEUROGENESIS	23/152	1381/12277	0.0853112	0.670394	MMP24/CPNE6/ANXA1/SLC44A4/GDPD5/BICDL1/AREG/LRP2/SFRP2/RAP1GAP/TMEM108/KIRREL3/SYT1/NFIB/GFRA4/EPHA5/ABCC8/BRINP2/CCK/DYNLT1/PPP2R5B/CAMSAP2/VWC2	23
GO_NEGATIVE_REGULATION_OF_RESPONSE_TO_STIMULUS	22/152	1310/12277	0.0853397	0.670394	IRAK3/DUSP1/F11/ANXA1/GDPD5/AREG/LRP2/SFRP2/DDAH1/PGLYRP2/GSTO1/DYRK2/GPRC5A/ABCC8/CCK/MMP28/EREG/COL2A1/KLKB1/PPP2R5B/CD2AP/VWC2	22
GO_NEURON_DEVELOPMENT	17/152	964/12277	0.0876734	0.670394	CPNE6/SLC44A4/GDPD5/BICDL1/AREG/LRP2/SFRP2/RAP1GAP/TMEM108/KIRREL3/SYT1/NFIB/GFRA4/EPHA5/CCK/PPP2R5B/CAMSAP2	17
GO_NEGATIVE_REGULATION_OF_CYTOKINE_PRODUCTION	5/152	191/12277	0.0886717	0.670394	IRAK3/ANXA1/PGLYRP2/MAVS/CD2AP	5
GO_RESPONSE_TO_REACTIVE_OXYGEN_SPECIES	5/152	193/12277	0.0917068	0.670394	DUSP1/ANXA1/AREG/AQP1/PRDX5	5
GO_POSITIVE_REGULATION_OF_MULTICELLULAR_ORGANISMAL_PROCESS	23/152	1396/12277	0.0933934	0.670394	CPNE6/SYTL2/IRAK3/LIPG/ANXA1/PHLDB1/GDPD5/EPB41L4B/LRP2/SFRP2/DDAH1/SYT1/GSTO1/ABCC8/AQP1/BRINP2/CCK/EREG/ENAM/ALOX12B/MAVS/PPP2R5B/VWC2	23
GO_BLOOD_VESSEL_MORPHOGENESIS	10/152	506/12277	0.0975236	0.670394	ANXA1/LRP2/ANG/SFRP2/DDAH1/NR4A1/HOXB13/ABCC8/AQP1/EREG	10
GO_PEPTIDE_SECRETION	9/152	443/12277	0.0991186	0.670394	ANXA1/STXBP4/ANG/CPLX1/EPHA5/ABCC8/PCLO/MAVS/ICA1	9
GO_CELL_CHEMOTAXIS	5/152	198/12277	0.0995268	0.670394	DUSP1/ARHGEF5/ANXA1/NR4A1/MMP28	5

## Sheet: C2_8
ID	GeneRatio	BgRatio	pvalue	p.adjust	geneID	Count
GO_EPITHELIAL_CELL_DIFFERENTIATION	42/411	504/12277	4.32908e-08	0.000127361	ANXA1/ELF5/KRT12/SULT1B1/ABCA12/CSTA/RAB25/GRHL2/WNT10B/ALOX15B/SCEL/KLF5/ADD1/TRIM16/EVPL/COL18A1/PDE4D/LBH/SLC44A4/COL4A1/KAZN/UPK3A/B4GALT1/KLF2/KRT18/DACT2/KLF4/KRT5/KRT7/TGM3/KRT75/KRT15/F11R/VIL1/POF1B/XDH/TP63/ELF3/RHCG/AGR2/ARHGEF26/TMEM79	42
GO_KERATINIZATION	12/411	58/12277	3.73054e-07	0.000548763	KRT12/ABCA12/CSTA/EVPL/KAZN/KRT18/KRT5/KRT7/TGM3/KRT75/KRT15/TMEM79	12
GO_EPIDERMAL_CELL_DIFFERENTIATION	20/411	165/12277	6.28105e-07	0.000615962	ANXA1/KRT12/ABCA12/CSTA/GRHL2/ALOX15B/SCEL/TRIM16/EVPL/SLC44A4/KAZN/KRT18/KLF4/KRT5/KRT7/TGM3/KRT75/KRT15/TP63/TMEM79	20
GO_SKIN_DEVELOPMENT	24/411	231/12277	8.50574e-07	0.000625597	ANXA1/KRT12/CELSR1/ABCA12/CSTA/ITGB4/GRHL2/WNT10B/ALOX15B/SCEL/TRIM16/EVPL/KAZN/KRT18/DACT2/KRT5/KRT7/TGM3/KRT75/KRT15/CLDN4/TP63/EGFR/TMEM79	24
GO_MICROVILLUS_ORGANIZATION	7/411	20/12277	2.37936e-06	0.00140001	RAP1GAP/KLF5/TNIK/PLS1/PTPN11/VIL1/GLDN	7
GO_CORNIFICATION	10/411	52/12277	7.11796e-06	0.0030734	KRT12/CSTA/EVPL/KAZN/KRT18/KRT5/KRT7/KRT75/KRT15/TMEM79	10
GO_EPIDERMIS_DEVELOPMENT	24/411	261/12277	7.31263e-06	0.0030734	ANXA1/KRT12/CELSR1/ABCA12/CSTA/GRHL2/WNT10B/ALOX15B/SCEL/TRIM16/EVPL/SLC44A4/KAZN/KRT18/KLF4/KRT5/KRT7/TGM3/KRT75/KRT15/TP63/ELF3/EGFR/TMEM79	24
GO_BIOLOGICAL_ADHESION	63/411	1135/12277	3.89405e-05	0.0133728	MPZ/PTPRJ/TEK/DDR1/ANXA1/IL20RB/NCAM2/CELSR1/FAT2/ERBB3/UMOD/CADM4/CSTA/VWC2/MMRN2/CDH26/ITGB4/GRHL2/VWF/RAC1/ADAM10/LAMB1/TECTA/VIT/COL18A1/COL28A1/BOC/PLEKHA7/JAM2/LAMC3/ANK3/EGFL6/CXADR/ASTN1/B4GALT1/ACKR3/KRT18/MUC16/CDH15/DACT2/KLF4/EPHA1/ACAN/HMCN1/CLDN4/BTN2A2/RGMB/F11R/PTPN11/VTCN1/PLXNA2/NFASC/CCL28/GLDN/MACF1/GPM6B/TBCD/ITGBL1/EGFR/AGR2/ZAN/LMO7/DLG3	63
GO_CELL_JUNCTION_ORGANIZATION	23/411	271/12277	4.09092e-05	0.0133728	PTPRJ/TEK/FLNC/CDH26/ITGB4/GRHL2/RAC1/ADD1/OCLN/GJA4/RASSF8/MARVELD3/PLEKHA7/CXADR/UGT8/CDH15/KRT5/F11R/NFASC/POF1B/MACF1/GPM6B/TBCD	23
GO_PEPTIDE_CROSS_LINKING	6/411	24/12277	0.000109364	0.0321749	ANXA1/CSTA/EVPL/TGM3/SPOCK3/TGM6	6
GO_EPITHELIUM_DEVELOPMENT	53/411	961/12277	0.000201706	0.0484483	DDR1/ANXA1/ELF5/KRT12/CELSR1/SULT1B1/ABCA12/UMOD/CSTA/RAB25/GRHL2/WNT10B/ALOX15B/RAC1/EPPK1/SCEL/KLF5/ADD1/TRIM16/EVPL/COL18A1/GJA4/PDE4D/LBH/SLC44A4/COL4A1/KAZN/UPK3A/B4GALT1/KLF2/KRT18/DACT2/KLF4/KRT5/KRT7/TGM3/KRT75/KRT15/CYP7B1/F11R/PLXNA2/VIL1/POF1B/XDH/TP63/ELF3/RHCG/EGFR/AGR2/ARHGEF26/GCM1/TMEM79/DLG3	53
GO_CELL_JUNCTION_ASSEMBLY	19/411	227/12277	0.000226534	0.0484483	PTPRJ/TEK/FLNC/CDH26/ITGB4/GRHL2/RAC1/OCLN/GJA4/MARVELD3/UGT8/CDH15/KRT5/F11R/NFASC/POF1B/MACF1/GPM6B/TBCD	19
GO_ANTIBIOTIC_METABOLIC_PROCESS	9/411	63/12277	0.00023055	0.0484483	ADH4/SULT1B1/RAC1/ACSS2/MPO/UGT1A1/EGFR/PRDX5/CTNS	9
GO_PROTEIN_LOCALIZATION_TO_PLASMA_MEMBRANE	19/411	235/12277	0.000351817	0.069003	SYTL2/ABCA12/MAP7/LYPLA1/ANK3/KRT18/EHD2/FCHO2/TNIK/PLS1/F11R/NFASC/VIL1/ANKRD9/MACF1/EGFR/AGR2/TSPAN15/SPTBN1	19
GO_LOCOMOTION	72/411	1460/12277	0.000427331	0.0785754	RND2/PTPRJ/TEK/DDR1/ANXA1/CELSR1/FAT2/ERBB3/UMOD/CADM4/RAB25/MMRN2/SOX14/ITGB4/RAP1GAP/SPTBN5/PODN/ALOX15B/RAC1/EPPK1/ADAM10/S100P/S100A2/LAMB1/COL18A1/SLIT3/SPTAN1/DDIT4/CARD10/MARVELD3/BOC/GRB7/JAM2/PDE4D/FBXW7/TSPAN1/CXADR/PROS1/ASTN1/B4GALT1/ACKR3/KLF4/EPHA1/PLPP1/LGI1/CYP7B1/PAK6/DNAH5/IST1/GLUL/F11R/PTPN11/THBD/MIEN1/PLXNA2/NFASC/VIL1/EPS8/CCL28/DAPK2/GPR37/CYGB/MACF1/SPOCK3/ITGBL1/ARID5B/E…	72
GO_EXTRACELLULAR_STRUCTURE_ORGANIZATION	25/411	365/12277	0.000566594	0.0960344	DDR1/ITGB4/COL4A2/CRISPLD2/VWF/ADAM10/ELN/LAMB1/VIT/COL18A1/COL28A1/JAM2/LAMC3/CTSS/EGFL6/COL4A1/B4GALT1/ACAN/A2M/KAZALD1/F11R/MPO/ELF3/GPM6B/CST3	25
GO_O_GLYCAN_PROCESSING	7/411	44/12277	0.000587566	0.0960344	ST3GAL2/ST6GALNAC2/MUC17/MUC16/A4GNT/B3GNT3/MUC15	7
GO_PROTEIN_LOCALIZATION_TO_CELL_PERIPHERY	21/411	288/12277	0.000696608	0.107864	SYTL2/ABCA12/MAP7/ADAM10/LYPLA1/ANK3/KRT18/EHD2/LGI1/FCHO2/TNIK/PLS1/F11R/NFASC/VIL1/ANKRD9/MACF1/EGFR/AGR2/TSPAN15/SPTBN1	21
GO_EPITHELIAL_CELL_MORPHOGENESIS	6/411	34/12277	0.000823259	0.116312	RAB25/GRHL2/COL18A1/DACT2/POF1B/ARHGEF26	6
GO_REGULATION_OF_BODY_FLUID_LEVELS	26/411	396/12277	0.000830234	0.116312	DDR1/SYTL2/ABCA12/F12/VWF/RAC1/OXTR/CD59/ITPR2/TRPC3/PLSCR1/PROS1/EHD2/A2M/CLDN4/PTPN11/THBD/ADCY5/XDH/ADCY1/TP63/AGR2/ATP6V1B1/P2RY2/PLAUR/TMEM79	26
GO_TISSUE_MIGRATION	19/411	255/12277	0.000956676	0.123107	TEK/ANXA1/FAT2/RAB25/MMRN2/GRHL2/EPPK1/S100P/S100A2/CARD10/MARVELD3/FBXW7/KLF4/GLUL/PTPN11/VIL1/MACF1/PTGS2/NR4A1	19
GO_NEGATIVE_REGULATION_OF_PEPTIDASE_ACTIVITY	14/411	160/12277	0.000962429	0.123107	CSTA/COL28A1/PROS1/KLF4/A2M/VIL1/WFDC8/ITIH2/SPOCK3/PRDX5/WFDC2/PTGS2/CST3/PLAUR	14
GO_LONG_CHAIN_FATTY_ACID_METABOLIC_PROCESS	8/411	62/12277	0.00102254	0.125346	ALOX15B/ACSBG2/PLA2G4C/PTGS1/MGLL/SLC27A2/ACSBG1/PTGS2	8
GO_NEGATIVE_REGULATION_OF_ACTIN_FILAMENT_DEPOLYMERIZATION	6/411	36/12277	0.0011269	0.130966	SPTBN5/ADD1/SPTAN1/VIL1/EPS8/SPTBN1	6
GO_CELL_CELL_JUNCTION_ORGANIZATION	13/411	145/12277	0.00115742	0.130966	CDH26/GRHL2/OCLN/GJA4/MARVELD3/PLEKHA7/CXADR/UGT8/CDH15/F11R/NFASC/POF1B/TBCD	13
GO_REGULATION_OF_SPROUTING_ANGIOGENESIS	8/411	64/12277	0.00126306	0.137394	ANXA1/MMRN2/CARD10/FBXW7/KLF2/KLF4/GLUL/PTGS2	8
GO_REGULATION_OF_CELL_MIGRATION_INVOLVED_IN_SPROUTING_ANGIOGENESIS	6/411	37/12277	0.00130763	0.137394	ANXA1/MMRN2/CARD10/FBXW7/KLF4/PTGS2	6
GO_CELL_MIGRATION_INVOLVED_IN_SPROUTING_ANGIOGENESIS	7/411	52/12277	0.00163063	0.155	ANXA1/MMRN2/CARD10/FBXW7/KLF4/PTGS2/NR4A1	7
GO_WATER_HOMEOSTASIS	7/411	52/12277	0.00163063	0.155	ABCA12/CLDN4/ADCY5/ADCY1/TP63/ATP6V1B1/TMEM79	7
GO_PROTEIN_O_LINKED_GLYCOSYLATION	9/411	82/12277	0.00163324	0.155	ST3GAL2/ST6GALNAC2/MUC17/MUC16/A4GNT/B3GNT3/POMT2/MUC15/ST8SIA6	9
GO_CELL_CELL_JUNCTION_ASSEMBLY	11/411	116/12277	0.00173805	0.159792	CDH26/GRHL2/OCLN/GJA4/MARVELD3/UGT8/CDH15/F11R/NFASC/POF1B/TBCD	11
GO_KERATAN_SULFATE_BIOSYNTHETIC_PROCESS	5/411	27/12277	0.00180144	0.160601	ST3GAL2/B4GALT1/ACAN/B3GNT3/SLC35D2	5
GO_UNSATURATED_FATTY_ACID_METABOLIC_PROCESS	7/411	54/12277	0.00203853	0.175069	ALOX15B/PLA2G4C/PTGS1/MGLL/PTGR2/PTGS2/ATP6V1B1	7
GO_CELLULAR_RESPONSE_TO_ALCOHOL	8/411	71/12277	0.00247851	0.199331	ITPR2/KLF2/KLF4/UGT1A1/ADCY5/ADCY1/GRAMD1C/AACS	8
GO_SPROUTING_ANGIOGENESIS	10/411	104/12277	0.00250688	0.199331	TEK/ANXA1/MMRN2/CARD10/FBXW7/KLF2/KLF4/GLUL/PTGS2/NR4A1	10
GO_CELL_MOTILITY	61/411	1277/12277	0.00264244	0.20458	RND2/PTPRJ/TEK/DDR1/ANXA1/CELSR1/FAT2/ERBB3/UMOD/CADM4/RAB25/MMRN2/SOX14/ITGB4/PODN/ALOX15B/RAC1/EPPK1/ADAM10/S100P/S100A2/LAMB1/COL18A1/DDIT4/CARD10/MARVELD3/GRB7/JAM2/PDE4D/FBXW7/TSPAN1/CXADR/PROS1/ASTN1/B4GALT1/ACKR3/KLF4/EPHA1/PLPP1/CYP7B1/PAK6/DNAH5/GLUL/F11R/PTPN11/THBD/MIEN1/PLXNA2/VIL1/EPS8/CCL28/DAPK2/CYGB/MACF1/SPOCK3/ITGBL1/ARID5B/EGFR/PTGS2/NR4A1/ARHGEF5	61
GO_ICOSANOID_METABOLIC_PROCESS	7/411	57/12277	0.00279325	0.210711	ALOX15B/PLA2G4C/PTGS1/MGLL/PTGR2/PTGS2/ATP6V1B1	7
GO_EPIDERMAL_GROWTH_FACTOR_RECEPTOR_SIGNALING_PATHWAY	10/411	107/12277	0.00308939	0.227225	PTPRJ/GRB7/FBXW7/PTPN11/VIL1/FAM83A/EPS8/EGFR/AGR2/PLAUR	10
GO_NEGATIVE_REGULATION_OF_PROTEIN_POLYMERIZATION	7/411	60/12277	0.00374565	0.25615	SPTBN5/ADD1/SPTAN1/VIL1/EPS8/TBCD/SPTBN1	7
GO_ERBB_SIGNALING_PATHWAY	11/411	128/12277	0.00376936	0.25615	PTPRJ/ERBB3/GRB7/FBXW7/PTPN11/VIL1/FAM83A/EPS8/EGFR/AGR2/PLAUR	11
GO_WOUND_HEALING	26/411	442/12277	0.00383755	0.25615	DDR1/ANXA1/CELSR1/ERBB3/F12/CADM4/WNT10B/VWF/RAC1/EPPK1/CD59/EVPL/ITPR2/TRPC3/ADIPOR2/PLSCR1/PROS1/B4GALT1/EHD2/A2M/PTPN11/THBD/VIL1/MACF1/EGFR/PLAUR	26
GO_ANTIBIOTIC_CATABOLIC_PROCESS	5/411	32/12277	0.003918	0.25615	ADH4/SULT1B1/MPO/UGT1A1/PRDX5	5
GO_SECRETION	61/411	1303/12277	0.00416587	0.263275	PTPRJ/DDR1/ANXA1/SYTL2/ABCA12/ERBB3/CHRNA4/RAB25/ALOX15B/CRISPLD2/SRI/VWF/DEGS1/RAC1/RAB27B/ADAM10/OXTR/TRIM16/S100P/CD59/S100A13/ILF2/SPTAN1/ITPR2/SYTL4/SYTL5/CTSS/SLC44A4/METTL7A/SLC27A2/PROS1/B4GALT1/SLC18A2/MAVS/A2M/DERA/BTN2A2/IST1/GLUL/MPO/PTPN11/VTCN1/NFASC/ADCY5/MYO6/XDH/CAMP/ADCY1/CARTPT/AACS/EGFR/AGR2/FAM3C/GNS/CST3/P2RY2/PLAUR/SPTBN1/FAM3B/PCSK5/TMEM79	61
GO_CELL_SUBSTRATE_ADHESION	20/411	312/12277	0.00420754	0.263275	PTPRJ/TEK/DDR1/FAT2/VWC2/MMRN2/ITGB4/VWF/RAC1/LAMB1/TECTA/VIT/EGFL6/EPHA1/CCL28/MACF1/GPM6B/TBCD/ITGBL1/AGR2	20
GO_POSITIVE_REGULATION_OF_CELL_SUBSTRATE_ADHESION	10/411	112/12277	0.00429545	0.263275	PTPRJ/TEK/VWC2/MMRN2/RAC1/VIT/EGFL6/EPHA1/CCL28/AGR2	10
GO_ARACHIDONIC_ACID_METABOLIC_PROCESS	5/411	33/12277	0.00449311	0.266297	ALOX15B/PLA2G4C/PTGS1/MGLL/PTGS2	5
GO_NEGATIVE_REGULATION_OF_ACTIN_FILAMENT_POLYMERIZATION	6/411	47/12277	0.00456106	0.266297	SPTBN5/ADD1/SPTAN1/VIL1/EPS8/SPTBN1	6
GO_ADHERENS_JUNCTION_ORGANIZATION	11/411	132/12277	0.00476269	0.266297	PTPRJ/TEK/CDH26/RAC1/ADD1/RASSF8/PLEKHA7/CDH15/MACF1/GPM6B/TBCD	11
GO_PLASMA_MEMBRANE_ORGANIZATION	8/411	79/12277	0.00482377	0.266297	PLSCR2/ANO9/ANK3/PLSCR1/EHD2/FCHO2/SPTBN1/MYRF	8
GO_REGULATION_OF_CELL_SUBSTRATE_ADHESION	14/411	191/12277	0.00498118	0.266297	PTPRJ/TEK/DDR1/VWC2/MMRN2/RAC1/VIT/EGFL6/EPHA1/CCL28/MACF1/GPM6B/TBCD/AGR2	14
GO_ACTIN_FILAMENT_DEPOLYMERIZATION	6/411	48/12277	0.00506887	0.266297	SPTBN5/ADD1/SPTAN1/VIL1/EPS8/SPTBN1	6
GO_MONOCARBOXYLIC_ACID_BIOSYNTHETIC_PROCESS	12/411	154/12277	0.00559812	0.288942	ANXA1/ALOX15B/DEGS1/PTGS1/ACSM3/MGLL/SLC27A2/ADIPOR2/ACSS2/PLP1/CYP7B1/PTGS2	12
GO_EPITHELIAL_CELL_DEVELOPMENT	13/411	177/12277	0.00657377	0.309624	RAB25/GRHL2/KLF5/ADD1/COL18A1/PDE4D/B4GALT1/DACT2/F11R/POF1B/TP63/ARHGEF26/TMEM79	13
GO_FATTY_ACID_BIOSYNTHETIC_PROCESS	10/411	119/12277	0.00657565	0.309624	ANXA1/ALOX15B/DEGS1/PTGS1/ACSM3/MGLL/ADIPOR2/ACSS2/PLP1/PTGS2	10
GO_GOLGI_TO_PLASMA_MEMBRANE_PROTEIN_TRANSPORT	5/411	36/12277	0.00657597	0.309624	LYPLA1/ANK3/KRT18/MACF1/SPTBN1	5
GO_ACTIN_FILAMENT_BUNDLE_ORGANIZATION	11/411	138/12277	0.0066303	0.309624	RND2/RAC1/ADD1/ELN/EPHA1/ARHGEF10L/PLS1/VIL1/EPS8/ARHGEF5/TESK1	11
GO_CELLULAR_COMPONENT_MORPHOGENESIS	48/411	1000/12277	0.00695398	0.319666	RND2/TEK/DDR1/ANXA1/ZMYM1/RAB25/CDH26/RAP1GAP/SPTBN5/GRHL2/RAC1/ADAM10/ADD1/S100A13/LAMB1/VIT/COL18A1/SLIT3/SPTAN1/BOC/GRB7/LAMC3/ANK3/UPK3A/UGT8/KLF2/CHODL/CDH15/DACT2/EPHA1/PTPRZ1/LGI1/TNIK/IST1/PTPN11/PLXNA2/NFASC/VIL1/POF1B/COL21A1/EPS8/ADCY1/RHOU/MACF1/TBCD/EGFR/ARHGEF26/SPTBN1	48
GO_NEGATIVE_REGULATION_OF_PROTEOLYSIS	16/411	241/12277	0.00719385	0.323789	CSTA/TRIM39/TM4SF20/COL28A1/PROS1/KLF4/A2M/VIL1/WFDC8/ITIH2/SPOCK3/PRDX5/WFDC2/PTGS2/CST3/PLAUR	16
GO_REGULATION_OF_PEPTIDASE_ACTIVITY	19/411	306/12277	0.00726378	0.323789	CSTA/SOX7/COL28A1/PROS1/KLF4/A2M/BCAP31/CIDEB/VIL1/WFDC8/XDH/ITIH2/TP63/SPOCK3/PRDX5/WFDC2/PTGS2/CST3/PLAUR	19
GO_REGULATION_OF_ACTIN_FILAMENT_BASED_PROCESS	20/411	329/12277	0.00748525	0.328681	RND2/TEK/CELSR1/SPTBN5/SRI/RAC1/ADD1/ELN/SPTAN1/PDE4D/EPHA1/ARHGEF10L/F11R/VIL1/EPS8/RHOU/GPM6B/SPTBN1/ARHGEF5/TESK1	20
GO_CELL_MORPHOGENESIS_INVOLVED_IN_DIFFERENTIATION	34/411	660/12277	0.00817494	0.343572	RND2/TEK/RAB25/RAP1GAP/SPTBN5/GRHL2/RAC1/ADAM10/LAMB1/VIT/COL18A1/SLIT3/SPTAN1/BOC/GRB7/LAMC3/ANK3/CHODL/DACT2/EPHA1/PTPRZ1/LGI1/TNIK/IST1/PTPN11/PLXNA2/NFASC/POF1B/COL21A1/ADCY1/MACF1/TBCD/ARHGEF26/SPTBN1	34
GO_TIGHT_JUNCTION_ORGANIZATION	6/411	53/12277	0.00824773	0.343572	GRHL2/OCLN/MARVELD3/F11R/POF1B/TBCD	6
GO_RUFFLE_ASSEMBLY	5/411	38/12277	0.0082915	0.343572	RAC1/SH3YL1/FAM98A/EPS8/ARHGEF26	5
GO_RHO_PROTEIN_SIGNAL_TRANSDUCTION	13/411	184/12277	0.0089913	0.367394	ARHGEF28/RND2/CELSR1/ARHGEF3/RASGRF2/RAC1/CNKSR1/ARHGEF10L/PLEKHG6/EPS8/RHOU/ARHGEF26/ARHGEF5	13
GO_REGULATION_OF_CARDIAC_CONDUCTION	6/411	55/12277	0.00985088	0.397004	SRI/ABCC9/ITPR2/PDE4D/FXYD3/CXADR	6
GO_FATTY_ACID_METABOLIC_PROCESS	14/411	208/12277	0.0102901	0.399457	ALOX15B/ACSBG2/PLA2G4C/LYPLA1/PTGS1/MGLL/SLC27A2/ADIPOR2/ACSBG1/PTGR2/CYGB/AACS/PTGS2/ATP6V1B1	14
GO_REGULATION_OF_EPITHELIAL_CELL_MIGRATION	13/411	191/12277	0.0120572	0.418289	TEK/ANXA1/RAB25/MMRN2/EPPK1/CARD10/MARVELD3/FBXW7/KLF4/GLUL/VIL1/MACF1/PTGS2	13
GO_AMEBOIDAL_TYPE_CELL_MIGRATION	20/411	345/12277	0.0122332	0.418289	TEK/ANXA1/FAT2/RAB25/MMRN2/EPPK1/S100P/S100A2/CARD10/MARVELD3/FBXW7/KLF4/GLUL/PTPN11/VIL1/CYGB/MACF1/ARID5B/PTGS2/NR4A1	20
GO_LEUKOCYTE_MIGRATION	19/411	323/12277	0.0124917	0.418289	TEK/ANXA1/UMOD/RAC1/ADAM10/GRB7/JAM2/PDE4D/CXADR/PROS1/B4GALT1/CYP7B1/F11R/PTPN11/THBD/EPS8/CCL28/DAPK2/ARHGEF5	19
GO_ACUTE_INFLAMMATORY_RESPONSE	7/411	75/12277	0.0125775	0.418289	IL20RB/F12/PLSCR1/B4GALT1/UGT1A1/PTGS2/SIGIRR	7
GO_APICAL_JUNCTION_ASSEMBLY	6/411	58/12277	0.0126539	0.418289	GRHL2/OCLN/MARVELD3/F11R/POF1B/TBCD	6
GO_CARBOHYDRATE_DERIVATIVE_TRANSPORT	6/411	58/12277	0.0126539	0.418289	SYTL2/CALHM1/SLC28A3/AGR2/P2RY2/SLC35D2	6
GO_POSITIVE_REGULATION_OF_ACTIN_FILAMENT_BUNDLE_ASSEMBLY	6/411	58/12277	0.0126539	0.418289	RAC1/EPHA1/ARHGEF10L/VIL1/ARHGEF5/TESK1	6
GO_RESPONSE_TO_WOUNDING	28/411	535/12277	0.0128965	0.421571	DDR1/ANXA1/CELSR1/ERBB3/F12/CADM4/ITGB4/WNT10B/VWF/RAC1/EPPK1/CD59/EVPL/ITPR2/TRPC3/ADIPOR2/PLSCR1/PROS1/B4GALT1/KLF4/EHD2/A2M/PTPN11/THBD/VIL1/MACF1/EGFR/PLAUR	28
GO_MONOCARBOXYLIC_ACID_METABOLIC_PROCESS	21/411	371/12277	0.0133476	0.428877	ANXA1/ALOX15B/DEGS1/ACSBG2/PLA2G4C/LYPLA1/PTGS1/ACSM3/MGLL/SLC27A2/ADIPOR2/ACSS2/PLP1/ACSBG1/CYP7B1/PTGR2/UGT1A1/CYGB/AACS/PTGS2/ATP6V1B1	21
GO_CELLULAR_RESPONSE_TO_TOXIC_SUBSTANCE	13/411	194/12277	0.0135954	0.430084	ANXA1/ADH4/ITPR2/PTGS1/KLF2/KLF4/TXN/MPO/UGT1A1/GPR37/CYGB/PRDX5/PTGS2	13
GO_CELLULAR_RESPONSE_TO_KETONE	7/411	78/12277	0.0153825	0.481439	DDIT4/KLF2/KLF4/ADCY5/ADCY1/AACS/EGFR	7
GO_NEGATIVE_REGULATION_OF_PROTEIN_COMPLEX_DISASSEMBLY	6/411	62/12277	0.0172026	0.521753	SPTBN5/ADD1/SPTAN1/VIL1/EPS8/SPTBN1	6
GO_AXON_DEVELOPMENT	24/411	456/12277	0.0192326	0.558671	RND2/DDR1/NCAM2/RAP1GAP/SPTBN5/RAC1/SLIT3/SPTAN1/BOC/GRB7/ANK3/PLP1/CHODL/KLF4/EPHA1/PTPRZ1/LGI1/IST1/PTPN11/PLXNA2/NFASC/ADCY1/MACF1/SPTBN1	24
GO_EXOCYTOSIS	36/411	753/12277	0.0194414	0.558671	PTPRJ/ANXA1/SYTL2/ABCA12/CHRNA4/RAB25/CRISPLD2/VWF/DEGS1/RAC1/RAB27B/ADAM10/S100P/CD59/S100A13/ILF2/SPTAN1/SYTL4/SYTL5/CTSS/METTL7A/SLC27A2/PROS1/B4GALT1/A2M/DERA/IST1/MPO/NFASC/CAMP/ADCY1/FAM3C/GNS/CST3/PLAUR/TMEM79	36
GO_REGULATION_OF_ADHERENS_JUNCTION_ORGANIZATION	6/411	64/12277	0.0198519	0.558671	PTPRJ/TEK/RAC1/ADD1/MACF1/GPM6B	6
GO_FACE_DEVELOPMENT	5/411	47/12277	0.0198577	0.558671	CRISPLD1/GRHL2/CRISPLD2/PTPN11/ARID5B	5
GO_POSITIVE_REGULATION_OF_CELL_MATRIX_ADHESION	5/411	47/12277	0.0198577	0.558671	PTPRJ/TEK/RAC1/EPHA1/CCL28	5
GO_REGULATION_OF_TRANSPORTER_ACTIVITY	14/411	227/12277	0.0206298	0.558671	HTR3A/SRI/AHNAK/ABCB1/ANO9/SGK2/PDE4D/ANK3/FXYD3/CTSS/KCNAB1/DMD/KCNS2/DLG3	14
GO_CELLULAR_RESPONSE_TO_ANTIBIOTIC	9/411	122/12277	0.0212682	0.558671	ANXA1/ITPR2/KLF2/KLF4/TXN/UGT1A1/ADCY5/ADCY1/GPR37	9
GO_RUFFLE_ORGANIZATION	5/411	48/12277	0.0215774	0.561776	RAC1/SH3YL1/FAM98A/EPS8/ARHGEF26	5
GO_CELLULAR_RESPONSE_TO_ORGANIC_CYCLIC_COMPOUND	24/411	462/12277	0.0220982	0.56603	ANXA1/WNT10B/KLF5/DDIT4/NR1I3/ITPR2/PDE4D/EGLN2/LBH/KLF2/KLF4/MAVS/PLPP1/CYP7B1/UGT1A1/ADCY5/ADCY1/TP63/GRAMD1C/AACS/EGFR/PTGS2/NR4A1/P2RY2	24
GO_RESPONSE_TO_TOXIC_SUBSTANCE	22/411	414/12277	0.0221256	0.56603	ANXA1/ADH4/CHRNA4/HTR3A/OXTR/CHKA/ITPR2/PTGS1/SLC18A2/KLF2/INMT/KLF4/TXN/MPO/UGT1A1/EPS8/GPR37/CYGB/AACS/PRDX5/GNAO1/PTGS2	22
GO_TAXIS	25/411	487/12277	0.0224751	0.570014	PTPRJ/ANXA1/RAP1GAP/SPTBN5/RAC1/ADAM10/SLIT3/SPTAN1/BOC/GRB7/PDE4D/CXADR/ACKR3/EPHA1/LGI1/CYP7B1/PTPN11/PLXNA2/NFASC/CCL28/DAPK2/NR4A1/PLAUR/SPTBN1/ARHGEF5	25
GO_CELLULAR_DETOXIFICATION	7/411	85/12277	0.0236033	0.579502	ADH4/PTGS1/TXN/MPO/CYGB/PRDX5/PTGS2	7
GO_MYELOID_LEUKOCYTE_MEDIATED_IMMUNITY	23/411	441/12277	0.0237499	0.579502	PTPRJ/CRISPLD2/DEGS1/RAC1/ADAM10/S100P/CD59/S100A13/ILF2/SPTAN1/CTSS/METTL7A/SLC27A2/B4GALT1/MAVS/DERA/IST1/MPO/NFASC/CAMP/GNS/CST3/PLAUR	23
GO_LOCOMOTORY_BEHAVIOR	11/411	166/12277	0.0238501	0.579502	CELSR1/CHRNA4/NOVA1/RASD2/ASTN1/SLC18A2/ADCY5/EPS8/GPR37/GNAO1/CTNS	11
GO_POSITIVE_REGULATION_OF_STRESS_FIBER_ASSEMBLY	5/411	50/12277	0.0253004	0.59717	RAC1/EPHA1/ARHGEF10L/ARHGEF5/TESK1	5
GO_REGULATION_OF_CELL_MATRIX_ADHESION	8/411	106/12277	0.0257419	0.59717	PTPRJ/TEK/DDR1/RAC1/EPHA1/CCL28/MACF1/GPM6B	8
GO_REGULATION_OF_PEPTIDYL_SERINE_PHOSPHORYLATION	8/411	106/12277	0.0257419	0.59717	DDIT4/TNKS1BP1/PDE4D/DMD/BCAR3/TXN/EGFR/PTGS2	8
GO_REGULATION_OF_REACTIVE_OXYGEN_SPECIES_BIOSYNTHETIC_PROCESS	6/411	68/12277	0.0259546	0.59717	RAC1/SLC18A2/KLF2/KLF4/CTNS/PTGS2	6
GO_DETOXIFICATION	7/411	87/12277	0.0264191	0.600088	ADH4/PTGS1/TXN/MPO/CYGB/PRDX5/PTGS2	7
GO_RESPONSE_TO_DRUG	38/411	822/12277	0.0265164	0.600088	ANXA1/NNMT/CHRNA4/HTR3A/ADAM10/OXTR/COL18A1/CALHM1/SLIT3/DDIT4/CHKA/ABCC9/ABCB1/ITPR2/ABCG2/TRPC3/SLC44A4/SLC18A2/KLF2/KLF4/NFKBIE/CLDN4/SLC25A30/BCAR3/TXN/PTPN11/UGT1A1/ADCY5/MYO6/EPS8/ADCY1/GPR37/CYGB/AACS/EGFR/GNAO1/PTGS2/P2RY2	38
GO_REGULATION_OF_EPIDERMIS_DEVELOPMENT	6/411	69/12277	0.0276549	0.616368	GRHL2/WNT10B/ALOX15B/TRIM16/TP63/TMEM79	6
GO_RESPONSE_TO_OSMOTIC_STRESS	6/411	69/12277	0.0276549	0.616368	MAP7/MARVELD3/ABCB1/LRRC8C/EGFR/PTGS2	6
GO_PROTEIN_LOCALIZATION_TO_MEMBRANE	27/411	547/12277	0.028226	0.624369	SYTL2/ABCA12/MAP7/ADAM10/RPS2/RPL35/LYPLA1/ANK3/KRT18/EHD2/RPS8/LGI1/FCHO2/TNIK/PLS1/F11R/NFASC/VIL1/ANKRD9/TP63/MACF1/EGFR/SSR2/AGR2/TSPAN15/SPTBN1/DLG3	27
GO_REGULATION_OF_CELL_ADHESION	27/411	548/12277	0.028795	0.6322	PTPRJ/TEK/DDR1/ANXA1/IL20RB/ERBB3/VWC2/MMRN2/RAC1/ADAM10/VIT/JAM2/ANK3/EGFL6/DACT2/KLF4/EPHA1/BTN2A2/PTPN11/VTCN1/PLXNA2/CCL28/MACF1/GPM6B/TBCD/AGR2/LMO7	27
GO_ORGANIC_ACID_BIOSYNTHETIC_PROCESS	14/411	238/12277	0.0294253	0.641255	ANXA1/ALOX15B/DEGS1/BCAT1/PTGS1/ACSM3/MGLL/SLC27A2/ADIPOR2/ACSS2/PLP1/CYP7B1/GLUL/PTGS2	14
GO_NEGATIVE_REGULATION_OF_HYDROLASE_ACTIVITY	18/411	331/12277	0.0297983	0.641931	ANXA1/SYTL2/CSTA/COL28A1/PROS1/KLF4/A2M/F11R/VIL1/WFDC8/ITIH2/SPOCK3/PRDX5/WFDC2/PTGS2/CST3/PLAUR/DLG3	18
GO_NEGATIVE_REGULATION_OF_CELL_ADHESION	13/411	216/12277	0.0298928	0.641931	ANXA1/IL20RB/ERBB3/ADAM10/JAM2/DACT2/KLF4/BTN2A2/PTPN11/VTCN1/PLXNA2/CCL28/TBCD	13
GO_REGULATION_OF_PROTEIN_DEPOLYMERIZATION	6/411	71/12277	0.0312724	0.654918	SPTBN5/ADD1/SPTAN1/VIL1/EPS8/SPTBN1	6
GO_ESTABLISHMENT_OF_PROTEIN_LOCALIZATION_TO_PLASMA_MEMBRANE	5/411	53/12277	0.0316163	0.654918	LYPLA1/ANK3/KRT18/MACF1/SPTBN1	5
GO_REGULATION_OF_RHO_PROTEIN_SIGNAL_TRANSDUCTION	9/411	131/12277	0.0318332	0.654918	ARHGEF28/ARHGEF3/RASGRF2/RAC1/ARHGEF10L/PLEKHG6/EPS8/ARHGEF26/ARHGEF5	9
GO_CELL_SUBSTRATE_JUNCTION_ASSEMBLY	7/411	92/12277	0.0344387	0.698749	PTPRJ/TEK/ITGB4/RAC1/KRT5/MACF1/GPM6B	7
GO_MOLTING_CYCLE	7/411	92/12277	0.0344387	0.698749	CELSR1/WNT10B/TGM3/TP63/EGFR/PTGS2/TMEM79	7
GO_BODY_FLUID_SECRETION	6/411	73/12277	0.0351856	0.702059	DDR1/SYTL2/OXTR/XDH/AGR2/P2RY2	6
GO_ACTIN_FILAMENT_BASED_PROCESS	31/411	660/12277	0.0355128	0.702059	RND2/TEK/ANXA1/CELSR1/FRMD3/SPTBN5/SRI/RAC1/ADD1/ELN/SPTAN1/PDE4D/CXADR/PDLIM3/MYH7/EPHA1/EHD2/ARHGEF10L/DMD/TNIK/PLS1/F11R/VIL1/POF1B/MYO6/EPS8/RHOU/GPM6B/SPTBN1/ARHGEF5/TESK1	31
GO_ENDOTHELIAL_CELL_MIGRATION	11/411	177/12277	0.0358104	0.702059	TEK/ANXA1/MMRN2/S100P/S100A2/CARD10/FBXW7/KLF4/GLUL/PTGS2/NR4A1	11
GO_RESPONSE_TO_KETONE	10/411	156/12277	0.0368992	0.702059	OXTR/SLIT3/DDIT4/KLF2/KLF4/CLDN4/ADCY5/ADCY1/AACS/EGFR	10
GO_MULTICELLULAR_ORGANISMAL_HOMEOSTASIS	20/411	388/12277	0.0371558	0.702059	IL20RB/ABCA12/WNT10B/RAC1/OXTR/ADD1/NOVA1/CXADR/ADIPOR2/ZNF423/CLDN4/PTPN11/ADCY5/ADCY1/CARTPT/TP63/EGFR/PTGS2/ATP6V1B1/TMEM79	20
GO_ENSHEATHMENT_OF_NEURONS	8/411	114/12277	0.0374428	0.702059	MPZ/UGT8/PLP1/MALL/ACSBG1/NFASC/MYRF/MAL2	8
GO_REGULATION_OF_WOUND_HEALING	8/411	114/12277	0.0374428	0.702059	ANXA1/F12/CADM4/EPPK1/PROS1/THBD/VIL1/PLAUR	8
GO_ORGANOPHOSPHATE_ESTER_TRANSPORT	7/411	94/12277	0.0380543	0.702059	ABCA12/PLSCR2/CALHM1/ABCB1/ANO9/SLC44A4/PLSCR1	7
GO_ENDOTHELIAL_CELL_DEVELOPMENT	5/411	56/12277	0.0388384	0.702059	ADD1/COL18A1/PDE4D/F11R/ARHGEF26	5
GO_NEGATIVE_REGULATION_OF_EPITHELIAL_CELL_MIGRATION	5/411	56/12277	0.0388384	0.702059	MMRN2/EPPK1/CARD10/MARVELD3/KLF4	5
GO_POSITIVE_REGULATION_OF_TRANSPORT	35/411	769/12277	0.0393404	0.702059	PTPRJ/ANXA1/SYTL2/ABCA12/HTR3A/ALOX15B/SRI/RAB27B/OXTR/TRIM16/ABCB1/SGK2/FBXW7/TSPAN1/SYTL4/ANK3/TRPC3/CTSS/ADIPOR2/MAVS/EHD2/BCAP31/DMD/GLUL/PTPN11/VTCN1/CARTPT/TP63/RHOU/AACS/EGFR/PTGS2/P2RY2/SPTBN1/ARHGEF5	35
GO_NEUROTRANSMITTER_BIOSYNTHETIC_PROCESS	6/411	75/12277	0.0394011	0.702059	RAC1/SLC44A4/KLF2/KLF4/HDC/PTGS2	6
GO_GOLGI_TO_PLASMA_MEMBRANE_TRANSPORT	5/411	57/12277	0.0414513	0.702059	LYPLA1/ANK3/KRT18/MACF1/SPTBN1	5
GO_INTERLEUKIN_2_PRODUCTION	5/411	57/12277	0.0414513	0.702059	ANXA1/IL20RB/PDE4D/VTCN1/SPTBN1	5
GO_POSITIVE_REGULATION_OF_PROTEIN_LOCALIZATION_TO_CELL_PERIPHERY	5/411	57/12277	0.0414513	0.702059	PLS1/VIL1/EGFR/AGR2/SPTBN1	5
GO_REGULATION_OF_RESPONSE_TO_WOUNDING	9/411	138/12277	0.0422381	0.702059	ANXA1/F12/CADM4/EPPK1/PROS1/KLF4/THBD/VIL1/PLAUR	9
GO_RESPONSE_TO_ORGANIC_CYCLIC_COMPOUND	34/411	749/12277	0.0431905	0.713857	TEK/ANXA1/HTR3A/WNT10B/OXTR/KLF5/SLIT3/DDIT4/CHKA/NR1I3/ITPR2/PDE4D/EGLN2/TRPC3/LBH/KLF2/ACSBG1/KLF4/MAVS/PLPP1/CLDN4/CYP7B1/UGT1A1/THBD/ADCY5/ADCY1/TP63/GRAMD1C/AACS/EGFR/GNAO1/PTGS2/NR4A1/P2RY2	34
GO_CELLULAR_RESPONSE_TO_REACTIVE_OXYGEN_SPECIES	9/411	139/12277	0.0438912	0.717914	ANXA1/KLF2/AGAP3/KLF4/TXN/MPO/GPR37/EGFR/PRDX5	9
GO_NEGATIVE_REGULATION_OF_VASCULATURE_DEVELOPMENT	7/411	97/12277	0.0439304	0.717914	TEK/MMRN2/COL4A2/CARD10/KLF2/KLF4/XDH	7
GO_NUCLEOSIDE_PHOSPHATE_CATABOLIC_PROCESS	5/411	58/12277	0.044168	0.717914	SMUG1/PDE4D/DERA/PDE9A/XDH	5
GO_CELL_CELL_ADHESION	30/411	651/12277	0.0470789	0.752751	MPZ/ANXA1/IL20RB/NCAM2/CELSR1/FAT2/UMOD/CSTA/CDH26/RAC1/LAMB1/PLEKHA7/JAM2/ANK3/CXADR/ASTN1/KRT18/CDH15/KLF4/HMCN1/CLDN4/BTN2A2/PTPN11/VTCN1/NFASC/CCL28/GLDN/EGFR/ZAN/DLG3	30
GO_AMINOGLYCAN_METABOLIC_PROCESS	8/411	120/12277	0.0482603	0.759701	ST3GAL2/B4GALT7/B4GALT1/ACAN/B3GNT3/ITIH2/SPOCK3/SLC35D2	8
GO_REGULATION_OF_CELLULAR_COMPONENT_MOVEMENT	36/411	812/12277	0.050855	0.763344	RND2/PTPRJ/TEK/ANXA1/ERBB3/CADM4/RAB25/MMRN2/SOX14/PODN/ALOX15B/SRI/RAC1/EPPK1/ADAM10/LAMB1/COL18A1/CARD10/MARVELD3/GRB7/PDE4D/FBXW7/ACKR3/KLF4/EPHA1/GLUL/MIEN1/PLXNA2/VIL1/CCL28/DAPK2/CYGB/MACF1/SPOCK3/EGFR/PTGS2	36
GO_ORGANIC_ANION_TRANSPORT	19/411	379/12277	0.0522053	0.775649	ANXA1/SLCO2A1/ABCA12/PLSCR2/SLC25A21/CALHM1/ABCB1/ANO9/SLC16A9/SLC44A4/SLC27A2/PLSCR1/SLC16A2/NFKBIE/LRRC8C/SLC25A30/SLC38A4/CTNS/SLC35D2	19
GO_RESPONSE_TO_ORGANOPHOSPHORUS	8/411	122/12277	0.0522748	0.775649	TEK/WNT10B/TRIM16/ITPR2/TRPC3/THBD/PTGS2/P2RY2	8
GO_REGULATION_OF_PROTEIN_LOCALIZATION_TO_CELL_PERIPHERY	7/411	101/12277	0.0526315	0.775649	ADAM10/LYPLA1/PLS1/VIL1/EGFR/AGR2/SPTBN1	7
GO_MONOAMINE_TRANSPORT	5/411	61/12277	0.0529451	0.775649	CHRNA4/OXTR/SLC18A2/CARTPT/GPM6B	5
GO_RESPONSE_TO_ALCOHOL	11/411	189/12277	0.0530899	0.775649	HTR3A/SLIT3/ITPR2/KLF2/KLF4/UGT1A1/ADCY5/EPS8/ADCY1/GRAMD1C/AACS	11
GO_REGULATION_OF_SMALL_GTPASE_MEDIATED_SIGNAL_TRANSDUCTION	16/411	307/12277	0.0535829	0.775649	ARHGEF28/ARHGEF3/CADM4/RAP1GAP/RASGRF2/RAC1/ARAP2/ARHGEF10L/A2M/PLEKHG6/DEPDC7/EPS8/RHOU/ARHGEF26/ARHGAP8/ARHGEF5	16
GO_MOLTING_CYCLE_PROCESS	6/411	81/12277	0.0539111	0.775649	CELSR1/WNT10B/TGM3/TP63/EGFR/TMEM79	6
GO_GLYCOSYLATION	12/411	213/12277	0.0546856	0.775649	ST3GAL2/B4GALT7/ST6GALNAC2/MUC17/FUT3/B4GALT1/MUC16/A4GNT/B3GNT3/POMT2/MUC15/ST8SIA6	12
GO_REGULATION_OF_TRANSPORT	60/411	1464/12277	0.0551092	0.775649	PTPRJ/ANXA1/SYTL2/ABCA12/ERBB3/CHRNA4/HTR3A/RAB25/ALOX15B/SRI/RAC1/RAB27B/OXTR/TRIM16/AHNAK/CALHM1/LYPLA1/ABCB1/ITPR2/ANO9/KCNJ15/SGK2/PDE4D/FBXW7/TSPAN1/SYTL4/ANK3/FXYD3/TRPC3/CTSS/ADIPOR2/KCNAB1/NALCN/MAVS/EHD2/BCAP31/DMD/BTN2A2/GLUL/TXN/PTPN11/VTCN1/ADCY5/MYO6/NKAIN2/ADCY1/CARTPT/TP63/RHOU/KCNJ16/GPM6B/AACS/EGFR/GNAO1/PTGS2/KCNS2/P2RY2/SPTBN1/ARHGEF5/DLG3	60
GO_ION_TRANSPORT	54/411	1302/12277	0.0562706	0.775649	ANXA1/SLCO2A1/ABCA12/CHRNA4/HTR3A/PLSCR2/SRI/SLC25A21/REP15/AHNAK/CALHM1/GJA4/ABCC9/ABCB1/ITPR2/ANO9/KCNJ15/SLC16A9/SGK2/PDE4D/ANK3/FXYD3/TRPC3/CTSS/SLC44A4/SLC27A2/PLSCR1/ATP6V0A4/KCNAB1/SLC18A2/SLC16A2/NALCN/NFKBIE/CLDN4/DMD/LRRC8C/SLC25A30/SLC22A23/SLC38A4/SLC28A3/SLC5A9/NKAIN2/KCNJ16/CALHM3/GPM6B/OTOP2/RHCG/GNAO1/CTNS/PTGS2/KCNS2/ATP6V1B1/SLC35D2/DLG3	54
GO_REGULATION_OF_CELL_JUNCTION_ASSEMBLY	6/411	82/12277	0.0566057	0.775649	PTPRJ/TEK/RAC1/OCLN/MACF1/GPM6B	6
GO_REGULATION_OF_CATION_CHANNEL_ACTIVITY	9/411	146/12277	0.0566816	0.775649	SRI/AHNAK/PDE4D/ANK3/CTSS/KCNAB1/DMD/KCNS2/DLG3	9
GO_MULTI_MULTICELLULAR_ORGANISM_PROCESS	10/411	169/12277	0.057833	0.775649	DDR1/OXTR/PLA2G4C/ENDOU/ADIPOR2/B4GALT1/CLDN4/THBD/PTGS2/PCSK5	10
GO_NEURON_PROJECTION_GUIDANCE	13/411	239/12277	0.0587349	0.775649	RAP1GAP/SPTBN5/RAC1/SLIT3/SPTAN1/BOC/GRB7/EPHA1/LGI1/PTPN11/PLXNA2/NFASC/SPTBN1	13
GO_SENSORY_PERCEPTION	19/411	385/12277	0.0592052	0.775649	NCAM2/KRT12/ABLIM1/CHRNA4/SOX14/WNT10B/TECTA/COL18A1/CALHM1/LAMC3/MGLL/OTOGL/ATP6V0A4/HMCN1/GJB4/TMEM150C/MYO6/PTGS2/ATP6V1B1	19
GO_EXTRACELLULAR_MATRIX_DISASSEMBLY	5/411	63/12277	0.0593206	0.775649	DDR1/ADAM10/CTSS/A2M/CST3	5
GO_BLOOD_VESSEL_ENDOTHELIAL_CELL_MIGRATION	7/411	104/12277	0.0598203	0.776451	ANXA1/MMRN2/CARD10/FBXW7/KLF4/PTGS2/NR4A1	7
GO_ADHERENS_JUNCTION_ASSEMBLY	6/411	84/12277	0.0622343	0.776478	PTPRJ/TEK/RAC1/MACF1/GPM6B/TBCD	6
GO_GRANULOCYTE_MIGRATION	6/411	84/12277	0.0622343	0.776478	ANXA1/UMOD/RAC1/PDE4D/CXADR/DAPK2	6
GO_REGULATION_OF_PROTEIN_LOCALIZATION_TO_PLASMA_MEMBRANE	6/411	84/12277	0.0622343	0.776478	LYPLA1/PLS1/VIL1/EGFR/AGR2/SPTBN1	6
GO_DIGESTIVE_SYSTEM_PROCESS	5/411	64/12277	0.0626654	0.776478	OXTR/PLS1/F11R/VIL1/FABP2	5
GO_SULFUR_COMPOUND_BIOSYNTHETIC_PROCESS	9/411	149/12277	0.0628314	0.776478	ACSBG2/ST3GAL2/B4GALT1/ACSS2/ACSBG1/ACAN/B3GNT3/MAT1A/SLC35D2	9
GO_POSITIVE_REGULATION_OF_SECRETION	16/411	314/12277	0.0630046	0.776478	SYTL2/ALOX15B/SRI/RAB27B/OXTR/TRIM16/SYTL4/MAVS/GLUL/PTPN11/VTCN1/CARTPT/AACS/EGFR/P2RY2/SPTBN1	16
GO_RESPONSE_TO_STEROID_HORMONE	16/411	314/12277	0.0630046	0.776478	ANXA1/OXTR/SLIT3/DDIT4/NR1I3/EGLN2/LBH/ACSBG1/PLPP1/CLDN4/CYP7B1/UGT1A1/TP63/EGFR/PTGS2/NR4A1	16
GO_POSITIVE_REGULATION_OF_PROTEIN_LOCALIZATION_TO_MEMBRANE	7/411	106/12277	0.0649323	0.776478	ANK3/PLS1/VIL1/TP63/EGFR/AGR2/SPTBN1	7
GO_ACTIN_FILAMENT_ORGANIZATION	17/411	340/12277	0.0650572	0.776478	RND2/SPTBN5/RAC1/ADD1/ELN/SPTAN1/PDLIM3/EPHA1/ARHGEF10L/PLS1/VIL1/POF1B/EPS8/RHOU/SPTBN1/ARHGEF5/TESK1	17
GO_REGULATION_OF_ACTIN_FILAMENT_BUNDLE_ASSEMBLY	6/411	85/12277	0.0651683	0.776478	RAC1/EPHA1/ARHGEF10L/VIL1/ARHGEF5/TESK1	6
GO_PROTEIN_KINASE_B_SIGNALING	11/411	196/12277	0.0653952	0.776478	PTPRJ/TEK/ERBB3/RAC1/RASD2/KLF4/BTN2A2/TXN/PTPN11/XDH/EGFR	11
GO_MULTICELLULAR_ORGANISM_GROWTH	8/411	128/12277	0.06558	0.776478	GRHL2/ADD1/PDE4D/KLF2/PLS1/PTPN11/VIL1/ARID5B	8
GO_SOMATIC_STEM_CELL_POPULATION_MAINTENANCE	5/411	65/12277	0.0661146	0.776478	ELF5/LBH/KLF4/EPHA1/TP63	5
GO_DRUG_TRANSPORT	9/411	151/12277	0.0671584	0.776478	CHRNA4/CALHM1/ABCG2/SLC44A4/SLC18A2/NFKBIE/SLC25A30/PTPN11/CYGB	9
GO_ENDOTHELIUM_DEVELOPMENT	7/411	107/12277	0.0675845	0.776478	ADD1/COL18A1/GJA4/PDE4D/F11R/XDH/ARHGEF26	7
GO_NEUROTRANSMITTER_METABOLIC_PROCESS	7/411	107/12277	0.0675845	0.776478	RAC1/CHKA/SLC44A4/KLF2/KLF4/HDC/PTGS2	7
GO_INSULIN_SECRETION	10/411	174/12277	0.067613	0.776478	ANXA1/SRI/ITPR2/SYTL4/GLUL/PTPN11/ADCY5/CARTPT/AACS/FAM3B	10
GO_REACTIVE_OXYGEN_SPECIES_BIOSYNTHETIC_PROCESS	6/411	86/12277	0.0681821	0.776478	RAC1/SLC18A2/KLF2/KLF4/CTNS/PTGS2	6
GO_CELL_CHEMOTAXIS	11/411	198/12277	0.0692249	0.778228	ANXA1/RAC1/ADAM10/PDE4D/CXADR/ACKR3/CYP7B1/CCL28/DAPK2/NR4A1/ARHGEF5	11
GO_REGULATION_OF_ACTIN_FILAMENT_ORGANIZATION	12/411	222/12277	0.070069	0.778228	SPTBN5/RAC1/ADD1/ELN/SPTAN1/EPHA1/ARHGEF10L/VIL1/EPS8/SPTBN1/ARHGEF5/TESK1	12
GO_CIRCULATORY_SYSTEM_PROCESS	21/411	444/12277	0.0702278	0.778228	PTPRJ/TEK/SRI/OXTR/ELN/ABCC9/ITPR2/PDE4D/PTGS1/ACSM3/FXYD3/CXADR/MYH7/DMD/F11R/CARTPT/EGFR/GNAO1/PTGS2/P2RY2/PCSK5	21
GO_BEHAVIOR	23/411	495/12277	0.0702545	0.778228	CELSR1/CHRNA4/OXTR/NOVA1/RASD2/KCNAB1/ASTN1/SLC18A2/PTPRZ1/GJB4/STRBP/CNTFR/ADCY5/PMCH/EPS8/ADCY1/CARTPT/GPR37/EGFR/GNAO1/CTNS/PTGS2/ATP6V1B1	23
GO_POSITIVE_REGULATION_OF_PROTEIN_KINASE_B_SIGNALING	8/411	130/12277	0.0704412	0.778228	PTPRJ/TEK/ERBB3/RAC1/RASD2/TXN/PTPN11/EGFR	8
GO_REGULATION_OF_PROTEOLYSIS	25/411	549/12277	0.0732957	0.778228	F12/CSTA/WNT10B/TRIM39/SOX7/TM4SF20/COL28A1/FBXW7/PROS1/KLF4/A2M/BCAP31/CIDEB/IST1/VIL1/WFDC8/XDH/ITIH2/TP63/SPOCK3/PRDX5/WFDC2/PTGS2/CST3/PLAUR	25
GO_CELLULAR_RESPONSE_TO_MECHANICAL_STIMULUS	5/411	67/12277	0.0733244	0.778228	RAC1/PTPN11/TMEM150C/EGFR/PTGS2	5
GO_NEGATIVE_REGULATION_OF_CYSTEINE_TYPE_ENDOPEPTIDASE_ACTIVITY	5/411	67/12277	0.0733244	0.778228	KLF4/VIL1/PRDX5/PTGS2/PLAUR	5
GO_NEUTROPHIL_MIGRATION	5/411	67/12277	0.0733244	0.778228	UMOD/RAC1/PDE4D/CXADR/DAPK2	5
GO_CONTRACTILE_ACTIN_FILAMENT_BUNDLE_ASSEMBLY	6/411	88/12277	0.0744488	0.778228	RAC1/ELN/EPHA1/ARHGEF10L/ARHGEF5/TESK1	6
GO_NEGATIVE_REGULATION_OF_LEUKOCYTE_CELL_CELL_ADHESION	6/411	88/12277	0.0744488	0.778228	ANXA1/IL20RB/KLF4/BTN2A2/VTCN1/CCL28	6
GO_NEGATIVE_REGULATION_OF_PROTEIN_COMPLEX_ASSEMBLY	7/411	110/12277	0.0759271	0.778228	SPTBN5/ADD1/SPTAN1/VIL1/EPS8/TBCD/SPTBN1	7
GO_REGULATION_OF_CYSTEINE_TYPE_ENDOPEPTIDASE_ACTIVITY	10/411	178/12277	0.076154	0.778228	SOX7/KLF4/BCAP31/CIDEB/VIL1/XDH/TP63/PRDX5/PTGS2/PLAUR	10
GO_ASTROCYTE_DIFFERENTIATION	5/411	68/12277	0.0770839	0.778228	LAMC3/PLP1/PTPN11/EGFR/GCM1	5
GO_PEPTIDE_HORMONE_SECRETION	11/411	202/12277	0.0773098	0.778228	ANXA1/SRI/ITPR2/SYTL4/GLUL/PTPN11/ADCY5/CARTPT/AACS/EGFR/FAM3B	11
GO_POSITIVE_REGULATION_OF_TRANSPORTER_ACTIVITY	6/411	89/12277	0.0777013	0.778228	HTR3A/ABCB1/SGK2/ANK3/CTSS/DMD	6
GO_NEGATIVE_REGULATION_OF_CELL_MOTILITY	12/411	226/12277	0.0777259	0.778228	PTPRJ/MMRN2/PODN/ALOX15B/EPPK1/CARD10/MARVELD3/KLF4/EPHA1/CCL28/CYGB/SPOCK3	12
GO_NEGATIVE_REGULATION_OF_SUPRAMOLECULAR_FIBER_ORGANIZATION	7/411	111/12277	0.0788364	0.78357	SPTBN5/ADD1/SPTAN1/VIL1/EPS8/TBCD/SPTBN1	7
GO_CELL_MATRIX_ADHESION	11/411	203/12277	0.0794202	0.786715	PTPRJ/TEK/DDR1/ITGB4/RAC1/TECTA/EPHA1/CCL28/MACF1/GPM6B/ITGBL1	11
GO_POSITIVE_REGULATION_OF_ESTABLISHMENT_OF_PROTEIN_LOCALIZATION	17/411	350/12277	0.0800609	0.78961	ALOX15B/SRI/TRIM16/FBXW7/SYTL4/ANK3/MAVS/BCAP31/GLUL/VTCN1/TP63/RHOU/AACS/EGFR/PTGS2/SPTBN1/ARHGEF5	17
GO_ACTIN_CYTOSKELETON_REORGANIZATION	6/411	90/12277	0.0810329	0.78961	TEK/ANXA1/CXADR/TNIK/F11R/EPS8	6
GO_REGULATION_OF_CYTOSKELETON_ORGANIZATION	21/411	452/12277	0.0810544	0.78961	RND2/TEK/CELSR1/SPTBN5/RAC1/ADD1/ELN/SPTAN1/UBXN2B/EPHA1/ARHGEF10L/F11R/VIL1/EPS8/RHOU/GPM6B/TBCD/RASSF7/SPTBN1/ARHGEF5/TESK1	21
GO_TRANSMEMBRANE_TRANSPORT	51/411	1256/12277	0.0834591	0.802122	SLCO2A1/ABCA12/CHRNA4/HTR3A/SRI/SLC25A21/ADD1/AHNAK/CALHM1/SVOPL/ABCC9/ABCB1/ITPR2/ANO9/KCNJ15/SLC16A9/SGK2/SLC43A3/PDE4D/ABCG2/ANK3/FXYD3/TRPC3/CTSS/SLC44A4/ADIPOR2/ATP6V0A4/KCNAB1/GJB7/SLC18A2/SLC16A2/NALCN/CLDN4/DMD/LRRC8C/SLC44A3/SLC25A30/PTPN11/SLC22A23/SLC38A4/SLC28A3/TMEM150C/SLC5A9/KCNJ16/OTOP2/RHCG/CTNS/KCNS2/ATP6V1B1/SLC35D2/DLG3	51
GO_REGULATION_OF_PROTEIN_LOCALIZATION_TO_MEMBRANE	9/411	158/12277	0.0837491	0.802122	ADAM10/LYPLA1/ANK3/PLS1/VIL1/TP63/EGFR/AGR2/SPTBN1	9
GO_CYTOSKELETON_ORGANIZATION	46/411	1120/12277	0.0842987	0.80261	RND2/TEK/ANXA1/CELSR1/FRMD3/ABLIM1/MAP7/SPTBN5/RAC1/EPPK1/ADD1/ELN/EVPL/SPTAN1/ANK3/UBXN2B/CXADR/PDLIM3/MAP7D2/UGT8/KRT18/EPHA1/KRT5/EHD2/ARHGEF10L/KRT15/DMD/PAK6/DNAH5/TNIK/PLS1/F11R/SVIL/VIL1/POF1B/EPS8/RHOU/MACF1/GPM6B/TBCD/MARK3/RASSF7/SPTBN1/CLMN/ARHGEF5/TESK1	46
GO_REGULATION_OF_ENDOTHELIAL_CELL_MIGRATION	8/411	136/12277	0.0863138	0.804711	TEK/ANXA1/MMRN2/CARD10/FBXW7/KLF4/GLUL/PTGS2	8
GO_REGULATION_OF_EPITHELIAL_CELL_DIFFERENTIATION	7/411	114/12277	0.0879486	0.804711	GRHL2/WNT10B/ALOX15B/ADD1/TRIM16/XDH/TP63	7
GO_NEGATIVE_REGULATION_OF_CELL_POPULATION_PROLIFERATION	25/411	561/12277	0.0885909	0.804711	PTPRJ/DDR1/IL20RB/UMOD/PODN/WNT10B/ALOX15B/EPPK1/SOX7/COL18A1/SLIT3/B4GALT7/MARVELD3/FBXW7/CXADR/B4GALT1/KLF4/A4GNT/PLPP1/BTN2A2/VTCN1/XDH/PTGS2/CLMN/DLG3	25
GO_AMINE_TRANSPORT	5/411	71/12277	0.0889718	0.804711	CHRNA4/OXTR/SLC18A2/CARTPT/RHCG	5
GO_PHOSPHOLIPID_TRANSPORT	5/411	71/12277	0.0889718	0.804711	ABCA12/PLSCR2/ABCB1/ANO9/PLSCR1	5
GO_RESPONSE_TO_PURINE_CONTAINING_COMPOUND	8/411	137/12277	0.0891471	0.804711	TEK/WNT10B/ITPR2/TRPC3/THBD/AACS/PTGS2/P2RY2	8
GO_HORMONE_TRANSPORT	13/411	256/12277	0.0893514	0.804711	ANXA1/SRI/ITPR2/SYTL4/SLC44A4/SLC16A2/GLUL/PTPN11/ADCY5/CARTPT/AACS/EGFR/FAM3B	13
GO_MYELOID_LEUKOCYTE_ACTIVATION	23/411	510/12277	0.0902006	0.804711	PTPRJ/CRISPLD2/DEGS1/RAC1/ADAM10/S100P/CD59/S100A13/ILF2/SPTAN1/CTSS/METTL7A/SLC27A2/PLSCR1/B4GALT1/DERA/IST1/MPO/NFASC/CAMP/GNS/CST3/PLAUR	23
GO_XENOBIOTIC_METABOLIC_PROCESS	5/411	72/12277	0.0931345	0.825306	SULT1B1/PTGS1/ACY3/AHRR/UGT1A1	5
GO_RESPONSE_TO_XENOBIOTIC_STIMULUS	11/411	211/12277	0.0975951	0.845213	SULT1B1/HTR3A/OXTR/DDIT4/PTGS1/ACY3/SLC18A2/AHRR/UGT1A1/EGFR/GNAO1	11
GO_NEGATIVE_REGULATION_OF_ION_TRANSPORT	7/411	117/12277	0.0976325	0.845213	SRI/ANO9/ANK3/KCNAB1/GPM6B/GNAO1/PTGS2	7
GO_DRUG_METABOLIC_PROCESS	13/411	260/12277	0.0977782	0.845213	ADH4/SULT1B1/RAC1/ETHE1/ACSS2/MYH7/MPO/UGT1A1/GPR37/EGFR/PRDX5/CTNS/ATP6V1B1	13
GO_LEUKOCYTE_CHEMOTAXIS	8/411	140/12277	0.0979669	0.845213	ANXA1/RAC1/ADAM10/PDE4D/CXADR/CYP7B1/DAPK2/ARHGEF5	8
GO_REGULATION_OF_BLOOD_PRESSURE	8/411	140/12277	0.0979669	0.845213	OXTR/PDE4D/PTGS1/ACSM3/F11R/CARTPT/PTGS2/PCSK5	8
GO_MULTICELLULAR_ORGANISMAL_SIGNALING	9/411	164/12277	0.0997666	0.853237	SRI/ABCC9/ITPR2/PDE4D/ANK3/FXYD3/CXADR/NFASC/CARTPT	9

[truncated: 40 more sheets: C3_1, C3_2, C3_3, C3_4, C3_5, C3_6, C3_7, C3_8, C4_1, C4_2, C4_3, C4_4, C4_5, C4_6, C4_7, C4_8, C5_3, C5_4, C5_5, C5_6 …]
