# Supplementary material for: Timing Does Matter: Nerve-Mediated HDAC1 Paces the Temporal Expression of Morphogenic Genes During Axolotl Limb Regeneration
Source: Front Cell Dev Biol. 2021 May 10;9:641987. doi: 10.3389/fcell.2021.641987 (PMC8143519; doi:10.3389/fcell.2021.641987)
Supplement: Additional File D — Signature genes for each connective tissue cell type. [file Data_Sheet_5.xlsx]

## Sheet: 工作表1
Additional file D. Signature genes for each connective tissue cell type (Leigh et al., 2018).
cell type	fCT II	fCT V	fCT III	fCT I	fCT IV	Tendon	Periskeletal	Cycling cells
gene set	APOC1	NGP	SFRP2	COL4A2	PTGDS	THBS4	CTGF	STMN1
	APOE	COL1A1	ACTG2	COL4A1	PTX3	TNMD	COL2A1	HMGN2
	KLF5	COL1A2	IGFBP3	CRIP1	UCP2	ASPN	COL11A1	CENPF
	EPPK1	MGP	ADM	ITIH5	ADH4	COL11A1	KRT18	CDCA8
	OLFML2A	OLFML2A	FMO3	MFAP5	CLEC3B	TGFBI	SPACA4L	CKS2
	4732456N10RIK	SYNDIG1	HTRA4	LAMC1	TAT	COL2A1	DKK3	SMC4
	TGFBI	TWIST2	FBLN5	SPRY2	PRDX6	COL11A2P	THBS4	HMGB2
	F5	OLFML3		LAMB1	ZGC:172053	THBS1	KRT8	ARL6IP1
	2210407C18RIK	SERPINH1B		MXRA5	ALDH1A3	CILP2	CDKN1C	CCNB1.2
	CLDN1	F13A1		FBN1	MGP	VWDE	FBN2	RRM2.1
	ITIH5	SERPINF1		SI:DKEY-178E17.3	CRTAC1	THBS2	SFRP2	HMGN1
	CD9	SPARC		SI:CH1073-126C3.2	PCBD1	OLFM3	ASPN	KPNA2
	LMCD1	MXRA8		HAPLN3	ALDOB	NES	FBLN1	HMGB3
	ANXA2	LAYN		TNXB	PPAP2B	DCN	APCDD1L	HN1B
	JAG1	COL24A1		FAM198B	OTOR	TIMP1	RSPO2	RRM1
	KRT18	KRT18		VWDE	TWIST2	IL10RA	TIMP1	UBE2C
	PINLYP	IL10RA		OGN	CBR3	MXRA5	SULF2	H2AFZ
	COX8B	HDAC7		RAMP3	HGD	FBLN1	PINLYP	LRTOMT
	KRT8	HTRA1		S100A10	HAS2	MEOX1	CR2	KIFC1
	ALCAM	KAZALD1		F10	EFCC1	BMP5	SEMA3D	LBR
	SDPR	FKBP7		NID2	MYL12.1	SDC2	SDC2	DLGAP5
	DHRS3	MIA		CXCL12	RSPO1	CNN3	VASN	TOP2A
	PDGFRL	LUM		ACBD7	MGC75752	BASP1	MAFB	CDKN2C
	TFPI	HPD		COL5A1	CLU	MSN	NREP	CCNB3
	SSTR5	CPA6		THBS3	HPD	PLEKHO1	COL11A2P	TUBA3C
