# Supplementary material for: Timing Does Matter: Nerve-Mediated HDAC1 Paces the Temporal Expression of Morphogenic Genes During Axolotl Limb Regeneration
Source: Front Cell Dev Biol. 2021 May 10;9:641987. doi: 10.3389/fcell.2021.641987 (PMC8143519; doi:10.3389/fcell.2021.641987)
Supplement: Additional File E — Signature genes for each epidermal cell types. [file Data_Sheet_6.xlsx]

## Sheet: 工作表1
Additional file E. Signature genes for each epidermal cell type.
cell type	Basal epidermis	Proliferating epidermis	Small secretory cells	Epidermal Langerhans	Intermediate epidermis
gene set	ARC1A	PLK1	MUC4	CXL11	K2C5
	COHA1	CDCA3	OTOG	CC21C	K1C1
	AUGN	TOP2A	AT1B2	DMBT1	AVR4
	SOSD1	H33	NOS2	K2C8	S100P
	PGS2	IMA2	LY6E	GILT	PINLY
	FKBP9	UBE2C	FCGBP	CYR61	PA24C
	CO7A1	H1	FCGBP	CXL10	TB15A
	PO11	SMC4	DEN2A	UCP2	PKP1
	PLEC	R51A1	FCGBP	LY6E	LEG3
	ITA3	PCNA	K118B	HB2D	TGM3
	LARG2	SLBP	MUC4	HG2A	CLD1
	POSTN	AUKBB	UPK3A	B2MG	SDC1
	TGFB2	CDK1B	SIAS	VATF	CLD4
	CO1A1	CTK2	FA59A	SOCS1	GSTP2
	GAS8	H2B12	K2C4	PSB9	ANXA1
	CAV1	DCK	AHNK	CD86	CIRBA
	FKB10	ANLN	FCGBP	TMM52	TDX
	TBFG	H2AJ	PRSS8	PSPC	S10AD
	TBFG	H2A	THIO	RTBS	GLNA
	HTRA1	TBB4B	FEL	DMBT1	PERP
	ECM2	DLGP5	S100P	CD82	SCEL
	SRPX	HMGN2	AGR2	AL1A1	SORCN
	STXB	RIR2	K2C8	NFKB2	MGST3
	MTMRC	H2B12	TM45B	ARHG8	ADH1A
	ITA6	HMGB2	GNMT	AGR2A	THIO
	CO5A1	H2A2A	CAN9	FCGBP	OTOAN
	SPRC	TBA1C	KBRS1	UPAR	ANX12
	ITB1	CKS2	AGR2A	SCG2	DESP
	LOXL1	STMN1	FRK	CQ10B	RIHA
	MP2K1	CENPF	MSLN	PEX1	RHBGA
	ADH1	TPX2A	TREX2	MVP	FLNC
	COSA1	NSD2	MEFV	LIN1	MGST3
	SULF2	TBA	UPK1A	KBL	SPB5
	PEDF	HN1	PO21	PDIA1	NDRG2
	SDPR	NASP	GFPT1	T176B	FABP5
	SERPH	KI67	PSCA	BI1	GSTM1
	K1C24	RIR1	CALR	TRPM4	AHNK
	FSTL1	PTMA	S10A4	GP2	LEG4
	CO5A2	SRSF2	RB27A	MUC4	EMP2
	LG3BP	CND2	GP2	I20RB	EF1B
	FCN2	H2AZ	LIN1	WIPF1	PRDX5
	PAHX	PAF	TDH	OTOG	PPIA
	ACTC	TBA1B	CTL4	GNAQ	CLD7
	MMP18	BORE1	MPEG1	GMDS	PEBP1
	BHMT1	HMGB3	MUC4	CD59	EPIPL
	THIO	UHRF1	ERB1	INGR1	COTL1
	TPM4	LAML2	UROM	PDLI1	HNRPK
	JAG2	RAN	GBP1	SELS	ANXA1
	DCOR1	CBX3	CD59	PQLC3	APMAP
	LEG4	MINT	MUC5A	ABI1	A2MG
	CLD4	AR6P1	UROM	K1C12	WDR7
	FBLN4	RAD21	STAP2	GDE1	TRX1
	IBP2	CDC20	RB6I2	HSP7C	POTEJ
	PPIA	LMNB1	ANXA2	CNPY1	FXYD3
	PLK2	DEK	DMBT1	NXPE3	EVPL
	PTGES	H2AW	MSLNL	ERI3	PROP
	MFAP2	SELH	T176B	PRDX5	HRPX
	RS27	BUB3	CQ10B	VILI	ICAL
	1433T	TBA8	GMDS	PSME1	LX15B
	RS16	TNPO2	ASSY	BIR	FHL2
	AGAP2	RFA2	SP7	MXI1	GSTP1
	TYB4	SRSF7	PDIA3	UPK1A	ENOPH
	FHL2	DNLI1	IRF1	MYO1B	PTPRF
	ENOPH	WEE1	CPNS1	CD63	A33
	ADH1	S20AB	FGFP1	CATS	FA83G
	KPYK	DPOLA	CD166	ITPR3	EPIPL
	CIRBA	ARL2	FAM3C	RAB7A	IF5A1
	GPX8B	TNPO3	MALL	DDX5	NCRP1
	PROF1	ELOF1	ATF3	C1QL2	IPYR
	RL24	CAF1A	NATT4	LIN1	ALDOB
	RL21	SRSF1	UROM	AP1S3	KLF5
	NAB2	RBMX	CASP6	ARL1	CC032
	VWC2L	LARP7	RTJK	RALBB	PERL
	FBLN3	EIF1A	PDIA1	TNIP1	PYGB
	RADI	RCL	MYO1B	CMBL	SPTN2
	RL15	SRSF9	IRF3	ETHE1	PLST
	AHNK2	CH60	RAB3D	FAM3B	S10AA
	RL30	SUGP2	SDF2L	ODP2	CADHB
	EF1A3	RFA3	DSEL	TSTD3	PAHX
	FLNC	MCM4	CUX1	TREX2	|SPB10
	K2C8	NTF2	RBM47	COX5B	RHOF
	RS23	H33	DMBT1	FLNC	CTND1
	RS27A	ROAA	GOLM1	ASSY	POF1B
	RL21	DKC1	CSUP	PDXD1	DSC2
	ALDOA	FUBP2	HEXB	6PGD	AL9A1
	ANXA1	HABP4	DNJC3	NAA30	NRARP
	RS18	MINT	RRT15	SSRD	EPAS1
	RL13	PA1B2	BATF2	T176B	ANXA1
	RLA1	ROA1	F26	PARPT	SAHHB
	RL31	TRM2A	UBP8	ATF3	TALDO
	AT1A1	BRD3	PDXD1	SGK1	GPX8B
	RL29	HNRPQ	IFI6	CALR	1433E
	RL34	SSRP1	VILI	LIN1	143BA
	RSSA	R12BB	PDIA6	THIO	RHOU
	FABP5	DSRAD	MANF	HMDH	CAN1
	RL13A	DYL1	PARM1	TCPA	FA84A
	PGK	DUT	AGR3	RB11A	HMGB3
	RS20	PEB1	ELF3	IRF1	GPA33
	TB15A	NS1BP	ARLY	RS27	LPP2
	RL27A	GRP75	POL	T176B	CAH5B
	RL12	THP1B	DJC10	TCPB	CALM
	RS11	UBC9	2B14	CASP1	COR1B
	RS14	SMD2	T176B	CHKA	CPNS1
	RL26	CASP2	WAP1	PP1B	AP2S1
	TSP4	CTND1	M1IP1	SORCN	ZN750
	NCEH1	APEX1	GSH1	UBA1	ANX11
	RL18B	DNMT1	ITLN1	RBM47	C1QL2
	A4	BAZ1B	FUCT1	UB2L3	HA1B
	PDLI1	AVR4	TLR1	S10A4	MYOF
	PROP	EIF1	PTPRJ	STAP2	LIMA1
	RS12	NOP58	RTBS	CP080	CTNA1
	ACTG	LAP2A	EHF	CLD7	PLP2
	CCNG1	ILF3	SIAE	FEL	AP2C
	RL36	FUS	GNAQ	RLP24	MTSSL
	SPB5	SRS10	PDIA4	PTPRF	TIAM1
	RLA2	SDC1	GRP78	TDX	PADI3
	GPC1	HNRPK	WIPF1	LIMA1	CP2C8
	RS6	CAH5B	STOM	T176B	CAN1
	CRTAP	HNRPM	FAM3B	TPPP3	K1C24
	P4HA2	PA2G4	B2L15	LEG3
	RS8		BCAS1	AGR2
	SPB10		UCP2	LAPM5
	RS9		GALT1	CLD3
	CSTN1		DGKH	RPN2
	GSTM1		CLC2D	SYTL2
	RL7A		ARF4	PPIB
	EF1B		ELOV6	ALDOB
	2021-09-10		GRHL1	CATC
	TRX1		HMDH	CAPR1
	RL18A		MBOA2	SPIT1
	BC11A		SPTSA	ENOB
	NECP2		FAM3C	OPTN
	TTC32		TRI17	RN128
	FGFR2		GNA1	OSTCB
	GBLP		TRHY	GRP78
	TM55B		B3GN5	CWC27
	ITM2B		NDK7	COX5A
	ECLC		RTJK	EVPL
	RS5		FR1L4	MANF
	PINLY		STYK1	BAX
	FMNL		GRHL3	ARF4
	RL8		CD63	ENPL
	RIOK3		6PGD	LIN1
	RL5B		ERD22	CD166
	ANX12		MEF2D	STOM
	SRPK3		BI1	POLR
	SSRD		ENPL	IPYR
	RL19		ZNFX1	IFI6
	RS17		F115	MKNK2
	RPC1		HYOU1	ANXA3
	BTF3		ACLY	ANXA2
	SMRCD		UGDH	ABCF2
	IQCG		SPAG1	FKB11
	AT5G2		ANG4	PDIA4
	RL23A		INSI1	PRPS2
	RS13		GALT7	PDIA3
	CAMP		MXI1	CH2BA
	NACA		COPA	RL22L
	LAMB4		WASF1	PNO1
	RL9		RAB2A	DPM1
	RS3A		MLECA	CH1B2
	S10AD		HG2A	VCAM1
	NDKA		CERS2	PDIA6
	UROK		RAB14	MGST3
	RS20		DJB11	RAB3D
	RS15		T176B	BRI3
	RS3		SH3L2	MSLN
	NPM		KPCD	TSN15
	CCNI		TNR3	ITLN1
	SSRG		CYB	MUC24
	NCRP1		GLTPA	TEP1
	SEPP1		SYTL5	DLRB1
	RL10A		IN35	SYRC
	RL7A		AT2B1
	PYC		CASP1
	RL37		POL2
	WDR7		PLS1
	RS21		PAPS1
	CTNB1		CHS1
	SDC1		ITPR3
	BCCIP		MINP1
	RLP24		GOGA4
	RL27		SPAS2
	SSRB		CX7A2
	MK03		OAS3
	RL10A		GCP60
	RS13		TSN15
	PPIB		B2MG
	PAXI		SYTL2
	PCBP2		CLD23
	IBP5		SPTC3
	S10AA		URGCP
	NFIB		GOGB1
	RL22L		HNRLL
	PLST		CHIT1
	AHNK		TXND5
	RL22		RAB1A
	DDAH1		TWF1
	EIF3K		COX8B
	SMTN		VS10L
	CLIC1		C1GLT
	TWSG1		PAR14
	MYH9		PQLC3
	RRBP1		AT12A
	OTOAN		TM181
	H33		CXAR
	RGMA		HIP1R
	ABCE1		TM9S3
	RADI		LYG
	FKB11		PMM2
	RHG39		RB11A
	CHKA		S35B1
	UCRI		HSP7C
	RL10A		SRBP2
	G3BP1		GORS1
	TPD52		ALDOB
	COTL1		CF132
	SSRA		NU1M
	ADK		MYO10
	UFC1		DNJC3
	MYOV2		KCY
	VMA5A		VCAM1
	GSTP1		RN5A
	EIF3G		NAMPT
	CBS		PRAF1
	HSP7C		ERGI1
	ANXA1		ASC
	POL2		SCAM2
	P53		MGDP1
	SYEP		HEM1
			NSMA2
			AKAP9
			TMED9
			POL3
			T214B
			IMPA1
			GP3LA
			GMPBA
			LAMP3
			RHOC
			CLCN3
			TEP1
			PPARG
			CHSTE
			ARL1
			IFIH1
			SORT
			LIN1
			ATOX1
			PSB9
			BRI3
			AT8B1
			RAB25
			TPRG1
			EPN4
			POL
			MAGT1
			PARP3
			ID2
			CRE2B
			MICU1
			SPIT1
			MPC1
			BLNK
			PRDX5
			GBP4
			NST1
			LAPM5
			CD82
			ICAL
			IF44L
			CCND2
			CLIC3
			PAR3L
			PAR14
			RRBP1
			BI2L1
			UB2L3
			RBMS1
			MA1B1
			LMAN2
			RB11A
			ACOD
			FGD4
			INGR1
			EZRI
			JAK2
			NMI
			NMRL1
			SH2B3
			SGMR1
			LMO7
			CAH5B
			AGFG1
			DUS1
			UBB
			TM9S4
			CF062
			GCR
			MVP
			Y8359
			SUCA
			PDIA5
			MLP3A
			MALT1
			SCG2
			COG3
			CAN2
			MST4
			FLOT1
			CB39L
			GOGA2
			TOIP2
			A4GCT
			GRAN
			CH1B2
			GYS1
			JAM1
			NB5R1
			VAMP8
			CLHC1
			ERP44
			CBX1
			ATF4
			ACSA
			WASL
			IST1
			F162A
			RAC1
			CX6B1
			CATS
			TTC31
			CSGA
			CUL9
			RAB18
			MYOF
			SELK
			WIPF2
			PCTL
			PP1A
			SOX7
			ZBP1
			DERL2
			CH2BA
			UB2D4
			GT2D2
			PDCD6
			RN19B
			POL
			ZFPL1
			EVPL
			TM165
			MYCB2
			PSA6
			KCC2B
			GLU2B
			EPIPL
			COX7C
			SELT
			CADHB
			MYO6
			CS010
			GPC6A
			AT2A2
			CASPA
			SC61G
			ARF4
			CAN1
			PTPRF
			TIM23
			RAB1A
			MX2
			LIN1
			VMP1
			RN213
			TERA
			SH319
			OST4
			PERL
			ARF1
			SERP1
			SC31A
			LEG3
			COPG1
			SELS
			MMP17
			MAL2
			UBI4P
			AAKB1
			POL3
			SDCB2
			MIEN1
			DAD1
			TP4A1
			GIMA4
			ODPB
			SACS
			FNDC1
			THTM
			ARHG8
			RTXE
			BIR
			TNR1A
			LIN1
			S61A1
			LYRIC
			PDC10
			SOCS1
			CYFP1
			ANXA7
			POL
			DSRAD
			OGFR
			ZN160
			RAC2
			LIMA1
			PEBP1
			K1C4
			PP2BA
			2021-09-15
			DYN2
			CHM4A
			ATF5
			ACTN4
			COPD
			CYT
			RN213
			TMM59
			MAD4
			OST48
			CC032
			FACR1
			RO31
			RPAC1
			PTBP1
			CDO1
			CHKA
			GSTP1
