# Supplementary material for: Timing Does Matter: Nerve-Mediated HDAC1 Paces the Temporal Expression of Morphogenic Genes During Axolotl Limb Regeneration
Source: Front Cell Dev Biol. 2021 May 10;9:641987. doi: 10.3389/fcell.2021.641987 (PMC8143519; doi:10.3389/fcell.2021.641987)
Supplement: Additional File F — Epidermis DEGs between each regeneration stage/treatment vs. homeostatic control. [file Data_Sheet_7.XLSX]

## Sheet: 3 dpa vs. 0 dpa
Additional file 2. Epidermis DEGs between each regeneration stage/treatment vs. homeostatic control.
	Transcript	Symbol	logFC	P.Value	adj.P.Val
GFZP01138548.1	AMEXTC_0340000067111	S100A11	7.24768	3.99202e-08	0.00208167
GFZP01014461.1	AMEXTC_0340000056045	HMOX1	3.72658	6.02847e-08	0.00208167
GFZP01077934.1	AMEXTC_0340000065871	Dynll1	1.81706	1.36638e-07	0.00296209
GFZP01017199.1	AMEXTC_0340000064268	mmp18	6.79979	7.11528e-08	0.00208167
GFZP01018033.1	AMEXTC_0340000066775	Tuba1b	2.09196	3.17575e-07	0.00384663
GFZP01078359.1	AMEXTC_0340000067149	.	5.72283	1.68744e-07	0.00296209
GFZP01083629.1	AMEXTC_0340000083735	MUC16	-2.63658	4.02408e-07	0.00384663
GFZP01080775.1	AMEXTC_0340000074714	Wfdc8	3.85287	3.32673e-07	0.00384663
GFZP01138830.1	AMEXTC_0340000067976	Wfdc8	3.88115	5.23932e-07	0.00384663
GFZP01138249.1	AMEXTC_0340000066212	H2AFZ	1.73138	6.08268e-07	0.00397779
GFZP01023886.1	AMEXTC_0340000085272	.	2.22658	7.01035e-07	0.00397779
GFZP01038036.1	AMEXTC_0340000153676	STEAP1	2.94861	5.2592e-07	0.00384663
GFZP01100915.1	AMEXTC_0340000167672	Aif1	2.1218	7.60054e-07	0.00397779
GFZP01078205.1	AMEXTC_0340000066686	Krt42	5.76016	8.73429e-07	0.00412497
GFZP01126429.1	AMEXTC_0340000024264	CHKA	-2.74668	8.92962e-07	0.00412497
GFZP01059123.1	AMEXTC_0340000287810	.	5.20499	4.10824e-07	0.00384663
GFZP01007892.1	AMEXTC_0340000031792	.	-2.20851	1.26801e-06	0.0048388
GFZP01078389.1	AMEXTC_0340000067239	Tmsb4x	1.04929	1.16951e-06	0.0048388
GFZP01143316.1	AMEXTC_0340000082068	S100G	6.61505	7.46108e-07	0.00397779
GFZP01083950.1	AMEXTC_0340000084802	.	3.9501	7.70459e-07	0.00397779
GFZP01126952.1	AMEXTC_0340000026368	.	5.87675	4.38733e-07	0.00384663
GFZP01153728.1	AMEXTC_0340000120159	ERMAP	4.56527	1.10224e-06	0.00483714
GFZP01138305.1	AMEXTC_0340000066381	KRT75	6.90158	1.89587e-06	0.00665594
GFZP01127506.1	AMEXTC_0340000028640	TNC	4.67878	1.85039e-06	0.00665594
GFZP01063663.1	AMEXTC_0340000013963	VMP1	4.65079	1.23396e-06	0.0048388
GFZP01015600.1	AMEXTC_0340000059467	HNRNPDL	-2.37689	2.23983e-06	0.00717612
GFZP01017730.1	AMEXTC_0340000065864	Snrpg	1.5768	2.30095e-06	0.00717612
GFZP01070385.1	AMEXTC_0340000040920	Plaur	2.06864	2.37108e-06	0.00717612
GFZP01003988.1	AMEXTC_0340000016057	Adam8	2.92119	2.29323e-06	0.00717612
GFZP01014642.1	AMEXTC_0340000056588	LGALS3BP	1.61176	2.53793e-06	0.00729148
GFZP01067535.1	AMEXTC_0340000029582	PARP4	-3.55483	2.57535e-06	0.00729148
GFZP01129084.1	AMEXTC_0340000034944	.	2.10082	3.49058e-06	0.0078907
GFZP01137386.1	AMEXTC_0340000063618	FCN1	-1.95482	3.56984e-06	0.0078907
GFZP01071516.1	AMEXTC_0340000045453	Krt17	3.41127	3.40187e-06	0.0078907
GFZP01125512.1	AMEXTC_0340000020576	MUC16	-2.50408	3.65055e-06	0.0078907
GFZP01075892.1	AMEXTC_0340000059738	.	3.86405	2.80746e-06	0.00770024
GFZP01071512.1	AMEXTC_0340000045438	CSF3R	4.10731	3.36457e-06	0.0078907
GFZP01163674.1	AMEXTC_0340000181536	LOC107552791	2.24668	4.48663e-06	0.0078907
GFZP01125395.1	AMEXTC_0340000020095	CHKA	-2.78751	4.37356e-06	0.0078907
GFZP01007816.1	AMEXTC_0340000031505	.	-1.92649	4.62798e-06	0.0078907
GFZP01048102.1	AMEXTC_0340000207976	TGas113e22.1	1.59668	4.51823e-06	0.0078907
GFZP01077486.1	AMEXTC_0340000064524	Krt17	3.58219	4.87746e-06	0.0078907
GFZP01123244.1	AMEXTC_0340000011469	gins2	2.50178	4.48444e-06	0.0078907
GFZP01008990.1	AMEXTC_0340000036212	.	-2.82375	4.73261e-06	0.0078907
GFZP01102633.1	AMEXTC_0340000177204	Marco	2.39873	4.95424e-06	0.0078907
GFZP01012163.1	AMEXTC_0340000048857	KAZALD1	3.62232	5.2417e-06	0.0078907
GFZP01008136.1	AMEXTC_0340000032782	TNC	3.99091	4.9861e-06	0.0078907
GFZP01131859.1	AMEXTC_0340000046035	CIRBP	-1.73487	5.23658e-06	0.0078907
GFZP01157798.1	AMEXTC_0340000149152	SDC4	-1.50938	5.33579e-06	0.0078907
GFZP01068039.1	AMEXTC_0340000031589	Dedd	-2.06345	5.48441e-06	0.0078907
GFZP01067238.1	AMEXTC_0340000028366	mmp18	2.64781	5.32676e-06	0.0078907
GFZP01124736.1	AMEXTC_0340000017454	EFEMP1	-2.62798	5.39261e-06	0.0078907
GFZP01033844.1	AMEXTC_0340000123117	Ddx17	-2.28023	5.60053e-06	0.0078907
GFZP01016042.1	AMEXTC_0340000060793	CIRBP	1.38703	5.67301e-06	0.0078907
GFZP01079563.1	AMEXTC_0340000070923	.	9.68295	3.19203e-06	0.0078907
GFZP01127247.1	AMEXTC_0340000027580	JARID2	-4.43952	5.52172e-06	0.0078907
GFZP01094444.1	AMEXTC_0340000125272	.	2.30378	6.25002e-06	0.00792405
GFZP01015545.1	AMEXTC_0340000059302	LOC101938309	2.46805	6.18707e-06	0.00792405
GFZP01055356.1	AMEXTC_0340000246507	COX6B1	4.90755	5.20995e-06	0.0078907
GFZP01006172.1	AMEXTC_0340000024844	CBX3	1.81277	7.00629e-06	0.00825393
GFZP01162841.1	AMEXTC_0340000177230	Cks1b	3.32039	4.83133e-06	0.0078907
GFZP01108888.1	AMEXTC_0340000210934	.	-1.19096	6.31981e-06	0.00792405
GFZP01084270.1	AMEXTC_0340000085913	.	-1.89503	7.11855e-06	0.00825393
GFZP01018266.1	AMEXTC_0340000067475	Wfdc8	4.78452	3.0075e-06	0.0078907
GFZP01007562.1	AMEXTC_0340000030491	ATP8A1	-1.82035	7.26718e-06	0.00825393
GFZP01018805.1	AMEXTC_0340000069194	.	3.99413	5.75379e-06	0.0078907
GFZP01073529.1	AMEXTC_0340000052642	LOC104929038	2.13262	7.33758e-06	0.00825393
GFZP01133231.1	AMEXTC_0340000051143	LOC102456231	1.86456	7.45032e-06	0.00825393
GFZP01138288.1	AMEXTC_0340000066330	Snrpd2	1.35697	6.89289e-06	0.00825393
GFZP01037140.1	AMEXTC_0340000147354	CNDP2	1.38867	7.20141e-06	0.00825393
GFZP01113055.1	AMEXTC_0340000232968	Cyp4b1	-3.57544	4.13715e-06	0.0078907
GFZP01135236.1	AMEXTC_0340000057161	.	-1.93547	7.71702e-06	0.00825393
GFZP01093095.1	AMEXTC_0340000117411	LYZ	2.26264	7.21146e-06	0.00825393
GFZP01125681.1	AMEXTC_0340000021228	Msln	3.67182	5.06522e-06	0.0078907
GFZP01014756.1	AMEXTC_0340000056931	BLMH	2.5454	7.82189e-06	0.00825393
GFZP01079742.1	AMEXTC_0340000071486	.	3.84314	8.06951e-06	0.00825393
GFZP01062812.1	AMEXTC_0340000010523	LOC108798537	2.79082	7.84603e-06	0.00825393
GFZP01045145.1	AMEXTC_0340000191621	Ces2e	2.24726	8.64767e-06	0.00862619
GFZP01017835.1	AMEXTC_0340000066180	.	3.54626	8.93941e-06	0.00871782
GFZP01122456.1	AMEXTC_0340000008282	SAT1	-2.54712	9.41818e-06	0.00908378
GFZP01018179.1	AMEXTC_0340000067214	S100G	6.25782	7.60986e-06	0.00825393
GFZP01123333.1	AMEXTC_0340000011839	.	2.57836	9.74088e-06	0.00921454
GFZP01117759.1	AMEXTC_0340000267946	timm8a	1.69604	9.86871e-06	0.00921454
GFZP01023399.1	AMEXTC_0340000083641	.	6.85461	8.08757e-06	0.00825393
GFZP01014727.1	AMEXTC_0340000056844	MRPL54	2.32347	1.01287e-05	0.00935773
GFZP01062436.1	AMEXTC_0340000009018	HOMER2	4.33579	7.96478e-06	0.00825393
GFZP01137153.1	AMEXTC_0340000062919	.	2.00684	1.07251e-05	0.0094375
GFZP01034138.1	AMEXTC_0340000124689	KRT12	3.28013	1.07907e-05	0.0094375
GFZP01063345.1	AMEXTC_0340000012692	CEBPE	3.60922	6.31237e-06	0.00792405
GFZP01138714.1	AMEXTC_0340000067609	COX6B1	5.96366	6.64028e-06	0.0082086
GFZP01097018.1	AMEXTC_0340000145151	MMP9	2.58751	1.10931e-05	0.0094375
GFZP01034416.1	AMEXTC_0340000126307	Cldn3	-1.97325	1.12379e-05	0.0094375
GFZP01076443.1	AMEXTC_0340000061392	IDH1	3.53151	8.75149e-06	0.00863044
GFZP01010118.1	AMEXTC_0340000040672	.	-2.63411	1.04953e-05	0.0094375
GFZP01044495.1	AMEXTC_0340000188010	Hpf1	2.11318	1.16298e-05	0.0094375
GFZP01079084.1	AMEXTC_0340000069434	TMSB15B	1.20378	8.64889e-06	0.00862619
GFZP01017541.1	AMEXTC_0340000065294	Lgals5	2.03709	1.19734e-05	0.0094375
GFZP01003746.1	AMEXTC_0340000015082	.	-1.76402	1.20259e-05	0.0094375
GFZP01093110.1	AMEXTC_0340000117528	Rsrp1	-1.99272	1.1334e-05	0.0094375
GFZP01166509.1	AMEXTC_0340000196903	.	-2.90868	1.10521e-05	0.0094375
GFZP01004271.1	AMEXTC_0340000017215	RBM39	-2.52078	1.23675e-05	0.0094375
GFZP01030142.1	AMEXTC_0340000104857	MUC16	-2.27808	1.23898e-05	0.0094375
GFZP01118521.1	AMEXTC_0340000277539	Nop16	1.52538	1.24621e-05	0.0094375
GFZP01051882.1	AMEXTC_0340000227835	AHNAK	-1.06611	1.1336e-05	0.0094375
GFZP01132808.1	AMEXTC_0340000049859	GLIPR1	2.52771	1.24731e-05	0.0094375
GFZP01015647.1	AMEXTC_0340000059608	Alox8	1.45843	1.23654e-05	0.0094375
GFZP01153312.1	AMEXTC_0340000117529	Rsrp1	-1.99221	1.22926e-05	0.0094375
GFZP01160021.1	AMEXTC_0340000161959	hnrnpc	1.26815	1.27281e-05	0.00954814
GFZP01138405.1	AMEXTC_0340000066681	APOC1	3.4251	1.16377e-05	0.0094375
GFZP01059449.1	AMEXTC_0340000291872	ORC6	3.14253	1.34034e-05	0.00980337
GFZP01015502.1	AMEXTC_0340000059173	C5AR1	2.22594	1.3908e-05	0.0100884
GFZP01034048.1	AMEXTC_0340000124197	.	2.13244	1.42055e-05	0.0102197
GFZP01117894.1	AMEXTC_0340000269412	CTSB	1.01947	1.20344e-05	0.0094375
GFZP01023417.1	AMEXTC_0340000083698	RAN	1.19386	1.29088e-05	0.0096016
GFZP01074791.1	AMEXTC_0340000056430	GPRC6A	-2.08425	1.45141e-05	0.0103431
GFZP01034148.1	AMEXTC_0340000124753	CHKA	-2.51761	1.48794e-05	0.010413
GFZP01038359.1	AMEXTC_0340000155271	fam136a	1.96319	1.49858e-05	0.010413
GFZP01066866.1	AMEXTC_0340000026833	.	-1.9528	1.53259e-05	0.010413
GFZP01133181.1	AMEXTC_0340000050993	.	-1.76289	1.46128e-05	0.0103431
GFZP01047786.1	AMEXTC_0340000206063	ccdc43	1.99268	1.59437e-05	0.0105215
GFZP01124661.1	AMEXTC_0340000017163	C5ar1	1.83329	1.66222e-05	0.0105934
GFZP01000878.1	AMEXTC_0340000003518	LAMP1	1.84788	1.69391e-05	0.0106195
GFZP01136127.1	AMEXTC_0340000059838	.	3.53769	1.56092e-05	0.010458
GFZP01017744.1	AMEXTC_0340000065906	STMN1	1.47745	1.63248e-05	0.0105389
GFZP01040371.1	AMEXTC_0340000165797	fen1	2.40378	1.75299e-05	0.0106823
GFZP01137853.1	AMEXTC_0340000065020	MUC16	-3.31801	1.78133e-05	0.0106823
GFZP01093839.1	AMEXTC_0340000121955	Tra2b	-2.21177	1.76014e-05	0.0106823
GFZP01088059.1	AMEXTC_0340000097776	.	-2.6698	1.61752e-05	0.0105389
GFZP01018330.1	AMEXTC_0340000067667	.	8.2557	1.54233e-05	0.010413
GFZP01143926.1	AMEXTC_0340000084053	POMP	1.92577	1.85625e-05	0.0106823
GFZP01124720.1	AMEXTC_0340000017389	Nebl	-2.22335	1.87669e-05	0.0106823
GFZP01078092.1	AMEXTC_0340000066347	cops9	2.26428	1.82927e-05	0.0106823
GFZP01113792.1	AMEXTC_0340000236886	LRG1	3.3215	1.53902e-05	0.010413
GFZP01018277.1	AMEXTC_0340000067508	S100a10	1.32142	1.58328e-05	0.0105215
GFZP01130083.1	AMEXTC_0340000038963	arg1.L	2.62638	1.87379e-05	0.0106823
GFZP01002552.1	AMEXTC_0340000010282	Cd300ld	2.15455	1.89431e-05	0.0106823
GFZP01094154.1	AMEXTC_0340000123696	Srsf4	-1.885	1.94233e-05	0.0106823
GFZP01154519.1	AMEXTC_0340000124566	.	-2.19579	1.90287e-05	0.0106823
GFZP01000741.1	AMEXTC_0340000002971	SF3B1	-1.4431	1.74929e-05	0.0106823
GFZP01074660.1	AMEXTC_0340000056037	CMLKR1	1.85816	2.00812e-05	0.0106823
GFZP01178727.1	AMEXTC_0340000277557	Pfdn6	1.1213	1.82095e-05	0.0106823
GFZP01015209.1	AMEXTC_0340000058293	ST6GALNAC2	-1.93093	2.04332e-05	0.0106823
GFZP01131325.1	AMEXTC_0340000043917	.	-3.42932	1.53137e-05	0.010413
GFZP01172286.1	AMEXTC_0340000227837	AHNAK	-1.31663	1.94538e-05	0.0106823
GFZP01059118.1	AMEXTC_0340000287754	.	-2.25572	2.00289e-05	0.0106823
GFZP01103286.1	AMEXTC_0340000180583	pcna	2.23987	1.85914e-05	0.0106823
GFZP01106072.1	AMEXTC_0340000195576	Irs2	-2.90498	2.11575e-05	0.0106823
GFZP01063450.1	AMEXTC_0340000013089	SCG2	3.53609	1.97986e-05	0.0106823
GFZP01176648.1	AMEXTC_0340000251659	TYMS	2.36456	2.12092e-05	0.0106823
GFZP01007055.1	AMEXTC_0340000028444	MUC3A	-2.38998	2.14904e-05	0.0106823
GFZP01032441.1	AMEXTC_0340000113669	TCN1	3.36567	2.16877e-05	0.0106823
GFZP01078066.1	AMEXTC_0340000066269	Ndufb9	1.81078	2.18193e-05	0.0106823
GFZP01065326.1	AMEXTC_0340000020636	.	-2.41255	1.89067e-05	0.0106823
GFZP01130273.1	AMEXTC_0340000039698	.	-1.93426	2.19066e-05	0.0106823
GFZP01123826.1	AMEXTC_0340000013812	LOC106674670	-2.64913	2.09433e-05	0.0106823
GFZP01023538.1	AMEXTC_0340000084105	.	-2.14804	2.16367e-05	0.0106823
GFZP01126501.1	AMEXTC_0340000024544	SRSF11	-2.58964	2.24373e-05	0.0108801
GFZP01146784.1	AMEXTC_0340000093059	tubb	2.88412	2.18495e-05	0.0106823
GFZP01036609.1	AMEXTC_0340000143582	Sptssa	1.28661	2.19077e-05	0.0106823
GFZP01117889.1	AMEXTC_0340000269389	HSPD1	1.9819	2.0149e-05	0.0106823
GFZP01123405.1	AMEXTC_0340000012142	.	-2.75031	1.95877e-05	0.0106823
GFZP01172151.1	AMEXTC_0340000227227	ppp1r3cb	2.62672	2.36305e-05	0.0111879
GFZP01131996.1	AMEXTC_0340000046589	Hmgn2	1.51688	1.87938e-05	0.0106823
GFZP01133741.1	AMEXTC_0340000052673	.	-1.10595	2.08431e-05	0.0106823
GFZP01019016.1	AMEXTC_0340000069847	PMP2	2.58779	2.04812e-05	0.0106823
GFZP01131758.1	AMEXTC_0340000045612	CLEC7A	2.39834	2.44053e-05	0.0113335
GFZP01141716.1	AMEXTC_0340000077013	Tff3	2.68021	2.46769e-05	0.0113993
GFZP01082589.1	AMEXTC_0340000080398	TXNIP	-2.13989	2.42238e-05	0.0113303
GFZP01018285.1	AMEXTC_0340000067532	Rab11a	1.49405	2.42694e-05	0.0113303
GFZP01168090.1	AMEXTC_0340000205480	TIMM9	3.10382	2.28328e-05	0.0110111
GFZP01156197.1	AMEXTC_0340000137599	E2F1	2.06592	2.4985e-05	0.0114214
GFZP01162654.1	AMEXTC_0340000176107	Pigr	2.24062	2.63785e-05	0.0118699
GFZP01062170.1	AMEXTC_0340000007924	.	-2.49265	2.69128e-05	0.0118699
GFZP01004586.1	AMEXTC_0340000018461	.	-2.10474	2.64309e-05	0.0118699
GFZP01166413.1	AMEXTC_0340000196352	Rras2	1.76275	2.55913e-05	0.011638
GFZP01018146.1	AMEXTC_0340000067115	PTMA	0.960305	2.02284e-05	0.0106823
GFZP01001720.1	AMEXTC_0340000006954	LSM7	1.50296	2.76549e-05	0.0120633
GFZP01154742.1	AMEXTC_0340000125872	arglu1	-2.09463	2.78054e-05	0.0120633
GFZP01134776.1	AMEXTC_0340000055780	Igsf1	1.95313	2.87156e-05	0.012158
GFZP01007994.1	AMEXTC_0340000032200	Ezh1	-1.89161	2.84524e-05	0.012158
GFZP01113778.1	AMEXTC_0340000236829	mmp18	3.13917	2.87907e-05	0.012158
GFZP01060157.1	AMEXTC_0340000301883	TENT5A	-2.2071	2.811e-05	0.012094
GFZP01028022.1	AMEXTC_0340000098286	.	2.89028	2.88128e-05	0.012158
GFZP01078388.1	AMEXTC_0340000067236	.	1.72158	3.04809e-05	0.0126192
GFZP01046238.1	AMEXTC_0340000197688	cdc25-1-b	2.17936	3.23507e-05	0.0131055
GFZP01096031.1	AMEXTC_0340000137795	aurkb-a	2.18205	3.35421e-05	0.0133227
GFZP01079252.1	AMEXTC_0340000069952	TXN	1.79395	2.92206e-05	0.0122127
GFZP01005241.1	AMEXTC_0340000021087	Cd209d	4.15921	2.09144e-05	0.0106823
GFZP01069597.1	AMEXTC_0340000037817	.	-2.50989	3.25514e-05	0.0131055
GFZP01018784.1	AMEXTC_0340000069128	Rab11a	1.64879	3.34958e-05	0.0133227
GFZP01108198.1	AMEXTC_0340000207342	SPACA4	1.97979	3.50863e-05	0.0135878
GFZP01108255.1	AMEXTC_0340000207675	.	3.02952	2.66227e-05	0.0118699
GFZP01142857.1	AMEXTC_0340000080603	tspan36	2.00326	3.39508e-05	0.0133625
GFZP01003445.1	AMEXTC_0340000013897	Cthrc1	2.55265	3.25415e-05	0.0131055
GFZP01035515.1	AMEXTC_0340000135659	CCDC58	1.48093	3.60765e-05	0.0136307
GFZP01058320.1	AMEXTC_0340000277541	EXOSC2	2.20197	3.50542e-05	0.0135878
GFZP01018103.1	AMEXTC_0340000066986	snrpd3	1.75055	3.43472e-05	0.0134581
GFZP01136015.1	AMEXTC_0340000059502	.	2.88564	3.67087e-05	0.0137101
GFZP01016962.1	AMEXTC_0340000063556	NNMT	1.60001	3.14285e-05	0.0129504
GFZP01133247.1	AMEXTC_0340000051191	KCNJ16	-1.65711	3.77473e-05	0.0139791
GFZP01041597.1	AMEXTC_0340000172713	Ddx17	-1.40921	3.2506e-05	0.0131055
GFZP01065977.1	AMEXTC_0340000023215	OSGIN2	3.58401	2.09149e-05	0.0106823
GFZP01072004.1	AMEXTC_0340000047408	CD5L	1.76352	3.61854e-05	0.0136307
GFZP01075700.1	AMEXTC_0340000059162	.	2.33977	3.9095e-05	0.0140948
GFZP01137934.1	AMEXTC_0340000065263	Scel	1.90191	3.87871e-05	0.0140948
GFZP01013010.1	AMEXTC_0340000051690	ALOX15B	1.6176	3.53926e-05	0.0135878
GFZP01072219.1	AMEXTC_0340000048282	TY3B-I	-2.27841	3.93445e-05	0.0140948
GFZP01064692.1	AMEXTC_0340000018078	.	6.06172	3.99712e-06	0.0078907
GFZP01076932.1	AMEXTC_0340000062861	Tgm3	2.6741	2.96764e-05	0.0123444
GFZP01071210.1	AMEXTC_0340000044238	.	3.1183	3.38696e-05	0.0133625
GFZP01000737.1	AMEXTC_0340000002959	.	-1.66835	4.01921e-05	0.0141816
GFZP01132249.1	AMEXTC_0340000047586	ITM2C	1.64448	4.03748e-05	0.0141816
GFZP01094116.1	AMEXTC_0340000123493	Eif4e2	1.53995	4.12329e-05	0.0141816
GFZP01135257.1	AMEXTC_0340000057224	Prtn3	3.06202	3.56923e-05	0.0136099
GFZP01069958.1	AMEXTC_0340000039256	LOC103055937	1.61474	4.13976e-05	0.0141816
GFZP01076985.1	AMEXTC_0340000063020	.	-2.0212	4.17471e-05	0.0141816
GFZP01097143.1	AMEXTC_0340000145882	IFI6	1.95627	3.91007e-05	0.0140948
GFZP01097477.1	AMEXTC_0340000148267	CYBA	1.42694	4.03958e-05	0.0141816
GFZP01019360.1	AMEXTC_0340000070919	Cox7b	1.36385	3.66478e-05	0.0137101
GFZP01011302.1	AMEXTC_0340000045405	LOX	2.49799	4.16547e-05	0.0141816
GFZP01019143.1	AMEXTC_0340000070236	H2afy	1.30488	3.95134e-05	0.0140978
GFZP01017118.1	AMEXTC_0340000064025	VRK2	-2.77969	4.21576e-05	0.0141816
GFZP01054522.1	AMEXTC_0340000241892	TSNAXIP1	5.95582	4.46951e-06	0.0078907
GFZP01039112.1	AMEXTC_0340000159094	Haspin	7.68393	6.2167e-06	0.00792405
GFZP01061549.1	AMEXTC_0340000005447	ZNF615	-2.11201	4.09038e-05	0.0141816
GFZP01094976.1	AMEXTC_0340000130311	PHPT1	2.87934	4.3219e-05	0.0143143
GFZP01167505.1	AMEXTC_0340000202468	Rrm2	2.97068	4.34615e-05	0.0143313
GFZP01013589.1	AMEXTC_0340000053429	.	-2.04021	4.42069e-05	0.014443
GFZP01048667.1	AMEXTC_0340000210837	YRK	1.60069	4.35968e-05	0.0143313
GFZP01168416.1	AMEXTC_0340000207409	Rps8	2.6068	4.5317e-05	0.0145671
GFZP01137517.1	AMEXTC_0340000064012	NCF2	1.9819	4.55197e-05	0.0145671
GFZP01121829.1	AMEXTC_0340000005748	.	-2.89341	4.49817e-05	0.0145671
GFZP01125497.1	AMEXTC_0340000020514	CYCS	2.05639	4.08498e-05	0.0141816
GFZP01071322.1	AMEXTC_0340000044672	hypothetical	3.5874	2.3508e-05	0.0111879
GFZP01178432.1	AMEXTC_0340000274046	aarsd1-b	2.95563	4.21724e-05	0.0141816
GFZP01034062.1	AMEXTC_0340000124267	CYR61	-2.19993	4.61971e-05	0.0145851
GFZP01082868.1	AMEXTC_0340000081281	.	2.51183	4.5987e-05	0.0145712
GFZP01125032.1	AMEXTC_0340000018628	.	-1.98007	4.78083e-05	0.0148303
GFZP01000167.1	AMEXTC_0340000000652	.	1.73483	4.56882e-05	0.0145671
GFZP01078406.1	AMEXTC_0340000067290	Ces1c	2.41284	4.78484e-05	0.0148303
GFZP01000909.1	AMEXTC_0340000003642	Cd300ld	1.85052	4.80056e-05	0.0148303
GFZP01002105.1	AMEXTC_0340000008490	EPAS1	-1.61791	4.20561e-05	0.0141816
GFZP01016683.1	AMEXTC_0340000062719	.	-4.40108	4.57057e-05	0.0145671
GFZP01170573.1	AMEXTC_0340000218645	.	2.65562	5.00735e-05	0.0150165
GFZP01129668.1	AMEXTC_0340000037296	LOC101367690	5.74119	5.85648e-06	0.00790796
GFZP01143046.1	AMEXTC_0340000081204	APOC1	2.37812	5.03956e-05	0.0150165
GFZP01077232.1	AMEXTC_0340000063761	pol	-2.31799	4.98876e-05	0.0150165
GFZP01037673.1	AMEXTC_0340000151107	NMRK2	2.27124	5.04718e-05	0.0150165
GFZP01066842.1	AMEXTC_0340000026749	.	-2.13183	5.0429e-05	0.0150165
GFZP01102216.1	AMEXTC_0340000174787	.	1.92155	5.18379e-05	0.015319
GFZP01176129.1	AMEXTC_0340000248558	Nutf2	1.14953	4.52025e-05	0.0145671
GFZP01022961.1	AMEXTC_0340000082221	PPE24	-1.61069	4.2477e-05	0.0141816
GFZP01128922.1	AMEXTC_0340000034286	.	-2.77925	5.25639e-05	0.0154662
GFZP01139509.1	AMEXTC_0340000070120	Fabp5	1.73706	4.5808e-05	0.0145671
GFZP01144114.1	AMEXTC_0340000084680	TGM3	2.89418	4.8745e-05	0.014907
GFZP01006309.1	AMEXTC_0340000025409	ANXA1	0.810181	3.52268e-05	0.0135878
GFZP01006313.1	AMEXTC_0340000025424	Rpl37	1.13179	4.81805e-05	0.0148303
GFZP01058858.1	AMEXTC_0340000284252	CRLF3	2.00796	5.34563e-05	0.0155301
GFZP01009700.1	AMEXTC_0340000039043	.	1.53385	5.4239e-05	0.0156596
GFZP01014108.1	AMEXTC_0340000054986	ZNF326	2.33669	5.60782e-05	0.0159803
GFZP01002319.1	AMEXTC_0340000009363	.	-2.45095	5.36138e-05	0.0155301
GFZP01084061.1	AMEXTC_0340000085179	KRT75	6.50216	5.63976e-05	0.0160193
GFZP01035828.1	AMEXTC_0340000137790	banf1-b	1.25235	4.83254e-05	0.0148303
GFZP01034196.1	AMEXTC_0340000125009	SLC7A2	-1.53493	5.59637e-05	0.0159803
GFZP01075938.1	AMEXTC_0340000059876	NPAT	-2.323	5.67353e-05	0.0160305
GFZP01084871.1	AMEXTC_0340000087780	gprc6a	-2.10851	5.81743e-05	0.0162155
GFZP01096953.1	AMEXTC_0340000144686	RPL29	1.73734	5.81515e-05	0.0162155
GFZP01128078.1	AMEXTC_0340000030940	Pigr	2.31394	5.68025e-05	0.0160305
GFZP01139719.1	AMEXTC_0340000070786	.	7.1454	4.30846e-05	0.0143143
GFZP01045861.1	AMEXTC_0340000195526	Ppp1r15b	-1.54481	5.09627e-05	0.0151113
GFZP01176655.1	AMEXTC_0340000251687	PTRH2	1.38787	5.83969e-05	0.0162155
GFZP01018052.1	AMEXTC_0340000066832	SPCC663.06c	6.13121	9.83363e-06	0.00921454
GFZP01058327.1	AMEXTC_0340000277569	ATP5MC3	1.48186	5.6036e-05	0.0159803
GFZP01015610.1	AMEXTC_0340000059497	CYR61	-2.22079	5.84357e-05	0.0162155
GFZP01017896.1	AMEXTC_0340000066364	Srsf9	1.00617	4.69291e-05	0.0147448
GFZP01072716.1	AMEXTC_0340000050203	BCAN	5.20649	3.17957e-05	0.0130405
GFZP01017955.1	AMEXTC_0340000066541	.	8.5051	5.3419e-05	0.0155301
GFZP01138664.1	AMEXTC_0340000067459	Mrpl36	1.40373	5.92963e-05	0.0163266
GFZP01024009.1	AMEXTC_0340000085703	TUBA1C	1.55966	6.13532e-05	0.0165356
GFZP01138550.1	AMEXTC_0340000067117	TGM3	2.80627	4.97945e-05	0.0150165
GFZP01121899.1	AMEXTC_0340000006024	Pol	-2.61724	6.10199e-05	0.0165298
GFZP01068953.1	AMEXTC_0340000035222	MUC16	-2.68432	6.1418e-05	0.0165356
GFZP01054183.1	AMEXTC_0340000240028	Shf	6.4954	1.16516e-05	0.0094375
GFZP01014588.1	AMEXTC_0340000056426	.	-1.6892	6.4652e-05	0.0170404
GFZP01158445.1	AMEXTC_0340000153716	S100a1	8.16272	2.90429e-05	0.0121965
GFZP01042979.1	AMEXTC_0340000180032	MYNN	6.35731	1.17633e-05	0.0094375
GFZP01047102.1	AMEXTC_0340000202469	Rrm2	3.25445	6.54663e-05	0.017046
GFZP01015588.1	AMEXTC_0340000059431	.	-1.70703	6.61942e-05	0.017046
GFZP01003310.1	AMEXTC_0340000013340	NLRP3	-2.42336	6.6099e-05	0.017046
GFZP01051760.1	AMEXTC_0340000227277	hypothetical	2.41624	6.68725e-05	0.0171118
GFZP01015609.1	AMEXTC_0340000059494	.	1.69306	6.06412e-05	0.0164781
GFZP01135372.1	AMEXTC_0340000057571	Colec12	2.20037	6.62272e-05	0.017046
GFZP01061065.1	AMEXTC_0340000003459	CATHL3	3.42534	6.31165e-05	0.0168736
GFZP01093707.1	AMEXTC_0340000121216	NEDD8	1.08759	5.81019e-05	0.0162155
GFZP01020584.1	AMEXTC_0340000074747	.	-2.51676	6.82436e-05	0.0171279
GFZP01042529.1	AMEXTC_0340000177720	MARVELD3	-1.68564	6.65263e-05	0.0170729
GFZP01001406.1	AMEXTC_0340000005669	Ogt	-2.14997	6.83811e-05	0.0171279
GFZP01084717.1	AMEXTC_0340000087303	.	3.8799	2.7901e-05	0.0120633
GFZP01148243.1	AMEXTC_0340000097721	.	6.43668	1.32257e-05	0.00975471
GFZP01008422.1	AMEXTC_0340000033913	ENDOD1	-1.37839	6.48958e-05	0.017046
GFZP01001362.1	AMEXTC_0340000005508	pak3	-8.23236	1.67769e-05	0.0105934
GFZP01073408.1	AMEXTC_0340000052279	VSIG4	1.45904	6.75162e-05	0.0171279
GFZP01133670.1	AMEXTC_0340000052460	dusp1-a	-1.95279	6.78917e-05	0.0171279
GFZP01131309.1	AMEXTC_0340000043852	.	1.91594	7.06672e-05	0.0173736
GFZP01008983.1	AMEXTC_0340000036184	has1	-3.73716	5.57307e-05	0.0159803
GFZP01011696.1	AMEXTC_0340000046987	Pinlyp	8.72388	1.94732e-05	0.0106823
GFZP01069714.1	AMEXTC_0340000038290	AHNAK	-1.45141	6.36198e-05	0.0168736
GFZP01083967.1	AMEXTC_0340000084854	AHNAK	-1.39814	6.32735e-05	0.0168736
GFZP01123838.1	AMEXTC_0340000013860	.	-2.03159	7.15162e-05	0.0174844
GFZP01006711.1	AMEXTC_0340000027022	spib	2.35809	7.13871e-05	0.0174844
GFZP01117643.1	AMEXTC_0340000266546	opa3	1.45907	6.97623e-05	0.0172478
GFZP01120748.1	AMEXTC_0340000001373	ITGAD	2.41698	7.34506e-05	0.0177442
GFZP01058322.1	AMEXTC_0340000277549	Slc35b1	1.39098	6.51882e-05	0.017046
GFZP01074205.1	AMEXTC_0340000054672	NXPE1	2.80623	7.22658e-05	0.0175698
GFZP01138335.1	AMEXTC_0340000066471	RNASEH2A	1.38003	7.37918e-05	0.0177442
GFZP01017774.1	AMEXTC_0340000065996	CAPZA2	1.24097	6.71385e-05	0.0171279
GFZP01016190.1	AMEXTC_0340000061238	.	1.64281	6.8664e-05	0.0171279
GFZP01123376.1	AMEXTC_0340000012024	Plin3	1.38379	6.93061e-05	0.0171834
GFZP01021321.1	AMEXTC_0340000077040	.	-3.44941	5.02081e-05	0.0150165
GFZP01012546.1	AMEXTC_0340000050298	AHNAK	-1.34318	7.01077e-05	0.0172845
GFZP01154647.1	AMEXTC_0340000125281	.	5.0486	4.42659e-05	0.014443
GFZP01069475.1	AMEXTC_0340000037333	CALCA	6.48324	1.63303e-05	0.0105389
GFZP01076977.1	AMEXTC_0340000062996	TSPAN3	2.06046	7.70364e-05	0.0179656
GFZP01065399.1	AMEXTC_0340000020928	.	-2.83207	5.9831e-05	0.0163266
GFZP01006611.1	AMEXTC_0340000026622	.	-2.16119	7.95898e-05	0.0181149
GFZP01078983.1	AMEXTC_0340000069119	PMP2	1.87624	6.87637e-05	0.0171279
GFZP01060619.1	AMEXTC_0340000001663	Ccdc82	7.59102	2.10883e-05	0.0106823
GFZP01160375.1	AMEXTC_0340000163870	cdk1-b	2.8612	7.73486e-05	0.0179656
GFZP01083813.1	AMEXTC_0340000084362	.	-2.00526	7.65189e-05	0.0179656
GFZP01177843.1	AMEXTC_0340000266540	Elof1	1.57969	6.83054e-05	0.0171279
GFZP01084303.1	AMEXTC_0340000086021	SERPINB8	1.62795	7.52342e-05	0.0179436
GFZP01049558.1	AMEXTC_0340000215618	MIS12	1.97167	8.01908e-05	0.0181867
GFZP01118823.1	AMEXTC_0340000281077	PRMT5	1.85496	7.20682e-05	0.0175698
GFZP01059246.1	AMEXTC_0340000289416	dnph1	1.43865	7.3645e-05	0.0177442
GFZP01136844.1	AMEXTC_0340000061991	SRSF2	1.67697	7.71974e-05	0.0179656
GFZP01123234.1	AMEXTC_0340000011425	PRAM1	1.79716	8.18607e-05	0.0182592
GFZP01004334.1	AMEXTC_0340000017459	SOCS3	2.93894	8.31852e-05	0.0183906
GFZP01177224.1	AMEXTC_0340000259548	psmb1-A	1.07632	6.78493e-05	0.0171279
GFZP01100360.1	AMEXTC_0340000164796	.	-6.07479	1.90142e-05	0.0106823
GFZP01122798.1	AMEXTC_0340000009668	.	-1.7533	7.75858e-05	0.0179656
GFZP01156759.1	AMEXTC_0340000141685	ACP5	1.43728	7.77827e-05	0.0179656
GFZP01002348.1	AMEXTC_0340000009475	.	-2.53695	7.75287e-05	0.0179656
GFZP01077922.1	AMEXTC_0340000065834	POMP	1.72126	7.60721e-05	0.0179656
GFZP01111730.1	AMEXTC_0340000226052	.	3.13356	8.19664e-05	0.0182592
GFZP01070517.1	AMEXTC_0340000041464	Anln	2.86811	8.59896e-05	0.0187783
GFZP01055966.1	AMEXTC_0340000250006	Timm8a	1.16719	7.86266e-05	0.0181128
GFZP01138229.1	AMEXTC_0340000066152	MRPL21	1.52778	8.40105e-05	0.0184338
GFZP01039348.1	AMEXTC_0340000160326	CFAP57	1.30081	7.67919e-05	0.0179656
GFZP01010161.1	AMEXTC_0340000040834	.	-2.41033	8.64773e-05	0.0187961
GFZP01128062.1	AMEXTC_0340000030875	CCPG1	-1.10444	7.71725e-05	0.0179656
GFZP01122510.1	AMEXTC_0340000008496	LOC110159790	-2.3698	8.30864e-05	0.0183906
GFZP01078291.1	AMEXTC_0340000066944	UBE2V2	1.29397	8.06123e-05	0.0182033
GFZP01126975.1	AMEXTC_0340000026461	ZRANB2	-1.47998	8.38649e-05	0.0184338
GFZP01006652.1	AMEXTC_0340000026788	Ddx17	-1.41957	7.46549e-05	0.0179027
GFZP01027241.1	AMEXTC_0340000095796	.	-3.91242	3.90512e-05	0.0140948
GFZP01000232.1	AMEXTC_0340000000910	Clk4	-2.54228	8.39139e-05	0.0184338
GFZP01003390.1	AMEXTC_0340000013680	KTN1	-1.40602	7.93525e-05	0.0181149
GFZP01005458.1	AMEXTC_0340000021958	.	1.37565	8.68073e-05	0.0187961
GFZP01172379.1	AMEXTC_0340000228308	Anks3	5.22427	1.67132e-05	0.0105934
GFZP01071113.1	AMEXTC_0340000043874	.	-1.46526	9.13921e-05	0.019362
GFZP01171933.1	AMEXTC_0340000226058	agr2-a	3.24848	8.78646e-05	0.0188552
GFZP01019193.1	AMEXTC_0340000070397	.	3.82111	8.10594e-05	0.0182033
GFZP01177342.1	AMEXTC_0340000260752	Uqcrq	1.25727	7.96679e-05	0.0181149
GFZP01136513.1	AMEXTC_0340000060997	.	-3.65677	7.59047e-05	0.0179656
GFZP01157556.1	AMEXTC_0340000147439	mtbp	1.91434	9.68269e-05	0.019503
GFZP01033718.1	AMEXTC_0340000122387	LY6E	2.87477	9.68828e-05	0.019503
GFZP01073043.1	AMEXTC_0340000051184	ctbp2	2.53441	9.3308e-05	0.0193752
GFZP01004096.1	AMEXTC_0340000016505	LY6E	2.02193	8.69468e-05	0.0187961
GFZP01102717.1	AMEXTC_0340000177658	ocln	-1.1068	8.29248e-05	0.0183906
GFZP01058118.1	AMEXTC_0340000275159	Mrto4	1.70455	8.73696e-05	0.0188411
GFZP01128761.1	AMEXTC_0340000033667	.	4.06138	9.15496e-05	0.019362
GFZP01056934.1	AMEXTC_0340000260735	DYNC1LI1	1.59681	9.34801e-05	0.0193752
GFZP01023758.1	AMEXTC_0340000084831	PARP4	-1.84559	9.5564e-05	0.0194782
GFZP01172196.1	AMEXTC_0340000227417	MMP3	1.60922	8.88308e-05	0.0189698
GFZP01010869.1	AMEXTC_0340000043710	pol	-2.06965	9.91798e-05	0.0196071
GFZP01121776.1	AMEXTC_0340000005550	mmp18	1.63809	9.33438e-05	0.0193752
GFZP01053635.1	AMEXTC_0340000237071	mrpl20	1.46598	9.56774e-05	0.0194782
GFZP01061951.1	AMEXTC_0340000007064	Aftph	1.80771	9.35992e-05	0.0193752
GFZP01050672.1	AMEXTC_0340000221288	Unkl	-6.48118	2.68398e-05	0.0118699
GFZP01002277.1	AMEXTC_0340000009199	CYP2U1	-1.85027	9.60939e-05	0.0194782
GFZP01123366.1	AMEXTC_0340000011980	hspa14-b	1.3984	8.60084e-05	0.0187783
GFZP01169959.1	AMEXTC_0340000215597	RP2	1.62525	9.85142e-05	0.0196066
GFZP01049812.1	AMEXTC_0340000216810	PPP1R14B	5.86969	2.37095e-05	0.0111879
GFZP01000155.1	AMEXTC_0340000000599	Macf1	-1.70222	9.34007e-05	0.0193752
GFZP01113101.1	AMEXTC_0340000233153	GCC2	-5.49903	2.48861e-05	0.0114214
GFZP01138170.1	AMEXTC_0340000065974	VIM	1.10261	6.55819e-05	0.017046
GFZP01098406.1	AMEXTC_0340000154592	.	-5.06771	2.30508e-05	0.0110555
GFZP01016367.1	AMEXTC_0340000061770	.	3.17557	0.000105455	0.020034
GFZP01066269.1	AMEXTC_0340000024430	Mast4	-1.23449	9.8431e-05	0.0196066
GFZP01016393.1	AMEXTC_0340000061848	mdk-a	2.96806	0.000105292	0.020034
GFZP01072096.1	AMEXTC_0340000047781	.	-2.62371	0.000102892	0.019922
GFZP01094553.1	AMEXTC_0340000125936	AHNAK	-1.20163	9.90474e-05	0.0196071
GFZP01006836.1	AMEXTC_0340000027546	mmp13	3.02256	0.000101962	0.0198429
GFZP01078367.1	AMEXTC_0340000067173	ACAN	7.41269	3.58201e-05	0.0136099
GFZP01122935.1	AMEXTC_0340000010206	Egr3	-2.57255	0.000100441	0.0196724
GFZP01069437.1	AMEXTC_0340000037182	.	-2.31964	0.000107466	0.0202662
GFZP01132423.1	AMEXTC_0340000048289	CYBB	2.19559	9.79817e-05	0.0195894
GFZP01177011.1	AMEXTC_0340000256812	FUNDC1	1.2305	9.2746e-05	0.0193752
GFZP01078694.1	AMEXTC_0340000068175	GUK1	2.34583	0.000108267	0.0202796
GFZP01078569.1	AMEXTC_0340000067779	SLC35A4	6.16856	2.75876e-05	0.0120633
GFZP01126006.1	AMEXTC_0340000022532	B3GNT6	-1.33059	9.51615e-05	0.0194691
GFZP01084119.1	AMEXTC_0340000085385	.	2.1762	0.000107708	0.0202662
GFZP01051742.1	AMEXTC_0340000227204	Rab5if	1.20141	0.000100391	0.0196724
GFZP01014817.1	AMEXTC_0340000057114	PMAIP1	-1.62477	0.000103277	0.019922
GFZP01017409.1	AMEXTC_0340000064898	CCNI	-3.08029	0.0001106	0.0204446
GFZP01138629.1	AMEXTC_0340000067354	AVD	3.77155	0.000112095	0.0205454
GFZP01168401.1	AMEXTC_0340000207347	HNRNPA2B1	1.07008	9.42658e-05	0.0193761
GFZP01100307.1	AMEXTC_0340000164574	FBXO6	1.32284	0.000104098	0.0199926
GFZP01130179.1	AMEXTC_0340000039336	MUC16	-2.14069	0.000112366	0.0205454
GFZP01132234.1	AMEXTC_0340000047529	STEAP4	4.01824	0.000113367	0.0206007
GFZP01066785.1	AMEXTC_0340000026514	HNRNPM	1.30683	9.63344e-05	0.019482
GFZP01160609.1	AMEXTC_0340000164997	IARS	1.86444	9.29721e-05	0.0193752
GFZP01008579.1	AMEXTC_0340000034528	.	3.41275	0.000104098	0.0199926
GFZP01117189.1	AMEXTC_0340000261172	Rbp7	1.43193	0.000108828	0.0202796
GFZP01036934.1	AMEXTC_0340000145853	LGALS9	2.05031	9.40476e-05	0.0193761
GFZP01034046.1	AMEXTC_0340000124184	.	-1.88852	0.000114071	0.0206687
GFZP01079589.1	AMEXTC_0340000071004	S100P	2.44072	0.000106368	0.0201637
GFZP01128841.1	AMEXTC_0340000033967	IL18	1.41132	0.000108689	0.0202796
GFZP01073440.1	AMEXTC_0340000052375	.	-1.73626	0.000110399	0.0204446
GFZP01095869.1	AMEXTC_0340000136698	Actr10	0.968775	8.78519e-05	0.0188552
GFZP01109712.1	AMEXTC_0340000215408	NNMT	-4.96048	2.67926e-05	0.0118699
GFZP01004121.1	AMEXTC_0340000016607	.	-2.46258	0.000116173	0.0207099
GFZP01040186.1	AMEXTC_0340000164918	Plbd1	4.86423	9.9187e-05	0.0196071
GFZP01050050.1	AMEXTC_0340000217980	Ank3	7.72226	3.7653e-05	0.0139791
GFZP01071137.1	AMEXTC_0340000043969	pol	-3.6768	0.000119244	0.0208384
GFZP01153072.1	AMEXTC_0340000115825	.	9.73206	4.24952e-05	0.0141816
GFZP01129660.1	AMEXTC_0340000037263	xerC	-5.85379	3.35462e-05	0.0133227
GFZP01019291.1	AMEXTC_0340000070712	PFN1	0.897955	8.13011e-05	0.0182033
GFZP01002631.1	AMEXTC_0340000010599	PSMG4	1.63207	0.000115311	0.0207099
GFZP01007902.1	AMEXTC_0340000031833	.	5.50888	3.54522e-05	0.0135878
GFZP01069135.1	AMEXTC_0340000035966	MAN2A1	-1.17505	0.000100638	0.0196724
GFZP01125853.1	AMEXTC_0340000021927	.	-1.57765	0.000112595	0.0205454
GFZP01140021.1	AMEXTC_0340000071720	rnasek-a	6.71009	3.93286e-05	0.0140948
GFZP01167748.1	AMEXTC_0340000203696	CCDC112	3.52781	7.37915e-05	0.0177442
GFZP01011024.1	AMEXTC_0340000044296	.	-2.31123	0.000122895	0.0211083
GFZP01077640.1	AMEXTC_0340000064986	actb	-2.06903	0.000104376	0.0200021
GFZP01114987.1	AMEXTC_0340000243231	MRPL58	1.26598	0.000114673	0.0207094
GFZP01162631.1	AMEXTC_0340000175999	WDFY4	1.46996	0.000115354	0.0207099
GFZP01122206.1	AMEXTC_0340000007268	Asprv1	-1.58736	0.000121991	0.0209941
GFZP01012706.1	AMEXTC_0340000050778	.	2.21773	0.000125304	0.0211496
GFZP01051947.1	AMEXTC_0340000228128	.	5.79231	3.88762e-05	0.0140948
GFZP01005683.1	AMEXTC_0340000022844	AHNAK2	-2.50591	0.000118036	0.020792
GFZP01135488.1	AMEXTC_0340000057920	.	-2.08131	0.000118447	0.020792
GFZP01162673.1	AMEXTC_0340000176202	PPM1G	1.10149	0.00011043	0.0204446
GFZP01012282.1	AMEXTC_0340000049334	haus8	1.69301	0.00012432	0.0211461
GFZP01039417.1	AMEXTC_0340000160792	LGALS3BP	1.50971	0.000101895	0.0198429
GFZP01065769.1	AMEXTC_0340000022374	EPB41L1	-1.58076	0.000115612	0.0207099
GFZP01063602.1	AMEXTC_0340000013718	SERPINB10	1.43865	0.000117715	0.0207882
GFZP01084006.1	AMEXTC_0340000084985	.	-1.42845	0.0001258	0.0211926
GFZP01003784.1	AMEXTC_0340000015236	.	-2.29478	0.000124821	0.0211494
GFZP01115458.1	AMEXTC_0340000246001	COPE	0.991584	0.000103104	0.019922
GFZP01006434.1	AMEXTC_0340000025925	CXCL8	2.48257	0.000129576	0.0216211
GFZP01078220.1	AMEXTC_0340000066731	PSMB7	1.13097	0.000105352	0.020034
GFZP01001576.1	AMEXTC_0340000006341	LOC100487732	2.63771	0.00012866	0.0215916
GFZP01135313.1	AMEXTC_0340000057393	.	-3.29887	0.000124099	0.0211461
GFZP01139486.1	AMEXTC_0340000070050	CPSF3	1.77539	0.000131222	0.0216211
GFZP01076830.1	AMEXTC_0340000062555	S100A16	1.99177	0.000131475	0.0216211
GFZP01078967.1	AMEXTC_0340000069070	Sec61g	0.99192	9.49326e-05	0.0194676
GFZP01119558.1	AMEXTC_0340000290749	TREM2	1.79563	0.000124597	0.0211494
GFZP01067760.1	AMEXTC_0340000030475	.	-2.7193	0.000116328	0.0207099
GFZP01018322.1	AMEXTC_0340000067643	.	6.49057	5.26882e-05	0.0154662
GFZP01065070.1	AMEXTC_0340000019606	hypothetical	6.38064	4.00695e-05	0.0141816
GFZP01040602.1	AMEXTC_0340000167007	ZNF326	1.41539	0.000107546	0.0202662
GFZP01018084.1	AMEXTC_0340000066928	.	0.98797	9.99691e-05	0.0196724
GFZP01103046.1	AMEXTC_0340000179401	GEMIN6	1.68165	0.000130248	0.0216211
GFZP01014609.1	AMEXTC_0340000056489	X-element\ORF2	3.24872	0.000111061	0.0204446
GFZP01120999.1	AMEXTC_0340000002386	.	-2.72863	0.000137388	0.0218806
GFZP01072999.1	AMEXTC_0340000051052	Plek2	3.15859	0.000131131	0.0216211
GFZP01071453.1	AMEXTC_0340000045201	Psmd14	1.35034	0.000111111	0.0204446
GFZP01174143.1	AMEXTC_0340000237554	PARP14	-1.75887	0.000138753	0.0218806
GFZP01093329.1	AMEXTC_0340000118980	Exosc2	2.37801	0.000138735	0.0218806
GFZP01088331.1	AMEXTC_0340000098616	.	-1.96476	0.000139499	0.0218806
GFZP01015778.1	AMEXTC_0340000060001	MUC3B	-1.89579	0.000136232	0.0218806
GFZP01077050.1	AMEXTC_0340000063215	CDC37L1	1.62498	0.000137516	0.0218806
GFZP01062415.1	AMEXTC_0340000008938	VPS13A	-1.03364	0.000111094	0.0204446
GFZP01084120.1	AMEXTC_0340000085389	.	1.70987	0.000134206	0.0218806
GFZP01165872.1	AMEXTC_0340000193262	NUDT2	1.96698	0.000139448	0.0218806
GFZP01058119.1	AMEXTC_0340000275164	Hypk	1.27014	0.000123575	0.0211461
GFZP01068728.1	AMEXTC_0340000034316	.	-3.08141	0.000141538	0.0218806
GFZP01094169.1	AMEXTC_0340000123771	Pttg1	1.30806	0.00013296	0.0218126
GFZP01072090.1	AMEXTC_0340000047756	.	2.47347	0.000142202	0.0218806
GFZP01015051.1	AMEXTC_0340000057818	.	-1.78069	0.000142137	0.0218806
GFZP01179974.1	AMEXTC_0340000293302	farsa-a	1.11901	0.000116618	0.0207195
GFZP01137586.1	AMEXTC_0340000064219	.	-6.64332	4.93514e-05	0.0150165
GFZP01127114.1	AMEXTC_0340000027021	SPI1	1.6672	0.000138937	0.0218806
GFZP01121529.1	AMEXTC_0340000004551	ABCC5	-1.20086	0.000126912	0.021339
GFZP01055669.1	AMEXTC_0340000248247	ITGB2	1.62358	0.000130505	0.0216211
GFZP01070135.1	AMEXTC_0340000039947	ajap1	-5.2751	4.22983e-05	0.0141816
GFZP01178242.1	AMEXTC_0340000271284	FOPNL	1.5274	0.000144473	0.0219762
GFZP01120936.1	AMEXTC_0340000002134	NOP56	1.72685	0.00014582	0.0221427
GFZP01076534.1	AMEXTC_0340000061666	BNIP3	-10.3604	5.94916e-05	0.0163266
GFZP01073294.1	AMEXTC_0340000051937	Sftpd	5.19704	9.27243e-05	0.0193752
GFZP01074981.1	AMEXTC_0340000057001	.	5.19332	4.74844e-05	0.0148303
GFZP01001995.1	AMEXTC_0340000008030	Sall3	3.63866	0.000118267	0.020792
GFZP01175129.1	AMEXTC_0340000242922	CPSF3	1.21387	0.000121137	0.0209292
GFZP01180532.1	AMEXTC_0340000301492	PSMB6	0.965985	0.000116882	0.0207245
GFZP01023906.1	AMEXTC_0340000085340	.	-2.72919	0.000139091	0.0218806
GFZP01153767.1	AMEXTC_0340000120390	NDUFA7	1.3962	0.000130063	0.0216211
GFZP01100472.1	AMEXTC_0340000165313	ERI1	1.24393	0.000137086	0.0218806
GFZP01056931.1	AMEXTC_0340000260726	PABPC1	-0.86585	0.000100167	0.0196724
GFZP01003680.1	AMEXTC_0340000014831	.	2.08663	0.000142379	0.0218806
GFZP01024014.1	AMEXTC_0340000085721	HNRNPR	2.12544	0.000147078	0.0222147
GFZP01132983.1	AMEXTC_0340000050399	CD300LF	1.87912	0.000149519	0.0222426
GFZP01132592.1	AMEXTC_0340000048961	Colec12	1.90911	0.000142844	0.0218806
GFZP01081988.1	AMEXTC_0340000078489	.	5.01062	3.8243e-05	0.0140948
GFZP01136272.1	AMEXTC_0340000060273	.	2.01007	0.000152084	0.0223216
GFZP01095393.1	AMEXTC_0340000133281	DNAJA4	1.69544	0.000148061	0.0222147
GFZP01137498.1	AMEXTC_0340000063955	.	1.47132	0.000149506	0.0222426
GFZP01079190.1	AMEXTC_0340000069763	fabp2	2.66288	0.000148572	0.0222147
GFZP01065761.1	AMEXTC_0340000022344	VMP1	6.80008	7.48836e-05	0.0179086
GFZP01005930.1	AMEXTC_0340000023859	SNRPA1	-2.74406	0.000114212	0.0206687
GFZP01049665.1	AMEXTC_0340000216161	INSRR	-1.66383	0.000150741	0.0222748
GFZP01128196.1	AMEXTC_0340000031404	.	-2.09256	0.000154534	0.0224293
GFZP01138575.1	AMEXTC_0340000067192	Lgals4	1.76694	0.000112494	0.0205454
GFZP01045468.1	AMEXTC_0340000193260	NUDT2	1.61147	0.000152061	0.0223216
GFZP01153790.1	AMEXTC_0340000120520	.	-3.64756	0.000153448	0.0224093
GFZP01002827.1	AMEXTC_0340000011402	.	-2.25381	0.000156397	0.0225398
GFZP01072567.1	AMEXTC_0340000049682	.	-1.72894	0.000156927	0.0225792
GFZP01072679.1	AMEXTC_0340000050092	TGM5	3.08513	0.000157665	0.0226047
GFZP01130178.1	AMEXTC_0340000039332	OTOA	-1.36789	0.000113085	0.0205921
GFZP01172290.1	AMEXTC_0340000227865	PHF19	2.72247	0.000158696	0.0226113
GFZP01112031.1	AMEXTC_0340000227578	insr	-1.32814	0.000150751	0.0222748
GFZP01104274.1	AMEXTC_0340000185916	LSM8	1.56642	0.000148541	0.0222147
GFZP01076771.1	AMEXTC_0340000062377	KLHDC8A	-6.92119	5.85664e-05	0.0162155
GFZP01156508.1	AMEXTC_0340000139873	FAM20B	1.36597	0.000154505	0.0224293
GFZP01003048.1	AMEXTC_0340000012321	.	2.87516	0.0001315	0.0216211
GFZP01034202.1	AMEXTC_0340000125048	.	1.51616	0.000154814	0.0224293
GFZP01128935.1	AMEXTC_0340000034338	SFRP4	1.93486	0.000164027	0.0228779
GFZP01060130.1	AMEXTC_0340000301497	SMOX	1.27064	0.000150316	0.0222748
GFZP01074769.1	AMEXTC_0340000056364	Naca	-3.01238	0.000117465	0.0207858
GFZP01005437.1	AMEXTC_0340000021878	.	-2.83377	0.000125128	0.0211496
GFZP01009114.1	AMEXTC_0340000036706	CMLKR1	2.63563	0.000154863	0.0224293
GFZP01056983.1	AMEXTC_0340000261149	Uchl3	1.01419	0.000139365	0.0218806
GFZP01095866.1	AMEXTC_0340000136684	Lpcat1	-1.17824	0.000151585	0.0223216
GFZP01037696.1	AMEXTC_0340000151258	Retrovirus-related	4.74616	4.13872e-05	0.0141816
GFZP01167198.1	AMEXTC_0340000200847	fabp2	2.11406	0.000158392	0.0226047
GFZP01048944.1	AMEXTC_0340000212344	Alg5	1.05247	0.000139702	0.0218806
GFZP01011974.1	AMEXTC_0340000048114	TRAK1	-3.56859	0.000141236	0.0218806
GFZP01126278.1	AMEXTC_0340000023627	slc44a1	-1.25732	0.00014063	0.0218806
GFZP01010644.1	AMEXTC_0340000042803	cyhr1-a	-1.43497	0.00015061	0.0222748
GFZP01005332.1	AMEXTC_0340000021443	tubb	2.5984	0.000171285	0.0230929
GFZP01012605.1	AMEXTC_0340000050475	MUC16	-2.68806	0.000155635	0.022504
GFZP01079638.1	AMEXTC_0340000071152	PSMD7	1.33151	0.000164216	0.0228779
GFZP01113824.1	AMEXTC_0340000237024	.	2.48987	0.000161581	0.0228003
GFZP01065342.1	AMEXTC_0340000020701	fgf1	-5.03644	5.34717e-05	0.0155301
GFZP01064721.1	AMEXTC_0340000018197	JAG1	-1.16589	0.000136026	0.0218806
GFZP01033566.1	AMEXTC_0340000121543	Igfbp7	-1.94347	0.000170303	0.0230929
GFZP01131150.1	AMEXTC_0340000043210	.	-1.52517	0.000162281	0.0228623
GFZP01079406.1	AMEXTC_0340000070436	Minos1	1.15683	0.000146573	0.0222147
GFZP01008447.1	AMEXTC_0340000034001	DHX57	1.51851	0.000159039	0.0226235
GFZP01125427.1	AMEXTC_0340000020209	Zfp3	-1.42906	0.000169665	0.0230929
GFZP01017928.1	AMEXTC_0340000066460	mrpl24	1.40206	0.000170706	0.0230929
GFZP01068670.1	AMEXTC_0340000034087	.	-1.95459	0.000176011	0.0234066
GFZP01106519.1	AMEXTC_0340000198190	TAPBPL	-1.54196	0.000165587	0.0229154
GFZP01138578.1	AMEXTC_0340000067201	.	-5.99916	6.41976e-05	0.0169716
GFZP01069129.1	AMEXTC_0340000035938	RPL32	1.50525	0.000164995	0.0229154
GFZP01134247.1	AMEXTC_0340000054193	PPE24	-1.63129	0.000140678	0.0218806
GFZP01160762.1	AMEXTC_0340000165747	EEF1E1	1.79258	0.000163835	0.0228779
GFZP01000528.1	AMEXTC_0340000002114	.	-2.58807	0.000176008	0.0234066
GFZP01066171.1	AMEXTC_0340000024024	HERC3	-1.90778	0.000180487	0.0236212
GFZP01138010.1	AMEXTC_0340000065492	.	4.74616	4.70386e-05	0.0147448
GFZP01057525.1	AMEXTC_0340000267528	SPCS1	0.910373	0.000138337	0.0218806
GFZP01175103.1	AMEXTC_0340000242779	adat3	1.58138	0.000179846	0.0236212
GFZP01107888.1	AMEXTC_0340000205479	TIMM9	1.67817	0.000178486	0.0235926
GFZP01049110.1	AMEXTC_0340000213479	TP53RK	1.32332	0.000170749	0.0230929
GFZP01133228.1	AMEXTC_0340000051134	CYP2J2	-1.06112	0.000142495	0.0218806
GFZP01135105.1	AMEXTC_0340000056768	.	-1.84752	0.000182729	0.0236212
GFZP01007699.1	AMEXTC_0340000031032	.	-2.32875	0.000175753	0.0234066
GFZP01045745.1	AMEXTC_0340000194777	C1R	2.85131	0.000178792	0.0235976
GFZP01132371.1	AMEXTC_0340000048088	.	1.76841	0.000184505	0.0236951
GFZP01121991.1	AMEXTC_0340000006389	.	5.84505	6.88871e-05	0.0171279
GFZP01175508.1	AMEXTC_0340000245069	ARFGAP3	1.4965	0.000165237	0.0229154
GFZP01170669.1	AMEXTC_0340000219112	timm13-b	1.21758	0.000157914	0.0226047
GFZP01166801.1	AMEXTC_0340000198767	TREX2	2.25478	0.000179337	0.0236212
GFZP01003398.1	AMEXTC_0340000013710	PSMB8	-2.9235	0.000163626	0.0228779
GFZP01046687.1	AMEXTC_0340000200307	Mob3b	-1.62433	0.000182251	0.0236212
GFZP01083732.1	AMEXTC_0340000084079	Spen	5.51052	5.98976e-05	0.0163266
GFZP01012225.1	AMEXTC_0340000049109	Gdi1	1.18426	0.00016158	0.0228003
GFZP01037299.1	AMEXTC_0340000148406	cdca8	1.74564	0.000170228	0.0230929
GFZP01017975.1	AMEXTC_0340000066601	Hspa8	0.999632	0.000107832	0.0202662
GFZP01129018.1	AMEXTC_0340000034680	LTB4R	3.79231	0.000120143	0.0208396
GFZP01084015.1	AMEXTC_0340000085017	.	-1.97686	0.000186115	0.0236951
GFZP01152799.1	AMEXTC_0340000113210	Rps9	-1.2282	0.000144151	0.0219652
GFZP01093901.1	AMEXTC_0340000122292	PRG3	1.34638	0.000174858	0.0233974
GFZP01101990.1	AMEXTC_0340000173694	QNR-71	1.09778	0.000153189	0.0224088
GFZP01003227.1	AMEXTC_0340000013008	NCBP2	2.71913	0.000186666	0.0236951
GFZP01093471.1	AMEXTC_0340000119836	.	-1.70879	0.000187022	0.0236951
GFZP01007134.1	AMEXTC_0340000028768	LTB4R	4.44477	7.95833e-05	0.0181149
GFZP01058512.1	AMEXTC_0340000279796	AURKAIP1	1.51048	0.000167362	0.0229518
GFZP01072558.1	AMEXTC_0340000049641	.	-1.4958	0.000180643	0.0236212
GFZP01120336.1	AMEXTC_0340000301517	nop10	2.04436	0.000176768	0.0234717
GFZP01167840.1	AMEXTC_0340000204074	.	1.58633	0.000186377	0.0236951
GFZP01009841.1	AMEXTC_0340000039589	Nudt21	0.950529	0.000158281	0.0226047
GFZP01117132.1	AMEXTC_0340000260722	NDUFB6	1.2527	0.000156188	0.0225398
GFZP01017864.1	AMEXTC_0340000066268	GLRX	1.26244	0.00016382	0.0228779
GFZP01044411.1	AMEXTC_0340000187590	CHEK1	1.97248	0.000183249	0.0236212
GFZP01075646.1	AMEXTC_0340000058999	GJB6	4.17547	8.12601e-05	0.0182033
GFZP01163421.1	AMEXTC_0340000180237	PRIM1	1.39172	0.000171084	0.0230929
GFZP01005809.1	AMEXTC_0340000023347	.	-2.01727	0.000190171	0.023709
GFZP01143802.1	AMEXTC_0340000083640	.	10.8582	9.41745e-05	0.0193761
GFZP01072778.1	AMEXTC_0340000050389	MYO1F	1.98287	0.000190807	0.0237109
GFZP01005843.1	AMEXTC_0340000023484	CCDC127	-5.19991	6.60683e-05	0.017046
GFZP01011586.1	AMEXTC_0340000046566	.	1.56589	0.000180913	0.0236212
GFZP01074530.1	AMEXTC_0340000055647	Cldn7	-2.56127	0.00018667	0.0236951
GFZP01033284.1	AMEXTC_0340000119928	PSMD8	2.10724	0.000183546	0.0236212
GFZP01062187.1	AMEXTC_0340000007994	GPSM1	1.47816	0.000189915	0.023709
GFZP01001239.1	AMEXTC_0340000005010	.	-2.67499	0.000181798	0.0236212
GFZP01099819.1	AMEXTC_0340000161958	hnrnpc	1.16962	0.00017399	0.0233858
GFZP01006204.1	AMEXTC_0340000024977	.	5.35861	6.26552e-05	0.0168171
GFZP01162411.1	AMEXTC_0340000174745	YARS	1.12364	0.000153847	0.0224293
GFZP01092567.1	AMEXTC_0340000112942	.	-4.59084	5.98945e-05	0.0163266
GFZP01003367.1	AMEXTC_0340000013575	SORT1	-1.33739	0.000160342	0.0226984
GFZP01175522.1	AMEXTC_0340000245141	igf2-b	1.31848	0.00018819	0.023709
GFZP01062864.1	AMEXTC_0340000010730	Hmga1	2.09171	0.000194623	0.0239245
GFZP01035523.1	AMEXTC_0340000135702	RNF25	1.22067	0.000183354	0.0236212
GFZP01074948.1	AMEXTC_0340000056902	EDC1	1.60719	0.000187204	0.0236951
GFZP01147725.1	AMEXTC_0340000096059	SRSF2	1.9936	0.000195895	0.0239245
GFZP01106556.1	AMEXTC_0340000198368	PDSS1	1.30792	0.000181177	0.0236212
GFZP01139836.1	AMEXTC_0340000071141	.	2.22732	0.000193818	0.0238922
GFZP01003775.1	AMEXTC_0340000015200	.	-3.24142	0.000163533	0.0228779
GFZP01118320.1	AMEXTC_0340000275161	snrpf	1.20913	0.000139652	0.0218806
GFZP01019301.1	AMEXTC_0340000070742	Lgals4	0.888242	0.000138396	0.0218806
GFZP01064459.1	AMEXTC_0340000017162	Trhde	-3.51879	0.000133757	0.0218806
GFZP01103053.1	AMEXTC_0340000179435	ACAN	7.45715	0.000104898	0.020034
GFZP01069519.1	AMEXTC_0340000037511	.	1.20491	0.000172396	0.0232071
GFZP01126810.1	AMEXTC_0340000025817	leng8	-1.78386	0.000195384	0.0239245
GFZP01076955.1	AMEXTC_0340000062930	Il1r2	3.10558	0.00019321	0.0238697
GFZP01129640.1	AMEXTC_0340000037187	.	-2.15198	0.00020039	0.0242594
GFZP01014779.1	AMEXTC_0340000057000	HNRNPL	3.73696	0.000185714	0.0236951
GFZP01083458.1	AMEXTC_0340000083163	MMADHC	1.13907	0.000181422	0.0236212
GFZP01167360.1	AMEXTC_0340000201758	MBP2	2.39463	0.000202338	0.0242688
GFZP01022977.1	AMEXTC_0340000082272	WTAP	1.72247	0.000201167	0.0242688
GFZP01107289.1	AMEXTC_0340000202405	NCF2	1.89522	0.000203136	0.0242688
GFZP01153446.1	AMEXTC_0340000118438	tubb	2.03963	0.000203129	0.0242688
GFZP01023766.1	AMEXTC_0340000084856	AHNAK	-1.30165	0.000195316	0.0239245
GFZP01154572.1	AMEXTC_0340000124855	Ppp1r15b	-3.00844	0.000205491	0.0243398
GFZP01158689.1	AMEXTC_0340000154945	RFC2	1.72244	0.000184759	0.0236951
GFZP01101036.1	AMEXTC_0340000168357	emc6	1.13476	0.000185822	0.0236951
GFZP01058907.1	AMEXTC_0340000284713	Cd5l	-1.14997	0.00017106	0.0230929
GFZP01137984.1	AMEXTC_0340000065413	Rrm2	3.24365	0.000207978	0.0244692
GFZP01139473.1	AMEXTC_0340000070010	anxa2-a	1.07155	0.000166864	0.0229194
GFZP01106690.1	AMEXTC_0340000199286	rbmx	1.36175	0.000143952	0.0219652
GFZP01077682.1	AMEXTC_0340000065112	NLRP3	-2.58625	0.000206182	0.0243887
GFZP01108978.1	AMEXTC_0340000211531	MANF	1.74429	0.000165666	0.0229154
GFZP01017585.1	AMEXTC_0340000065426	ran	1.00989	0.0001386	0.0218806
GFZP01012137.1	AMEXTC_0340000048763	.	-3.08898	0.000178164	0.0235926
GFZP01137167.1	AMEXTC_0340000062961	.	2.10858	0.000211936	0.0244803
GFZP01121333.1	AMEXTC_0340000003730	LINE-1	-2.04029	0.000210044	0.0244803
GFZP01128009.1	AMEXTC_0340000030668	SLITRK6	-1.27677	0.000194626	0.0239245
GFZP01010350.1	AMEXTC_0340000041608	HNRNPK	1.03555	0.000147803	0.0222147
GFZP01014901.1	AMEXTC_0340000057367	lmo4.2	-1.05106	0.000174876	0.0233974
GFZP01066350.1	AMEXTC_0340000024749	.	-1.47537	0.000191365	0.0237109
GFZP01014425.1	AMEXTC_0340000055937	QNR-71	1.00357	0.000168606	0.0230145
GFZP01060347.1	AMEXTC_0340000000565	CARD9	1.82848	0.000211322	0.0244803
GFZP01043140.1	AMEXTC_0340000180948	.	1.98317	0.00021483	0.0244803
GFZP01056896.1	AMEXTC_0340000260441	STIP1	0.934241	0.000151369	0.0223216
GFZP01062841.1	AMEXTC_0340000010636	.	-6.80989	9.2571e-05	0.0193752
GFZP01013088.1	AMEXTC_0340000051924	ZNF79	-1.75312	0.000213388	0.0244803
GFZP01179508.1	AMEXTC_0340000287601	Ptrh1	1.75541	0.000215051	0.0244803
GFZP01132990.1	AMEXTC_0340000050420	.	4.9208	8.08967e-05	0.0182033
GFZP01107211.1	AMEXTC_0340000201993	.	-2.48471	0.000217158	0.0244803
GFZP01075378.1	AMEXTC_0340000058195	MILR1	1.84367	0.000220669	0.0246097
GFZP01000401.1	AMEXTC_0340000001599	LOC102367500	1.82905	0.000220648	0.0246097
GFZP01064559.1	AMEXTC_0340000017554	RAE1	2.44793	0.000199257	0.0241845
GFZP01000752.1	AMEXTC_0340000003012	.	-1.58036	0.000159517	0.0226547
GFZP01063392.1	AMEXTC_0340000012872	ARFIP1	1.63338	0.000212832	0.0244803
GFZP01141769.1	AMEXTC_0340000077178	.	-2.04221	0.000199496	0.0241845
GFZP01035094.1	AMEXTC_0340000132608	B4galt7	7.04862	9.58768e-05	0.0194782
GFZP01008368.1	AMEXTC_0340000033705	.	-1.65773	0.000217277	0.0244803
GFZP01116284.1	AMEXTC_0340000250549	.	-1.41322	0.000205408	0.0243398
GFZP01129368.1	AMEXTC_0340000036098	APCDD1L	2.4312	0.00022007	0.0246097
GFZP01036062.1	AMEXTC_0340000139593	PLIN2	1.6116	0.000193364	0.0238697
GFZP01119823.1	AMEXTC_0340000293967	POLE2	1.5781	0.000213169	0.0244803
GFZP01053166.1	AMEXTC_0340000234655	HSD11B1	-2.21418	0.000199453	0.0241845
GFZP01137828.1	AMEXTC_0340000064945	Umod	-2.54068	0.000216508	0.0244803
GFZP01076938.1	AMEXTC_0340000062879	EMILIN3	-2.24613	0.000224365	0.0247901
GFZP01115461.1	AMEXTC_0340000246011	pkm	1.11787	0.000165916	0.0229154
GFZP01129541.1	AMEXTC_0340000036795	.	-1.61903	0.000220333	0.0246097
GFZP01069217.1	AMEXTC_0340000036321	PALLD	1.84085	0.000199427	0.0241845
GFZP01082889.1	AMEXTC_0340000081348	Rbm12	-1.66625	0.000205097	0.0243398
GFZP01131932.1	AMEXTC_0340000046332	STAG2	-1.5632	0.000218472	0.0245834
GFZP01122662.1	AMEXTC_0340000009113	fam50a-b	-1.02975	0.000185774	0.0236951
GFZP01018152.1	AMEXTC_0340000067133	Psma6	1.28411	0.000180233	0.0236212
GFZP01077930.1	AMEXTC_0340000065859	.	2.49773	0.000191537	0.0237109
GFZP01039234.1	AMEXTC_0340000159668	Ahsa1	1.84097	0.000202068	0.0242688
GFZP01057521.1	AMEXTC_0340000267506	S100a10	1.15688	0.00016838	0.0230145
GFZP01067661.1	AMEXTC_0340000030089	.	-1.898	0.000229667	0.0250095
GFZP01006134.1	AMEXTC_0340000024690	.	-2.0603	0.000219956	0.0246097
GFZP01045478.1	AMEXTC_0340000193321	Bmpr2	3.36261	0.000225417	0.0247901
GFZP01078364.1	AMEXTC_0340000067164	.	0.9297	0.000137922	0.0218806
GFZP01066942.1	AMEXTC_0340000027142	reverse	4.3937	6.36348e-05	0.0168736
GFZP01020265.1	AMEXTC_0340000073750	.	-1.47178	0.000229462	0.0250095
GFZP01100081.1	AMEXTC_0340000163325	ATP10B	-1.52723	0.00020888	0.0244803
GFZP01094158.1	AMEXTC_0340000123713	rbmx	0.97258	0.000166298	0.0229154
GFZP01121785.1	AMEXTC_0340000005584	BCL6	1.76822	0.000234535	0.0253509
GFZP01005065.1	AMEXTC_0340000020386	GGCT	1.28592	0.000214768	0.0244803
GFZP01053571.1	AMEXTC_0340000236803	P2RX4	-1.18886	0.00020229	0.0242688
GFZP01053588.1	AMEXTC_0340000236877	.	-5.17736	8.9152e-05	0.0189922
GFZP01109092.1	AMEXTC_0340000212105	Hmga1	2.36299	0.000214307	0.0244803
GFZP01167120.1	AMEXTC_0340000200447	Stmp1	5.65001	8.97436e-05	0.0190719
GFZP01163951.1	AMEXTC_0340000182927	Lsm2	1.48647	0.000210628	0.0244803
GFZP01003586.1	AMEXTC_0340000014453	pol	-1.4472	0.00020907	0.0244803
GFZP01064328.1	AMEXTC_0340000016627	Mthfs	2.53301	0.000207184	0.0244085
GFZP01030310.1	AMEXTC_0340000105384	.	4.76796	8.85945e-05	0.0189655
GFZP01164282.1	AMEXTC_0340000184725	PUS1	-4.52689	7.92467e-05	0.0181149
GFZP01118510.1	AMEXTC_0340000277497	Tpm3	0.982336	0.000182649	0.0236212
GFZP01080907.1	AMEXTC_0340000075125	.	-1.91217	0.000239876	0.0256401
GFZP01041844.1	AMEXTC_0340000173988	tbrg4	1.81652	0.000225153	0.0247901
GFZP01138696.1	AMEXTC_0340000067555	c3ar1	3.13277	0.000149327	0.0222426
GFZP01077888.1	AMEXTC_0340000065731	.	-2.84713	0.000216291	0.0244803
GFZP01144217.1	AMEXTC_0340000085018	.	-2.37923	0.000214427	0.0244803
GFZP01158118.1	AMEXTC_0340000151403	MAD2L1	3.28964	0.000235265	0.0253985
GFZP01093860.1	AMEXTC_0340000122053	AHNAK	-1.32881	0.000188423	0.023709
GFZP01124763.1	AMEXTC_0340000017563	.	-2.1309	0.000236112	0.025447
GFZP01003843.1	AMEXTC_0340000015482	RAI14	1.89004	0.000240404	0.0256401
GFZP01006418.1	AMEXTC_0340000025864	Sftpd	4.05683	0.000216964	0.0244803
GFZP01056025.1	AMEXTC_0340000250303	RBBP5	-6.27946	0.000108429	0.0202796
GFZP01016941.1	AMEXTC_0340000063493	.	1.41725	0.000232986	0.0252165
GFZP01000610.1	AMEXTC_0340000002440	K02A2.6	1.70346	0.000232018	0.0251718
GFZP01160079.1	AMEXTC_0340000162363	U2AF1	3.71689	0.000160185	0.0226984
GFZP01071585.1	AMEXTC_0340000045753	.	-2.1811	0.000248971	0.026116
GFZP01125588.1	AMEXTC_0340000020876	PAQR3	-6.88414	0.000124198	0.0211461
GFZP01075865.1	AMEXTC_0340000059657	BLMH	1.83589	0.000209844	0.0244803
GFZP01099120.1	AMEXTC_0340000158050	.	2.89974	0.000203321	0.0242688
GFZP01174008.1	AMEXTC_0340000236939	PLEKHS1	2.10874	0.000237084	0.0254695
GFZP01071848.1	AMEXTC_0340000046805	.	-2.36682	0.000251412	0.0261758
GFZP01004376.1	AMEXTC_0340000017624	.	-1.59255	0.000247989	0.026116
GFZP01155498.1	AMEXTC_0340000132615	tomm40	1.53126	0.000206852	0.0244085
GFZP01023427.1	AMEXTC_0340000083734	MUC16	-3.15424	0.000243172	0.0258076
GFZP01135450.1	AMEXTC_0340000057805	Mpo	1.91936	0.000249853	0.026116
GFZP01008379.1	AMEXTC_0340000033748	.	5.85848	0.000129813	0.0216211
GFZP01068725.1	AMEXTC_0340000034303	unnamed	-1.42949	0.000216165	0.0244803
GFZP01095863.1	AMEXTC_0340000136671	WDR77	1.40558	0.000210248	0.0244803
GFZP01037939.1	AMEXTC_0340000152964	brms1la	2.2296	0.000247343	0.0260926
GFZP01124790.1	AMEXTC_0340000017666	CYP2G1	-1.63881	0.000215439	0.0244803
GFZP01022620.1	AMEXTC_0340000081128	.	4.39753	7.56861e-05	0.0179656
GFZP01039609.1	AMEXTC_0340000161924	Rad51ap1	2.13802	0.000243912	0.025818
GFZP01007677.1	AMEXTC_0340000030948	Ifitm1	1.3339	0.000208712	0.0244803
GFZP01135800.1	AMEXTC_0340000058856	NOX4	4.05804	0.000131546	0.0216211
GFZP01164872.1	AMEXTC_0340000187901	Nek4	-6.70046	0.000119512	0.0208384
GFZP01064571.1	AMEXTC_0340000017599	SAMSN1	1.2719	0.000238367	0.0255448
GFZP01023556.1	AMEXTC_0340000084169	NTPCR	2.43807	0.000260541	0.0265661
GFZP01073534.1	AMEXTC_0340000052657	Vrk3	4.78078	8.67533e-05	0.0187961
GFZP01077695.1	AMEXTC_0340000065151	Syna	1.79528	0.000260753	0.0265661
GFZP01017945.1	AMEXTC_0340000066511	CYCS	2.20843	0.000260912	0.0265661
GFZP01016315.1	AMEXTC_0340000061614	Fxr1	-1.53843	0.000252755	0.0262334
GFZP01072438.1	AMEXTC_0340000049156	MMP7	7.08527	0.000121833	0.0209941
GFZP01131303.1	AMEXTC_0340000043828	AHNAK	-1.17335	0.000222244	0.0246818
GFZP01005119.1	AMEXTC_0340000020616	CDH26	-1.07795	0.00020351	0.0242688
GFZP01056001.1	AMEXTC_0340000250171	Sowahc	-2.7196	0.00025368	0.0262334
GFZP01081087.1	AMEXTC_0340000075682	.	2.20598	0.000262964	0.0266751
GFZP01128547.1	AMEXTC_0340000032810	.	3.57617	0.000203323	0.0242688
GFZP01017067.1	AMEXTC_0340000063872	PTGS2	-2.42689	0.000226185	0.0248004
GFZP01179244.1	AMEXTC_0340000284018	Psma5	0.913344	0.000196064	0.0239245
GFZP01124409.1	AMEXTC_0340000016134	ssuh2	5.49658	0.000116177	0.0207099
GFZP01143437.1	AMEXTC_0340000082455	RPE	2.35993	0.000258765	0.0264704
GFZP01111683.1	AMEXTC_0340000225809	CD274	1.92986	0.000253843	0.0262334
GFZP01143266.1	AMEXTC_0340000081909	.	-1.65973	0.000257935	0.0264494
GFZP01068702.1	AMEXTC_0340000034211	Cd27	3.56224	0.000209356	0.0244803
GFZP01067022.1	AMEXTC_0340000027482	Tuba1b	0.859626	0.000189121	0.023709
GFZP01140289.1	AMEXTC_0340000072548	.	4.69234	0.000189791	0.023709
GFZP01069041.1	AMEXTC_0340000035564	SHD	4.82131	0.000116027	0.0207099
GFZP01015525.1	AMEXTC_0340000059242	DUSP1	-1.271	0.00020203	0.0242688
GFZP01056985.1	AMEXTC_0340000261157	SLBP	1.68504	0.000213111	0.0244803
GFZP01174976.1	AMEXTC_0340000242246	.	1.50513	0.000265224	0.0267813
GFZP01003103.1	AMEXTC_0340000012536	ngb	-4.89109	0.000119434	0.0208384
GFZP01009001.1	AMEXTC_0340000036267	F2rl1	-1.99064	0.000227802	0.0249143
GFZP01120867.1	AMEXTC_0340000001865	.	-4.37291	9.78491e-05	0.0195894
GFZP01016153.1	AMEXTC_0340000061127	actb	-2.12716	0.000222439	0.0246818
GFZP01156315.1	AMEXTC_0340000138453	MRPS14	1.20927	0.000240424	0.0256401
GFZP01104682.1	AMEXTC_0340000187951	Klhdc4	1.63334	0.000258162	0.0264494
GFZP01060535.1	AMEXTC_0340000001326	.	4.86927	0.000225254	0.0247901
GFZP01014211.1	AMEXTC_0340000055295	ABCA12	-2.05134	0.000274246	0.0272288
GFZP01060686.1	AMEXTC_0340000001940	.	4.10797	0.000138867	0.0218806
GFZP01053536.1	AMEXTC_0340000236635	TNFRSF6B	1.55532	0.000265466	0.0267813
GFZP01012477.1	AMEXTC_0340000050091	MTF2	-5.47916	0.000120828	0.020917
GFZP01071285.1	AMEXTC_0340000044531	RTase	1.94143	0.000279244	0.0272719
GFZP01015074.1	AMEXTC_0340000057888	.	-2.55695	0.0002768	0.0272719
GFZP01123998.1	AMEXTC_0340000014489	.	1.86599	0.000269061	0.0269155
GFZP01060678.1	AMEXTC_0340000001910	.	4.72865	9.73729e-05	0.0195568
GFZP01082435.1	AMEXTC_0340000079908	Trem2	3.20967	0.000241424	0.0257054
GFZP01166825.1	AMEXTC_0340000198957	TBC1D17	-1.34075	0.000224929	0.0247901
GFZP01125750.1	AMEXTC_0340000021505	OTULIN	1.30495	0.00025198	0.0262038
GFZP01062983.1	AMEXTC_0340000011217	.	2.77224	0.000263695	0.0266946
GFZP01120369.1	AMEXTC_0340000301930	adhfe1	-1.60558	0.000282511	0.0273081
GFZP01109005.1	AMEXTC_0340000211697	SSB	1.4289	0.000200851	0.0242688
GFZP01015162.1	AMEXTC_0340000058152	AVR1	4.54409	0.000236294	0.025447
GFZP01017323.1	AMEXTC_0340000064640	Drap1	2.00511	0.000249767	0.026116
GFZP01051853.1	AMEXTC_0340000227677	RPA3	1.37694	0.000227941	0.0249143
GFZP01074495.1	AMEXTC_0340000055542	Rrm2	2.58828	0.000286117	0.0274751
GFZP01143870.1	AMEXTC_0340000083866	ALOX12B	1.32804	0.000269766	0.0269155
GFZP01063942.1	AMEXTC_0340000015063	ST6GALNAC2	-1.54001	0.000241622	0.0257054
GFZP01015258.1	AMEXTC_0340000058440	.	-1.28952	0.000213578	0.0244803
GFZP01098789.1	AMEXTC_0340000156423	GGCT	1.21366	0.000250578	0.026151
GFZP01075515.1	AMEXTC_0340000058606	.	1.72032	0.000265016	0.0267813
GFZP01060485.1	AMEXTC_0340000001110	.	-4.25452	0.000102868	0.019922
GFZP01096799.1	AMEXTC_0340000143484	POLA2	2.02577	0.000273015	0.0271395
GFZP01078670.1	AMEXTC_0340000068102	.	5.78576	0.000153107	0.0224088
GFZP01041759.1	AMEXTC_0340000173519	ASGR1	5.34544	0.000120054	0.0208396
GFZP01001803.1	AMEXTC_0340000007269	.	-2.10604	0.000293204	0.0278208
GFZP01076196.1	AMEXTC_0340000060650	Pag1	1.6653	0.000294488	0.0278968
GFZP01062266.1	AMEXTC_0340000008330	Dram1	1.76294	0.000285289	0.0274288
GFZP01003574.1	AMEXTC_0340000014408	ABCA12	-2.28389	0.000284251	0.0274288
GFZP01066814.1	AMEXTC_0340000026626	IL13RA1	-1.09512	0.000239357	0.0256197
GFZP01121538.1	AMEXTC_0340000004588	VIM	1.34105	0.000249945	0.026116
GFZP01055077.1	AMEXTC_0340000244948	.	-2.3899	0.000294641	0.0278968
GFZP01004633.1	AMEXTC_0340000018644	SPI1	2.03014	0.000290288	0.0277251
GFZP01000947.1	AMEXTC_0340000003805	LOC103397171	-1.54996	0.000279885	0.0272719
GFZP01078524.1	AMEXTC_0340000067644	.	9.49914	0.000257961	0.0264494
GFZP01034352.1	AMEXTC_0340000125938	AHNAK	-1.34399	0.000225139	0.0247901
GFZP01059477.1	AMEXTC_0340000292038	Sept5	-5.69899	0.000137579	0.0218806
GFZP01034569.1	AMEXTC_0340000127210	.	1.13147	0.000205086	0.0243398
GFZP01176122.1	AMEXTC_0340000248501	SDF2L1	1.50167	0.000238035	0.0255405
GFZP01098094.1	AMEXTC_0340000152643	Ipo9	1.79323	0.000267264	0.02687
GFZP01010275.1	AMEXTC_0340000041297	LOC106532537	2.01468	0.000299044	0.0280414
GFZP01006373.1	AMEXTC_0340000025673	ABCG2	-3.59521	0.000293051	0.0278208
GFZP01076290.1	AMEXTC_0340000060932	Tacc1	5.6061	0.000129179	0.0216211
GFZP01038035.1	AMEXTC_0340000153671	RAD51	1.53188	0.000259949	0.0265605
GFZP01126631.1	AMEXTC_0340000025080	creld2-b	1.85289	0.000269518	0.0269155
GFZP01108262.1	AMEXTC_0340000207707	thbs1	1.23131	0.00023152	0.0251489
GFZP01000717.1	AMEXTC_0340000002871	CSNK1A1	0.845117	0.000221268	0.0246264
GFZP01002063.1	AMEXTC_0340000008326	.	-2.11736	0.000306054	0.0282521
GFZP01002607.1	AMEXTC_0340000010509	b3gnt5	1.3725	0.000241945	0.0257086
GFZP01062608.1	AMEXTC_0340000009712	FHDC1	1.79919	0.000307999	0.0282711
GFZP01007903.1	AMEXTC_0340000031838	LOC102946876	3.45855	0.000306441	0.0282521
GFZP01119030.1	AMEXTC_0340000283946	PSMA7	1.162	0.000225675	0.0247901
GFZP01077762.1	AMEXTC_0340000065352	AAR2	-1.85488	0.000308926	0.0283028
GFZP01005576.1	AMEXTC_0340000022408	Caprin1	-0.825086	0.000212828	0.0244803
GFZP01112399.1	AMEXTC_0340000229417	ANKRD10	1.52541	0.0002903	0.0277251
GFZP01157189.1	AMEXTC_0340000144939	Pheta1	1.20044	0.000274661	0.0272393
GFZP01136268.1	AMEXTC_0340000060261	notch1	-1.48042	0.000291468	0.0277762
GFZP01092579.1	AMEXTC_0340000113061	.	-2.75035	0.000268694	0.0269155
GFZP01153983.1	AMEXTC_0340000121621	Nck1	1.26146	0.000277261	0.0272719
GFZP01138136.1	AMEXTC_0340000065872	DYNC1I1	5.20057	0.000142848	0.0218806
GFZP01111240.1	AMEXTC_0340000223447	mcts1-a	1.20396	0.00024387	0.025818
GFZP01111571.1	AMEXTC_0340000225242	Smarce1	-5.81743	0.000148316	0.0222147
GFZP01004133.1	AMEXTC_0340000016655	SPON1	-1.30821	0.000277938	0.0272719
GFZP01004905.1	AMEXTC_0340000019761	.	-2.70643	0.000266692	0.02687
GFZP01122555.1	AMEXTC_0340000008690	.	-2.68354	0.000310893	0.0283942
GFZP01002286.1	AMEXTC_0340000009238	Clk4	-1.32479	0.00022958	0.0250095
GFZP01050630.1	AMEXTC_0340000221030	.	-1.03556	0.000244724	0.0258474
GFZP01050217.1	AMEXTC_0340000218837	GSTM1	-1.69519	0.000231069	0.025131
GFZP01084253.1	AMEXTC_0340000085851	rab-11.1	2.62184	0.000308097	0.0282711
GFZP01049057.1	AMEXTC_0340000213110	Dr1	1.56591	0.000300682	0.028105
GFZP01123386.1	AMEXTC_0340000012059	CRYBA4	4.88406	0.000142034	0.0218806
GFZP01109989.1	AMEXTC_0340000216689	Sftpd	4.97543	0.000211402	0.0244803
GFZP01055103.1	AMEXTC_0340000245063	.	-5.21055	0.000142756	0.0218806
GFZP01163140.1	AMEXTC_0340000178867	TTC4	3.73995	0.000308257	0.0282711
GFZP01121307.1	AMEXTC_0340000003615	.	1.58902	0.000306343	0.0282521
GFZP01078433.1	AMEXTC_0340000067371	.	-4.77113	0.00013414	0.0218806
GFZP01015442.1	AMEXTC_0340000058992	wsb1	-3.19415	0.000269863	0.0269155
GFZP01066849.1	AMEXTC_0340000026773	.	-1.76898	0.000323159	0.0292104
GFZP01110074.1	AMEXTC_0340000217070	Enpp2	-1.45984	0.000285323	0.0274288
GFZP01074093.1	AMEXTC_0340000054336	DTYMK	6.92521	0.000189414	0.023709
GFZP01017801.1	AMEXTC_0340000066077	COX4I1	2.47885	0.000255825	0.0263539
GFZP01084221.1	AMEXTC_0340000085737	.	3.20336	0.000325699	0.0292848
GFZP01018314.1	AMEXTC_0340000067619	NDUFB3	1.14238	0.000250944	0.0261581
GFZP01003178.1	AMEXTC_0340000012820	.	-4.95014	0.00016785	0.0229829
GFZP01045113.1	AMEXTC_0340000191443	RUFY3	-1.18671	0.000284459	0.0274288
GFZP01171907.1	AMEXTC_0340000225925	K02A2.6	2.86969	0.000303387	0.028156
GFZP01076061.1	AMEXTC_0340000060245	Colec12	2.08324	0.000319449	0.0289646
GFZP01159014.1	AMEXTC_0340000156523	Scrib	7.99576	0.000175597	0.0234066
GFZP01036946.1	AMEXTC_0340000145902	CTSL	0.995093	0.000207053	0.0244085
GFZP01062298.1	AMEXTC_0340000008457	.	4.1358	0.000174575	0.0233974
GFZP01123646.1	AMEXTC_0340000013066	PTGS2	-2.40972	0.000253552	0.0262334
GFZP01078575.1	AMEXTC_0340000067797	S100A11	7.58656	0.000187652	0.0236979
GFZP01132905.1	AMEXTC_0340000050165	.	-1.57691	0.00028523	0.0274288
GFZP01007343.1	AMEXTC_0340000029621	.	-1.76541	0.000302213	0.028156
GFZP01126312.1	AMEXTC_0340000023769	ANKRD9	-2.7894	0.000317925	0.028916
GFZP01058309.1	AMEXTC_0340000277499	MYCBP	1.0856	0.000280548	0.0272719
GFZP01120359.1	AMEXTC_0340000301884	mcm5-a	1.67064	0.000273037	0.0271395
GFZP01044278.1	AMEXTC_0340000186898	.	4.47606	0.000119661	0.0208384
GFZP01172023.1	AMEXTC_0340000226668	FLT3LG	-1.63955	0.00030508	0.0282453
GFZP01138597.1	AMEXTC_0340000067258	Srsf5	-1.91644	0.000332542	0.0294271
GFZP01138289.1	AMEXTC_0340000066333	Mpc1	1.70169	0.0002809	0.0272719
GFZP01067622.1	AMEXTC_0340000029919	.	-2.1832	0.000328653	0.0292848
GFZP01099911.1	AMEXTC_0340000162541	.	2.56546	0.000307503	0.0282711
GFZP01138100.1	AMEXTC_0340000065762	Pttg1	1.70434	0.000326924	0.0292848
GFZP01077527.1	AMEXTC_0340000064647	mdk-a	2.99145	0.000298726	0.0280414
GFZP01008747.1	AMEXTC_0340000035200	SFRP2	2.74674	0.000279787	0.0272719
GFZP01009514.1	AMEXTC_0340000038299	hypothetical	1.04563	0.00027919	0.0272719
GFZP01139454.1	AMEXTC_0340000069953	.	10.5968	0.000196262	0.0239245
GFZP01163182.1	AMEXTC_0340000179092	Cbx1	2.1432	0.000326506	0.0292848
GFZP01126523.1	AMEXTC_0340000024637	NR4A2	-3.00281	0.000342047	0.0299281
GFZP01018325.1	AMEXTC_0340000067652	METTL6	4.47084	0.000123621	0.0211461
GFZP01162254.1	AMEXTC_0340000174028	PARP14	-1.44587	0.000329023	0.029288
GFZP01137250.1	AMEXTC_0340000063210	TGFBI	1.49009	0.000253113	0.0262334
GFZP01059129.1	AMEXTC_0340000287877	.	0.886437	0.00026307	0.0266751
GFZP01056601.1	AMEXTC_0340000256783	Mrpl12	1.13156	0.000292767	0.0278208
GFZP01003087.1	AMEXTC_0340000012470	FAM107A	-1.33037	0.000296031	0.0279419
GFZP01044645.1	AMEXTC_0340000188974	MRPS31	1.09511	0.000300496	0.028105
GFZP01073895.1	AMEXTC_0340000053742	.	1.37167	0.000322789	0.0292104
GFZP01048189.1	AMEXTC_0340000208415	pyya	4.56099	0.000181361	0.0236212
GFZP01077067.1	AMEXTC_0340000063266	.	1.04049	0.00023659	0.0254477
GFZP01143709.1	AMEXTC_0340000083328	RPP30	1.74602	0.000327427	0.0292848
GFZP01057297.1	AMEXTC_0340000264746	C24G6.8	1.2508	0.00028147	0.0272719
GFZP01001871.1	AMEXTC_0340000007539	SORL1	-1.7131	0.000276089	0.0272719
GFZP01130302.1	AMEXTC_0340000039804	SYNDIG1	1.43587	0.000254937	0.0262933
GFZP01022447.1	AMEXTC_0340000080583	.	-0.982976	0.000279383	0.0272719
GFZP01138912.1	AMEXTC_0340000068224	.	6.75314	0.000214996	0.0244803
GFZP01039734.1	AMEXTC_0340000162659	Harbi1	1.86883	0.000352822	0.0303597
GFZP01167343.1	AMEXTC_0340000201683	Cpn2	4.67562	0.000137771	0.0218806
GFZP01098036.1	AMEXTC_0340000152266	RPL34	1.20487	0.000303794	0.028156
GFZP01001584.1	AMEXTC_0340000006375	Nynrin	-1.55228	0.00033756	0.0297165
GFZP01112768.1	AMEXTC_0340000231442	Znf367	2.60079	0.000352588	0.0303597
GFZP01135543.1	AMEXTC_0340000058085	exosc6	1.45667	0.000336206	0.0296866
GFZP01135748.1	AMEXTC_0340000058700	CCR3	2.43541	0.000355666	0.0304298
GFZP01114070.1	AMEXTC_0340000238211	psmb3	0.882175	0.000261882	0.026634
GFZP01107411.1	AMEXTC_0340000202982	DCAF11	1.74486	0.00035369	0.0303674
GFZP01018942.1	AMEXTC_0340000069618	AVD	5.49473	0.000163044	0.0228779
GFZP01002924.1	AMEXTC_0340000011818	Adam8	7.10731	0.000190523	0.0237109
GFZP01032499.1	AMEXTC_0340000114319	SDHAF2	2.8471	0.000332597	0.0294271
GFZP01100000.1	AMEXTC_0340000162934	ZBTB40	-1.1567	0.000327736	0.0292848
GFZP01039990.1	AMEXTC_0340000163968	tmem53	-2.44838	0.000360624	0.0306108
GFZP01143860.1	AMEXTC_0340000083834	.	-1.74256	0.000348911	0.0301413
GFZP01083518.1	AMEXTC_0340000083363	.	4.69841	0.000143474	0.0219383
GFZP01123341.1	AMEXTC_0340000011875	.	-1.37328	0.00035395	0.0303674
GFZP01069123.1	AMEXTC_0340000035911	IL6R	1.49928	0.000337186	0.0297133
GFZP01008229.1	AMEXTC_0340000033156	METTL6	1.91193	0.000354408	0.030377
GFZP01060628.1	AMEXTC_0340000001710	SPAG1	1.41161	0.00029639	0.0279419
GFZP01054612.1	AMEXTC_0340000242399	zmcm6-a	2.70418	0.000302465	0.028156
GFZP01154522.1	AMEXTC_0340000124579	.	-4.25452	0.000148021	0.0222147
GFZP01177840.1	AMEXTC_0340000266528	Nagk	1.08117	0.000317594	0.0289158
GFZP01111492.1	AMEXTC_0340000224849	NARS2	1.52989	0.000358421	0.030542
GFZP01177292.1	AMEXTC_0340000260407	AURKA	1.91661	0.00034499	0.0300309
GFZP01071996.1	AMEXTC_0340000047377	KIAA0753	-2.73984	0.000361059	0.0306182
GFZP01130617.1	AMEXTC_0340000041038	RBM10	-1.92132	0.000366597	0.0309383
GFZP01076524.1	AMEXTC_0340000061636	.	-1.87335	0.000374596	0.031105
GFZP01035492.1	AMEXTC_0340000135523	.	-3.98983	0.000141457	0.0218806
GFZP01016898.1	AMEXTC_0340000063364	.	-1.60905	0.000375975	0.0311605
GFZP01119331.1	AMEXTC_0340000287880	ERCC6L	5.12997	0.000166574	0.0229154
GFZP01153214.1	AMEXTC_0340000116858	.	-1.96318	0.000377047	0.031174
GFZP01090440.1	AMEXTC_0340000105155	MYL9	-4.35641	0.000157266	0.022591
GFZP01122511.1	AMEXTC_0340000008501	.	-1.66153	0.000342351	0.0299281
GFZP01144169.1	AMEXTC_0340000084855	AHNAK	-1.2152	0.000310404	0.028379
GFZP01125493.1	AMEXTC_0340000020495	LAMA5	1.93038	0.000376478	0.0311727
GFZP01047999.1	AMEXTC_0340000207353	FER1L5	2.34914	0.000380028	0.0312558
GFZP01075858.1	AMEXTC_0340000059636	FCGBP	3.70593	0.000361426	0.0306197
GFZP01133864.1	AMEXTC_0340000053043	Tgoln1	-1.1491	0.00029076	0.0277388
GFZP01040216.1	AMEXTC_0340000165049	MYO1F	1.52595	0.000331029	0.0293772
GFZP01097235.1	AMEXTC_0340000146516	UGDH	1.46358	0.00027661	0.0272719
GFZP01060897.1	AMEXTC_0340000002785	Lsm3	1.17919	0.000303002	0.028156
GFZP01012975.1	AMEXTC_0340000051585	.	-1.08851	0.000328499	0.0292848
GFZP01138678.1	AMEXTC_0340000067501	ACP1	1.62955	0.000357632	0.0305234
GFZP01137902.1	AMEXTC_0340000065167	PDCD11	5.86134	0.000191262	0.0237109
GFZP01005188.1	AMEXTC_0340000020891	creld2-a	4.12989	0.000386074	0.0314335
GFZP01040688.1	AMEXTC_0340000167458	DMBT1	2.75166	0.000386804	0.031463
GFZP01101426.1	AMEXTC_0340000170771	BMP2	6.06857	0.000196028	0.0239245
GFZP01012708.1	AMEXTC_0340000050784	S100P	-3.67484	0.000343816	0.0300173
GFZP01132013.1	AMEXTC_0340000046655	.	-4.41188	0.000189008	0.023709
GFZP01116411.1	AMEXTC_0340000251275	pitrm1	1.80022	0.000324621	0.0292823
GFZP01111663.1	AMEXTC_0340000225723	MUT	-2.74852	0.000310051	0.0283763
GFZP01004536.1	AMEXTC_0340000018258	Ywhaz	1.20529	0.000257531	0.0264494
GFZP01084193.1	AMEXTC_0340000085644	TOM1	-6.90387	0.000220104	0.0246097
GFZP01079128.1	AMEXTC_0340000069569	.	11.9858	0.000267219	0.02687
GFZP01083980.1	AMEXTC_0340000084895	LOC108261388	-4.20941	0.00016654	0.0229154
GFZP01154355.1	AMEXTC_0340000123694	dusp1-a	-1.64438	0.000258259	0.0264494
GFZP01079139.1	AMEXTC_0340000069603	.	-2.39868	0.000357856	0.0305234
GFZP01037917.1	AMEXTC_0340000152789	PPP1R21	-0.944912	0.0003189	0.0289447
GFZP01015418.1	AMEXTC_0340000058920	ADGRF5	-1.59543	0.000371178	0.0309913
GFZP01160962.1	AMEXTC_0340000166796	FST	-5.42358	0.000204201	0.0243182
GFZP01075139.1	AMEXTC_0340000057477	ZNF567	-2.24606	0.000391872	0.0316415
GFZP01154757.1	AMEXTC_0340000125945	Ogt	4.21204	0.000148175	0.0222147
GFZP01170376.1	AMEXTC_0340000217620	Map2k3	3.01467	0.000398823	0.0320552
GFZP01067429.1	AMEXTC_0340000029170	Ackr3	-1.07012	0.000348848	0.0301413
GFZP01001639.1	AMEXTC_0340000006602	K02A2.6	-1.31891	0.000377203	0.031174
GFZP01093298.1	AMEXTC_0340000118775	ACAN	4.08809	0.000402801	0.0322843
GFZP01079564.1	AMEXTC_0340000070926	NDUFC2	1.00965	0.000326088	0.0292848
GFZP01178718.1	AMEXTC_0340000277523	MRPS18B	1.11111	0.000308087	0.0282711
GFZP01129008.1	AMEXTC_0340000034634	PIGG	5.03251	0.000183368	0.0236212
GFZP01023374.1	AMEXTC_0340000083557	bPT2	4.02363	0.000139548	0.0218806
GFZP01129021.1	AMEXTC_0340000034694	KIAA0355	-1.00016	0.000339831	0.0298072
GFZP01004540.1	AMEXTC_0340000018276	.	-2.62438	0.000409467	0.0324724
GFZP01137324.1	AMEXTC_0340000063432	ADAMTS2	-2.00461	0.000383496	0.0313983
GFZP01062161.1	AMEXTC_0340000007888	.	-1.39161	0.00037802	0.0312121
GFZP01023006.1	AMEXTC_0340000082366	aurkb-b	2.25588	0.000384125	0.0313988
GFZP01125263.1	AMEXTC_0340000019571	.	-1.25791	0.000391278	0.0316226
GFZP01013172.1	AMEXTC_0340000052176	.	5.36305	0.00021717	0.0244803
GFZP01084214.1	AMEXTC_0340000085715	ZFP36	-1.10003	0.000282312	0.0273081
GFZP01007102.1	AMEXTC_0340000028637	NOS2	2.72796	0.00041555	0.0325863
GFZP01125587.1	AMEXTC_0340000020873	Ceacam15	2.74686	0.000415611	0.0325863
GFZP01127758.1	AMEXTC_0340000029665	Cirbp	1.88941	0.000288828	0.0276748
GFZP01006712.1	AMEXTC_0340000027025	KCNT1	4.65465	0.000213055	0.0244803
GFZP01166262.1	AMEXTC_0340000195514	KTN1	-1.18101	0.000328553	0.0292848
GFZP01093271.1	AMEXTC_0340000118594	SMIM8	3.7292	0.000369138	0.0309913
GFZP01138403.1	AMEXTC_0340000066675	.	0.861416	0.00030549	0.0282521
GFZP01126012.1	AMEXTC_0340000022555	Pigr	3.96941	0.000417106	0.0326539
GFZP01062018.1	AMEXTC_0340000007321	.	2.95586	0.000359473	0.0306019
GFZP01142530.1	AMEXTC_0340000079570	.	-2.66061	0.000419649	0.0327772
GFZP01002443.1	AMEXTC_0340000009865	OGT	-1.24976	0.000359935	0.0306108
GFZP01056888.1	AMEXTC_0340000260404	TXNIP	-0.942506	0.000249663	0.026116
GFZP01061880.1	AMEXTC_0340000006773	.	-1.85018	0.000430879	0.0331154
GFZP01019012.1	AMEXTC_0340000069835	.	1.26624	0.000345161	0.0300309
GFZP01093914.1	AMEXTC_0340000122359	.	-1.1886	0.000396067	0.0319214
GFZP01138918.1	AMEXTC_0340000068242	arf4	2.09065	0.000421463	0.0328273
GFZP01122565.1	AMEXTC_0340000008730	pol	2.23627	0.000429296	0.0331154
GFZP01069636.1	AMEXTC_0340000037978	PPP1R18	-6.24421	0.000244151	0.025818
GFZP01072886.1	AMEXTC_0340000050713	.	-2.17781	0.00042152	0.0328273
GFZP01144046.1	AMEXTC_0340000084467	MAT2A	-2.9441	0.000434913	0.0332363
GFZP01117866.1	AMEXTC_0340000269289	gatd3a	0.898943	0.000323039	0.0292104
GFZP01042578.1	AMEXTC_0340000177966	CYC1	0.898063	0.000324146	0.0292695
GFZP01075609.1	AMEXTC_0340000058888	.	-1.97623	0.000403711	0.0322843
GFZP01127769.1	AMEXTC_0340000029705	Ppp1r9b	1.12023	0.000387866	0.031463
GFZP01123640.1	AMEXTC_0340000013044	.	-4.07104	0.00018736	0.0236951
GFZP01023990.1	AMEXTC_0340000085640	.	-1.53683	0.000429836	0.0331154
GFZP01117520.1	AMEXTC_0340000265014	Mob4	1.10654	0.000350617	0.0302292
GFZP01070405.1	AMEXTC_0340000040998	rtel1	3.47978	0.000389197	0.0314833
GFZP01011622.1	AMEXTC_0340000046701	Rapgef5	-1.33954	0.000423163	0.0328676
GFZP01008083.1	AMEXTC_0340000032577	NAIP	1.77013	0.000411783	0.0324724
GFZP01071498.1	AMEXTC_0340000045383	.	-4.07104	0.000189099	0.023709
GFZP01068152.1	AMEXTC_0340000032012	TERT	2.33302	0.000445119	0.033477
GFZP01175388.1	AMEXTC_0340000244392	DPM3	1.37746	0.00042298	0.0328676
GFZP01016228.1	AMEXTC_0340000061352	Crispld2	-1.67789	0.000415036	0.0325863
GFZP01141714.1	AMEXTC_0340000077007	MUC16	-2.62165	0.000445732	0.0334794
GFZP01066205.1	AMEXTC_0340000024170	Nbl1	-8.15649	0.000370789	0.0309913
GFZP01013616.1	AMEXTC_0340000053510	LIMS1	-9.34242	0.000279621	0.0272719
GFZP01069042.1	AMEXTC_0340000035568	.	-1.81234	0.000415826	0.0325863
GFZP01171170.1	AMEXTC_0340000221814	calm2-b	1.36317	0.000331786	0.0294147
GFZP01002610.1	AMEXTC_0340000010522	CAPN14	-1.47228	0.000422575	0.0328676
GFZP01060489.1	AMEXTC_0340000001129	Map4k4	7.33133	0.000263198	0.0266751
GFZP01114103.1	AMEXTC_0340000238347	C1orf123	1.22209	0.0003697	0.0309913
GFZP01139449.1	AMEXTC_0340000069937	.	10.863	0.000288446	0.0276684
GFZP01021533.1	AMEXTC_0340000077702	.	-2.75412	0.000454121	0.0338388
GFZP01048678.1	AMEXTC_0340000210889	daf-36	-1.03899	0.000350342	0.0302292
GFZP01069981.1	AMEXTC_0340000039349	LOC102935661	-2.15777	0.000417433	0.0326539
GFZP01007076.1	AMEXTC_0340000028528	.	2.3915	0.000409842	0.0324724
GFZP01077813.1	AMEXTC_0340000065506	pclaf	3.35196	0.000409939	0.0324724
GFZP01079044.1	AMEXTC_0340000069311	Serp1	0.861539	0.000333356	0.0294646
GFZP01010913.1	AMEXTC_0340000043880	NCF1	1.78481	0.000424862	0.0329414
GFZP01137007.1	AMEXTC_0340000062481	UMOD	-1.40123	0.000380939	0.0312558
GFZP01063252.1	AMEXTC_0340000012329	MYORG	-1.23751	0.000404252	0.0322843
GFZP01068631.1	AMEXTC_0340000033936	Ctsf	-1.19344	0.000397753	0.0320279
GFZP01139244.1	AMEXTC_0340000069306	aad-a	1.53348	0.000437665	0.0332363
GFZP01094210.1	AMEXTC_0340000124015	.	-1.7721	0.000411038	0.0324724
GFZP01001514.1	AMEXTC_0340000006093	.	-3.48993	0.000437708	0.0332363
GFZP01123420.1	AMEXTC_0340000012196	Lsp1	1.41981	0.000327624	0.0292848
GFZP01015776.1	AMEXTC_0340000059995	.	-2.11687	0.000468353	0.0341703
GFZP01071912.1	AMEXTC_0340000047042	.	-2.17608	0.000468829	0.0341766
GFZP01065966.1	AMEXTC_0340000023173	.	-1.76553	0.000464254	0.0341261
GFZP01136125.1	AMEXTC_0340000059832	DIAPH3	4.35281	0.000268905	0.0269155
GFZP01174059.1	AMEXTC_0340000237160	THUMPD1	7.66463	0.000281406	0.0272719
GFZP01005525.1	AMEXTC_0340000022212	.	6.35241	0.000280115	0.0272719
GFZP01078518.1	AMEXTC_0340000067626	.	12.2895	0.000303544	0.028156
GFZP01126610.1	AMEXTC_0340000024992	ABCG4	2.42171	0.000468328	0.0341703
GFZP01065320.1	AMEXTC_0340000020614	.	-1.53317	0.000456673	0.033917
GFZP01156422.1	AMEXTC_0340000139283	GPR17	1.64746	0.00045417	0.0338388
GFZP01122046.1	AMEXTC_0340000006617	KCNMB2	-4.5186	0.000226334	0.0248004
GFZP01174028.1	AMEXTC_0340000237032	.	1.53047	0.000423536	0.0328676
GFZP01040906.1	AMEXTC_0340000168830	.	1.09596	0.000379323	0.0312558
GFZP01139256.1	AMEXTC_0340000069343	.	8.45932	0.000296284	0.0279419
GFZP01023470.1	AMEXTC_0340000083876	.	5.64188	0.000303377	0.028156
GFZP01076670.1	AMEXTC_0340000062074	CD180	2.23444	0.000475826	0.0345006
GFZP01063142.1	AMEXTC_0340000011886	bhlha9	4.11081	0.000224617	0.0247901
GFZP01064880.1	AMEXTC_0340000018829	CYP1B1	-2.37344	0.000475155	0.0345006
GFZP01007315.1	AMEXTC_0340000029506	CYSLTR2	1.97397	0.000474206	0.0344826
GFZP01062040.1	AMEXTC_0340000007403	.	1.88808	0.000476811	0.0345006
GFZP01139848.1	AMEXTC_0340000071178	SERF2	0.932484	0.000372692	0.0310349
GFZP01132073.1	AMEXTC_0340000046895	MAMDC2	-2.08132	0.000461372	0.0340876
GFZP01043600.1	AMEXTC_0340000183159	FHL3	1.54042	0.000467607	0.0341703
GFZP01156449.1	AMEXTC_0340000139494	.	3.63688	0.000369543	0.0309913
GFZP01130959.1	AMEXTC_0340000042413	AHNAK	-1.06926	0.000369744	0.0309913
GFZP01138109.1	AMEXTC_0340000065789	.	8.86799	0.000375937	0.0311605
GFZP01016823.1	AMEXTC_0340000063139	.	-2.49684	0.000459705	0.0340201
GFZP01119662.1	AMEXTC_0340000291924	coa3a	0.955685	0.000355717	0.0304298
GFZP01018608.1	AMEXTC_0340000068565	MBL	3.92546	0.000178385	0.0235926
GFZP01177367.1	AMEXTC_0340000260942	.	4.58966	0.000215164	0.0244803
GFZP01111503.1	AMEXTC_0340000224895	SDC1	-2.62262	0.000406872	0.0323918
GFZP01135405.1	AMEXTC_0340000057670	KDELC2	6.60841	0.00029206	0.0278024
GFZP01179306.1	AMEXTC_0340000284700	DNAJB11	1.94501	0.000380771	0.0312558
GFZP01044550.1	AMEXTC_0340000188424	mcm7	2.17628	0.000371095	0.0309913
GFZP01061957.1	AMEXTC_0340000007087	POL	-1.74748	0.000436644	0.0332363
GFZP01100323.1	AMEXTC_0340000164644	tacc3	6.57136	0.000279824	0.0272719
GFZP01012322.1	AMEXTC_0340000049509	RASGEF1B	1.37595	0.000456766	0.033917
GFZP01124282.1	AMEXTC_0340000015625	ATP11B	2.41738	0.00047881	0.0345882
GFZP01011136.1	AMEXTC_0340000044737	ETFB	1.2525	0.000432465	0.0331503
GFZP01066392.1	AMEXTC_0340000024917	.	4.35875	0.000272587	0.0271395
GFZP01055962.1	AMEXTC_0340000249993	pclaf	3.03245	0.000413476	0.0325474
GFZP01131001.1	AMEXTC_0340000042601	Cldn1	-1.11936	0.000384575	0.0313988
GFZP01067319.1	AMEXTC_0340000028705	COL14A1	-1.92486	0.000442126	0.0333539
GFZP01166734.1	AMEXTC_0340000198261	UPRT	1.03071	0.000404616	0.0322843
GFZP01038310.1	AMEXTC_0340000155056	.	-2.37844	0.00048642	0.034924
GFZP01137223.1	AMEXTC_0340000063129	tf-a	1.96678	0.000445913	0.0334794
GFZP01114104.1	AMEXTC_0340000238350	asf1b	1.86388	0.000405084	0.0322923
GFZP01044717.1	AMEXTC_0340000189358	.	1.98232	0.000499115	0.0353092
GFZP01006806.1	AMEXTC_0340000027422	SERPINB10	1.63941	0.000413406	0.0325474
GFZP01163678.1	AMEXTC_0340000181549	RAD54L	2.07316	0.000496966	0.0352044
GFZP01077243.1	AMEXTC_0340000063794	Vrk3	-2.1799	0.000441123	0.0333401
GFZP01094251.1	AMEXTC_0340000124201	.	-1.25653	0.000420129	0.0327772
GFZP01008303.1	AMEXTC_0340000033444	.	-3.96835	0.000221379	0.0246264
GFZP01113136.1	AMEXTC_0340000233307	EME1	1.03729	0.000373566	0.0310745
GFZP01078240.1	AMEXTC_0340000066791	SNRPB	1.09097	0.000345237	0.0300309
GFZP01014960.1	AMEXTC_0340000057545	.	4.44285	0.000219502	0.0246097
GFZP01090873.1	AMEXTC_0340000106532	.	-3.1558	0.000385378	0.0314335
GFZP01139074.1	AMEXTC_0340000068767	tmem56-b	1.67092	0.000504925	0.0354372
GFZP01178914.1	AMEXTC_0340000279787	Nars	0.919091	0.000365108	0.0308423
GFZP01012022.1	AMEXTC_0340000048298	MSLNL	-2.30612	0.00040429	0.0322843
GFZP01100804.1	AMEXTC_0340000167008	ZNF326	-1.67027	0.000494559	0.0352044
GFZP01100278.1	AMEXTC_0340000164422	.	-2.32957	0.00050746	0.0355461
GFZP01037278.1	AMEXTC_0340000148281	spc25	1.53846	0.000467073	0.0341703
GFZP01001226.1	AMEXTC_0340000004954	wsb1	-2.86757	0.000448325	0.033603
GFZP01064428.1	AMEXTC_0340000017039	Tmprss11d	-1.32345	0.000467882	0.0341703
GFZP01077656.1	AMEXTC_0340000065034	.	3.34415	0.000482113	0.0347416
GFZP01004731.1	AMEXTC_0340000019046	.	-1.94271	0.000511317	0.0356264
GFZP01078486.1	AMEXTC_0340000067530	.	3.54961	0.000503321	0.0354372
GFZP01015668.1	AMEXTC_0340000059671	ANXA1	-2.32131	0.000514062	0.0356952
GFZP01093758.1	AMEXTC_0340000121486	.	1.56153	0.000499549	0.0353092
GFZP01125716.1	AMEXTC_0340000021368	NCBP2	-8.4134	0.000327871	0.0292848
GFZP01163080.1	AMEXTC_0340000178569	LRRIQ1	4.94846	0.000254058	0.0262334
GFZP01074425.1	AMEXTC_0340000055332	ZNF300	-1.13619	0.000401035	0.0322035
GFZP01138268.1	AMEXTC_0340000066270	COMMD8	1.36035	0.000489255	0.0350828
GFZP01127470.1	AMEXTC_0340000028494	COX6C	1.8378	0.000454065	0.0338388
GFZP01072457.1	AMEXTC_0340000049239	TENT5A	-2.21233	0.000430545	0.0331154
GFZP01112009.1	AMEXTC_0340000227484	TAF13	1.08024	0.000426971	0.0330465
GFZP01084037.1	AMEXTC_0340000085097	.	1.3653	0.000500242	0.0353224
GFZP01054330.1	AMEXTC_0340000240835	Pnpla7	-1.12681	0.000442343	0.0333539
GFZP01066251.1	AMEXTC_0340000024357	C1qa	1.34982	0.000364578	0.0308272
GFZP01103214.1	AMEXTC_0340000180208	EXOSC3	1.00634	0.000437831	0.0332363
GFZP01076178.1	AMEXTC_0340000060596	POL	-2.00141	0.000519617	0.0359104
GFZP01121600.1	AMEXTC_0340000004832	.	-2.33389	0.000505871	0.0354631
GFZP01018546.1	AMEXTC_0340000068337	Psap	0.907601	0.000387584	0.031463
GFZP01122900.1	AMEXTC_0340000010066	ST7	-1.90982	0.0005182	0.035869
GFZP01083600.1	AMEXTC_0340000083639	.	9.637	0.00033995	0.0298072
GFZP01037481.1	AMEXTC_0340000149703	.	5.99936	0.000298338	0.0280402
GFZP01132546.1	AMEXTC_0340000048782	.	4.49627	0.000289797	0.0277251
GFZP01176653.1	AMEXTC_0340000251681	PSMB2	0.955108	0.00038444	0.0313988
GFZP01172487.1	AMEXTC_0340000228825	larp7	1.39486	0.000430132	0.0331154
GFZP01056615.1	AMEXTC_0340000256839	Cd63	1.12014	0.000348707	0.0301413
GFZP01082249.1	AMEXTC_0340000079319	TNIP3	2.90859	0.000448931	0.0336197
GFZP01066216.1	AMEXTC_0340000024223	Rgcc	1.149	0.000428978	0.0331154
GFZP01134194.1	AMEXTC_0340000054034	Gcc2	-5.94775	0.000312198	0.0284541
GFZP01055535.1	AMEXTC_0340000247510	Msrb1	1.37498	0.000476647	0.0345006
GFZP01120187.1	AMEXTC_0340000299293	PTGS2	-2.31477	0.000385764	0.0314335
GFZP01179971.1	AMEXTC_0340000293286	Cdca7l	2.60707	0.000503206	0.0354372
GFZP01110910.1	AMEXTC_0340000221466	EFL1	-0.913726	0.000403938	0.0322843
GFZP01072108.1	AMEXTC_0340000047827	BNC2	5.78337	0.000298392	0.0280402
GFZP01176235.1	AMEXTC_0340000249233	ALKBH2	1.38128	0.000515713	0.0357815
GFZP01009688.1	AMEXTC_0340000038993	Ptprv	-1.23798	0.000482377	0.0347416
GFZP01072005.1	AMEXTC_0340000047412	MUC5AC	-3.59602	0.000537915	0.0365624
GFZP01047218.1	AMEXTC_0340000203024	CACUL1	1.11392	0.000454079	0.0338388
GFZP01056994.1	AMEXTC_0340000261210	SWSAP1	2.42779	0.000517412	0.0358427
GFZP01032454.1	AMEXTC_0340000113818	.	-2.5026	0.000518825	0.0358839
GFZP01061994.1	AMEXTC_0340000007231	.	1.82077	0.000539498	0.0365646
GFZP01033579.1	AMEXTC_0340000121616	.	-1.99767	0.00053758	0.0365624
GFZP01044129.1	AMEXTC_0340000186202	rpl36	2.56006	0.000535353	0.0365624
GFZP01004685.1	AMEXTC_0340000018856	CLDN8	-1.33043	0.00043575	0.0332363
GFZP01073986.1	AMEXTC_0340000054015	ARDA;	-1.09318	0.000464333	0.0341261
GFZP01011887.1	AMEXTC_0340000047751	.	-1.93338	0.000544795	0.0367331
GFZP01133025.1	AMEXTC_0340000050525	Gpr37	-1.93374	0.000545061	0.0367331
GFZP01155276.1	AMEXTC_0340000131027	MRPL46	1.47093	0.000456616	0.033917
GFZP01032881.1	AMEXTC_0340000117343	TXN	1.27618	0.000368425	0.0309913
GFZP01021338.1	AMEXTC_0340000077092	.	1.63552	0.000511448	0.0356264
GFZP01017904.1	AMEXTC_0340000066388	Pdcd6	1.71108	0.000411611	0.0324724
GFZP01119220.1	AMEXTC_0340000286214	EXOSC8	1.22762	0.000458399	0.0339808
GFZP01000925.1	AMEXTC_0340000003711	PARP12	-1.92024	0.000535869	0.0365624
GFZP01002470.1	AMEXTC_0340000009964	runx1	1.19332	0.000458071	0.0339808
GFZP01066657.1	AMEXTC_0340000026007	.	-1.7043	0.000550853	0.0367602
GFZP01138319.1	AMEXTC_0340000066423	TYROBP	1.58941	0.000473763	0.034479
GFZP01051097.1	AMEXTC_0340000223694	HNRNPH1	0.8541	0.000360371	0.0306108
GFZP01003977.1	AMEXTC_0340000016018	KNL1	1.69407	0.000504883	0.0354372
GFZP01014369.1	AMEXTC_0340000055769	HIBADH	1.89981	0.000449832	0.0336584
GFZP01024418.1	AMEXTC_0340000087005	.	-3.24346	0.000490019	0.035109
GFZP01006672.1	AMEXTC_0340000026864	.	-2.86398	0.000513026	0.0356514
GFZP01096220.1	AMEXTC_0340000139281	.	5.81891	0.000339393	0.0298072
GFZP01085382.1	AMEXTC_0340000089343	KRT19	-2.15491	0.000554548	0.0367602
GFZP01095950.1	AMEXTC_0340000137266	DUSP8	-1.58484	0.000529534	0.0363997
GFZP01073725.1	AMEXTC_0340000053231	.	-1.18672	0.000496915	0.0352044
GFZP01082064.1	AMEXTC_0340000078737	e2f4	2.19053	0.000562208	0.0368139
GFZP01039126.1	AMEXTC_0340000159166	.	-3.74986	0.000249266	0.026116
GFZP01158160.1	AMEXTC_0340000151710	.	4.26098	0.000249407	0.026116
GFZP01013816.1	AMEXTC_0340000054110	RBM14	1.57499	0.000466922	0.0341703
GFZP01050916.1	AMEXTC_0340000222637	TBC1D4	-2.63967	0.000569378	0.0369902
GFZP01006138.1	AMEXTC_0340000024709	.	-3.10858	0.000550996	0.0367602
GFZP01136893.1	AMEXTC_0340000062138	Shmt2	0.966813	0.000452318	0.0338156
GFZP01163671.1	AMEXTC_0340000181522	snai2	-4.17063	0.000281515	0.0272719
GFZP01057660.1	AMEXTC_0340000269272	TK1	3.93636	0.000532997	0.0365188
GFZP01173235.1	AMEXTC_0340000232874	MLH1	1.64678	0.000544028	0.0367331
GFZP01075005.1	AMEXTC_0340000057073	hypothetical	3.15343	0.000362916	0.0307163
GFZP01178091.1	AMEXTC_0340000269390	mrps15	0.983525	0.000443203	0.0333615
GFZP01112696.1	AMEXTC_0340000231027	vps51	1.13961	0.000462109	0.0341117
GFZP01112000.1	AMEXTC_0340000227439	ATOX1	1.14702	0.000461394	0.0340876
GFZP01065252.1	AMEXTC_0340000020325	CNN1	-1.22978	0.000528132	0.0363997
GFZP01085741.1	AMEXTC_0340000090441	.	3.92354	0.000233004	0.0252165
GFZP01139739.1	AMEXTC_0340000070846	psmb3	0.954467	0.000436525	0.0332363
GFZP01173448.1	AMEXTC_0340000233833	.	-4.08208	0.000279997	0.0272719
GFZP01158145.1	AMEXTC_0340000151606	MRPL53	1.43169	0.000499653	0.0353092
GFZP01062340.1	AMEXTC_0340000008632	KIRREL1	-1.21124	0.000512613	0.0356509
GFZP01118757.1	AMEXTC_0340000280180	POLR3A	1.66352	0.000494843	0.0352044
GFZP01015147.1	AMEXTC_0340000058107	mcm7	7.63143	0.000371462	0.0309913
GFZP01001690.1	AMEXTC_0340000006819	pol	-4.40272	0.000297719	0.028037
GFZP01022698.1	AMEXTC_0340000081384	.	2.76669	0.000496847	0.0352044
GFZP01002195.1	AMEXTC_0340000008867	CRISPLD1	-1.76687	0.000403792	0.0322843
GFZP01139529.1	AMEXTC_0340000070182	HMGB2	0.939952	0.000348663	0.0301413
GFZP01171942.1	AMEXTC_0340000226118	CBR1	2.55515	0.000579901	0.0372465
GFZP01135389.1	AMEXTC_0340000057622	AP3M2	-6.63505	0.000388928	0.0314833
GFZP01122815.1	AMEXTC_0340000009730	Cthrc1	5.90435	0.000411692	0.0324724
GFZP01062689.1	AMEXTC_0340000010028	.	-2.79406	0.000532793	0.0365188
GFZP01069687.1	AMEXTC_0340000038179	.	3.53955	0.000414711	0.0325863
GFZP01073523.1	AMEXTC_0340000052624	NOP2	-5.89467	0.000357379	0.0305234
GFZP01163396.1	AMEXTC_0340000180115	.	-6.74064	0.000372461	0.0310349
GFZP01039507.1	AMEXTC_0340000161303	.	2.07383	0.000581291	0.0372465
GFZP01039293.1	AMEXTC_0340000160077	CALCA	5.48369	0.000329367	0.029289
GFZP01019051.1	AMEXTC_0340000069954	Cdc42se1	1.17341	0.000467842	0.0341703
GFZP01102991.1	AMEXTC_0340000179135	.	1.85928	0.000554924	0.0367602
GFZP01057833.1	AMEXTC_0340000271249	MRPS11	1.06982	0.000477424	0.0345165
GFZP01038794.1	AMEXTC_0340000157424	GCC2	-5.41483	0.000348851	0.0301413
GFZP01106908.1	AMEXTC_0340000200405	Eif4e2	1.21631	0.000508981	0.0356182
GFZP01078127.1	AMEXTC_0340000066452	Krt15	1.2875	0.000278578	0.0272719
GFZP01166925.1	AMEXTC_0340000199445	.	4.38675	0.000276983	0.0272719
GFZP01018396.1	AMEXTC_0340000067865	.	2.08005	0.000589274	0.0374685
GFZP01086369.1	AMEXTC_0340000092388	.	6.22184	0.00038787	0.031463
GFZP01124314.1	AMEXTC_0340000015746	MMP25	1.95005	0.000562471	0.0368139
GFZP01171160.1	AMEXTC_0340000221776	Rex1bd	1.49041	0.000574786	0.037149
GFZP01135859.1	AMEXTC_0340000059034	SLC25A13	5.88863	0.00038865	0.0314833
GFZP01063915.1	AMEXTC_0340000014959	Trim39	-1.32019	0.000531995	0.0365072
GFZP01015874.1	AMEXTC_0340000060289	NASP	2.09141	0.000486642	0.034924
GFZP01123782.1	AMEXTC_0340000013625	TDRKH	-4.9486	0.000339454	0.0298072
GFZP01043559.1	AMEXTC_0340000182976	PSMD8	1.32489	0.000438705	0.033251
GFZP01012412.1	AMEXTC_0340000049883	.	4.59699	0.000300472	0.028105
GFZP01059249.1	AMEXTC_0340000289430	PSMD10	1.18703	0.000495136	0.0352044
GFZP01117888.1	AMEXTC_0340000269385	HEATR3	1.54033	0.000520501	0.0359432
GFZP01003895.1	AMEXTC_0340000015693	AKAP7	-1.24545	0.000505098	0.0354372
GFZP01123983.1	AMEXTC_0340000014430	.	-3.57254	0.000561543	0.0368139
GFZP01074758.1	AMEXTC_0340000056331	Nt5c3b	-1.67111	0.000576619	0.0371854
GFZP01131653.1	AMEXTC_0340000045196	PKIA	1.54166	0.000584928	0.03731
GFZP01160203.1	AMEXTC_0340000162941	cenpl	1.75665	0.000563634	0.0368471
GFZP01096217.1	AMEXTC_0340000139252	RBM45	1.18537	0.000432052	0.0331503
GFZP01022975.1	AMEXTC_0340000082265	VIT	-1.76894	0.000437703	0.0332363
GFZP01037426.1	AMEXTC_0340000149349	Tomm22	0.834692	0.000429653	0.0331154
GFZP01018249.1	AMEXTC_0340000067424	Mmp3	1.37759	0.000560456	0.0368139
GFZP01006756.1	AMEXTC_0340000027200	efcab1	-7.21494	0.000398357	0.0320471
GFZP01173989.1	AMEXTC_0340000236859	SEMA3D	-1.5151	0.000554008	0.0367602
GFZP01015427.1	AMEXTC_0340000058947	Pqbp1	4.54935	0.000303278	0.028156
GFZP01013507.1	AMEXTC_0340000053182	EVI2A	1.68934	0.000554695	0.0367602
GFZP01066336.1	AMEXTC_0340000024691	.	2.02718	0.000502163	0.0354296
GFZP01139396.1	AMEXTC_0340000069776	mmp18	-2.58692	0.000589975	0.0374685
GFZP01099225.1	AMEXTC_0340000158633	Etnk1	1.84988	0.000594494	0.0376737
GFZP01017909.1	AMEXTC_0340000066403	TBCA	2.67664	0.000596141	0.0376965
GFZP01069282.1	AMEXTC_0340000036573	Pol	-1.90004	0.000571952	0.0371299
GFZP01044212.1	AMEXTC_0340000186606	.	-4.86309	0.000346759	0.0301186
GFZP01023322.1	AMEXTC_0340000083380	GLMN	1.64859	0.000616748	0.038344
GFZP01011983.1	AMEXTC_0340000048152	.	-1.96241	0.000619727	0.038344
GFZP01166899.1	AMEXTC_0340000199333	Selenoh	2.10135	0.000496083	0.0352044
GFZP01122499.1	AMEXTC_0340000008455	.	-2.10774	0.000615333	0.038344
GFZP01047539.1	AMEXTC_0340000204601	Rab15	-4.91962	0.000353352	0.0303674
GFZP01130373.1	AMEXTC_0340000040085	GOLGB1	-0.793004	0.000432396	0.0331503
GFZP01177836.1	AMEXTC_0340000266510	Gldc	-0.981498	0.000429985	0.0331154
GFZP01143031.1	AMEXTC_0340000081152	VMP1	4.02039	0.000330276	0.0293401
GFZP01102617.1	AMEXTC_0340000177122	.	3.92354	0.000268979	0.0269155
GFZP01011494.1	AMEXTC_0340000046196	rhbg-b	-0.96326	0.000370253	0.0309913
GFZP01019094.1	AMEXTC_0340000070084	.	2.02387	0.00047609	0.0345006
GFZP01134952.1	AMEXTC_0340000056308	.	-0.978668	0.000459331	0.0340201
GFZP01040670.1	AMEXTC_0340000167375	LY6E	2.27565	0.000578335	0.0372413
GFZP01051909.1	AMEXTC_0340000227978	.	2.19691	0.000606203	0.0379815
GFZP01158456.1	AMEXTC_0340000153795	INIP	1.49434	0.00059603	0.0376965
GFZP01177223.1	AMEXTC_0340000259541	CHRAC1	1.7672	0.000603443	0.0378582
GFZP01004193.1	AMEXTC_0340000016910	.	2.66378	0.000552642	0.0367602
GFZP01013594.1	AMEXTC_0340000053444	.	-2.29863	0.000597274	0.0377409
GFZP01138848.1	AMEXTC_0340000068030	Rps9	-0.982586	0.000326658	0.0292848
GFZP01136467.1	AMEXTC_0340000060858	HEBP2	-1.30589	0.000531233	0.0364834
GFZP01015917.1	AMEXTC_0340000060418	Klhdc4	1.59614	0.000582834	0.0372465
GFZP01160353.1	AMEXTC_0340000163705	.	4.40459	0.000318342	0.028924
GFZP01124962.1	AMEXTC_0340000018348	.	3.28784	0.000601849	0.0378582
GFZP01170608.1	AMEXTC_0340000218797	ASCC2	-1.31264	0.000463798	0.0341261
GFZP01165343.1	AMEXTC_0340000190580	.	-1.53397	0.000611228	0.03821
GFZP01041505.1	AMEXTC_0340000172227	RAPH1	5.98855	0.000396061	0.0319214
GFZP01015008.1	AMEXTC_0340000057689	.	-1.71121	0.000628519	0.0386345
GFZP01051536.1	AMEXTC_0340000226110	.	1.13418	0.000559411	0.0368139
GFZP01005991.1	AMEXTC_0340000024117	.	-3.25108	0.000620361	0.038344
GFZP01168400.1	AMEXTC_0340000207344	nsun4	1.25249	0.000606274	0.0379815
GFZP01070582.1	AMEXTC_0340000041721	AOX2	-1.5168	0.000494211	0.0352044
GFZP01164196.1	AMEXTC_0340000184241	.	1.31909	0.000631121	0.0386345
GFZP01114106.1	AMEXTC_0340000238357	BCL9L	1.83084	0.000631224	0.0386345
GFZP01132467.1	AMEXTC_0340000048457	xiap	3.1381	0.000624433	0.0385414
GFZP01113467.1	AMEXTC_0340000235173	NR4A2	-2.76296	0.000660123	0.0394145
GFZP01043577.1	AMEXTC_0340000183058	Pttg1	1.29189	0.000602723	0.0378582
GFZP01167269.1	AMEXTC_0340000201206	CSRNP1	-1.35427	0.000546654	0.0367331
GFZP01153544.1	AMEXTC_0340000119064	.	1.251	0.000583508	0.0372465
GFZP01007596.1	AMEXTC_0340000030629	SLC2A6	1.84065	0.000620061	0.038344
GFZP01073978.1	AMEXTC_0340000053991	CYP2J2	-1.16207	0.000546416	0.0367331
GFZP01017258.1	AMEXTC_0340000064445	.	-1.27147	0.000539048	0.0365624
GFZP01063409.1	AMEXTC_0340000012935	.	1.82082	0.000663056	0.0394547
GFZP01005876.1	AMEXTC_0340000023631	.	-3.8077	0.000370373	0.0309913
GFZP01127975.1	AMEXTC_0340000030533	SYNDIG1	2.35113	0.000660293	0.0394145
GFZP01133698.1	AMEXTC_0340000052544	SPI1	1.80551	0.000662288	0.0394417
GFZP01045426.1	AMEXTC_0340000193022	HUS1	2.34197	0.000664	0.0394678
GFZP01144477.1	AMEXTC_0340000085929	.	1.81869	0.000664174	0.0394678
GFZP01023823.1	AMEXTC_0340000085052	smim15	1.58239	0.000582391	0.0372465
GFZP01130749.1	AMEXTC_0340000041589	.	1.57872	0.000529558	0.0363997
GFZP01029413.1	AMEXTC_0340000102578	.	-3.28784	0.000666714	0.0395384
GFZP01141907.1	AMEXTC_0340000077613	.	6.41023	0.000439762	0.0332737
GFZP01004602.1	AMEXTC_0340000018521	AQP4	-1.37845	0.000446624	0.0335041
GFZP01113798.1	AMEXTC_0340000236905	LMAN2L	-1.30681	0.000591375	0.0375303
GFZP01059360.1	AMEXTC_0340000290774	mtap	0.981447	0.000537358	0.0365624
GFZP01175394.1	AMEXTC_0340000244415	gmppb-a	0.99964	0.000495817	0.0352044
GFZP01064146.1	AMEXTC_0340000015891	.	-2.1706	0.00066916	0.0395765
GFZP01084094.1	AMEXTC_0340000085291	.	1.1789	0.000581891	0.0372465
GFZP01112083.1	AMEXTC_0340000227833	AHNAK	-1.4044	0.000603064	0.0378582
GFZP01109891.1	AMEXTC_0340000216257	ABCD1	1.16461	0.000573726	0.037149
GFZP01094953.1	AMEXTC_0340000130152	dscc1	1.66507	0.000633433	0.0386467
GFZP01177037.1	AMEXTC_0340000256971	TMEM251	1.05285	0.000561546	0.0368139
GFZP01068078.1	AMEXTC_0340000031729	.	2.17839	0.000676156	0.0397492
GFZP01064261.1	AMEXTC_0340000016353	TTK	1.78687	0.000600227	0.0378582
GFZP01077993.1	AMEXTC_0340000066048	arpp19-a	1.27531	0.000511043	0.0356264
GFZP01167365.1	AMEXTC_0340000201776	.	3.6702	0.000654796	0.0393366
GFZP01068689.1	AMEXTC_0340000034165	.	1.22828	0.000574665	0.037149
GFZP01088529.1	AMEXTC_0340000099227	.	-2.14707	0.000660394	0.0394145
GFZP01093207.1	AMEXTC_0340000118202	.	-1.43406	0.000564286	0.0368503
GFZP01014278.1	AMEXTC_0340000055496	RPS4	1.91854	0.000662387	0.0394417
GFZP01006970.1	AMEXTC_0340000028094	.	-3.928	0.000346932	0.0301186
GFZP01001439.1	AMEXTC_0340000005799	.	-2.66428	0.000601193	0.0378582
GFZP01002918.1	AMEXTC_0340000011793	NPAT	-1.084	0.000537381	0.0365624
GFZP01071541.1	AMEXTC_0340000045547	.	2.69587	0.000630384	0.0386345
GFZP01032998.1	AMEXTC_0340000118161	TPMT	1.23826	0.000629824	0.0386345
GFZP01129440.1	AMEXTC_0340000036400	FCN1	3.2562	0.000548769	0.0367602
GFZP01123015.1	AMEXTC_0340000010528	Mcam	-0.773308	0.000370032	0.0309913
GFZP01007177.1	AMEXTC_0340000028947	.	-3.58236	0.000420078	0.0327772
GFZP01023428.1	AMEXTC_0340000083737	Clk4	-0.876191	0.000496198	0.0352044
GFZP01155768.1	AMEXTC_0340000134650	.	3.81344	0.000295562	0.0279419
GFZP01007219.1	AMEXTC_0340000029131	ACKR4	1.80399	0.000685332	0.0399982
GFZP01142190.1	AMEXTC_0340000078490	.	2.85849	0.000486071	0.034924
GFZP01127080.1	AMEXTC_0340000026882	KMT2E	-1.63148	0.000654136	0.0393239
GFZP01179036.1	AMEXTC_0340000281129	Rasl11b	-2.37155	0.000554909	0.0367602
GFZP01138428.1	AMEXTC_0340000066750	ATP6V0E1	0.903678	0.000509645	0.0356182
GFZP01058638.1	AMEXTC_0340000281154	NDUFB8	0.933299	0.000496856	0.0352044
GFZP01078128.1	AMEXTC_0340000066455	LECT2	1.97745	0.00069004	0.0401268
GFZP01004908.1	AMEXTC_0340000019772	.	4.06044	0.000379997	0.0312558
GFZP01006037.1	AMEXTC_0340000024306	GIN1	1.88218	0.000691331	0.0401306
GFZP01130733.1	AMEXTC_0340000041518	.	1.34534	0.000647296	0.0392504
GFZP01046439.1	AMEXTC_0340000199064	tmem206	1.39217	0.000652397	0.0392504
GFZP01165836.1	AMEXTC_0340000193053	.	3.92546	0.000311386	0.0284096
GFZP01109548.1	AMEXTC_0340000214603	RAB34	1.44591	0.000579242	0.0372465
GFZP01061722.1	AMEXTC_0340000006119	C16orf54	1.19896	0.000619157	0.038344
GFZP01072192.1	AMEXTC_0340000048177	.	-2.26496	0.000657968	0.0393946
GFZP01153926.1	AMEXTC_0340000121305	Rfc2	2.26167	0.00067377	0.0396621
GFZP01063440.1	AMEXTC_0340000013052	Cxadr	-0.849348	0.000504669	0.0354372
GFZP01063893.1	AMEXTC_0340000014875	CDC42BPA	-2.4427	0.000650109	0.0392504
GFZP01024006.1	AMEXTC_0340000085693	.	4.78327	0.000380802	0.0312558
GFZP01000215.1	AMEXTC_0340000000843	VIT	-1.31371	0.000528463	0.0363997
GFZP01063985.1	AMEXTC_0340000015234	HIDE1	1.56445	0.000625706	0.0385424
GFZP01133223.1	AMEXTC_0340000051119	.	5.20413	0.000441399	0.0333401
GFZP01159223.1	AMEXTC_0340000157533	SHPRH	-1.73313	0.000708509	0.0406259
GFZP01100536.1	AMEXTC_0340000165618	Ssna1	1.00675	0.000558058	0.0368139
GFZP01108034.1	AMEXTC_0340000206338	Psenen	0.918432	0.000521672	0.0359958
GFZP01057171.1	AMEXTC_0340000263233	GNL1	0.954344	0.000566092	0.0368745
GFZP01078070.1	AMEXTC_0340000066281	EIF4A1	-2.41189	0.000709841	0.0406259
GFZP01061302.1	AMEXTC_0340000004445	MAP1B	1.74617	0.000714338	0.040667
GFZP01143086.1	AMEXTC_0340000081333	kti12	1.79102	0.000694511	0.0402353
GFZP01034533.1	AMEXTC_0340000127028	.	4.09991	0.000344055	0.0300173
GFZP01062777.1	AMEXTC_0340000010377	PTGES3	1.41024	0.000566337	0.0368745
GFZP01111280.1	AMEXTC_0340000223620	RGMA	1.28641	0.000669773	0.039586
GFZP01093036.1	AMEXTC_0340000117041	Lsm2	1.53308	0.00068228	0.039922
GFZP01160509.1	AMEXTC_0340000164575	FBXO6	4.99226	0.000473719	0.034479
GFZP01095027.1	AMEXTC_0340000130686	.	3.67317	0.000373875	0.0310745
GFZP01121768.1	AMEXTC_0340000005517	.	4.58966	0.000381043	0.0312558
GFZP01008801.1	AMEXTC_0340000035412	cxorf21	1.51523	0.000708042	0.0406259
GFZP01006625.1	AMEXTC_0340000026676	.	-1.81431	0.00072105	0.0407396
GFZP01121374.1	AMEXTC_0340000003901	pm20d1	-1.15606	0.000596029	0.0376965
GFZP01058910.1	AMEXTC_0340000284727	Tmsb4x	0.851748	0.000439171	0.0332576
GFZP01062497.1	AMEXTC_0340000009273	.	-1.29669	0.000655986	0.0393812
GFZP01023014.1	AMEXTC_0340000082390	.	-2.32874	0.000650923	0.0392504
GFZP01001125.1	AMEXTC_0340000004549	.	-1.68265	0.000708756	0.0406259
GFZP01002614.1	AMEXTC_0340000010537	CYP7A1	-4.26437	0.000407071	0.0323918
GFZP01157115.1	AMEXTC_0340000144387	Riok3	-1.079	0.00046362	0.0341261
GFZP01133626.1	AMEXTC_0340000052328	uqcc1	1.72593	0.000618102	0.038344
GFZP01067309.1	AMEXTC_0340000028666	.	3.7404	0.000635654	0.0387436
GFZP01126402.1	AMEXTC_0340000024148	Msrb3	-2.87943	0.000558582	0.0368139
GFZP01000854.1	AMEXTC_0340000003415	.	-2.34941	0.000710881	0.0406259
GFZP01094742.1	AMEXTC_0340000127056	Tf2-6	-1.26073	0.000618575	0.038344
GFZP01125795.1	AMEXTC_0340000021695	.	3.92546	0.000336929	0.0297133
GFZP01072097.1	AMEXTC_0340000047788	.	-1.35099	0.000681942	0.039922
GFZP01109563.1	AMEXTC_0340000214680	PLXND1	1.36378	0.000580091	0.0372465
GFZP01134651.1	AMEXTC_0340000055405	.	5.88138	0.00046373	0.0341261
GFZP01168502.1	AMEXTC_0340000207960	Dnah7	3.9602	0.000409186	0.0324724
GFZP01070542.1	AMEXTC_0340000041567	.	-3.86877	0.00038301	0.0313879
GFZP01122269.1	AMEXTC_0340000007517	Krt19	5.07897	0.000631124	0.0386345
GFZP01154385.1	AMEXTC_0340000123848	SRSF11	-1.67569	0.000589071	0.0374685
GFZP01133605.1	AMEXTC_0340000052265	.	-1.25028	0.000647263	0.0392504
GFZP01139859.1	AMEXTC_0340000071212	.	2.09803	0.000716738	0.040667
GFZP01128864.1	AMEXTC_0340000034056	kmt5a	-1.21505	0.000652467	0.0392504
GFZP01097332.1	AMEXTC_0340000147300	CALR	1.12034	0.000410512	0.0324724
GFZP01157848.1	AMEXTC_0340000149456	Snrpd2	1.34461	0.000615551	0.038344
GFZP01177314.1	AMEXTC_0340000260573	Rpl14	0.949044	0.000512606	0.0356509
GFZP01133189.1	AMEXTC_0340000051017	CIRBP	-2.32415	0.000707326	0.0406259
GFZP01110526.1	AMEXTC_0340000219426	cnfn	1.87168	0.000567533	0.0368976
GFZP01112095.1	AMEXTC_0340000227892	.	0.993716	0.000576073	0.0371775
GFZP01037560.1	AMEXTC_0340000150279	Rpl27	2.08685	0.000751319	0.0414474
GFZP01062365.1	AMEXTC_0340000008736	SIGLEC15	3.09853	0.000650438	0.0392504
GFZP01139307.1	AMEXTC_0340000069500	Suclg1	1.64949	0.000657509	0.0393946
GFZP01066906.1	AMEXTC_0340000026999	B4galt1	-0.869377	0.000536615	0.0365624
GFZP01135780.1	AMEXTC_0340000058796	NSUN2	1.10518	0.00061379	0.0383284
GFZP01067565.1	AMEXTC_0340000029697	.	-0.999276	0.00057422	0.037149
GFZP01047299.1	AMEXTC_0340000203487	.	4.93064	0.000553144	0.0367602
GFZP01081975.1	AMEXTC_0340000078448	CEACAM5	2.23744	0.000761374	0.0416285
GFZP01104187.1	AMEXTC_0340000185451	phb2	0.785776	0.000538482	0.0365624
GFZP01012577.1	AMEXTC_0340000050391	unnamed	5.85584	0.000510112	0.0356182
GFZP01015537.1	AMEXTC_0340000059278	.	2.03976	0.000747366	0.0414317
GFZP01098039.1	AMEXTC_0340000152278	CDC25A	2.02861	0.000609456	0.0381264
GFZP01139413.1	AMEXTC_0340000069828	Cox7a2	1.89324	0.00060098	0.0378582
GFZP01103339.1	AMEXTC_0340000180937	MSH3	1.22741	0.000639044	0.0389232
GFZP01134082.1	AMEXTC_0340000053698	.	2.67469	0.000748273	0.0414317
GFZP01070717.1	AMEXTC_0340000042264	Sgsm1	-1.52219	0.000717716	0.040667
GFZP01007916.1	AMEXTC_0340000031886	.	-2.1771	0.000765191	0.0417143
GFZP01008127.1	AMEXTC_0340000032750	Dmbt1	2.34367	0.000730444	0.0409172
GFZP01126332.1	AMEXTC_0340000023852	SLC1A3	-0.913183	0.000538991	0.0365624
GFZP01067397.1	AMEXTC_0340000029025	GPRC6A	-2.4959	0.000770911	0.0418442
GFZP01055156.1	AMEXTC_0340000245382	.	4.39753	0.000408543	0.0324724
GFZP01053767.1	AMEXTC_0340000237754	PGAM1	1.31349	0.000537974	0.0365624
GFZP01011897.1	AMEXTC_0340000047795	.	4.98702	0.000454781	0.0338555
GFZP01099655.1	AMEXTC_0340000161006	.	-3.36463	0.000480506	0.0346822
GFZP01166574.1	AMEXTC_0340000197270	Icam5	1.37825	0.000668167	0.0395711
GFZP01063474.1	AMEXTC_0340000013184	.	6.29265	0.000651684	0.0392504
GFZP01108215.1	AMEXTC_0340000207411	Rps8	1.34244	0.000706679	0.0406259
GFZP01107301.1	AMEXTC_0340000202454	EED	1.56905	0.000651257	0.0392504
GFZP01127568.1	AMEXTC_0340000028900	.	3.51484	0.000464636	0.0341261
GFZP01058622.1	AMEXTC_0340000281079	fbl	1.447	0.000563817	0.0368471
GFZP01126504.1	AMEXTC_0340000024557	.	-1.71135	0.000751808	0.0414474
GFZP01002821.1	AMEXTC_0340000011379	B3GAT1	1.54472	0.000760884	0.0416285
GFZP01056180.1	AMEXTC_0340000251033	PLEKHA3	1.65547	0.000688522	0.0401001
GFZP01045681.1	AMEXTC_0340000194505	gins2	3.68069	0.000341727	0.0299281
GFZP01162634.1	AMEXTC_0340000176010	TOMM5	0.822671	0.000546655	0.0367331
GFZP01127914.1	AMEXTC_0340000030281	MUC5B	-1.92287	0.000625086	0.0385424
GFZP01024557.1	AMEXTC_0340000087436	.	2.17397	0.000780605	0.0420552
GFZP01030670.1	AMEXTC_0340000106527	.	-3.20604	0.000652351	0.0392504
GFZP01083452.1	AMEXTC_0340000083145	tm2d2	5.79844	0.00058336	0.0372465
GFZP01117119.1	AMEXTC_0340000260614	TRIP13	1.67702	0.000717501	0.040667
GFZP01112084.1	AMEXTC_0340000227836	AHNAK	-1.51205	0.000582795	0.0372465
GFZP01119198.1	AMEXTC_0340000285960	.	-3.31409	0.000540859	0.0366286
GFZP01014037.1	AMEXTC_0340000054773	NCF1	1.9331	0.000700149	0.0404818
GFZP01071431.1	AMEXTC_0340000045115	snrpd3	1.22294	0.000561588	0.0368139
GFZP01076540.1	AMEXTC_0340000061684	.	1.58045	0.000551396	0.0367602
GFZP01167003.1	AMEXTC_0340000199769	RACGAP1	1.90599	0.000777619	0.0420079
GFZP01076774.1	AMEXTC_0340000062386	ERVV-2	-1.24679	0.000602756	0.0378582
GFZP01017806.1	AMEXTC_0340000066093	.	3.22763	0.000782464	0.0420552
GFZP01033360.1	AMEXTC_0340000120371	.	-1.89055	0.000795022	0.0424205
GFZP01132630.1	AMEXTC_0340000049115	.	3.44146	0.000503796	0.0354372
GFZP01019081.1	AMEXTC_0340000070045	ALOX12B	2.30259	0.000710007	0.0406259
GFZP01063444.1	AMEXTC_0340000013065	Elmo1	1.10568	0.000685405	0.0399982
GFZP01138163.1	AMEXTC_0340000065953	GCLC	6.58705	0.000536701	0.0365624
GFZP01048760.1	AMEXTC_0340000211416	MED20	1.14308	0.000660584	0.0394145
GFZP01070433.1	AMEXTC_0340000041116	Cry1	2.66727	0.000705643	0.0406259
GFZP01016426.1	AMEXTC_0340000061947	ZNF300	-1.26291	0.000750519	0.0414474
GFZP01024693.1	AMEXTC_0340000087853	.	-2.89143	0.000782242	0.0420552
GFZP01118401.1	AMEXTC_0340000276046	rnf181	1.18921	0.000668781	0.0395765
GFZP01129392.1	AMEXTC_0340000036203	IL17REL	4.48125	0.000492199	0.0352044
GFZP01134308.1	AMEXTC_0340000054376	.	2.5136	0.000754659	0.0414707
GFZP01143782.1	AMEXTC_0340000083571	KRT13	1.30182	0.000516287	0.0357931
GFZP01172198.1	AMEXTC_0340000227425	VSIG4	1.60561	0.00077059	0.0418442
GFZP01129602.1	AMEXTC_0340000037040	PRTG	-1.59676	0.000785714	0.0421009
GFZP01042756.1	AMEXTC_0340000178978	FAM13A	-2.5478	0.000806703	0.042664
GFZP01136378.1	AMEXTC_0340000060591	Tmem60	1.45553	0.000795564	0.0424205
GFZP01051893.1	AMEXTC_0340000227891	Drap1	-4.04557	0.000748677	0.0414317
GFZP01042372.1	AMEXTC_0340000176881	.	5.15877	0.00049212	0.0352044
GFZP01070892.1	AMEXTC_0340000042988	.	1.49881	0.000733266	0.0410185
GFZP01073074.1	AMEXTC_0340000051277	.	2.25883	0.000765167	0.0417143
GFZP01003598.1	AMEXTC_0340000014502	.	4.99814	0.000483932	0.034815
GFZP01010609.1	AMEXTC_0340000042648	ASPN	-2.17024	0.000691916	0.040138
GFZP01135181.1	AMEXTC_0340000056996	MUC16	-4.01139	0.000722646	0.0407396
GFZP01094956.1	AMEXTC_0340000130171	UBFD1	0.965511	0.000630017	0.0386345
GFZP01045783.1	AMEXTC_0340000194983	PPP2R3C	1.16315	0.000666316	0.0395384
GFZP01168226.1	AMEXTC_0340000206271	Npl	1.08345	0.000593502	0.037638
GFZP01037425.1	AMEXTC_0340000149345	eif3j	1.16513	0.000534221	0.0365624
GFZP01154438.1	AMEXTC_0340000124138	LOC103307601	-3.83818	0.000438131	0.0332363
GFZP01134035.1	AMEXTC_0340000053557	Krt15	3.40352	0.000796028	0.0424205
GFZP01167220.1	AMEXTC_0340000200933	.	1.65386	0.000823998	0.0429462
GFZP01070661.1	AMEXTC_0340000042036	.	-2.28467	0.000794763	0.0424205
GFZP01000343.1	AMEXTC_0340000001368	Ccl24	2.22696	0.00068997	0.0401268
GFZP01136783.1	AMEXTC_0340000061808	ZNF326	-1.843	0.000734986	0.0410623
GFZP01123314.1	AMEXTC_0340000011753	.	-2.54705	0.000813731	0.0428951
GFZP01150011.1	AMEXTC_0340000103185	.	-1.82027	0.000816318	0.0429123
GFZP01062824.1	AMEXTC_0340000010567	lce	2.9734	0.000817667	0.0429123
GFZP01013382.1	AMEXTC_0340000052806	LOC109084930	-1.21467	0.000672758	0.0396621
GFZP01132229.1	AMEXTC_0340000047505	Retrovirus-related	-2.24451	0.000732941	0.0410185
GFZP01062192.1	AMEXTC_0340000008013	PTH2R	4.31026	0.000442934	0.0333615
GFZP01008996.1	AMEXTC_0340000036239	GAS7	1.3804	0.000772546	0.0418812
GFZP01038188.1	AMEXTC_0340000154515	AIFM3	-5.80792	0.000560674	0.0368139
GFZP01019334.1	AMEXTC_0340000070841	.	9.15674	0.000608974	0.0381234
GFZP01068598.1	AMEXTC_0340000033819	Cirbp	1.2476	0.00054786	0.0367602
GFZP01166967.1	AMEXTC_0340000199617	.	-1.18266	0.000753167	0.0414474
GFZP01138275.1	AMEXTC_0340000066291	TNNI2	5.87535	0.000550653	0.0367602
GFZP01033165.1	AMEXTC_0340000119232	.	-1.92582	0.000826821	0.0430476
GFZP01003251.1	AMEXTC_0340000013099	.	-1.92507	0.000839288	0.0433351
GFZP01003967.1	AMEXTC_0340000015976	Hnrnpd	0.928379	0.000561365	0.0368139
GFZP01175962.1	AMEXTC_0340000247608	C1orf131	1.10111	0.000712425	0.040667
GFZP01023750.1	AMEXTC_0340000084807	Agr3	0.966164	0.000630042	0.0386345
GFZP01083262.1	AMEXTC_0340000082541	.	-3.39529	0.000779437	0.0420306
GFZP01136525.1	AMEXTC_0340000061033	mypop	5.29571	0.000651324	0.0392504
GFZP01073015.1	AMEXTC_0340000051100	C1qb	1.45408	0.000782019	0.0420552
GFZP01010987.1	AMEXTC_0340000044161	Pigr	2.22517	0.000805663	0.0426527
GFZP01136507.1	AMEXTC_0340000060979	F2RL2	1.47412	0.000779612	0.0420306
GFZP01048542.1	AMEXTC_0340000210127	NUDT20	1.3505	0.000759538	0.0416129
GFZP01170418.1	AMEXTC_0340000217836	Mypop	-3.63686	0.000434525	0.0332363
GFZP01018158.1	AMEXTC_0340000067151	Myl6	1.02192	0.00043565	0.0332363
GFZP01001149.1	AMEXTC_0340000004642	NECTIN1	1.33687	0.000769702	0.0418303
GFZP01107409.1	AMEXTC_0340000202972	KLHDC8A	-6.22409	0.000589851	0.0374685
GFZP01052304.1	AMEXTC_0340000229972	Npat	-2.20732	0.000842428	0.043366
GFZP01113759.1	AMEXTC_0340000236744	RPL21	2.32922	0.000851732	0.0437167
GFZP01033295.1	AMEXTC_0340000119995	MRPS18C	0.983759	0.000651735	0.0392504
GFZP01071770.1	AMEXTC_0340000046496	.	4.07399	0.000510068	0.0356182
GFZP01043170.1	AMEXTC_0340000181064	ABCB1	-3.04965	0.000827292	0.0430476
GFZP01016816.1	AMEXTC_0340000063118	JUND	-0.984228	0.000629406	0.0386345
GFZP01076009.1	AMEXTC_0340000060089	SLA	1.21121	0.000673477	0.0396621
GFZP01162686.1	AMEXTC_0340000176300	SUGP2	1.2464	0.000575859	0.0371775
GFZP01076550.1	AMEXTC_0340000061714	.	-1.93433	0.000741885	0.0412901
GFZP01135288.1	AMEXTC_0340000057317	PKN1	4.03557	0.000436099	0.0332363
GFZP01100715.1	AMEXTC_0340000166497	.	3.97835	0.000425928	0.032995
GFZP01056932.1	AMEXTC_0340000260729	mrpl41-a	0.993266	0.000658032	0.0393946
GFZP01163398.1	AMEXTC_0340000180130	RFWD3	1.16075	0.000730178	0.0409172
GFZP01004673.1	AMEXTC_0340000018805	.	-1.22722	0.000686784	0.0400459
GFZP01177319.1	AMEXTC_0340000260607	coa7	1.08947	0.000693767	0.0402188
GFZP01142714.1	AMEXTC_0340000080156	.	2.18308	0.000822878	0.0429389
GFZP01003222.1	AMEXTC_0340000012989	POLE2	1.51276	0.000839358	0.0433351
GFZP01130010.1	AMEXTC_0340000038669	cyhr1-b	-1.07086	0.000702421	0.0405597
GFZP01158411.1	AMEXTC_0340000153469	GORASP1	5.42233	0.000677067	0.0397761
GFZP01044912.1	AMEXTC_0340000190428	.	1.62057	0.00083558	0.0432928
GFZP01049673.1	AMEXTC_0340000216194	.	-1.30736	0.00071988	0.0407396
GFZP01029799.1	AMEXTC_0340000103783	.	-3.62706	0.000601802	0.0378582
GFZP01067730.1	AMEXTC_0340000030350	efna1	-0.893637	0.000633111	0.0386467
GFZP01170402.1	AMEXTC_0340000217775	.	1.54857	0.00074845	0.0414317
GFZP01006213.1	AMEXTC_0340000025019	.	-1.3802	0.000833587	0.0432918
GFZP01122986.1	AMEXTC_0340000010413	POLQ	1.603	0.000861096	0.0438617
GFZP01124382.1	AMEXTC_0340000016026	Rab22a	1.84903	0.000866042	0.0439374
GFZP01139793.1	AMEXTC_0340000071011	PSMD12	2.57766	0.000871276	0.0440921
GFZP01034293.1	AMEXTC_0340000125567	rnhA	-1.5453	0.000835283	0.0432928
GFZP01005251.1	AMEXTC_0340000021126	.	-1.71398	0.000841532	0.0433641
GFZP01135435.1	AMEXTC_0340000057760	fahd2	4.44258	0.000557605	0.0368139
GFZP01033044.1	AMEXTC_0340000118445	Serp1	0.743649	0.000554887	0.0367602
GFZP01058630.1	AMEXTC_0340000281112	timm10b	0.952417	0.000722531	0.0407396
GFZP01008867.1	AMEXTC_0340000035688	Abcb1b	-1.93775	0.000736013	0.0410674
GFZP01051759.1	AMEXTC_0340000227274	.	-4.64731	0.00055869	0.0368139
GFZP01022488.1	AMEXTC_0340000080710	MRC1	3.04691	0.000873266	0.0441348
GFZP01017135.1	AMEXTC_0340000064076	Tsga10	-1.66429	0.000862721	0.0438756
GFZP01175112.1	AMEXTC_0340000242823	MMS22L	2.13953	0.000834152	0.0432928
GFZP01014500.1	AMEXTC_0340000056162	Lyn	0.884692	0.000658455	0.0393946
GFZP01131738.1	AMEXTC_0340000045529	PMPCA	1.18711	0.000667588	0.0395635
GFZP01138347.1	AMEXTC_0340000066507	edf1	0.818399	0.000565715	0.0368745
GFZP01108159.1	AMEXTC_0340000207158	CRY1	4.0615	0.000544415	0.0367331
GFZP01010629.1	AMEXTC_0340000042740	.	-4.35306	0.000545986	0.0367331
GFZP01016332.1	AMEXTC_0340000061665	.	-1.26551	0.000710973	0.0406259
GFZP01170035.1	AMEXTC_0340000216020	ATP9B	-1.16733	0.000755077	0.0414707
GFZP01172022.1	AMEXTC_0340000226665	ar	-1.06545	0.000717302	0.040667
GFZP01111629.1	AMEXTC_0340000225566	POLR2J	1.17379	0.000716408	0.040667
GFZP01061133.1	AMEXTC_0340000003736	.	-4.85114	0.000578146	0.0372413
GFZP01135461.1	AMEXTC_0340000057838	mcm4	3.41165	0.000887332	0.0444326
GFZP01048753.1	AMEXTC_0340000211376	tmem223	1.25206	0.000783639	0.0420892
GFZP01002992.1	AMEXTC_0340000012101	Hk2	1.93737	0.000879633	0.0442687
GFZP01023660.1	AMEXTC_0340000084520	.	-3.61818	0.000482516	0.0347416
GFZP01060656.1	AMEXTC_0340000001825	.	-2.34275	0.00089267	0.044567
GFZP01004717.1	AMEXTC_0340000018985	Capn13	2.90152	0.00077732	0.0420079
GFZP01126171.1	AMEXTC_0340000023187	tarbp2	1.5459	0.000902475	0.0449287
GFZP01018174.1	AMEXTC_0340000067199	.	5.5227	0.000895441	0.0446799
GFZP01072168.1	AMEXTC_0340000048083	CCNL1	-1.25667	0.000784738	0.0420892
GFZP01070245.1	AMEXTC_0340000040372	pol	-0.83196	0.000616903	0.038344
GFZP01047832.1	AMEXTC_0340000206337	SARS	0.694378	0.000562317	0.0368139
GFZP01138529.1	AMEXTC_0340000067054	Slc16a6	2.62533	0.000867683	0.0439475
GFZP01050508.1	AMEXTC_0340000220463	tomt	2.55603	0.00087741	0.0442075
GFZP01129421.1	AMEXTC_0340000036328	.	-2.47283	0.000801543	0.0425851
GFZP01132080.1	AMEXTC_0340000046917	GHR	-1.161	0.000665137	0.0394983
GFZP01122956.1	AMEXTC_0340000010287	.	-3.54852	0.000475975	0.0345006
GFZP01066102.1	AMEXTC_0340000023726	FHL2	-0.922717	0.000582138	0.0372465
GFZP01000387.1	AMEXTC_0340000001541	cyp2k6	-1.20216	0.000803479	0.0426502
GFZP01073833.1	AMEXTC_0340000053556	.	1.12614	0.000755525	0.0414707
GFZP01157794.1	AMEXTC_0340000149130	PSMD7	1.00519	0.000633625	0.0386467
GFZP01018021.1	AMEXTC_0340000066739	DCUN1D5	2.55481	0.000792319	0.0424031
GFZP01142960.1	AMEXTC_0340000080929	DPM3	1.37147	0.000820716	0.0429281
GFZP01005378.1	AMEXTC_0340000021640	LOC108268667	1.78005	0.000914885	0.0451734
GFZP01032676.1	AMEXTC_0340000115897	.	-6.20475	0.000650978	0.0392504
GFZP01123272.1	AMEXTC_0340000011580	.	-1.95402	0.000918766	0.0451746
GFZP01118380.1	AMEXTC_0340000275748	RRP15	1.03599	0.000725497	0.0407909
GFZP01137560.1	AMEXTC_0340000064141	APP	-0.855602	0.000617555	0.038344
GFZP01003049.1	AMEXTC_0340000012324	Acod1	2.42321	0.000761719	0.0416285
GFZP01131989.1	AMEXTC_0340000046565	.	1.51632	0.00070903	0.0406259
GFZP01175624.1	AMEXTC_0340000245839	.	-2.04495	0.000913483	0.0451439
GFZP01066993.1	AMEXTC_0340000027362	.	-1.81567	0.000864145	0.0439173
GFZP01007314.1	AMEXTC_0340000029500	Pilrb	1.06178	0.000810221	0.0427872
GFZP01002463.1	AMEXTC_0340000009939	LILRB5	2.1283	0.000879397	0.0442687
GFZP01075689.1	AMEXTC_0340000059129	IGFBP5	-1.61049	0.000683541	0.0399425
GFZP01094349.1	AMEXTC_0340000124751	.	-2.67121	0.000925091	0.0452557
GFZP01123542.1	AMEXTC_0340000012673	TMEM131	-0.912126	0.000734123	0.0410403
GFZP01135901.1	AMEXTC_0340000059160	.	1.60254	0.000874395	0.0441348
GFZP01161721.1	AMEXTC_0340000171213	.	1.27181	0.000862826	0.0438756
GFZP01128518.1	AMEXTC_0340000032702	.	1.15586	0.000798521	0.042476
GFZP01093944.1	AMEXTC_0340000122513	.	-1.7759	0.000920796	0.0451746
GFZP01138688.1	AMEXTC_0340000067531	UQCRB	1.03704	0.000648637	0.0392504
GFZP01070252.1	AMEXTC_0340000040396	.	-2.57468	0.000856038	0.0438101
GFZP01017252.1	AMEXTC_0340000064427	.	-1.36079	0.000859265	0.043847
GFZP01074282.1	AMEXTC_0340000054903	tmem231	5.37756	0.000625766	0.0385424
GFZP01153741.1	AMEXTC_0340000120242	Naa10	1.32496	0.000858803	0.043847
GFZP01150265.1	AMEXTC_0340000103978	Srsf5	-4.32678	0.000582863	0.0372465
GFZP01132823.1	AMEXTC_0340000049911	.	-2.95553	0.000861355	0.0438617
GFZP01129869.1	AMEXTC_0340000038098	hatching	5.6986	0.000785015	0.0420892
GFZP01103342.1	AMEXTC_0340000180949	.	2.06584	0.000934668	0.0453921
GFZP01079219.1	AMEXTC_0340000069851	.	0.959327	0.000643973	0.0391419
GFZP01158946.1	AMEXTC_0340000156241	.	-1.92693	0.000946709	0.0456846
GFZP01002640.1	AMEXTC_0340000010638	Vps13c	-1.1237	0.000687135	0.0400459
GFZP01086766.1	AMEXTC_0340000093639	MYL7	1.14055	0.000818791	0.0429123
GFZP01158500.1	AMEXTC_0340000154058	zmcm3	2.28258	0.000713749	0.040667
GFZP01153977.1	AMEXTC_0340000121585	Srsf5	1.50636	0.000782379	0.0420552
GFZP01103534.1	AMEXTC_0340000181816	.	3.6057	0.000554948	0.0367602
GFZP01059453.1	AMEXTC_0340000291894	eif4e	1.34187	0.000662163	0.0394417
GFZP01010984.1	AMEXTC_0340000044152	.	-4.07491	0.000564945	0.0368659
GFZP01066184.1	AMEXTC_0340000024085	ITPR2	-1.3572	0.000856047	0.0438101
GFZP01139718.1	AMEXTC_0340000070783	.	6.90517	0.000917611	0.0451734
GFZP01009486.1	AMEXTC_0340000038181	PLSCR2	-1.30402	0.00072271	0.0407396
GFZP01099193.1	AMEXTC_0340000158483	Kif1bp	1.73885	0.000947327	0.0456846
GFZP01018141.1	AMEXTC_0340000067100	DDB_G0268948	4.96733	0.000777712	0.0420079
GFZP01066304.1	AMEXTC_0340000024562	.	-1.58436	0.000956592	0.0457835
GFZP01138122.1	AMEXTC_0340000065829	NDUFA11	0.942819	0.000674578	0.039683
GFZP01134128.1	AMEXTC_0340000053836	.	2.72849	0.000776371	0.0420079
GFZP01042432.1	AMEXTC_0340000177207	.	3.79306	0.000494366	0.0352044
GFZP01065001.1	AMEXTC_0340000019327	EAF1	-1.14491	0.000746549	0.0414317
GFZP01036064.1	AMEXTC_0340000139600	ADRM1	1.06641	0.000710415	0.0406259
GFZP01139716.1	AMEXTC_0340000070777	.	4.16758	0.000547005	0.0367331
GFZP01060341.1	AMEXTC_0340000000544	.	-2.64974	0.000942648	0.0456132
GFZP01131268.1	AMEXTC_0340000043695	.	-1.16165	0.000846635	0.0435061
GFZP01176291.1	AMEXTC_0340000249563	.	-3.7887	0.00055264	0.0367602
GFZP01138644.1	AMEXTC_0340000067399	Rpl26	3.55033	0.00046684	0.0341703
GFZP01105003.1	AMEXTC_0340000189756	AMT	-0.925714	0.000753212	0.0414474
GFZP01018100.1	AMEXTC_0340000066977	pin4	1.10051	0.000752293	0.0414474
GFZP01030003.1	AMEXTC_0340000104426	.	-3.75509	0.000562036	0.0368139
GFZP01067774.1	AMEXTC_0340000030535	Becn1	-1.03075	0.000725945	0.0407909
GFZP01136001.1	AMEXTC_0340000059460	rhcg	-1.10757	0.000730235	0.0409172
GFZP01083076.1	AMEXTC_0340000081944	DNAJC19	1.53132	0.000950455	0.0456977
GFZP01165318.1	AMEXTC_0340000190439	xerD	-1.25692	0.000795806	0.0424205
GFZP01169169.1	AMEXTC_0340000211463	Mydgf	0.789821	0.000707151	0.0406259
GFZP01128449.1	AMEXTC_0340000032418	.	-2.79163	0.000994694	0.0468114
GFZP01039901.1	AMEXTC_0340000163449	Lsm6	1.24832	0.000809272	0.0427628
GFZP01017276.1	AMEXTC_0340000064499	Enpp6	-4.70032	0.000725614	0.0407909
GFZP01016132.1	AMEXTC_0340000061064	SH2D5	2.20212	0.000888789	0.0444326
GFZP01065817.1	AMEXTC_0340000022583	CSF2RB	1.27252	0.00086745	0.0439475
GFZP01071937.1	AMEXTC_0340000047149	ANKEF1	4.11092	0.000549101	0.0367602
GFZP01120706.1	AMEXTC_0340000001193	LIMA1	1.13894	0.000613996	0.0383284
GFZP01042137.1	AMEXTC_0340000175395	Gkn2	4.01764	0.000543169	0.0367331
GFZP01039030.1	AMEXTC_0340000158664	Commd4	0.929225	0.000761573	0.0416285
GFZP01053915.1	AMEXTC_0340000238410	chchd4	1.33469	0.000819924	0.0429123
GFZP01014120.1	AMEXTC_0340000055022	.	-0.964268	0.00072239	0.0407396
GFZP01153349.1	AMEXTC_0340000117815	.	-2.33706	0.00100158	0.0468725
GFZP01104950.1	AMEXTC_0340000189511	TRMU	2.65005	0.000838246	0.0433351
GFZP01060810.1	AMEXTC_0340000002435	.	-2.46026	0.000929394	0.0452926
GFZP01074095.1	AMEXTC_0340000054342	Pea15	1.22373	0.000941701	0.0456132
GFZP01067800.1	AMEXTC_0340000030642	.	-3.7887	0.000573454	0.037149
GFZP01077512.1	AMEXTC_0340000064602	ZNF750	-0.923159	0.000714682	0.040667
GFZP01135155.1	AMEXTC_0340000056918	smc4	1.17706	0.000909358	0.0450531
GFZP01039230.1	AMEXTC_0340000159650	USP31	-5.37145	0.000700939	0.0405008
GFZP01005590.1	AMEXTC_0340000022474	.	1.60609	0.00100347	0.0468725
GFZP01088254.1	AMEXTC_0340000098378	.	-3.53716	0.000554844	0.0367602
GFZP01107271.1	AMEXTC_0340000202327	qprt	2.63378	0.000966434	0.0460725
GFZP01016730.1	AMEXTC_0340000062860	H2afy2	0.828534	0.000642406	0.0390737
GFZP01013186.1	AMEXTC_0340000052218	Srsf6	-2.33354	0.00100114	0.0468725
GFZP01115926.1	AMEXTC_0340000248545	.	3.8903	0.0005296	0.0363997
GFZP01165936.1	AMEXTC_0340000193716	Sept5	7.0432	0.00074495	0.0414082
GFZP01009927.1	AMEXTC_0340000039919	Zswim8	-1.03524	0.000821996	0.0429389
GFZP01168444.1	AMEXTC_0340000207618	VPS29	0.882073	0.000702978	0.0405652
GFZP01127145.1	AMEXTC_0340000027148	.	-4.70768	0.000672811	0.0396621
GFZP01015849.1	AMEXTC_0340000060214	FCN1	-1.34296	0.000812319	0.0428517
GFZP01045969.1	AMEXTC_0340000196159	.	-2.35896	0.00102014	0.0472504
GFZP01073841.1	AMEXTC_0340000053580	MB21D2	-3.73167	0.000585844	0.0373413
GFZP01040365.1	AMEXTC_0340000165771	DNAJA3	1.04602	0.000777755	0.0420079
GFZP01001837.1	AMEXTC_0340000007399	.	-3.66647	0.000681686	0.039922
GFZP01154371.1	AMEXTC_0340000123772	Pttg1	2.17836	0.00101449	0.0471113
GFZP01151201.1	AMEXTC_0340000106949	.	-3.4785	0.000640791	0.0390025
GFZP01134090.1	AMEXTC_0340000053722	RIC1	1.97051	0.00102599	0.0473495
GFZP01121518.1	AMEXTC_0340000004510	Transposon	-1.16402	0.000817663	0.0429123
GFZP01167990.1	AMEXTC_0340000204938	.	-0.934506	0.000831092	0.0432133
GFZP01178922.1	AMEXTC_0340000279836	Alas1	-1.21847	0.000673772	0.0396621
GFZP01084196.1	AMEXTC_0340000085654	AHNAK	-0.98532	0.000843376	0.0433894
GFZP01072138.1	AMEXTC_0340000047959	.	-1.83534	0.00103388	0.0476107
GFZP01035437.1	AMEXTC_0340000135186	HNRNPAB	1.03023	0.000558518	0.0368139
GFZP01164329.1	AMEXTC_0340000185027	SRSF12	1.14577	0.000763427	0.0416699
GFZP01170658.1	AMEXTC_0340000219045	Prss8	-1.653	0.000909829	0.0450531
GFZP01068204.1	AMEXTC_0340000032238	.	3.8903	0.000543964	0.0367331
GFZP01071056.1	AMEXTC_0340000043650	.	4.85913	0.000657118	0.0393946
GFZP01002178.1	AMEXTC_0340000008798	.	-3.05343	0.000957534	0.0457835
GFZP01137059.1	AMEXTC_0340000062637	.	2.72235	0.00104154	0.047788
GFZP01167976.1	AMEXTC_0340000204884	Nup62	1.02756	0.000817159	0.0429123
GFZP01133394.1	AMEXTC_0340000051632	.	-0.940475	0.00079106	0.0423615
GFZP01044024.1	AMEXTC_0340000185694	BNC1	-5.39579	0.000729483	0.0409172
GFZP01157341.1	AMEXTC_0340000145869	Sem1	0.939273	0.000679249	0.0398585
GFZP01017444.1	AMEXTC_0340000065003	.	1.23269	0.000852769	0.0437444
GFZP01006336.1	AMEXTC_0340000025522	notch1	-1.44737	0.000745695	0.0414234
GFZP01013064.1	AMEXTC_0340000051852	.	1.84603	0.00102609	0.0473495
GFZP01159911.1	AMEXTC_0340000161306	RIPK2	4.31026	0.000617479	0.038344
GFZP01013494.1	AMEXTC_0340000053143	.	-3.96103	0.000721897	0.0407396
GFZP01018142.1	AMEXTC_0340000067103	anxa2-a	0.972643	0.000619972	0.038344
GFZP01067902.1	AMEXTC_0340000031037	rbmx	-0.789455	0.00069072	0.0401268
GFZP01001994.1	AMEXTC_0340000008026	.	-1.59682	0.00105373	0.0480946
GFZP01051620.1	AMEXTC_0340000226669	FLT3LG	-1.7205	0.000986632	0.046615
GFZP01063205.1	AMEXTC_0340000012149	.	-2.02123	0.00105502	0.048128
GFZP01129501.1	AMEXTC_0340000036639	PHTF1	-0.876104	0.000757995	0.0415803
GFZP01012658.1	AMEXTC_0340000050634	.	-2.82226	0.000800582	0.0425598
GFZP01035835.1	AMEXTC_0340000137833	VPS13D	0.971174	0.000769516	0.0418303
GFZP01016107.1	AMEXTC_0340000060989	Mmp19	1.60715	0.000931165	0.0452955
GFZP01126367.1	AMEXTC_0340000023993	.	-1.71702	0.00101577	0.0471434
GFZP01078573.1	AMEXTC_0340000067791	Ost4	1.36543	0.000738507	0.0411804
GFZP01093221.1	AMEXTC_0340000118294	.	-1.57776	0.000836396	0.0433095
GFZP01154162.1	AMEXTC_0340000122606	CATHL1	-1.07186	0.000767214	0.0417468
GFZP01030451.1	AMEXTC_0340000105826	SERPINB10	1.53378	0.000920525	0.0451746
GFZP01133529.1	AMEXTC_0340000052037	.	-1.18889	0.000947048	0.0456846
GFZP01048312.1	AMEXTC_0340000209038	APOO	1.40022	0.000943091	0.0456132
GFZP01016413.1	AMEXTC_0340000061908	.	-2.16102	0.00106029	0.0482215
GFZP01083134.1	AMEXTC_0340000082130	HAS1	-3.3271	0.00105963	0.0482215
GFZP01176580.1	AMEXTC_0340000251016	SEMA3F	-1.24335	0.000888168	0.0444326
GFZP01117860.1	AMEXTC_0340000269267	Cdc20	1.1235	0.000841052	0.0433641
GFZP01129135.1	AMEXTC_0340000035141	ZNF335	4.20461	0.000699657	0.04048
GFZP01072618.1	AMEXTC_0340000049901	.	-1.69195	0.0010062	0.0469239
GFZP01010690.1	AMEXTC_0340000042987	.	-1.18438	0.000935799	0.0454031
GFZP01137079.1	AMEXTC_0340000062697	BCL6	2.11877	0.0010661	0.0482783
GFZP01010698.1	AMEXTC_0340000043015	.	-6.78386	0.000806917	0.042664
GFZP01007998.1	AMEXTC_0340000032215	Srgap1	-1.24795	0.00102365	0.0473116
GFZP01118185.1	AMEXTC_0340000273457	.	-4.17063	0.000679832	0.0398585
GFZP01177839.1	AMEXTC_0340000266523	PSPC1	1.13828	0.000749967	0.0414474
GFZP01156443.1	AMEXTC_0340000139460	Atad1	1.80599	0.00106278	0.0482638
GFZP01044628.1	AMEXTC_0340000188913	Actr2	0.875385	0.000735784	0.0410674
GFZP01172208.1	AMEXTC_0340000227469	Wnt9a	4.221	0.000633094	0.0386467
GFZP01053812.1	AMEXTC_0340000237968	Naa40	1.20331	0.000889435	0.0444326
GFZP01110010.1	AMEXTC_0340000216799	SAYSD1	0.981343	0.000867744	0.0439475
GFZP01161847.1	AMEXTC_0340000171901	ZNF821	5.40775	0.000754156	0.0414707
GFZP01113154.1	AMEXTC_0340000233406	ncapg	1.65086	0.000874459	0.0441348
GFZP01022112.1	AMEXTC_0340000079523	.	-4.69736	0.000730522	0.0409172
GFZP01157703.1	AMEXTC_0340000148408	SLC39A7	1.02416	0.000705291	0.0406259
GFZP01003026.1	AMEXTC_0340000012233	MRC1	2.33977	0.000967444	0.0460725
GFZP01168210.1	AMEXTC_0340000206184	.	3.72384	0.000567126	0.0368976
GFZP01137159.1	AMEXTC_0340000062937	.	-6.05488	0.000803739	0.0426502
GFZP01142981.1	AMEXTC_0340000080997	.	2.3239	0.0010998	0.0489678
GFZP01127817.1	AMEXTC_0340000029894	Tcerg1l	-3.53716	0.000622597	0.0384551
GFZP01009343.1	AMEXTC_0340000037621	.	-3.90809	0.000743353	0.0413456
GFZP01068183.1	AMEXTC_0340000032148	thdl20.L	-2.12463	0.000698013	0.0404116
GFZP01097254.1	AMEXTC_0340000146644	Aggf1	1.0107	0.000837246	0.043328
GFZP01177451.1	AMEXTC_0340000261770	ovca2	1.29069	0.00102214	0.0472744
GFZP01088436.1	AMEXTC_0340000098944	.	-1.41575	0.00105306	0.0480946
GFZP01077005.1	AMEXTC_0340000063080	FXR2	-6.86397	0.000841764	0.0433641
GFZP01175515.1	AMEXTC_0340000245099	RAP1GDS1	-5.68098	0.00080496	0.0426527
GFZP01094276.1	AMEXTC_0340000124334	PDIA4	1.39811	0.000682747	0.0399227
GFZP01130873.1	AMEXTC_0340000042079	CFP	1.41928	0.000950823	0.0456977
GFZP01012023.1	AMEXTC_0340000048301	.	-1.16596	0.00096998	0.0461043
GFZP01075559.1	AMEXTC_0340000058738	.	-2.4595	0.00108564	0.0487938
GFZP01129209.1	AMEXTC_0340000035430	.	-1.68221	0.00110722	0.0491056
GFZP01072183.1	AMEXTC_0340000048146	Mpig6b	2.75815	0.00106303	0.0482638
GFZP01128182.1	AMEXTC_0340000031349	.	-2.88581	0.000971531	0.0461419
GFZP01079307.1	AMEXTC_0340000070119	.	1.10547	0.000969579	0.0461043
GFZP01045397.1	AMEXTC_0340000192891	Ninj1	1.59046	0.00108577	0.0487938
GFZP01000465.1	AMEXTC_0340000001869	GRID2	-3.40622	0.000716283	0.040667
GFZP01043340.1	AMEXTC_0340000181854	GHITM	1.23037	0.000762959	0.0416699
GFZP01118827.1	AMEXTC_0340000281092	ADH4	-0.879523	0.000586336	0.0373455
GFZP01078541.1	AMEXTC_0340000067695	S100a4	2.006	0.000927198	0.045261
GFZP01076012.1	AMEXTC_0340000060098	.	-2.73654	0.00110643	0.0490953
GFZP01157345.1	AMEXTC_0340000145883	Gpx1	0.75731	0.000673525	0.0396621
GFZP01069980.1	AMEXTC_0340000039346	LRRC15	2.04252	0.00106561	0.0482783
GFZP01013335.1	AMEXTC_0340000052665	DENR	0.946903	0.00088847	0.0444326
GFZP01173306.1	AMEXTC_0340000233166	COG8	0.984221	0.000793211	0.0424205
GFZP01133659.1	AMEXTC_0340000052427	.	-1.2198	0.00102071	0.0472504
GFZP01093890.1	AMEXTC_0340000122229	C1qc	1.10423	0.000679505	0.0398585
GFZP01154221.1	AMEXTC_0340000122944	.	2.71619	0.00111109	0.0492024
GFZP01050641.1	AMEXTC_0340000221079	CDKN1B	-1.43066	0.000989442	0.0466643
GFZP01099235.1	AMEXTC_0340000158677	DLGAP5	1.60226	0.000887255	0.0444326
GFZP01133834.1	AMEXTC_0340000052952	RTase	-1.24896	0.00101285	0.0470851
GFZP01043378.1	AMEXTC_0340000182025	SLC25A32	2.16633	0.00110504	0.0490584
GFZP01004906.1	AMEXTC_0340000019766	.	1.81161	0.00113943	0.049995
GFZP01080804.1	AMEXTC_0340000074803	LOC101733470	-4.22004	0.000953166	0.0456977
GFZP01165886.1	AMEXTC_0340000193343	NUDT5	0.753946	0.000717655	0.040667
GFZP01178223.1	AMEXTC_0340000271117	MIPEP	1.46377	0.000965136	0.0460375
GFZP01134394.1	AMEXTC_0340000054634	reverse	1.28501	0.000949945	0.0456977
GFZP01040381.1	AMEXTC_0340000165836	SIGIRR	5.18109	0.000776913	0.0420079
GFZP01129496.1	AMEXTC_0340000036618	STAB2	2.39367	0.00114277	0.0500496
GFZP01126765.1	AMEXTC_0340000025626	TNFAIP2	-1.40718	0.000822776	0.0429389
GFZP01130145.1	AMEXTC_0340000039194	Ccl19	-1.41299	0.000841897	0.0433641
GFZP01122000.1	AMEXTC_0340000006425	Rab3d	1.03662	0.000860841	0.0438617
GFZP01154264.1	AMEXTC_0340000123204	.	-2.01682	0.00114442	0.0500786
GFZP01023585.1	AMEXTC_0340000084272	KRTCAP2	1.36224	0.000932035	0.0452955
GFZP01019061.1	AMEXTC_0340000069984	S100P	2.68257	0.000857977	0.043847
GFZP01044586.1	AMEXTC_0340000188737	SYT11	1.52773	0.00106693	0.0482783
GFZP01126264.1	AMEXTC_0340000023554	LTBP2	-1.33345	0.00106425	0.0482638
GFZP01069732.1	AMEXTC_0340000038363	wsb1	-1.63702	0.00102231	0.0472744
GFZP01174395.1	AMEXTC_0340000238780	Arl8b	1.20338	0.000988498	0.0466449
GFZP01073969.1	AMEXTC_0340000053964	.	3.92546	0.000650763	0.0392504
GFZP01176128.1	AMEXTC_0340000248547	THOC3	0.871547	0.000835329	0.0432928
GFZP01074519.1	AMEXTC_0340000055614	NOX1	3.22796	0.00115965	0.0504635
GFZP01078416.1	AMEXTC_0340000067320	.	-3.61091	0.000766627	0.0417468
GFZP01014315.1	AMEXTC_0340000055607	mzt2b	1.13578	0.000986813	0.046615
GFZP01007473.1	AMEXTC_0340000030135	KLHDC8A	-4.86873	0.000855919	0.0438101
GFZP01130464.1	AMEXTC_0340000040439	Mag	3.61389	0.00080573	0.0426527
GFZP01081063.1	AMEXTC_0340000075606	.	-3.9244	0.000920355	0.0451746
GFZP01054633.1	AMEXTC_0340000242489	SETD2	-4.20317	0.000766821	0.0417468
GFZP01127609.1	AMEXTC_0340000029074	.	-2.23363	0.00117159	0.0506048
GFZP01106601.1	AMEXTC_0340000198775	Fam114a1	1.36101	0.000889473	0.0444326
GFZP01105072.1	AMEXTC_0340000190175	Col16a1	-1.7149	0.00092402	0.0452557
GFZP01154252.1	AMEXTC_0340000123139	.	-3.74509	0.0010083	0.0469239
GFZP01126738.1	AMEXTC_0340000025515	AHNAK	-1.41568	0.00107614	0.0485007
GFZP01042015.1	AMEXTC_0340000174789	Cpsf7	1.35673	0.000973888	0.046186
GFZP01077862.1	AMEXTC_0340000065653	RTCA	-6.10847	0.000883961	0.0444101
GFZP01138372.1	AMEXTC_0340000066582	LDHA	0.675382	0.00063278	0.0386467
GFZP01179384.1	AMEXTC_0340000285740	ACADM	1.26	0.000823906	0.0429462
GFZP01130136.1	AMEXTC_0340000039162	.	3.51327	0.000600894	0.0378582
GFZP01001400.1	AMEXTC_0340000005649	CREM	3.52718	0.000615784	0.038344
GFZP01002625.1	AMEXTC_0340000010577	ADRB2	-0.963909	0.000875222	0.0441395
GFZP01060739.1	AMEXTC_0340000002154	Pof1b	-1.25616	0.000818827	0.0429123
GFZP01113761.1	AMEXTC_0340000236750	SPSB4	1.84496	0.00117693	0.0506859
GFZP01124804.1	AMEXTC_0340000017724	Ppp1r27	-3.81406	0.000739319	0.0411995
GFZP01017572.1	AMEXTC_0340000065387	NDUFS3	2.12678	0.0011742	0.0506216
GFZP01060349.1	AMEXTC_0340000000572	BB4	-1.36216	0.00116751	0.0505469
GFZP01024019.1	AMEXTC_0340000085736	Mmp8	8.59702	0.000946143	0.0456846
GFZP01082157.1	AMEXTC_0340000079038	.	4.81222	0.000797337	0.0424579
GFZP01022338.1	AMEXTC_0340000080243	.	4.00124	0.00119084	0.0508652
GFZP01127777.1	AMEXTC_0340000029740	.	-1.56512	0.000997362	0.0468454
GFZP01037287.1	AMEXTC_0340000148327	.	4.21348	0.000847613	0.0435308
GFZP01058516.1	AMEXTC_0340000279818	GNL2	-0.885661	0.000740155	0.04122
GFZP01171901.1	AMEXTC_0340000225892	Lyar	1.45394	0.000871604	0.0440921
GFZP01094153.1	AMEXTC_0340000123693	.	-1.98652	0.00119547	0.0509548
GFZP01098821.1	AMEXTC_0340000156557	Pak6	-1.23718	0.00100178	0.0468725
GFZP01123483.1	AMEXTC_0340000012439	.	-1.72038	0.00113879	0.049995
GFZP01132288.1	AMEXTC_0340000047743	Acsl3	-3.54187	0.00107621	0.0485007
GFZP01162339.1	AMEXTC_0340000174403	L1RE1	-2.68592	0.00121006	0.0512825
GFZP01000579.1	AMEXTC_0340000002323	.	-3.43423	0.000899123	0.0448127
GFZP01064141.1	AMEXTC_0340000015872	P2RX1	-1.37914	0.000957744	0.0457835
GFZP01125533.1	AMEXTC_0340000020658	Cdkl5	-1.36382	0.00112593	0.0496343
GFZP01150009.1	AMEXTC_0340000103179	.	-4.08747	0.000881645	0.0443191
GFZP01058905.1	AMEXTC_0340000284707	IL1B	1.20395	0.000784751	0.0420892
GFZP01120566.1	AMEXTC_0340000000636	.	-2.6041	0.000979648	0.0464019
GFZP01148388.1	AMEXTC_0340000098172	.	-6.40972	0.000930427	0.0452926
GFZP01023034.1	AMEXTC_0340000082456	nit2b	-4.07491	0.000778481	0.0420212
GFZP01127570.1	AMEXTC_0340000028907	CORO1A	1.20415	0.000926877	0.045261
GFZP01068210.1	AMEXTC_0340000032263	.	1.20512	0.00100341	0.0468725
GFZP01118223.1	AMEXTC_0340000274003	KDM7A	-0.939577	0.000904928	0.0450092
GFZP01078075.1	AMEXTC_0340000066296	ZNF423	1.12156	0.000573478	0.037149
GFZP01136392.1	AMEXTC_0340000060633	TMEM123	-1.65532	0.000996922	0.0468454
GFZP01124945.1	AMEXTC_0340000018281	.	4.9191	0.000910408	0.0450531
GFZP01154319.1	AMEXTC_0340000123499	snrnp70	-2.43042	0.00122712	0.0517521
GFZP01174385.1	AMEXTC_0340000238743	Xpo5	-5.59737	0.000907952	0.0450481
GFZP01135823.1	AMEXTC_0340000058925	PCK2	1.18323	0.000905299	0.0450092
GFZP01003669.1	AMEXTC_0340000014786	COL17A1	1.1411	0.000715697	0.040667
GFZP01105020.1	AMEXTC_0340000189849	.	-3.54852	0.000723624	0.0407451
GFZP01016867.1	AMEXTC_0340000063271	notch1	-1.67895	0.00103843	0.0477431
GFZP01079627.1	AMEXTC_0340000071119	.	-6.28959	0.000943248	0.0456132
GFZP01062401.1	AMEXTC_0340000008882	TMEM121B	-1.86142	0.00123694	0.051866
GFZP01029449.1	AMEXTC_0340000102689	.	-4.08579	0.000926915	0.045261
GFZP01124277.1	AMEXTC_0340000015605	LOC102945200	1.46	0.00101625	0.0471434
GFZP01035052.1	AMEXTC_0340000132335	DMAP1	-1.25612	0.000898757	0.0448127
GFZP01075290.1	AMEXTC_0340000057931	.	-1.12168	0.000928385	0.0452926
GFZP01022641.1	AMEXTC_0340000081198	SETD9	6.51253	0.000941532	0.0456132
GFZP01172013.1	AMEXTC_0340000226622	rpa2-a	1.42087	0.000952622	0.0456977
GFZP01063652.1	AMEXTC_0340000013917	STRADA	1.55792	0.00116703	0.0505469
GFZP01012446.1	AMEXTC_0340000049997	PARP14	-1.30596	0.00109739	0.0489353
GFZP01174316.1	AMEXTC_0340000238401	PTBP3	4.15169	0.00123627	0.051866
GFZP01096327.1	AMEXTC_0340000139978	Wdr34	1.094	0.00106003	0.0482215
GFZP01000863.1	AMEXTC_0340000003458	.	-3.40515	0.00072151	0.0407396
GFZP01072978.1	AMEXTC_0340000050989	SIGLEC13	3.0624	0.000963109	0.0459658
GFZP01022516.1	AMEXTC_0340000080796	.	-4.60803	0.000935057	0.0453921
GFZP01075980.1	AMEXTC_0340000060002	Mat2a	-2.4689	0.00114457	0.0500786
GFZP01071093.1	AMEXTC_0340000043793	CCDC57	-1.52709	0.000974037	0.046186
GFZP01044284.1	AMEXTC_0340000186929	AAR2	-0.891177	0.000864972	0.0439339
GFZP01112678.1	AMEXTC_0340000230941	.	1.67799	0.00121889	0.0515572
GFZP01054800.1	AMEXTC_0340000243304	TANC1	-5.83415	0.000944521	0.0456496
GFZP01176120.1	AMEXTC_0340000248490	lrpprc	1.24549	0.000858403	0.043847
GFZP01006830.1	AMEXTC_0340000027525	.	-1.31199	0.0011806	0.0507445
GFZP01166612.1	AMEXTC_0340000197497	anxa7	2.18242	0.000967438	0.0460725
GFZP01009899.1	AMEXTC_0340000039806	.	-1.18594	0.0011189	0.0494318
GFZP01121565.1	AMEXTC_0340000004697	adgrg6	5.38126	0.000888772	0.0444326
GFZP01073479.1	AMEXTC_0340000052492	DLL4	-1.65463	0.00118339	0.0507897
GFZP01170151.1	AMEXTC_0340000216533	Clec4f	1.5398	0.00115775	0.0504292
GFZP01080029.1	AMEXTC_0340000072365	.	-3.55793	0.000759493	0.0416129
GFZP01115112.1	AMEXTC_0340000243873	.	-3.55775	0.000752088	0.0414474
GFZP01123010.1	AMEXTC_0340000010506	Pof1b	-0.875365	0.000819172	0.0429123
GFZP01139382.1	AMEXTC_0340000069734	agr2-a	1.41368	0.000816633	0.0429123
GFZP01040656.1	AMEXTC_0340000167307	PRLH	7.45579	0.000987167	0.046615
GFZP01053864.1	AMEXTC_0340000238190	CD109	-1.68518	0.000951198	0.0456977
GFZP01003737.1	AMEXTC_0340000015048	.	-3.36495	0.00091062	0.0450531
GFZP01138506.1	AMEXTC_0340000066985	Snrpe	0.680499	0.000750772	0.0414474
GFZP01017205.1	AMEXTC_0340000064286	pol	-1.93533	0.000981762	0.0464769
GFZP01004871.1	AMEXTC_0340000019617	.	2.54175	0.00109311	0.0489271
GFZP01116321.1	AMEXTC_0340000250695	LOC101950057	2.10267	0.00114844	0.050198
GFZP01093837.1	AMEXTC_0340000121944	Elk3	1.02174	0.00100609	0.0469239
GFZP01042923.1	AMEXTC_0340000179774	Fam98a	1.13182	0.000915364	0.0451734
GFZP01126503.1	AMEXTC_0340000024554	K02A2.6	1.19119	0.000976708	0.0462876
GFZP01004514.1	AMEXTC_0340000018178	.	-3.33766	0.00091648	0.0451734
GFZP01017807.1	AMEXTC_0340000066096	Polr2h	1.51092	0.0010646	0.0482638
GFZP01116821.1	AMEXTC_0340000256858	Srsf9	1.48628	0.00104502	0.0478457
GFZP01179125.1	AMEXTC_0340000282301	.	-4.89416	0.000924544	0.0452557
GFZP01129374.1	AMEXTC_0340000036127	Armc5	1.38699	0.00118522	0.0508187
GFZP01173986.1	AMEXTC_0340000236850	PRR18	-1.75587	0.00118178	0.0507455
GFZP01097580.1	AMEXTC_0340000149037	.	4.17294	0.000797697	0.0424579
GFZP01139306.1	AMEXTC_0340000069497	Dynll1	3.68306	0.000715698	0.040667
GFZP01120449.1	AMEXTC_0340000000174	.	-1.34559	0.00109837	0.0489353
GFZP01176427.1	AMEXTC_0340000250296	.	-1.15101	0.00117095	0.0506046
GFZP01073201.1	AMEXTC_0340000051658	DHPS	1.70139	0.00123265	0.0518394
GFZP01040940.1	AMEXTC_0340000168992	.	-3.6902	0.000804904	0.0426527
GFZP01016066.1	AMEXTC_0340000060865	.	-1.31129	0.00102061	0.0472504
GFZP01018242.1	AMEXTC_0340000067403	Gng5	1.25437	0.000887256	0.0444326
GFZP01061564.1	AMEXTC_0340000005509	CASP3	3.68306	0.000723737	0.0407451
GFZP01135797.1	AMEXTC_0340000058847	Prom2	-1.37127	0.00108666	0.0487938
GFZP01078787.1	AMEXTC_0340000068479	Cirbp	1.73804	0.00129917	0.0533334
GFZP01101537.1	AMEXTC_0340000171314	Mrpl36	1.40097	0.00111922	0.0494318
GFZP01117727.1	AMEXTC_0340000267531	ube2c	1.48871	0.00103801	0.0477431
GFZP01050126.1	AMEXTC_0340000218396	.	3.55033	0.000704711	0.0406259
GFZP01160447.1	AMEXTC_0340000164275	TMED9	0.831892	0.000771917	0.0418729
GFZP01108863.1	AMEXTC_0340000210809	Krt42	-2.49702	0.0010395	0.0477582
GFZP01005685.1	AMEXTC_0340000022851	.	-1.43783	0.00108685	0.0487938
GFZP01077112.1	AMEXTC_0340000063401	thbs4	2.61817	0.00113928	0.049995
GFZP01177098.1	AMEXTC_0340000257733	MGARP	0.910798	0.000929833	0.0452926
GFZP01013408.1	AMEXTC_0340000052884	HELLS	2.1227	0.000969357	0.0461043
GFZP01143645.1	AMEXTC_0340000083118	.	1.94136	0.00130973	0.0535849
GFZP01060270.1	AMEXTC_0340000000262	.	-3.59846	0.000902079	0.0449287
GFZP01008184.1	AMEXTC_0340000032971	TARDBP	0.915808	0.000827413	0.0430476
GFZP01051741.1	AMEXTC_0340000227201	PRELID3B	-1.2421	0.000861553	0.0438617
GFZP01111984.1	AMEXTC_0340000227376	ALKBH8	-1.21219	0.00116026	0.0504635
GFZP01110184.1	AMEXTC_0340000217660	.	1.87531	0.00105698	0.0481671
GFZP01095564.1	AMEXTC_0340000134637	SLC31A1	1.14903	0.00099755	0.0468454
GFZP01093344.1	AMEXTC_0340000119075	.	-2.00541	0.0013262	0.0537392
GFZP01143832.1	AMEXTC_0340000083739	SLC43A3	-1.53237	0.0010637	0.0482638
GFZP01003865.1	AMEXTC_0340000015572	Adgre1	2.22338	0.00125761	0.0522133
GFZP01136901.1	AMEXTC_0340000062162	Pag1	3.21834	0.000916139	0.0451734
GFZP01133568.1	AMEXTC_0340000052154	.	-1.15786	0.00119594	0.0509548
GFZP01076871.1	AMEXTC_0340000062678	PCK1	1.52355	0.0012629	0.0523588
GFZP01130343.1	AMEXTC_0340000039971	LUC7L2	-1.05726	0.000970213	0.0461043
GFZP01005289.1	AMEXTC_0340000021277	Fgf21	4.12857	0.000818913	0.0429123
GFZP01160264.1	AMEXTC_0340000163242	LOC106731994	1.11174	0.00109711	0.0489353
GFZP01035664.1	AMEXTC_0340000136683	Polr2k	1.34669	0.00116457	0.0505255
GFZP01077036.1	AMEXTC_0340000063173	rnf168	0.930907	0.00100321	0.0468725
GFZP01132459.1	AMEXTC_0340000048424	TIMELESS	-5.43088	0.00100284	0.0468725
GFZP01125574.1	AMEXTC_0340000020825	TMEM150C	-1.72258	0.00110408	0.0490584
GFZP01110966.1	AMEXTC_0340000221803	Cplane2	4.0885	0.000814539	0.0429119
GFZP01038872.1	AMEXTC_0340000157832	NMNAT2	-3.99166	0.000885425	0.0444326
GFZP01068090.1	AMEXTC_0340000031778	.	4.32205	0.00100114	0.0468725
GFZP01153641.1	AMEXTC_0340000119650	Hsd17b3	-2.05488	0.00133907	0.0540609
GFZP01145330.1	AMEXTC_0340000088563	PRKDC	-2.96926	0.000952034	0.0456977
GFZP01093849.1	AMEXTC_0340000122007	cited2	-1.71443	0.00117101	0.0506046
GFZP01086139.1	AMEXTC_0340000091677	Ccr2	4.19415	0.000838966	0.0433351
GFZP01065307.1	AMEXTC_0340000020557	.	-1.49117	0.00122911	0.0517648
GFZP01054535.1	AMEXTC_0340000241968	A2ML1	-1.86057	0.00134683	0.0541735
GFZP01004833.1	AMEXTC_0340000019465	CEACAM16	1.8256	0.00133383	0.0539738
GFZP01087701.1	AMEXTC_0340000096653	DYNC1LI2	3.4202	0.000853948	0.0437793
GFZP01164604.1	AMEXTC_0340000186558	.	-1.49512	0.00125115	0.0520683
GFZP01078626.1	AMEXTC_0340000067969	.	4.29446	0.00133504	0.0539858
GFZP01160330.1	AMEXTC_0340000163579	.	0.923848	0.00104433	0.0478457
GFZP01130112.1	AMEXTC_0340000039074	.	-1.66719	0.00114576	0.0501059
GFZP01126720.1	AMEXTC_0340000025442	.	3.28402	0.00122801	0.0517521
GFZP01046211.1	AMEXTC_0340000197508	MYL7	0.946092	0.00101349	0.0470902
GFZP01025476.1	AMEXTC_0340000090248	.	-2.13356	0.00132167	0.0537392
GFZP01016341.1	AMEXTC_0340000061692	hypothetical	2.58491	0.00129592	0.0532997
GFZP01165749.1	AMEXTC_0340000192667	.	3.02904	0.0009182	0.0451735
GFZP01136090.1	AMEXTC_0340000059727	.	-3.44922	0.000812419	0.0428517
GFZP01099240.1	AMEXTC_0340000158697	.	1.31308	0.00118964	0.0508591
GFZP01066327.1	AMEXTC_0340000024660	ZNF256	-5.26651	0.00100968	0.0469628
GFZP01023210.1	AMEXTC_0340000083015	.	-4.02758	0.000906908	0.0450472
GFZP01071932.1	AMEXTC_0340000047128	.	3.81344	0.000795354	0.0424205
GFZP01004363.1	AMEXTC_0340000017574	NES	0.958288	0.000953847	0.0456977
GFZP01046081.1	AMEXTC_0340000196671	SPACA4	0.847149	0.000746953	0.0414317
GFZP01038242.1	AMEXTC_0340000154752	IFI27	4.23883	0.000874062	0.0441348
GFZP01141142.1	AMEXTC_0340000075228	.	2.66019	0.00130735	0.0535793
GFZP01005931.1	AMEXTC_0340000023864	RAI14	2.09343	0.00118668	0.0508222
GFZP01017510.1	AMEXTC_0340000065201	.	-3.12449	0.00102532	0.0473495
GFZP01055297.1	AMEXTC_0340000246199	c1qtnf12	4.47827	0.000987333	0.046615
GFZP01013358.1	AMEXTC_0340000052734	LIPH	-1.13885	0.00116194	0.0504863
GFZP01139557.1	AMEXTC_0340000070268	.	2.11559	0.000690809	0.0401268
GFZP01143042.1	AMEXTC_0340000081189	.	-3.0726	0.00116116	0.0504772
GFZP01064523.1	AMEXTC_0340000017406	XAC2392	-1.22636	0.00110945	0.0491578
GFZP01166910.1	AMEXTC_0340000199378	ZWINT	1.31283	0.0011928	0.0509042
GFZP01177006.1	AMEXTC_0340000256792	tmem147	0.872376	0.000943203	0.0456132
GFZP01018159.1	AMEXTC_0340000067154	phb2	0.888609	0.00090563	0.0450092
GFZP01146011.1	AMEXTC_0340000090657	.	-4.02418	0.00090904	0.0450531
GFZP01059427.1	AMEXTC_0340000291603	.	-3.25254	0.00100701	0.0469239
GFZP01137000.1	AMEXTC_0340000062459	.	-1.18426	0.00107851	0.0485684
GFZP01147976.1	AMEXTC_0340000096894	.	-3.3265	0.00132584	0.0537392
GFZP01021508.1	AMEXTC_0340000077626	K02A2.6	-1.64717	0.00136633	0.0546033
GFZP01044764.1	AMEXTC_0340000189576	Itpr2	2.32857	0.00137266	0.0547129
GFZP01050068.1	AMEXTC_0340000218063	PTCD1	0.97155	0.00103984	0.0477582
GFZP01162443.1	AMEXTC_0340000174946	TJP2	-1.2399	0.00123711	0.051866
GFZP01103206.1	AMEXTC_0340000180173	ORC1	2.15114	0.00117428	0.0506216
GFZP01072797.1	AMEXTC_0340000050446	mmp18	5.60363	0.00113199	0.0498015
GFZP01011890.1	AMEXTC_0340000047763	CLDN3	-1.67443	0.0011724	0.0506152
GFZP01009506.1	AMEXTC_0340000038263	LOC101732151;LOC101732151	-1.84032	0.00134208	0.054145
GFZP01006249.1	AMEXTC_0340000025162	.	-3.65053	0.000881502	0.0443191
GFZP01117975.1	AMEXTC_0340000270626	FAM206A	1.14415	0.00107457	0.0485007
GFZP01003288.1	AMEXTC_0340000013244	Sec11c	0.985237	0.000924528	0.0452557
GFZP01105406.1	AMEXTC_0340000191876	ficd	2.13587	0.00140194	0.05545
GFZP01139493.1	AMEXTC_0340000070071	UBFD1	1.31454	0.00120875	0.0512516
GFZP01110670.1	AMEXTC_0340000220255	CYP2J2	-1.09919	0.00106712	0.0482783
GFZP01015257.1	AMEXTC_0340000058437	.	-1.78186	0.00127967	0.0528691
GFZP01163251.1	AMEXTC_0340000179414	.	-2.04614	0.00137919	0.0548484
GFZP01149167.1	AMEXTC_0340000100568	NCR3	3.58993	0.000925543	0.0452557
GFZP01019167.1	AMEXTC_0340000070311	SRSF2	1.20196	0.00109813	0.0489353
GFZP01004614.1	AMEXTC_0340000018567	atp23	0.97525	0.00108991	0.0488744
GFZP01075539.1	AMEXTC_0340000058678	CYP7B1	-0.936983	0.00104451	0.0478457
GFZP01043048.1	AMEXTC_0340000180395	ccna2	1.9012	0.00123474	0.051866
GFZP01051770.1	AMEXTC_0340000227322	PPP2R3A	-1.12867	0.00118762	0.0508222
GFZP01063556.1	AMEXTC_0340000013517	gag-pol	-2.61048	0.0012683	0.0525331
GFZP01104057.1	AMEXTC_0340000184597	.	-3.40515	0.000865704	0.0439374
GFZP01166960.1	AMEXTC_0340000199586	ATP13A1	1.01255	0.000959201	0.0458042
GFZP01176401.1	AMEXTC_0340000250158	SEC11A	0.887545	0.00100831	0.0469239
GFZP01013530.1	AMEXTC_0340000053251	LOC106567768	4.87396	0.00100677	0.0469239
GFZP01064833.1	AMEXTC_0340000018639	Lurap1l	-1.64363	0.00129104	0.0531739
GFZP01074076.1	AMEXTC_0340000054285	.	1.23543	0.00119969	0.051065
GFZP01004583.1	AMEXTC_0340000018451	.	-2.68725	0.00131928	0.0537355
GFZP01034058.1	AMEXTC_0340000124242	.	-1.61128	0.0013977	0.0554088
GFZP01062372.1	AMEXTC_0340000008764	.	-1.25368	0.00125059	0.0520683
GFZP01158832.1	AMEXTC_0340000155585	PDCD2L	1.42869	0.00103066	0.0475103
GFZP01058121.1	AMEXTC_0340000275170	PSMB5	0.867144	0.000917435	0.0451734
GFZP01013128.1	AMEXTC_0340000052044	Crispld2	-1.05667	0.000907822	0.0450481
GFZP01172592.1	AMEXTC_0340000229389	DNAJC19	1.54937	0.00139623	0.0553754
GFZP01111461.1	AMEXTC_0340000224716	GPR160	-2.8159	0.00124516	0.0519682
[truncated: 14,415 more rows]

## Sheet: 8 dpa vs. 0 dpa
Additional file 2. Epidermis DEGs between each regeneration stage/treatment vs. homeostatic control.
	Transcript	Symbol	logFC	P.Value	adj.P.Val
GFZP01018421.1	AMEXTC_0340000067959	Gnmt	2.8001	1.97382e-08	0.000571948
GFZP01179409.1	AMEXTC_0340000286104	GBP1	3.97214	3.38928e-08	0.000571948
GFZP01017199.1	AMEXTC_0340000064268	mmp18	8.06355	1.31342e-08	0.000571948
GFZP01018304.1	AMEXTC_0340000067589	rps20	-9.36926	2.75493e-08	0.000571948
GFZP01023886.1	AMEXTC_0340000085272	.	2.92481	4.83964e-08	0.000571948
GFZP01001412.1	AMEXTC_0340000005696	GBP1	4.49268	5.71619e-08	0.000571948
GFZP01133812.1	AMEXTC_0340000052886	.	3.17832	6.12535e-08	0.000571948
GFZP01006836.1	AMEXTC_0340000027546	mmp13	6.60071	6.42215e-08	0.000571948
GFZP01097292.1	AMEXTC_0340000147018	vUbi	3.70325	6.51651e-08	0.000571948
GFZP01127506.1	AMEXTC_0340000028640	TNC	6.37486	8.71426e-08	0.000695311
GFZP01003024.1	AMEXTC_0340000012226	.	3.53847	1.15344e-07	0.000708075
GFZP01000878.1	AMEXTC_0340000003518	LAMP1	3.15491	1.09718e-07	0.000708075
GFZP01100915.1	AMEXTC_0340000167672	Aif1	2.55621	1.22102e-07	0.000708075
GFZP01125472.1	AMEXTC_0340000020399	SLC4A1	-3.02877	1.6135e-07	0.000708075
GFZP01073408.1	AMEXTC_0340000052279	VSIG4	2.82104	1.57431e-07	0.000708075
GFZP01014642.1	AMEXTC_0340000056588	LGALS3BP	2.13276	1.76373e-07	0.000737147
GFZP01102633.1	AMEXTC_0340000177204	Marco	3.37032	1.87938e-07	0.000749779
GFZP01008136.1	AMEXTC_0340000032782	TNC	5.75212	1.44687e-07	0.000708075
GFZP01108361.1	AMEXTC_0340000208270	LACC1	4.66365	1.24073e-07	0.000708075
GFZP01070258.1	AMEXTC_0340000040423	hypothetical	3.868	2.2054e-07	0.000766064
GFZP01078359.1	AMEXTC_0340000067149	.	5.76451	1.5287e-07	0.000708075
GFZP01014425.1	AMEXTC_0340000055937	QNR-71	2.09848	2.46472e-07	0.000766064
GFZP01137494.1	AMEXTC_0340000063943	GBP1	3.8686	2.38073e-07	0.000766064
GFZP01118827.1	AMEXTC_0340000281092	ADH4	-2.48456	2.53867e-07	0.000766064
GFZP01032989.1	AMEXTC_0340000118118	.	2.48941	2.61845e-07	0.000766064
GFZP01012163.1	AMEXTC_0340000048857	KAZALD1	4.94089	2.53776e-07	0.000766064
GFZP01032760.1	AMEXTC_0340000116540	AVD	2.31633	3.10383e-07	0.000813965
GFZP01072004.1	AMEXTC_0340000047408	CD5L	2.94726	3.13028e-07	0.000813965
GFZP01175896.1	AMEXTC_0340000247280	MPEG1	2.38447	3.15314e-07	0.000813965
GFZP01038036.1	AMEXTC_0340000153676	STEAP1	3.1771	2.41659e-07	0.000766064
GFZP01047608.1	AMEXTC_0340000205030	Irgc	2.38603	3.3483e-07	0.000833275
GFZP01093572.1	AMEXTC_0340000120422	HEMGN	-3.2272	3.6077e-07	0.000833275
GFZP01055356.1	AMEXTC_0340000246507	COX6B1	6.87875	2.11244e-07	0.000766064
GFZP01174028.1	AMEXTC_0340000237032	.	3.37857	3.57249e-07	0.000833275
GFZP01003988.1	AMEXTC_0340000016057	Adam8	3.50112	3.87686e-07	0.00084452
GFZP01138624.1	AMEXTC_0340000067339	HBB1	-3.6353	3.60128e-07	0.000833275
GFZP01072633.1	AMEXTC_0340000049953	Irgc	2.29413	4.51075e-07	0.000899781
GFZP01016393.1	AMEXTC_0340000061848	mdk-a	5.42218	3.96161e-07	0.00084452
GFZP01165565.1	AMEXTC_0340000191685	Alas2	-2.89414	5.08534e-07	0.000952412
GFZP01179043.1	AMEXTC_0340000281159	SERF2	-4.53915	4.07516e-07	0.00084452
GFZP01174095.1	AMEXTC_0340000237307	GBP1	2.70093	5.18215e-07	0.000952412
GFZP01178065.1	AMEXTC_0340000269277	Prdx2	-2.45638	5.31531e-07	0.000952412
GFZP01123234.1	AMEXTC_0340000011425	PRAM1	3.09987	5.41129e-07	0.000952412
GFZP01034048.1	AMEXTC_0340000124197	.	2.99612	5.70318e-07	0.000952412
GFZP01068159.1	AMEXTC_0340000032043	.	3.25533	6.13266e-07	0.000952412
GFZP01000343.1	AMEXTC_0340000001368	Ccl24	4.93222	5.92847e-07	0.000952412
GFZP01018371.1	AMEXTC_0340000067790	HBA	-5.29865	5.90663e-07	0.000952412
GFZP01142857.1	AMEXTC_0340000080603	tspan36	3.0748	6.42498e-07	0.000961273
GFZP01136272.1	AMEXTC_0340000060273	.	3.72881	5.17396e-07	0.000952412
GFZP01105988.1	AMEXTC_0340000194999	rps20	4.50666	6.46186e-07	0.000961273
GFZP01118518.1	AMEXTC_0340000277529	Hebp2	-2.37042	6.90035e-07	0.0010094
GFZP01060076.1	AMEXTC_0340000300808	.	3.03912	7.28996e-07	0.00104891
GFZP01013846.1	AMEXTC_0340000054200	.	2.53541	7.8169e-07	0.00107191
GFZP01051536.1	AMEXTC_0340000226110	.	2.40999	7.94713e-07	0.00107191
GFZP01112552.1	AMEXTC_0340000230218	FCN1	-3.37117	7.83938e-07	0.00107191
GFZP01018805.1	AMEXTC_0340000069194	.	5.08768	5.6455e-07	0.000952412
GFZP01003445.1	AMEXTC_0340000013897	Cthrc1	3.92984	5.44612e-07	0.000952412
GFZP01072014.1	AMEXTC_0340000047449	.	3.26435	7.80779e-07	0.00107191
GFZP01137250.1	AMEXTC_0340000063210	TGFBI	2.81346	9.16217e-07	0.00118258
GFZP01134304.1	AMEXTC_0340000054364	eif3a	2.31724	9.38753e-07	0.00119076
GFZP01162631.1	AMEXTC_0340000175999	WDFY4	2.50331	9.69082e-07	0.00119076
GFZP01101990.1	AMEXTC_0340000173694	QNR-71	1.95352	9.76822e-07	0.00119076
GFZP01119059.1	AMEXTC_0340000284243	SOCS1	2.6275	9.95559e-07	0.00119698
GFZP01111683.1	AMEXTC_0340000225809	CD274	3.5884	9.52224e-07	0.00119076
GFZP01073527.1	AMEXTC_0340000052636	MPEG1	2.23405	1.01074e-06	0.00119881
GFZP01125493.1	AMEXTC_0340000020495	LAMA5	3.81607	8.0605e-07	0.00107191
GFZP01010987.1	AMEXTC_0340000044161	Pigr	4.81916	8.70445e-07	0.00114027
GFZP01048667.1	AMEXTC_0340000210837	YRK	2.4057	1.04993e-06	0.00120736
GFZP01007102.1	AMEXTC_0340000028637	NOS2	5.64197	6.14211e-07	0.000952412
GFZP01132423.1	AMEXTC_0340000048289	CYBB	3.59905	1.08257e-06	0.00120736
GFZP01077527.1	AMEXTC_0340000064647	mdk-a	5.55523	1.10592e-06	0.00120736
GFZP01003049.1	AMEXTC_0340000012324	Acod1	5.08176	1.11609e-06	0.00120736
GFZP01036062.1	AMEXTC_0340000139593	PLIN2	2.8731	1.13051e-06	0.00120736
GFZP01067429.1	AMEXTC_0340000029170	Ackr3	-2.45085	1.06313e-06	0.00120736
GFZP01047964.1	AMEXTC_0340000207186	.	3.52678	1.14176e-06	0.00120736
GFZP01100386.1	AMEXTC_0340000164912	.	3.61978	1.09631e-06	0.00120736
GFZP01132883.1	AMEXTC_0340000050099	.	2.70683	1.20627e-06	0.00121598
GFZP01156759.1	AMEXTC_0340000141685	ACP5	2.27511	1.2652e-06	0.00121598
GFZP01124661.1	AMEXTC_0340000017163	C5ar1	2.41572	1.2649e-06	0.00121598
GFZP01019364.1	AMEXTC_0340000070931	Rpl23	-15.7112	2.6158e-09	0.000229586
GFZP01122565.1	AMEXTC_0340000008730	pol	4.61511	6.18527e-07	0.000952412
GFZP01159814.1	AMEXTC_0340000160758	Vav2	2.83452	1.25476e-06	0.00121598
GFZP01014461.1	AMEXTC_0340000056045	HMOX1	2.69528	1.30488e-06	0.0012249
GFZP01077950.1	AMEXTC_0340000065919	.	4.1717	1.34274e-06	0.00124053
GFZP01071516.1	AMEXTC_0340000045453	Krt17	3.76992	1.25282e-06	0.00121598
GFZP01137153.1	AMEXTC_0340000062919	.	2.48447	1.4121e-06	0.00125735
GFZP01165392.1	AMEXTC_0340000190833	Cd274	-3.93924	1.45253e-06	0.00127194
GFZP01126101.1	AMEXTC_0340000022904	CCL3L1	3.68377	1.19158e-06	0.00121598
GFZP01010913.1	AMEXTC_0340000043880	NCF1	3.38592	1.46369e-06	0.00127194
GFZP01143951.1	AMEXTC_0340000084141	.	4.40582	1.50189e-06	0.00129234
GFZP01137498.1	AMEXTC_0340000063955	.	2.45031	1.52453e-06	0.0012991
GFZP01102838.1	AMEXTC_0340000178345	CCL4	4.15724	1.31186e-06	0.0012249
GFZP01003922.1	AMEXTC_0340000015797	cyp1a1	-3.24644	1.63104e-06	0.00132551
GFZP01136329.1	AMEXTC_0340000060444	UMOD	3.86137	1.13452e-06	0.00120736
GFZP01179654.1	AMEXTC_0340000289441	BATF2	3.88009	1.20645e-06	0.00121598
GFZP01006711.1	AMEXTC_0340000027022	spib	3.55707	1.62301e-06	0.00132551
GFZP01115461.1	AMEXTC_0340000246011	pkm	1.90306	1.60067e-06	0.00132551
GFZP01113778.1	AMEXTC_0340000236829	mmp18	4.24196	1.70665e-06	0.00136173
GFZP01139277.1	AMEXTC_0340000069408	.	-3.88661	1.16308e-06	0.00121526
GFZP01121385.1	AMEXTC_0340000003951	HBA	-2.75447	1.40415e-06	0.00125735
GFZP01077486.1	AMEXTC_0340000064524	Krt17	3.97093	1.75236e-06	0.00137324
GFZP01073949.1	AMEXTC_0340000053904	KERA	3.79016	1.74543e-06	0.00137324
GFZP01170151.1	AMEXTC_0340000216533	Clec4f	3.29258	1.60931e-06	0.00132551
GFZP01075280.1	AMEXTC_0340000057901	.	2.93795	1.85432e-06	0.00141525
GFZP01001388.1	AMEXTC_0340000005605	SULF2	1.75982	1.90272e-06	0.00141525
GFZP01166574.1	AMEXTC_0340000197270	Icam5	2.71294	1.90157e-06	0.00141525
GFZP01062812.1	AMEXTC_0340000010523	LOC108798537	3.27348	1.66094e-06	0.00133742
GFZP01083629.1	AMEXTC_0340000083735	MUC16	-2.07462	1.98432e-06	0.00146062
GFZP01059123.1	AMEXTC_0340000287810	.	4.60574	1.2746e-06	0.00121598
GFZP01129907.1	AMEXTC_0340000038251	.	-4.39506	2.0411e-06	0.00146062
GFZP01159416.1	AMEXTC_0340000158588	.	2.64222	2.043e-06	0.00146062
GFZP01034138.1	AMEXTC_0340000124689	KRT12	3.89315	2.08543e-06	0.00146062
GFZP01172198.1	AMEXTC_0340000227425	VSIG4	3.19929	1.85808e-06	0.00141525
GFZP01117894.1	AMEXTC_0340000269412	CTSB	1.24926	1.88618e-06	0.00141525
GFZP01131690.1	AMEXTC_0340000045344	.	-3.16288	2.14678e-06	0.00146062
GFZP01133673.1	AMEXTC_0340000052469	.	3.69547	1.56031e-06	0.0013168
GFZP01093392.1	AMEXTC_0340000119373	.	3.15052	2.20765e-06	0.00146705
GFZP01074584.1	AMEXTC_0340000055809	.	2.2779	2.25229e-06	0.00146705
GFZP01131859.1	AMEXTC_0340000046035	CIRBP	-1.93042	2.1339e-06	0.00146062
GFZP01076977.1	AMEXTC_0340000062996	TSPAN3	3.03575	2.24192e-06	0.00146705
GFZP01007596.1	AMEXTC_0340000030629	SLC2A6	3.50849	2.14109e-06	0.00146062
GFZP01128841.1	AMEXTC_0340000033967	IL18	2.17197	2.33043e-06	0.00149299
GFZP01132249.1	AMEXTC_0340000047586	ITM2C	2.23854	2.39324e-06	0.00151117
GFZP01137167.1	AMEXTC_0340000062961	.	3.51264	2.07695e-06	0.00146062
GFZP01138305.1	AMEXTC_0340000066381	KRT75	6.75684	2.2505e-06	0.00146705
GFZP01072090.1	AMEXTC_0340000047756	.	3.89456	2.27323e-06	0.00146705
GFZP01137517.1	AMEXTC_0340000064012	NCF2	2.72665	2.35999e-06	0.00150097
GFZP01069859.1	AMEXTC_0340000038876	.	3.85107	2.43683e-06	0.0015277
GFZP01015205.1	AMEXTC_0340000058281	Capn8	-2.40484	2.58291e-06	0.0016078
GFZP01133880.1	AMEXTC_0340000053091	GBP1	3.05644	2.75157e-06	0.00165412
GFZP01162654.1	AMEXTC_0340000176107	Pigr	2.85485	2.72823e-06	0.00165141
GFZP01017835.1	AMEXTC_0340000066180	.	4.00581	2.71518e-06	0.00165141
GFZP01017806.1	AMEXTC_0340000066093	.	6.31827	2.24929e-06	0.00146705
GFZP01170386.1	AMEXTC_0340000217661	LAMP1	2.28096	2.88446e-06	0.00171058
GFZP01047067.1	AMEXTC_0340000202320	GRN	1.8192	2.77865e-06	0.00165904
GFZP01063663.1	AMEXTC_0340000013963	VMP1	4.3441	2.2655e-06	0.00146705
GFZP01014037.1	AMEXTC_0340000054773	NCF1	3.61904	2.98261e-06	0.00175692
GFZP01138548.1	AMEXTC_0340000067111	S100A11	4.62788	3.15967e-06	0.00179294
GFZP01135236.1	AMEXTC_0340000057161	.	-2.1535	3.20553e-06	0.0018035
GFZP01097477.1	AMEXTC_0340000148267	CYBA	1.88582	3.25779e-06	0.00181359
GFZP01124028.1	AMEXTC_0340000014615	fn1	3.80761	3.0333e-06	0.00177486
GFZP01157644.1	AMEXTC_0340000148004	NAMPT	2.49298	3.2648e-06	0.00181359
GFZP01074762.1	AMEXTC_0340000056343	Lim2	3.99721	3.15442e-06	0.00179294
GFZP01111921.1	AMEXTC_0340000227107	CRABP2	2.83512	3.31046e-06	0.0018274
GFZP01138714.1	AMEXTC_0340000067609	COX6B1	6.76677	2.07193e-06	0.00146062
GFZP01034062.1	AMEXTC_0340000124267	CYR61	-3.31729	3.5016e-06	0.00189711
GFZP01122750.1	AMEXTC_0340000009470	.	-3.30555	3.40289e-06	0.00185508
GFZP01126952.1	AMEXTC_0340000026368	.	4.95603	2.11611e-06	0.00146062
GFZP01168589.1	AMEXTC_0340000208398	Mylk	2.64593	3.64441e-06	0.00196237
GFZP01012143.1	AMEXTC_0340000048783	Abcb9	1.85122	3.69212e-06	0.00197594
GFZP01011402.1	AMEXTC_0340000045823	Cd274	-3.85599	3.83137e-06	0.00198088
GFZP01128377.1	AMEXTC_0340000032114	NEURL3	3.40585	3.71582e-06	0.00197657
GFZP01074948.1	AMEXTC_0340000056902	EDC1	2.47503	4.08242e-06	0.00207116
GFZP01004334.1	AMEXTC_0340000017459	SOCS3	4.11716	3.78871e-06	0.00198088
GFZP01039417.1	AMEXTC_0340000160792	LGALS3BP	2.18774	3.83678e-06	0.00198088
GFZP01006020.1	AMEXTC_0340000024245	gata1-b	-2.50087	4.05492e-06	0.00206917
GFZP01007153.1	AMEXTC_0340000028855	DRAM2	2.79466	4.24528e-06	0.00212115
GFZP01009809.1	AMEXTC_0340000039465	Cyp4b1	9.71005	1.33387e-07	0.000708075
GFZP01071512.1	AMEXTC_0340000045438	CSF3R	4.03504	3.8045e-06	0.00198088
GFZP01120147.1	AMEXTC_0340000298894	LOC101932961	2.36878	3.80688e-06	0.00198088
GFZP01136467.1	AMEXTC_0340000060858	HEBP2	-2.71408	4.25735e-06	0.00212115
GFZP01004590.1	AMEXTC_0340000018476	LOC106674670	2.96364	4.26947e-06	0.00212115
GFZP01055669.1	AMEXTC_0340000248247	ITGB2	2.38787	4.30628e-06	0.00212115
GFZP01062266.1	AMEXTC_0340000008330	Dram1	2.83398	4.28827e-06	0.00212115
GFZP01063467.1	AMEXTC_0340000013158	DMTN	-3.33578	4.35824e-06	0.00212115
GFZP01079742.1	AMEXTC_0340000071486	.	4.07454	4.49673e-06	0.00213337
GFZP01069779.1	AMEXTC_0340000038559	.	3.69674	3.35057e-06	0.00183797
GFZP01094444.1	AMEXTC_0340000125272	.	2.36415	4.61896e-06	0.00216773
GFZP01070892.1	AMEXTC_0340000042988	.	2.70553	4.57212e-06	0.00215748
GFZP01074660.1	AMEXTC_0340000056037	CMLKR1	2.1688	4.70625e-06	0.00216949
GFZP01136483.1	AMEXTC_0340000060906	.	-3.59166	4.7133e-06	0.00216949
GFZP01134776.1	AMEXTC_0340000055780	Igsf1	2.36742	4.74588e-06	0.00216949
GFZP01135372.1	AMEXTC_0340000057571	Colec12	2.94822	4.45551e-06	0.00213337
GFZP01015508.1	AMEXTC_0340000059191	PHYHD1	3.91779	4.33323e-06	0.00212115
GFZP01128078.1	AMEXTC_0340000030940	Pigr	3.04091	4.47501e-06	0.00213337
GFZP01006434.1	AMEXTC_0340000025925	CXCL8	3.59882	4.37429e-06	0.00212115
GFZP01012637.1	AMEXTC_0340000050571	.	-4.45928	5.02934e-06	0.00222585
GFZP01075700.1	AMEXTC_0340000059162	.	2.91658	5.00368e-06	0.00222585
GFZP01078486.1	AMEXTC_0340000067530	.	6.36704	3.13018e-06	0.00179294
GFZP01012332.1	AMEXTC_0340000049550	KEL	-2.53017	5.0757e-06	0.00222585
GFZP01075892.1	AMEXTC_0340000059738	.	3.65783	4.47585e-06	0.00213337
GFZP01138552.1	AMEXTC_0340000067123	ETHE1	2.2722	5.11748e-06	0.00222585
GFZP01061919.1	AMEXTC_0340000006943	.	-2.21481	5.17301e-06	0.00222585
GFZP01008083.1	AMEXTC_0340000032577	NAIP	2.91985	5.19044e-06	0.00222585
GFZP01036934.1	AMEXTC_0340000145853	LGALS9	2.84792	4.92138e-06	0.00221386
GFZP01051097.1	AMEXTC_0340000223694	HNRNPH1	1.43207	4.73032e-06	0.00216949
GFZP01077194.1	AMEXTC_0340000063647	ass1	2.06731	5.427e-06	0.00224614
GFZP01011219.1	AMEXTC_0340000045078	ALPL	-2.49105	5.41467e-06	0.00224614
GFZP01154789.1	AMEXTC_0340000126127	.	-2.79073	5.595e-06	0.00228404
GFZP01012758.1	AMEXTC_0340000050934	.	3.68923	5.31454e-06	0.00224256
GFZP01002521.1	AMEXTC_0340000010166	.	3.37309	5.63347e-06	0.00228909
GFZP01036428.1	AMEXTC_0340000142305	GMNN	-2.14246	5.40585e-06	0.00224614
GFZP01120332.1	AMEXTC_0340000301499	MTHFD2	-2.20455	5.36769e-06	0.00224614
GFZP01124662.1	AMEXTC_0340000017167	.	3.01748	5.12213e-06	0.00222585
GFZP01125453.1	AMEXTC_0340000020323	.	3.15598	5.16784e-06	0.00222585
GFZP01014609.1	AMEXTC_0340000056489	X-element\ORF2	4.81552	3.16632e-06	0.00179294
GFZP01138568.1	AMEXTC_0340000067171	HBA	-3.22349	6.03804e-06	0.00240564
GFZP01023365.1	AMEXTC_0340000083529	thrap3	-8.54915	3.00358e-07	0.000813965
GFZP01121272.1	AMEXTC_0340000003482	Gp1bb	-3.38594	5.96593e-06	0.00239764
GFZP01093095.1	AMEXTC_0340000117411	LYZ	2.31881	5.45445e-06	0.00224614
GFZP01051760.1	AMEXTC_0340000227277	hypothetical	3.13645	6.08475e-06	0.00240564
GFZP01078358.1	AMEXTC_0340000067146	ferritin	-2.58133	5.47658e-06	0.00224614
GFZP01130083.1	AMEXTC_0340000038963	arg1.L	2.9563	6.08292e-06	0.00240564
GFZP01176104.1	AMEXTC_0340000248416	ANK1	-3.24431	4.90308e-06	0.00221386
GFZP01005325.1	AMEXTC_0340000021414	ANK1	-3.53015	5.22422e-06	0.00222585
GFZP01048159.1	AMEXTC_0340000208269	Lacc1	5.8856	1.41824e-06	0.00125735
GFZP01128622.1	AMEXTC_0340000033112	.	2.20588	6.67148e-06	0.00256513
GFZP01067733.1	AMEXTC_0340000030364	C3	2.99276	6.73904e-06	0.00256976
GFZP01102991.1	AMEXTC_0340000179135	.	3.09104	6.76337e-06	0.00256976
GFZP01110526.1	AMEXTC_0340000219426	cnfn	3.15092	6.60384e-06	0.00255336
GFZP01073895.1	AMEXTC_0340000053742	.	2.13677	6.92948e-06	0.00259912
GFZP01000167.1	AMEXTC_0340000000652	.	2.14008	6.81228e-06	0.00257718
GFZP01137597.1	AMEXTC_0340000064252	NOS2	4.72424	5.30507e-06	0.00224256
GFZP01130749.1	AMEXTC_0340000041589	.	2.63083	6.85283e-06	0.0025814
GFZP01014738.1	AMEXTC_0340000056877	CD163L1	2.81014	7.09162e-06	0.00261523
GFZP01175938.1	AMEXTC_0340000247509	CYP24A1	8.04923	4.13749e-07	0.00084452
GFZP01074763.1	AMEXTC_0340000056346	.	4.87927	5.98256e-06	0.00239764
GFZP01004335.1	AMEXTC_0340000017462	VMO1	-7.5637	3.97098e-07	0.00084452
GFZP01128210.1	AMEXTC_0340000031468	NECTIN1	3.63052	6.40071e-06	0.00249682
GFZP01069217.1	AMEXTC_0340000036321	PALLD	2.68219	7.36584e-06	0.00270499
GFZP01068078.1	AMEXTC_0340000031729	.	3.71851	6.35016e-06	0.00248816
GFZP01167198.1	AMEXTC_0340000200847	fabp2	2.96336	7.90451e-06	0.00280098
GFZP01003165.1	AMEXTC_0340000012777	FAM49B	1.91642	7.60075e-06	0.00275987
GFZP01064604.1	AMEXTC_0340000017730	RHAG	-2.81134	7.60961e-06	0.00275987
GFZP01040216.1	AMEXTC_0340000165049	MYO1F	2.35465	7.91281e-06	0.00280098
GFZP01125735.1	AMEXTC_0340000021442	TY3B-G	-2.76929	8.0263e-06	0.00281784
GFZP01124074.1	AMEXTC_0340000014792	CCL4	3.66574	7.99055e-06	0.00281656
GFZP01073091.1	AMEXTC_0340000051328	KERA	3.68278	4.78055e-06	0.00217401
GFZP01075602.1	AMEXTC_0340000058867	.	2.11281	7.87161e-06	0.00280098
GFZP01018855.1	AMEXTC_0340000069351	HBB1	-3.78391	6.69274e-06	0.00256513
GFZP01011505.1	AMEXTC_0340000046235	S100a4	3.40006	7.73425e-06	0.00279353
GFZP01002176.1	AMEXTC_0340000008790	LINE-1	-2.51559	8.43129e-06	0.00288584
GFZP01173244.1	AMEXTC_0340000232918	Il1r2	5.34486	8.42288e-06	0.00288584
GFZP01015610.1	AMEXTC_0340000059497	CYR61	-2.95539	8.36046e-06	0.00288584
GFZP01139706.1	AMEXTC_0340000070747	.	-1.87596	6.58989e-06	0.00255336
GFZP01068725.1	AMEXTC_0340000034303	unnamed	-2.26866	8.39806e-06	0.00288584
GFZP01007126.1	AMEXTC_0340000028741	.	2.93459	7.4177e-06	0.00271268
GFZP01012058.1	AMEXTC_0340000048435	VSIG1	-2.77553	8.74612e-06	0.00294204
GFZP01013007.1	AMEXTC_0340000051681	.	2.6001	8.77069e-06	0.00294204
GFZP01011302.1	AMEXTC_0340000045405	LOX	2.95504	8.7823e-06	0.00294204
GFZP01061994.1	AMEXTC_0340000007231	.	2.94959	7.80679e-06	0.00280098
GFZP01097143.1	AMEXTC_0340000145882	IFI6	2.31131	8.55782e-06	0.00291128
GFZP01001995.1	AMEXTC_0340000008030	Sall3	5.19069	4.94385e-06	0.00221386
GFZP01002702.1	AMEXTC_0340000010893	.	3.24454	8.29016e-06	0.00288584
GFZP01117645.1	AMEXTC_0340000266552	HBB2	-5.29018	7.05494e-06	0.00261268
GFZP01013539.1	AMEXTC_0340000053278	.	4.13764	6.9888e-06	0.00261021
GFZP01032952.1	AMEXTC_0340000117860	lyg2.S	2.21435	8.97033e-06	0.00298226
GFZP01010631.1	AMEXTC_0340000042749	Col11a1	4.44037	9.81433e-06	0.00312275
GFZP01049623.1	AMEXTC_0340000215978	ifi30	2.10978	9.43018e-06	0.00308835
GFZP01069840.1	AMEXTC_0340000038798	CMLKR1	2.17859	9.87167e-06	0.00312275
GFZP01136127.1	AMEXTC_0340000059838	.	3.71368	9.5088e-06	0.00310252
GFZP01062706.1	AMEXTC_0340000010094	.	3.20113	7.91445e-06	0.00280098
GFZP01156422.1	AMEXTC_0340000139283	GPR17	2.55435	1.02181e-05	0.00316904
GFZP01008059.1	AMEXTC_0340000032471	.	-3.19371	1.03461e-05	0.00318653
GFZP01002992.1	AMEXTC_0340000012101	Hk2	3.27119	9.843e-06	0.00312275
GFZP01175123.1	AMEXTC_0340000242891	dgat2	3.79767	9.74715e-06	0.00312275
GFZP01172990.1	AMEXTC_0340000231543	MEP	1.93747	9.92661e-06	0.00312275
GFZP01036682.1	AMEXTC_0340000144141	TCIRG1	2.15637	9.92122e-06	0.00312275
GFZP01003467.1	AMEXTC_0340000013987	Clcn7	1.58552	1.02182e-05	0.00316904
GFZP01015600.1	AMEXTC_0340000059467	HNRNPDL	-1.88273	1.02023e-05	0.00316904
GFZP01018033.1	AMEXTC_0340000066775	Tuba1b	1.43019	9.63264e-06	0.00311973
GFZP01169770.1	AMEXTC_0340000214705	SPTB	-3.31917	1.07488e-05	0.00322601
GFZP01139459.1	AMEXTC_0340000069968	IRF1	2.7278	1.0404e-05	0.00318653
GFZP01074867.1	AMEXTC_0340000056658	.	2.50996	1.0765e-05	0.00322601
GFZP01060231.1	AMEXTC_0340000000108	ADORA2B	-2.82534	1.0947e-05	0.00323336
GFZP01134916.1	AMEXTC_0340000056200	LOC109196344	1.77363	1.06966e-05	0.00322601
GFZP01143046.1	AMEXTC_0340000081204	APOC1	2.80674	1.09782e-05	0.00323336
GFZP01045745.1	AMEXTC_0340000194777	C1R	3.96721	9.27951e-06	0.00305039
GFZP01008515.1	AMEXTC_0340000034273	.	4.5569	9.87398e-06	0.00312275
GFZP01078363.1	AMEXTC_0340000067161	hbb2	-4.28485	1.09659e-05	0.00323336
GFZP01034569.1	AMEXTC_0340000127210	.	1.62942	9.16387e-06	0.0030237
GFZP01123549.1	AMEXTC_0340000012699	.	3.1891	1.04198e-05	0.00318653
GFZP01015545.1	AMEXTC_0340000059302	LOC101938309	2.29948	1.1106e-05	0.00324919
GFZP01066216.1	AMEXTC_0340000024223	Rgcc	1.77866	1.09715e-05	0.00323336
GFZP01016456.1	AMEXTC_0340000062037	LOC110161237	2.9101	9.58544e-06	0.00311594
GFZP01070709.1	AMEXTC_0340000042228	hatching	2.2642	1.14874e-05	0.0033
GFZP01078205.1	AMEXTC_0340000066686	Krt42	4.44679	9.9958e-06	0.00313329
GFZP01004550.1	AMEXTC_0340000018314	ALDH1A3	-1.76667	1.15052e-05	0.0033
GFZP01076963.1	AMEXTC_0340000062954	ABCB9	1.78167	1.11859e-05	0.0032617
GFZP01015537.1	AMEXTC_0340000059278	.	3.32197	1.13091e-05	0.00327519
GFZP01032441.1	AMEXTC_0340000113669	TCN1	3.5866	1.16125e-05	0.00331992
GFZP01167470.1	AMEXTC_0340000202316	STOM	1.41107	9.83055e-06	0.00312275
GFZP01068559.1	AMEXTC_0340000033665	Ccr4	2.74164	1.18527e-05	0.00335582
GFZP01023428.1	AMEXTC_0340000083737	Clk4	-1.46573	1.13441e-05	0.00327519
GFZP01078519.1	AMEXTC_0340000067629	.	1.9872	1.19666e-05	0.00335821
GFZP01078966.1	AMEXTC_0340000069067	HBB1	-3.42764	1.23601e-05	0.00340073
GFZP01018364.1	AMEXTC_0340000067769	rps29	-1.27433	8.88763e-06	0.002966
GFZP01111015.1	AMEXTC_0340000222043	Rras2	1.90266	1.25323e-05	0.0034289
GFZP01133231.1	AMEXTC_0340000051143	LOC102456231	1.75131	1.21968e-05	0.00336637
GFZP01040670.1	AMEXTC_0340000167375	LY6E	3.54955	1.26171e-05	0.0034289
GFZP01178920.1	AMEXTC_0340000279823	Gpx3	-1.99994	1.17363e-05	0.00333792
GFZP01079116.1	AMEXTC_0340000069533	.	4.26887	1.20897e-05	0.00335821
GFZP01001184.1	AMEXTC_0340000004784	RHCE	-3.07129	1.28919e-05	0.00348157
GFZP01136886.1	AMEXTC_0340000062117	.	3.20697	1.25925e-05	0.0034289
GFZP01011014.1	AMEXTC_0340000044259	PARP14	1.79443	1.12436e-05	0.00326767
GFZP01124689.1	AMEXTC_0340000017267	Slc7a11	-2.74379	1.195e-05	0.00335821
GFZP01126882.1	AMEXTC_0340000026095	GYPC	-3.23972	1.20539e-05	0.00335821
GFZP01002701.1	AMEXTC_0340000010889	NAAA	3.06545	1.32504e-05	0.00355649
GFZP01039903.1	AMEXTC_0340000163455	Abcb9	2.02858	1.32446e-05	0.00355649
GFZP01054522.1	AMEXTC_0340000241892	TSNAXIP1	6.66528	1.38931e-06	0.00125735
GFZP01045145.1	AMEXTC_0340000191621	Ces2e	2.12141	1.3599e-05	0.0035951
GFZP01002697.1	AMEXTC_0340000010873	Swap70	1.76211	1.34762e-05	0.00358423
GFZP01014756.1	AMEXTC_0340000056931	BLMH	2.37806	1.35934e-05	0.0035951
GFZP01005954.1	AMEXTC_0340000023955	.	3.41871	1.17515e-05	0.00333792
GFZP01093902.1	AMEXTC_0340000122295	.	2.91549	1.28072e-05	0.00346938
GFZP01120748.1	AMEXTC_0340000001373	ITGAD	2.89771	1.3847e-05	0.00362781
GFZP01129307.1	AMEXTC_0340000035838	Fcn1	-2.58943	1.37178e-05	0.00361562
GFZP01068920.1	AMEXTC_0340000035090	SUSD3	-7.92599	1.82831e-06	0.00141525
GFZP01130733.1	AMEXTC_0340000041518	.	2.11389	1.41816e-05	0.00365016
GFZP01065252.1	AMEXTC_0340000020325	CNN1	-2.13409	1.40506e-05	0.00363778
GFZP01011595.1	AMEXTC_0340000046596	.	-4.58872	1.42866e-05	0.00365937
GFZP01073358.1	AMEXTC_0340000052129	A4GNT	-2.18252	1.43841e-05	0.00365937
GFZP01065509.1	AMEXTC_0340000021348	Tspo	-2.7771	1.39879e-05	0.00363708
GFZP01132419.1	AMEXTC_0340000048276	Pigr	4.52179	1.1069e-05	0.00324919
GFZP01102048.1	AMEXTC_0340000174000	CALHM6	3.0966	1.4701e-05	0.00370344
GFZP01063346.1	AMEXTC_0340000012695	CIITA	1.80918	1.47261e-05	0.00370344
GFZP01133450.1	AMEXTC_0340000051800	IRF1	2.6382	1.38881e-05	0.00362781
GFZP01131630.1	AMEXTC_0340000045105	CPNE5	6.10755	2.62405e-06	0.0016219
GFZP01137563.1	AMEXTC_0340000064150	.	2.32201	1.50518e-05	0.00374551
GFZP01138405.1	AMEXTC_0340000066681	APOC1	3.33932	1.40065e-05	0.00363708
GFZP01138360.1	AMEXTC_0340000066546	Tspo	-3.56111	1.26187e-05	0.0034289
GFZP01078392.1	AMEXTC_0340000067248	hbb2	-4.57597	1.47981e-05	0.0037109
GFZP01154385.1	AMEXTC_0340000123848	SRSF11	-3.0052	1.50642e-05	0.00374551
GFZP01129435.1	AMEXTC_0340000036381	.	3.85008	1.41494e-05	0.00365016
GFZP01121009.1	AMEXTC_0340000002427	CSF1R	1.7203	1.3471e-05	0.00358423
GFZP01000140.1	AMEXTC_0340000000547	PALM	-2.36032	1.52888e-05	0.0037533
GFZP01015901.1	AMEXTC_0340000060370	TAPBP	1.8494	1.43198e-05	0.00365937
GFZP01126386.1	AMEXTC_0340000024087	.	4.60026	1.04089e-05	0.00318653
GFZP01009700.1	AMEXTC_0340000039043	.	1.75593	1.56992e-05	0.0037533
GFZP01125587.1	AMEXTC_0340000020873	Ceacam15	4.03084	1.44293e-05	0.00366025
GFZP01136081.1	AMEXTC_0340000059700	slc12a9	1.88708	1.55448e-05	0.0037533
GFZP01086983.1	AMEXTC_0340000094322	vUbi	3.45904	1.60466e-05	0.0037533
GFZP01074095.1	AMEXTC_0340000054342	Pea15	1.99034	1.6181e-05	0.0037533
GFZP01011509.1	AMEXTC_0340000046250	APOC1	2.4358	1.63218e-05	0.0037533
GFZP01007314.1	AMEXTC_0340000029500	Pilrb	1.7014	1.6439e-05	0.0037533
GFZP01073607.1	AMEXTC_0340000052876	.	3.07155	1.52057e-05	0.0037533
GFZP01076521.1	AMEXTC_0340000061627	Gbp4	2.46219	1.53987e-05	0.0037533
GFZP01057327.1	AMEXTC_0340000265108	ACOD1	4.99064	7.05407e-06	0.00261268
GFZP01137983.1	AMEXTC_0340000065410	bccip	-1.25806	1.43504e-05	0.00365937
GFZP01007892.1	AMEXTC_0340000031792	.	-1.53509	1.55912e-05	0.0037533
GFZP01101795.1	AMEXTC_0340000172700	.	2.36105	1.64016e-05	0.0037533
GFZP01018139.1	AMEXTC_0340000067094	.	6.48048	2.09225e-06	0.00146062
GFZP01019902.1	AMEXTC_0340000072598	.	2.86142	1.59883e-05	0.0037533
GFZP01006036.1	AMEXTC_0340000024303	.	4.32795	1.58398e-05	0.0037533
GFZP01009968.1	AMEXTC_0340000040077	.	7.98715	2.65096e-06	0.00162708
GFZP01128010.1	AMEXTC_0340000030671	SLC15A3	2.44763	1.67784e-05	0.0037533
GFZP01010027.1	AMEXTC_0340000040307	.	4.29845	1.2129e-05	0.00335821
GFZP01084119.1	AMEXTC_0340000085385	.	2.67558	1.63569e-05	0.0037533
GFZP01094058.1	AMEXTC_0340000123174	Col18a1	3.33808	1.69771e-05	0.00376278
GFZP01010312.1	AMEXTC_0340000041451	ACE	-3.35395	1.6919e-05	0.00375939
GFZP01014500.1	AMEXTC_0340000056162	Lyn	1.3956	1.61533e-05	0.0037533
GFZP01096356.1	AMEXTC_0340000140195	.	2.55577	1.74939e-05	0.00385784
GFZP01034416.1	AMEXTC_0340000126307	Cldn3	-1.83718	1.65964e-05	0.0037533
GFZP01070401.1	AMEXTC_0340000040984	GFI1B	-3.60146	1.59451e-05	0.0037533
GFZP01125439.1	AMEXTC_0340000020259	Fyb1	2.94458	1.60066e-05	0.0037533
GFZP01109563.1	AMEXTC_0340000214680	PLXND1	2.08579	1.68488e-05	0.0037533
GFZP01169450.1	AMEXTC_0340000213045	HMBS	-2.19271	1.62434e-05	0.0037533
GFZP01098607.1	AMEXTC_0340000155499	ferritin	-2.71099	1.62308e-05	0.0037533
GFZP01122145.1	AMEXTC_0340000007036	GPR35	2.49779	1.82432e-05	0.00399298
GFZP01108262.1	AMEXTC_0340000207707	thbs1	1.68881	1.59253e-05	0.0037533
GFZP01058327.1	AMEXTC_0340000277569	ATP5MC3	1.6941	1.68055e-05	0.0037533
GFZP01053536.1	AMEXTC_0340000236635	TNFRSF6B	2.11522	1.84528e-05	0.0039976
GFZP01060157.1	AMEXTC_0340000301883	TENT5A	-2.34637	1.66021e-05	0.0037533
GFZP01133921.1	AMEXTC_0340000053214	.	2.97398	1.79529e-05	0.00393928
GFZP01033355.1	AMEXTC_0340000120342	.	2.84955	1.66175e-05	0.0037533
GFZP01042848.1	AMEXTC_0340000179415	SFXN1	2.33435	1.87296e-05	0.00403902
GFZP01148243.1	AMEXTC_0340000097721	.	7.47155	3.07757e-06	0.00178884
GFZP01065263.1	AMEXTC_0340000020370	.	1.66888	1.58875e-05	0.0037533
GFZP01108106.1	AMEXTC_0340000206820	lpar1-a	-1.58803	1.83593e-05	0.0039976
GFZP01105982.1	AMEXTC_0340000194965	DAPK3	1.3691	1.68416e-05	0.0037533
GFZP01120097.1	AMEXTC_0340000298294	hypothetical	3.41418	1.62118e-05	0.0037533
GFZP01137059.1	AMEXTC_0340000062637	.	4.4503	1.62156e-05	0.0037533
GFZP01127140.1	AMEXTC_0340000027126	.	2.43135	1.91104e-05	0.00410197
GFZP01117860.1	AMEXTC_0340000269267	Cdc20	1.79006	1.8492e-05	0.0039976
GFZP01166509.1	AMEXTC_0340000196903	.	-2.51504	1.93589e-05	0.00411407
GFZP01117149.1	AMEXTC_0340000260789	C9	2.60239	1.92278e-05	0.00410197
GFZP01016105.1	AMEXTC_0340000060983	.	3.62049	1.72678e-05	0.00381758
GFZP01017486.1	AMEXTC_0340000065129	Atp6v1b2	1.90156	1.8482e-05	0.0039976
GFZP01059674.1	AMEXTC_0340000294813	KDM3A	2.53705	1.96385e-05	0.00412694
GFZP01063985.1	AMEXTC_0340000015234	HIDE1	2.35822	1.97096e-05	0.00412694
GFZP01110490.1	AMEXTC_0340000219228	Micall2	-1.97046	1.92552e-05	0.00410197
GFZP01065657.1	AMEXTC_0340000021946	Inpp5d	2.22868	1.97779e-05	0.00412694
GFZP01110184.1	AMEXTC_0340000217660	.	3.03156	1.95115e-05	0.00412652
GFZP01037241.1	AMEXTC_0340000148005	Nampt	2.26089	2.011e-05	0.00414327
GFZP01019209.1	AMEXTC_0340000070452	HBA	-4.63695	1.68141e-05	0.0037533
GFZP01132175.1	AMEXTC_0340000047288	FRAS1	3.57712	1.5577e-05	0.0037533
GFZP01036221.1	AMEXTC_0340000140709	.	2.49039	1.98426e-05	0.00412694
GFZP01139859.1	AMEXTC_0340000071212	.	3.18534	2.0339e-05	0.00415262
GFZP01125512.1	AMEXTC_0340000020576	MUC16	-1.88597	2.01065e-05	0.00414327
GFZP01051309.1	AMEXTC_0340000224930	.	2.54404	1.97283e-05	0.00412694
GFZP01167234.1	AMEXTC_0340000200993	Slc10a4	-3.72695	1.63545e-05	0.0037533
GFZP01072987.1	AMEXTC_0340000051016	hbb2	-4.67637	2.06798e-05	0.00416345
GFZP01072348.1	AMEXTC_0340000048795	C1S	3.68338	2.10668e-05	0.00419172
GFZP01172151.1	AMEXTC_0340000227227	ppp1r3cb	2.64192	2.11093e-05	0.00419172
GFZP01017541.1	AMEXTC_0340000065294	Lgals5	1.90487	2.03592e-05	0.00415262
GFZP01108198.1	AMEXTC_0340000207342	SPACA4	2.08934	2.06663e-05	0.00416345
GFZP01020265.1	AMEXTC_0340000073750	.	1.58143	2.08844e-05	0.00417541
GFZP01069059.1	AMEXTC_0340000035646	Sdf2	-7.11503	1.05548e-05	0.00321662
GFZP01129892.1	AMEXTC_0340000038193	POSTN	-2.07407	1.50031e-05	0.00374551
GFZP01061152.1	AMEXTC_0340000003821	SBNO2	2.99344	1.78992e-05	0.00393732
GFZP01071285.1	AMEXTC_0340000044531	RTase	2.61034	2.04799e-05	0.00416088
GFZP01003746.1	AMEXTC_0340000015082	.	-1.6138	2.03059e-05	0.00415262
GFZP01174098.1	AMEXTC_0340000237317	Taf1d	-7.26478	3.9056e-06	0.00200462
GFZP01016941.1	AMEXTC_0340000063493	.	1.8653	2.16196e-05	0.00424504
GFZP01067819.1	AMEXTC_0340000030707	.	2.07287	2.19377e-05	0.0042877
GFZP01061087.1	AMEXTC_0340000003543	.	5.63703	5.21606e-06	0.00222585
GFZP01001941.1	AMEXTC_0340000007816	CD163	3.70101	1.91928e-05	0.00410197
GFZP01097018.1	AMEXTC_0340000145151	MMP9	2.40198	2.0392e-05	0.00415262
GFZP01127975.1	AMEXTC_0340000030533	SYNDIG1	3.50378	2.13794e-05	0.00422101
GFZP01050641.1	AMEXTC_0340000221079	CDKN1B	-2.68534	2.23339e-05	0.00432721
GFZP01013406.1	AMEXTC_0340000052878	TGFBI	2.53178	2.15397e-05	0.00423883
GFZP01107289.1	AMEXTC_0340000202405	NCF2	2.43035	2.25579e-05	0.00434185
GFZP01012322.1	AMEXTC_0340000049509	RASGEF1B	1.96222	2.25517e-05	0.00434185
GFZP01160326.1	AMEXTC_0340000163558	MMP13	6.84591	1.54761e-05	0.0037533
GFZP01011960.1	AMEXTC_0340000048053	Scimp	2.00911	2.22876e-05	0.00432721
GFZP01046238.1	AMEXTC_0340000197688	cdc25-1-b	2.25061	2.26488e-05	0.0043498
GFZP01063624.1	AMEXTC_0340000013811	Cspg5	-3.61981	1.99344e-05	0.00413622
GFZP01013589.1	AMEXTC_0340000053429	.	-2.20728	2.30296e-05	0.00438457
GFZP01136457.1	AMEXTC_0340000060828	.	4.06196	1.98319e-05	0.00412694
GFZP01072778.1	AMEXTC_0340000050389	MYO1F	2.51395	2.32633e-05	0.00439271
GFZP01136507.1	AMEXTC_0340000060979	F2RL2	2.24226	2.32725e-05	0.00439271
GFZP01130768.1	AMEXTC_0340000041661	FREM2	10.8561	5.82843e-06	0.0023574
GFZP01127247.1	AMEXTC_0340000027580	JARID2	-3.0837	2.31437e-05	0.00438873
GFZP01136234.1	AMEXTC_0340000060159	.	2.40522	2.31515e-05	0.00438873
GFZP01094092.1	AMEXTC_0340000123367	.	1.77322	2.29089e-05	0.00437107
GFZP01033718.1	AMEXTC_0340000122387	LY6E	3.35388	2.39243e-05	0.00448678
GFZP01073890.1	AMEXTC_0340000053727	Antxr2	1.92211	2.27315e-05	0.00435616
GFZP01076943.1	AMEXTC_0340000062894	IFI44L	1.66314	2.0801e-05	0.00417379
GFZP01054183.1	AMEXTC_0340000240028	Shf	7.12047	4.64324e-06	0.00216773
GFZP01041420.1	AMEXTC_0340000171796	PON2	-1.34762	2.08287e-05	0.00417379
GFZP01121829.1	AMEXTC_0340000005748	.	-3.14316	2.43215e-05	0.00453222
GFZP01077669.1	AMEXTC_0340000065073	etnppl	-3.01537	2.06823e-05	0.00416345
GFZP01037140.1	AMEXTC_0340000147354	CNDP2	1.21858	2.10047e-05	0.00418991
GFZP01059129.1	AMEXTC_0340000287877	.	1.19724	2.16877e-05	0.0042489
GFZP01135901.1	AMEXTC_0340000059160	.	2.44424	2.56008e-05	0.004759
GFZP01136565.1	AMEXTC_0340000061153	LGMN	1.24566	1.96824e-05	0.00412694
GFZP01158808.1	AMEXTC_0340000155493	pld3	1.4881	2.28792e-05	0.00437107
GFZP01009695.1	AMEXTC_0340000039023	IGSF1	2.6729	2.62159e-05	0.00477817
GFZP01062751.1	AMEXTC_0340000010271	SLIT1	3.30698	2.66084e-05	0.00480534
GFZP01019659.1	AMEXTC_0340000071844	Cd68	2.805	2.41496e-05	0.00451513
GFZP01075515.1	AMEXTC_0340000058606	.	2.25232	2.58449e-05	0.004759
GFZP01063176.1	AMEXTC_0340000012031	PKHD1L1	3.5254	2.6816e-05	0.00481312
GFZP01163917.1	AMEXTC_0340000182746	TNFRSF21	1.64442	2.58045e-05	0.004759
GFZP01111997.1	AMEXTC_0340000227427	.	3.51753	2.65842e-05	0.00480534
GFZP01066201.1	AMEXTC_0340000024151	PLXNC1	2.00913	2.71601e-05	0.00484785
GFZP01070463.1	AMEXTC_0340000041239	STC2	5.04323	2.73668e-05	0.00487212
GFZP01013090.1	AMEXTC_0340000051930	.	-1.76656	2.5927e-05	0.004759
GFZP01007910.1	AMEXTC_0340000031864	Btk	1.792	2.67535e-05	0.00481312
GFZP01076009.1	AMEXTC_0340000060089	SLA	1.80168	2.59323e-05	0.004759
GFZP01119485.1	AMEXTC_0340000289790	PYDC1	2.84022	2.59118e-05	0.004759
GFZP01065977.1	AMEXTC_0340000023215	OSGIN2	3.61641	1.84058e-05	0.0039976
GFZP01066593.1	AMEXTC_0340000025752	Nfe2	-2.99148	2.79317e-05	0.00492276
GFZP01103123.1	AMEXTC_0340000179767	.	2.83257	2.80444e-05	0.00493273
GFZP01004027.1	AMEXTC_0340000016220	COL28A1	2.2987	2.59723e-05	0.004759
GFZP01063931.1	AMEXTC_0340000015019	CEACAM6	2.84092	2.7716e-05	0.00490229
GFZP01113886.1	AMEXTC_0340000237266	Chst2	2.05844	2.84787e-05	0.00498912
GFZP01002470.1	AMEXTC_0340000009964	runx1	1.67618	2.71752e-05	0.00484785
GFZP01125779.1	AMEXTC_0340000021630	.	2.46287	2.92916e-05	0.00502699
GFZP01017717.1	AMEXTC_0340000065824	CIRBP	-18.5759	8.69704e-06	0.00294204
GFZP01062541.1	AMEXTC_0340000009441	.	-1.74771	2.89729e-05	0.00502554
GFZP01093087.1	AMEXTC_0340000117374	Acta2	-1.91134	2.64946e-05	0.00480456
GFZP01008983.1	AMEXTC_0340000036184	has1	-4.25012	2.36176e-05	0.00444827
GFZP01030612.1	AMEXTC_0340000106339	SE_0175	-2.60398	2.98772e-05	0.00506307
GFZP01047814.1	AMEXTC_0340000206219	SEMA4D	1.67671	2.75833e-05	0.00489083
GFZP01068018.1	AMEXTC_0340000031507	.	-1.87336	2.63156e-05	0.00478198
GFZP01044717.1	AMEXTC_0340000189358	.	2.75944	2.85867e-05	0.00499797
GFZP01098420.1	AMEXTC_0340000154648	Akap7	-2.24862	3.0022e-05	0.00506307
GFZP01003688.1	AMEXTC_0340000014863	.	2.1619	3.02276e-05	0.00506307
GFZP01122947.1	AMEXTC_0340000010254	GIMAP4	3.10506	2.77597e-05	0.00490229
GFZP01020094.1	AMEXTC_0340000073205	.	2.21318	3.05268e-05	0.00507469
GFZP01015502.1	AMEXTC_0340000059173	C5AR1	2.02237	3.04282e-05	0.00507469
GFZP01042137.1	AMEXTC_0340000175395	Gkn2	6.26895	6.23256e-06	0.00245303
GFZP01110715.1	AMEXTC_0340000220495	.	2.47772	2.93737e-05	0.00502699
GFZP01121776.1	AMEXTC_0340000005550	mmp18	1.86558	2.91543e-05	0.00502699
GFZP01069626.1	AMEXTC_0340000037936	.	-2.78699	3.01947e-05	0.00506307
GFZP01019254.1	AMEXTC_0340000070598	RPL7L1	-2.48555	3.05283e-05	0.00507469
GFZP01123538.1	AMEXTC_0340000012658	ADAMTS7	3.17281	2.93822e-05	0.00502699
GFZP01044912.1	AMEXTC_0340000190428	.	2.39457	3.14292e-05	0.00517544
GFZP01073529.1	AMEXTC_0340000052642	LOC104929038	1.81267	2.89441e-05	0.00502554
GFZP01127114.1	AMEXTC_0340000027021	SPI1	1.97584	3.09321e-05	0.00511707
GFZP01065350.1	AMEXTC_0340000020740	RFLNA	1.78276	2.69198e-05	0.00482188
GFZP01076196.1	AMEXTC_0340000060650	Pag1	2.15098	3.17273e-05	0.0051844
GFZP01001783.1	AMEXTC_0340000007195	timp3	-2.7154	3.09582e-05	0.00511707
GFZP01015043.1	AMEXTC_0340000057794	NT5C2	-2.95552	3.19384e-05	0.00520074
GFZP01059118.1	AMEXTC_0340000287754	.	-2.10719	2.84413e-05	0.00498912
GFZP01079563.1	AMEXTC_0340000070923	.	7.52479	2.88967e-05	0.00502554
GFZP01016683.1	AMEXTC_0340000062719	.	-5.04892	2.99218e-05	0.00506307
GFZP01067535.1	AMEXTC_0340000029582	PARP4	-2.31351	2.99716e-05	0.00506307
GFZP01001970.1	AMEXTC_0340000007930	Dio2	3.14728	3.0841e-05	0.00511699
GFZP01082868.1	AMEXTC_0340000081281	.	2.5931	3.25668e-05	0.00528347
GFZP01033278.1	AMEXTC_0340000119892	Kazald1	-4.78702	2.038e-05	0.00415262
GFZP01079560.1	AMEXTC_0340000070914	eef1as	-7.25124	8.14194e-06	0.00284705
GFZP01008305.1	AMEXTC_0340000033450	SDC3	2.11504	3.1694e-05	0.0051844
GFZP01129322.1	AMEXTC_0340000035899	crispld2	2.45579	3.13049e-05	0.00516466
GFZP01156775.1	AMEXTC_0340000141807	.	4.35559	2.06428e-05	0.00416345
GFZP01127812.1	AMEXTC_0340000029876	.	2.50279	3.33585e-05	0.00535846
GFZP01093060.1	AMEXTC_0340000117226	Slc9a3r1	-1.71716	3.23023e-05	0.00525025
GFZP01133274.1	AMEXTC_0340000051272	.	3.79968	2.37434e-05	0.00446238
GFZP01010118.1	AMEXTC_0340000040672	.	-2.08398	3.40932e-05	0.00541108
GFZP01121307.1	AMEXTC_0340000003615	.	2.05307	3.38755e-05	0.00540366
GFZP01019610.1	AMEXTC_0340000071697	.	3.13548	2.93673e-05	0.00502699
GFZP01068352.1	AMEXTC_0340000032834	ODAM	7.00569	8.45014e-06	0.00288584
GFZP01137828.1	AMEXTC_0340000064945	Umod	-3.59277	3.47107e-05	0.00546951
GFZP01039112.1	AMEXTC_0340000159094	Haspin	7.36179	9.05679e-06	0.00299964
GFZP01128174.1	AMEXTC_0340000031321	ACHE	-2.21087	3.51702e-05	0.0055179
GFZP01106072.1	AMEXTC_0340000195576	Irs2	-2.58416	3.43015e-05	0.00543431
GFZP01175165.1	AMEXTC_0340000243104	.	4.42519	2.19835e-05	0.0042877
GFZP01013507.1	AMEXTC_0340000053182	EVI2A	2.34491	3.52063e-05	0.0055179
GFZP01105574.1	AMEXTC_0340000192789	BIN2	2.08163	3.5541e-05	0.00556042
GFZP01097260.1	AMEXTC_0340000146671	BACE2	1.39977	3.35512e-05	0.00537365
GFZP01014588.1	AMEXTC_0340000056426	.	-1.81865	3.50328e-05	0.00551038
GFZP01126198.1	AMEXTC_0340000023291	Cdh1	-1.72826	2.90508e-05	0.00502699
GFZP01017615.1	AMEXTC_0340000065517	RPL7L1	-1.93622	3.31955e-05	0.00535576
GFZP01022638.1	AMEXTC_0340000081187	SLC7A7	-2.51932	3.72794e-05	0.00567066
GFZP01123823.1	AMEXTC_0340000013798	MPEG1	1.97751	3.73803e-05	0.00567618
GFZP01061692.1	AMEXTC_0340000006008	SIGLEC15	1.86587	3.64834e-05	0.00564221
GFZP01143266.1	AMEXTC_0340000081909	.	-2.21789	3.79615e-05	0.00570521
GFZP01015564.1	AMEXTC_0340000059359	ass1	2.10739	3.0164e-05	0.00506307
GFZP01051947.1	AMEXTC_0340000228128	.	6.65726	1.08269e-05	0.00323219
GFZP01005363.1	AMEXTC_0340000021581	HFE	2.87669	3.83968e-05	0.00570652
GFZP01070310.1	AMEXTC_0340000040634	SPTB	-2.5361	3.76338e-05	0.00567908
GFZP01174505.1	AMEXTC_0340000239467	HEPHL1	1.90124	3.84903e-05	0.00570652
GFZP01128484.1	AMEXTC_0340000032568	.	3.17082	3.88304e-05	0.00572883
GFZP01167556.1	AMEXTC_0340000202692	SBNO2	1.95571	3.76368e-05	0.00567908
GFZP01121221.1	AMEXTC_0340000003268	Rhog	2.27271	3.8946e-05	0.00572883
GFZP01004838.1	AMEXTC_0340000019481	ldlrap1-b	-2.11412	3.89798e-05	0.00572883
GFZP01136513.1	AMEXTC_0340000060997	.	-4.17856	3.15904e-05	0.00518254
GFZP01130859.1	AMEXTC_0340000042022	slc12a9	2.05807	3.68633e-05	0.00565004
GFZP01067786.1	AMEXTC_0340000030584	hamp1	4.35805	3.92935e-05	0.00572883
GFZP01062018.1	AMEXTC_0340000007321	.	3.98904	2.67658e-05	0.00481312
GFZP01170402.1	AMEXTC_0340000217775	.	2.21633	3.84058e-05	0.00570652
GFZP01007315.1	AMEXTC_0340000029506	CYSLTR2	2.64762	3.72315e-05	0.00567066
GFZP01004268.1	AMEXTC_0340000017204	.	4.47785	3.05053e-05	0.00507469
GFZP01041759.1	AMEXTC_0340000173519	ASGR1	6.86162	1.07694e-05	0.00322601
GFZP01135800.1	AMEXTC_0340000058856	NOX4	5.20924	1.46842e-05	0.00370344
GFZP01009820.1	AMEXTC_0340000039505	.	2.36731	4.10765e-05	0.00587086
GFZP01066613.1	AMEXTC_0340000025836	.	5.6199	1.06328e-05	0.00322601
GFZP01008990.1	AMEXTC_0340000036212	.	-1.97307	3.92515e-05	0.00572883
GFZP01100307.1	AMEXTC_0340000164574	FBXO6	1.48102	3.81562e-05	0.00570652
GFZP01111952.1	AMEXTC_0340000227238	KLF1	-2.55139	4.08248e-05	0.00585482
GFZP01063493.1	AMEXTC_0340000013256	Cyp2f2	-2.34465	3.69507e-05	0.00565004
GFZP01023538.1	AMEXTC_0340000084105	.	-1.96431	3.59823e-05	0.00561945
GFZP01116810.1	AMEXTC_0340000256815	SOAT1	1.22093	3.63013e-05	0.00564221
GFZP01073903.1	AMEXTC_0340000053766	TAP1	1.89236	3.44691e-05	0.00545102
GFZP01068764.1	AMEXTC_0340000034463	.	-5.26235	3.82361e-05	0.00570652
GFZP01067337.1	AMEXTC_0340000028773	SDR-1	-1.70165	3.95722e-05	0.00574085
GFZP01113761.1	AMEXTC_0340000236750	SPSB4	2.75441	4.13168e-05	0.00588619
GFZP01128935.1	AMEXTC_0340000034338	SFRP4	2.25067	4.16471e-05	0.00588619
GFZP01132263.1	AMEXTC_0340000047645	.	5.24244	1.9453e-05	0.00412409
GFZP01105149.1	AMEXTC_0340000190628	GANAB	1.89493	4.11373e-05	0.00587086
GFZP01040087.1	AMEXTC_0340000164480	FXYD6	1.71503	4.11247e-05	0.00587086
GFZP01057205.1	AMEXTC_0340000263429	Irgc	1.87426	4.20184e-05	0.00591011
GFZP01030142.1	AMEXTC_0340000104857	MUC16	-1.83431	4.19691e-05	0.00591011
GFZP01124720.1	AMEXTC_0340000017389	Nebl	-1.92413	4.16318e-05	0.00588619
GFZP01113792.1	AMEXTC_0340000236886	LRG1	2.95381	4.17861e-05	0.00589634
GFZP01074175.1	AMEXTC_0340000054582	Abcb9	2.14552	3.9642e-05	0.00574148
GFZP01060883.1	AMEXTC_0340000002728	.	-1.20793	3.39233e-05	0.00540366
GFZP01160032.1	AMEXTC_0340000162019	.	2.36582	4.25248e-05	0.00597177
GFZP01119110.1	AMEXTC_0340000284718	Bcam	1.83758	4.08103e-05	0.00585482
GFZP01076938.1	AMEXTC_0340000062879	EMILIN3	-3.36839	3.68867e-05	0.00565004
GFZP01126429.1	AMEXTC_0340000024264	CHKA	-1.60506	3.6578e-05	0.00564221
GFZP01170659.1	AMEXTC_0340000219049	SUSD3	-2.65829	4.33936e-05	0.00604541
GFZP01074123.1	AMEXTC_0340000054426	RASSF3	-2.28174	4.33297e-05	0.00604541
GFZP01135231.1	AMEXTC_0340000057146	tpx2-b	1.84763	4.26755e-05	0.00598336
GFZP01040186.1	AMEXTC_0340000164918	Plbd1	5.4034	3.76214e-05	0.00567908
GFZP01168384.1	AMEXTC_0340000207272	SNX10	1.64419	3.9364e-05	0.00572959
GFZP01128547.1	AMEXTC_0340000032810	.	4.46601	2.93105e-05	0.00502699
GFZP01074342.1	AMEXTC_0340000055083	.	1.78395	4.42826e-05	0.00610147
GFZP01093994.1	AMEXTC_0340000122804	Gadd45g	-2.22471	4.44122e-05	0.00610974
GFZP01054717.1	AMEXTC_0340000242868	.	7.09208	1.33119e-05	0.0035621
GFZP01023990.1	AMEXTC_0340000085640	.	-2.19327	4.50868e-05	0.00614049
GFZP01004110.1	AMEXTC_0340000016563	.	5.39169	1.2127e-05	0.00335821
GFZP01009787.1	AMEXTC_0340000039378	DDB_G0292642	2.39586	4.51239e-05	0.00614049
GFZP01154121.1	AMEXTC_0340000122386	LY6E	3.28709	4.51954e-05	0.00614049
GFZP01096461.1	AMEXTC_0340000140956	.	2.50399	4.39169e-05	0.00608514
GFZP01006305.1	AMEXTC_0340000025382	.	-1.57851	4.33661e-05	0.00604541
GFZP01054185.1	AMEXTC_0340000240036	FRAS1	4.25518	2.99319e-05	0.00506307
GFZP01133572.1	AMEXTC_0340000052166	pol	1.62181	3.65417e-05	0.00564221
GFZP01117151.1	AMEXTC_0340000260799	apoeb	2.25671	3.1779e-05	0.0051844
GFZP01007816.1	AMEXTC_0340000031505	.	-1.40709	4.04089e-05	0.00582147
GFZP01127100.1	AMEXTC_0340000026968	TNFRSF9	2.8116	4.14714e-05	0.00588619
GFZP01023690.1	AMEXTC_0340000084614	Krt75	-1.69913	3.68797e-05	0.00565004
GFZP01055100.1	AMEXTC_0340000245048	RNF112	1.81626	4.40254e-05	0.00608514
GFZP01062040.1	AMEXTC_0340000007403	.	2.4766	4.65388e-05	0.00627444
GFZP01060811.1	AMEXTC_0340000002438	VIPR1	-3.0022	4.61839e-05	0.00624579
GFZP01072848.1	AMEXTC_0340000050599	PNP	2.12854	4.55944e-05	0.00617558
GFZP01122595.1	AMEXTC_0340000008854	.	1.91978	4.54087e-05	0.00615993
GFZP01002786.1	AMEXTC_0340000011236	TLR2-2	2.39612	4.35188e-05	0.00605325
GFZP01111673.1	AMEXTC_0340000225771	Kazald1	9.57623	1.67445e-05	0.0037533
GFZP01015621.1	AMEXTC_0340000059530	.	2.0365	3.91831e-05	0.00572883
GFZP01016395.1	AMEXTC_0340000061854	.	1.84182	4.72466e-05	0.00633097
GFZP01007195.1	AMEXTC_0340000029024	HCK	2.75108	4.7817e-05	0.00637446
GFZP01094065.1	AMEXTC_0340000123212	CLEC2D	3.21105	3.86653e-05	0.00572279
GFZP01174976.1	AMEXTC_0340000242246	.	1.83547	4.75487e-05	0.00635511
GFZP01012431.1	AMEXTC_0340000049952	.	3.54917	3.76582e-05	0.00567908
GFZP01129084.1	AMEXTC_0340000034944	.	1.57564	4.15967e-05	0.00588619
GFZP01075378.1	AMEXTC_0340000058195	MILR1	2.18856	4.84306e-05	0.00642559
GFZP01114988.1	AMEXTC_0340000243235	HEMGN	-2.58402	4.49648e-05	0.00614049
GFZP01108679.1	AMEXTC_0340000209847	SNAP29	1.71119	4.45131e-05	0.00611298
GFZP01042979.1	AMEXTC_0340000180032	MYNN	6.22949	1.37784e-05	0.0036207
GFZP01017564.1	AMEXTC_0340000065363	EIF3M	-1.28691	3.78265e-05	0.00569467
GFZP01141021.1	AMEXTC_0340000074851	.	2.52513	4.94029e-05	0.00652883
GFZP01077461.1	AMEXTC_0340000064449	CYP27B1	4.84795	4.84652e-05	0.00642559
GFZP01123977.1	AMEXTC_0340000014407	Mical3	-7.28891	1.59315e-05	0.0037533
GFZP01075005.1	AMEXTC_0340000057073	hypothetical	4.4177	1.91848e-05	0.00410197
GFZP01131528.1	AMEXTC_0340000044691	.	-3.35624	4.95089e-05	0.00652883
GFZP01008490.1	AMEXTC_0340000034176	.	5.70014	1.58979e-05	0.0037533
GFZP01171887.1	AMEXTC_0340000225817	CTSS	1.72854	4.4575e-05	0.00611298
GFZP01085741.1	AMEXTC_0340000090441	.	5.18294	1.198e-05	0.00335821
GFZP01138394.1	AMEXTC_0340000066648	.	-3.19075	3.84282e-05	0.00570652
GFZP01027241.1	AMEXTC_0340000095796	.	-3.59519	3.31248e-05	0.00535576
GFZP01024557.1	AMEXTC_0340000087436	.	3.03001	4.70854e-05	0.00631902
GFZP01083751.1	AMEXTC_0340000084146	.	2.13928	5.08331e-05	0.00663546
GFZP01003865.1	AMEXTC_0340000015572	Adgre1	3.26662	5.24369e-05	0.0067781
GFZP01060535.1	AMEXTC_0340000001326	.	6.01441	3.8041e-05	0.00570652
GFZP01064142.1	AMEXTC_0340000015875	ITGB7	1.73014	4.98911e-05	0.00655523
GFZP01060349.1	AMEXTC_0340000000572	BB4	-2.38906	4.89139e-05	0.00647531
GFZP01135868.1	AMEXTC_0340000059061	wif1	-4.04181	5.18981e-05	0.00672779
GFZP01018240.1	AMEXTC_0340000067397	.	5.55	1.68018e-05	0.0037533
GFZP01059277.1	AMEXTC_0340000289725	LOC105895295	2.19603	5.30909e-05	0.00681644
GFZP01078424.1	AMEXTC_0340000067344	.	-8.76002	3.9997e-05	0.00578336
GFZP01076061.1	AMEXTC_0340000060245	Colec12	2.56377	5.3348e-05	0.00682607
GFZP01129950.1	AMEXTC_0340000038427	IGKV4-1	-2.03655	5.27753e-05	0.00681182
GFZP01109891.1	AMEXTC_0340000216257	ABCD1	1.56377	5.08797e-05	0.00663546
GFZP01126658.1	AMEXTC_0340000025182	CA2	-1.91967	5.06447e-05	0.00663546
GFZP01015748.1	AMEXTC_0340000059911	.	2.54369	5.3079e-05	0.00681644
GFZP01014673.1	AMEXTC_0340000056681	.	-2.09044	5.28921e-05	0.00681644
GFZP01055429.1	AMEXTC_0340000246888	CTSZ	0.983412	3.89926e-05	0.00572883
GFZP01011696.1	AMEXTC_0340000046987	Pinlyp	8.57722	2.23131e-05	0.00432721
GFZP01040688.1	AMEXTC_0340000167458	DMBT1	3.44849	5.50217e-05	0.0069585
GFZP01082435.1	AMEXTC_0340000079908	Trem2	3.90581	4.36777e-05	0.00606573
GFZP01076765.1	AMEXTC_0340000062359	.	1.87758	4.75715e-05	0.00635511
GFZP01166433.1	AMEXTC_0340000196452	TRAF3IP3	-5.79236	1.66613e-05	0.0037533
GFZP01100449.1	AMEXTC_0340000165220	SNX22	1.81111	5.6162e-05	0.00707214
GFZP01005925.1	AMEXTC_0340000023835	.	2.89598	5.58377e-05	0.00705154
GFZP01035629.1	AMEXTC_0340000136429	SEH1L	2.32293	5.43816e-05	0.00690741
GFZP01062187.1	AMEXTC_0340000007994	GPSM1	1.6981	5.5928e-05	0.00705279
GFZP01154647.1	AMEXTC_0340000125281	.	5.10755	3.9045e-05	0.00572883
GFZP01047534.1	AMEXTC_0340000204556	.	-2.84648	5.77016e-05	0.00719703
GFZP01068297.1	AMEXTC_0340000032624	IRF8	2.04732	5.67887e-05	0.00710012
GFZP01124277.1	AMEXTC_0340000015605	LOC102945200	2.09522	5.45121e-05	0.00691398
GFZP01008127.1	AMEXTC_0340000032750	Dmbt1	3.23659	4.70067e-05	0.00631812
GFZP01017116.1	AMEXTC_0340000064019	LOC108800923	3.03794	5.80423e-05	0.00721575
GFZP01143330.1	AMEXTC_0340000082111	.	1.94728	4.95508e-05	0.00652883
GFZP01062880.1	AMEXTC_0340000010795	.	6.38639	2.11742e-05	0.00419513
GFZP01066866.1	AMEXTC_0340000026833	.	-1.5983	5.4078e-05	0.006886
GFZP01082275.1	AMEXTC_0340000079402	.	5.22413	1.60937e-05	0.0037533
GFZP01093298.1	AMEXTC_0340000118775	ACAN	5.12305	5.97771e-05	0.00733972
GFZP01065529.1	AMEXTC_0340000021425	COL11A1	4.43484	5.8725e-05	0.00727117
GFZP01094154.1	AMEXTC_0340000123696	Srsf4	-1.57467	5.66961e-05	0.00709866
GFZP01172379.1	AMEXTC_0340000228308	Anks3	5.18716	1.67477e-05	0.0037533
GFZP01077112.1	AMEXTC_0340000063401	thbs4	3.74248	5.99594e-05	0.00733972
GFZP01133313.1	AMEXTC_0340000051389	.	-3.34275	6.03933e-05	0.00736203
GFZP01013412.1	AMEXTC_0340000052896	.	-1.77041	6.19233e-05	0.00748615
GFZP01093920.1	AMEXTC_0340000122388	Psca	2.92922	6.00962e-05	0.00734379
GFZP01071322.1	AMEXTC_0340000044672	hypothetical	3.31694	4.51623e-05	0.00614049
GFZP01056001.1	AMEXTC_0340000250171	Sowahc	-3.51777	6.28193e-05	0.00757361
GFZP01056008.1	AMEXTC_0340000250213	.	-1.03179	3.63621e-05	0.00564221
GFZP01128696.1	AMEXTC_0340000033394	CD163	2.8272	6.11578e-05	0.00744488
GFZP01045530.1	AMEXTC_0340000193703	MMP13	9.91757	2.61031e-05	0.00477301
GFZP01084061.1	AMEXTC_0340000085179	KRT75	6.40442	6.26974e-05	0.00756931
GFZP01047580.1	AMEXTC_0340000204910	.	-1.28277	5.31218e-05	0.00681644
GFZP01017909.1	AMEXTC_0340000066403	TBCA	3.52606	5.6514e-05	0.00709419
GFZP01007804.1	AMEXTC_0340000031451	.	3.43087	5.12121e-05	0.00666889
GFZP01006375.1	AMEXTC_0340000025681	.	2.2627	6.45567e-05	0.00769848
GFZP01052870.1	AMEXTC_0340000233035	ETV4	1.54983	5.77299e-05	0.00719703
GFZP01130273.1	AMEXTC_0340000039698	.	-1.64877	5.81755e-05	0.00722207
GFZP01133703.1	AMEXTC_0340000052559	.	2.02894	6.63771e-05	0.00783045
GFZP01112097.1	AMEXTC_0340000227901	SLC15A3	2.0938	6.42317e-05	0.00768058
GFZP01004626.1	AMEXTC_0340000018617	Gli2	2.73716	5.96532e-05	0.00733972
GFZP01109712.1	AMEXTC_0340000215408	NNMT	-5.14243	2.00236e-05	0.00414327
GFZP01016150.1	AMEXTC_0340000061118	Tlr13	2.61616	6.75722e-05	0.00791822
GFZP01130503.1	AMEXTC_0340000040598	RAB33B	1.34491	5.97856e-05	0.00733972
GFZP01069201.1	AMEXTC_0340000036256	.	-3.39199	6.37114e-05	0.00766012
GFZP01012966.1	AMEXTC_0340000051558	AOAH	2.26462	6.51852e-05	0.00776216
GFZP01133854.1	AMEXTC_0340000053013	.	2.53629	6.77557e-05	0.00792913
GFZP01122815.1	AMEXTC_0340000009730	Cthrc1	8.04575	3.37175e-05	0.00539044
GFZP01008064.1	AMEXTC_0340000032494	HLA-B	3.0707	6.93109e-05	0.0079848
GFZP01004586.1	AMEXTC_0340000018461	.	-1.75206	6.89817e-05	0.00798167
GFZP01077088.1	AMEXTC_0340000063329	KRT75	-1.55657	4.0233e-05	0.00580791
GFZP01129972.1	AMEXTC_0340000038522	.	-1.49745	5.08597e-05	0.00663546
GFZP01102952.1	AMEXTC_0340000178947	Itga11	2.55476	6.56216e-05	0.00778316
GFZP01130251.1	AMEXTC_0340000039615	.	-2.62507	5.98089e-05	0.00733972
GFZP01078541.1	AMEXTC_0340000067695	S100a4	2.7739	6.53709e-05	0.00776392
GFZP01071700.1	AMEXTC_0340000046213	.	3.11724	6.8308e-05	0.00794292
GFZP01048562.1	AMEXTC_0340000210208	.	-7.91382	2.86431e-05	0.00499797
GFZP01073062.1	AMEXTC_0340000051241	.	3.23437	6.35126e-05	0.00764669
GFZP01065326.1	AMEXTC_0340000020636	.	-1.84488	7.1706e-05	0.00816286
GFZP01010609.1	AMEXTC_0340000042648	ASPN	-3.28118	7.0556e-05	0.00808437
GFZP01138010.1	AMEXTC_0340000065492	.	5.08127	2.14011e-05	0.00422101
GFZP01074890.1	AMEXTC_0340000056727	.	2.40387	6.17982e-05	0.00748615
GFZP01073447.1	AMEXTC_0340000052396	Marco	3.48806	6.58746e-05	0.00779211
GFZP01129660.1	AMEXTC_0340000037263	xerC	-6.03575	2.62402e-05	0.00477817
GFZP01133020.1	AMEXTC_0340000050510	TAP1	2.04667	5.94043e-05	0.00733972
GFZP01080775.1	AMEXTC_0340000074714	Wfdc8	2.13651	7.34484e-05	0.0082436
GFZP01137419.1	AMEXTC_0340000063717	PRDX5	-1.49438	5.78098e-05	0.00719703
GFZP01133247.1	AMEXTC_0340000051191	KCNJ16	-1.47781	7.06501e-05	0.0080846
GFZP01141846.1	AMEXTC_0340000077421	.	1.50741	6.83906e-05	0.00794292
GFZP01068692.1	AMEXTC_0340000034177	.	-2.91554	7.44109e-05	0.00829856
GFZP01050018.1	AMEXTC_0340000217847	Tpp1	1.48969	6.78746e-05	0.00793247
GFZP01119615.1	AMEXTC_0340000291451	.	-4.93349	2.24895e-05	0.00434185
GFZP01081975.1	AMEXTC_0340000078448	CEACAM5	2.9617	7.13551e-05	0.00813346
GFZP01000046.1	AMEXTC_0340000000175	.	6.3862	2.96342e-05	0.00505041
GFZP01068099.1	AMEXTC_0340000031812	EPOR	-4.34355	6.72832e-05	0.00791606
GFZP01128624.1	AMEXTC_0340000033120	.	1.89136	7.43748e-05	0.00829856
GFZP01013579.1	AMEXTC_0340000053399	.	1.50887	6.8343e-05	0.00794292
GFZP01063743.1	AMEXTC_0340000014280	ADGRG1	-1.63136	7.43273e-05	0.00829856
GFZP01074861.1	AMEXTC_0340000056640	THBS2	5.59179	2.56617e-05	0.004759
GFZP01126552.1	AMEXTC_0340000024750	CD40	1.7582	7.28149e-05	0.00819345
GFZP01013172.1	AMEXTC_0340000052176	.	6.65174	3.15004e-05	0.00517746
GFZP01071051.1	AMEXTC_0340000043630	vwa2	5.15354	2.41784e-05	0.00451513
GFZP01062298.1	AMEXTC_0340000008457	.	4.97524	3.45967e-05	0.00546136
GFZP01066725.1	AMEXTC_0340000026271	Pla2g4c	2.22297	6.91176e-05	0.00798209
GFZP01106519.1	AMEXTC_0340000198190	TAPBPL	1.43237	6.57682e-05	0.00779003
GFZP01125894.1	AMEXTC_0340000022080	Misp	-2.49593	7.71839e-05	0.0085105
GFZP01126610.1	AMEXTC_0340000024992	ABCG4	2.98751	7.80942e-05	0.00859343
GFZP01054121.1	AMEXTC_0340000239594	.	3.81673	5.99546e-05	0.00733972
GFZP01120021.1	AMEXTC_0340000297068	.	-2.73325	7.81319e-05	0.00859343
GFZP01140112.1	AMEXTC_0340000072000	Enam	-2.54955	7.70257e-05	0.00850374
GFZP01002924.1	AMEXTC_0340000011818	Adam8	8.65886	3.40721e-05	0.00541108
GFZP01071876.1	AMEXTC_0340000046910	CASP7	5.01151	7.21809e-05	0.00817842
GFZP01138848.1	AMEXTC_0340000068030	Rps9	-1.27671	4.66804e-05	0.00628388
GFZP01093110.1	AMEXTC_0340000117528	Rsrp1	-1.56792	5.87367e-05	0.00727117
GFZP01137847.1	AMEXTC_0340000065002	NLRP12	1.46048	7.11957e-05	0.00812585
GFZP01006845.1	AMEXTC_0340000027585	PTPRC	1.38497	6.41955e-05	0.00768058
GFZP01021873.1	AMEXTC_0340000078774	.	2.28079	8.05768e-05	0.00875265
GFZP01062436.1	AMEXTC_0340000009018	HOMER2	3.33062	8.01259e-05	0.00872528
GFZP01131118.1	AMEXTC_0340000043079	SULF1	2.38128	7.87098e-05	0.00864242
GFZP01138569.1	AMEXTC_0340000067174	PSME2	1.1373	5.65795e-05	0.00709419
GFZP01014108.1	AMEXTC_0340000054986	ZNF326	2.22738	7.95112e-05	0.00868695
GFZP01132853.1	AMEXTC_0340000050008	.	-3.79131	6.87883e-05	0.00797553
GFZP01054437.1	AMEXTC_0340000241512	Atp6v1a	-1.50226	7.20933e-05	0.00817842
GFZP01084221.1	AMEXTC_0340000085737	.	3.76374	8.07856e-05	0.00876449
GFZP01078367.1	AMEXTC_0340000067173	ACAN	7.36638	3.72676e-05	0.00567066
GFZP01069815.1	AMEXTC_0340000038697	CD109	4.36333	3.64674e-05	0.00564221
GFZP01006124.1	AMEXTC_0340000024653	USP47	1.57798	6.39874e-05	0.00768056
GFZP01134089.1	AMEXTC_0340000053719	CCSER1	-1.39446	7.60833e-05	0.00843151
GFZP01121149.1	AMEXTC_0340000002988	.	-5.20845	2.75293e-05	0.00489083
GFZP01154162.1	AMEXTC_0340000122606	CATHL1	-1.50977	7.00302e-05	0.0080388
GFZP01068404.1	AMEXTC_0340000033046	.	3.19712	8.04078e-05	0.00874512
GFZP01135885.1	AMEXTC_0340000059112	.	2.22962	7.60816e-05	0.00843151
GFZP01125750.1	AMEXTC_0340000021505	OTULIN	1.50414	7.46142e-05	0.00831068
GFZP01113824.1	AMEXTC_0340000237024	.	2.68437	7.9576e-05	0.00868695
GFZP01069041.1	AMEXTC_0340000035564	SHD	5.51946	3.33501e-05	0.00535846
GFZP01071176.1	AMEXTC_0340000044117	ARHGAP18	-1.41499	7.35718e-05	0.0082469
GFZP01093189.1	AMEXTC_0340000118107	CLDN1	-2.58215	8.11411e-05	0.00877054
GFZP01146784.1	AMEXTC_0340000093059	tubb	2.45445	8.4772e-05	0.00895349
GFZP01075646.1	AMEXTC_0340000058999	GJB6	4.52282	3.91341e-05	0.00572883
GFZP01136416.1	AMEXTC_0340000060705	AOAH	2.39973	8.53064e-05	0.0089883
GFZP01162220.1	AMEXTC_0340000173828	ATP6V1A	1.87487	7.23033e-05	0.00817842
GFZP01071157.1	AMEXTC_0340000044048	.	4.40132	3.31572e-05	0.00535576
GFZP01020114.1	AMEXTC_0340000073267	HBA	-6.43459	3.67234e-05	0.00565004
GFZP01006309.1	AMEXTC_0340000025409	ANXA1	0.773894	4.82629e-05	0.00641817
GFZP01100010.1	AMEXTC_0340000162975	PRSS16	1.236	6.74531e-05	0.00791822
GFZP01130894.1	AMEXTC_0340000042162	Cpn2	-3.65547	8.75205e-05	0.00907477
GFZP01104248.1	AMEXTC_0340000185788	CLEC2D	3.03499	8.38774e-05	0.00892386
GFZP01005491.1	AMEXTC_0340000022081	.	4.30202	7.18201e-05	0.00816526
GFZP01015784.1	AMEXTC_0340000060019	PTAFR	2.64718	8.77813e-05	0.00907477
GFZP01145424.1	AMEXTC_0340000088852	.	5.0938	3.33954e-05	0.00535846
GFZP01076670.1	AMEXTC_0340000062074	CD180	2.72142	8.72661e-05	0.00907477
GFZP01067309.1	AMEXTC_0340000028666	.	4.93244	6.40564e-05	0.00768056
GFZP01126012.1	AMEXTC_0340000022555	Pigr	4.79283	8.57836e-05	0.00900614
GFZP01020174.1	AMEXTC_0340000073456	.	-3.40737	8.85118e-05	0.00912102
GFZP01125032.1	AMEXTC_0340000018628	.	-1.76049	8.61474e-05	0.00903354
GFZP01102097.1	AMEXTC_0340000174224	DLC1	-7.65286	3.95605e-05	0.00574085
GFZP01100171.1	AMEXTC_0340000163856	SLC7A8	1.4938	6.75681e-05	0.00791822
GFZP01000254.1	AMEXTC_0340000000991	CAMK1G	5.07763	3.02235e-05	0.00506307
GFZP01064489.1	AMEXTC_0340000017273	MEP	1.97958	7.93639e-05	0.0086854
GFZP01133479.1	AMEXTC_0340000051887	.	1.40288	8.55808e-05	0.00899562
GFZP01072539.1	AMEXTC_0340000049570	.	2.30209	8.21614e-05	0.00883729
GFZP01083627.1	AMEXTC_0340000083729	ass1	2.33325	8.48981e-05	0.00895603
GFZP01153312.1	AMEXTC_0340000117529	Rsrp1	-1.57383	6.18401e-05	0.00748615
GFZP01001576.1	AMEXTC_0340000006341	LOC100487732	2.74385	8.69707e-05	0.00907477
GFZP01165317.1	AMEXTC_0340000190435	NOD1	1.56818	7.89536e-05	0.00865129
GFZP01165836.1	AMEXTC_0340000193053	.	4.89181	2.95371e-05	0.00504366
GFZP01109829.1	AMEXTC_0340000215999	Pdlim2	-2.64476	8.1005e-05	0.00877054
GFZP01070880.1	AMEXTC_0340000042936	SERF2	1.58103	7.31231e-05	0.0082176
GFZP01123838.1	AMEXTC_0340000013860	.	-1.89798	9.05373e-05	0.00927231
GFZP01110074.1	AMEXTC_0340000217070	Enpp2	-1.73069	8.3036e-05	0.00889655
GFZP01137324.1	AMEXTC_0340000063432	ADAMTS2	-2.51628	9.09151e-05	0.00930015
GFZP01067218.1	AMEXTC_0340000028280	PLEKHO2	1.71566	8.44468e-05	0.00894066
GFZP01069247.1	AMEXTC_0340000036433	ACSM3	1.3205	7.97606e-05	0.00869628
GFZP01066598.1	AMEXTC_0340000025774	.	-1.45464	8.16431e-05	0.00880311
GFZP01008665.1	AMEXTC_0340000034877	Rab31	2.1585	8.85404e-05	0.00912102
GFZP01008330.1	AMEXTC_0340000033548	Aff2	-2.40563	9.23099e-05	0.00939901
GFZP01013924.1	AMEXTC_0340000054434	mmp13	7.87269	4.39853e-05	0.00608514
GFZP01004232.1	AMEXTC_0340000017061	TNFRSF10B	-2.46584	9.51346e-05	0.00953675
GFZP01064952.1	AMEXTC_0340000019121	TGFBI	2.53188	9.52229e-05	0.00953675
GFZP01011672.1	AMEXTC_0340000046903	KHDRBS3	-5.50246	3.63845e-05	0.00564221
GFZP01000999.1	AMEXTC_0340000004015	C1qb	1.94628	7.2536e-05	0.00818305
GFZP01006418.1	AMEXTC_0340000025864	Sftpd	4.51656	8.55797e-05	0.00899562
GFZP01012466.1	AMEXTC_0340000050058	dlc	3.54217	9.46698e-05	0.00953675
GFZP01135313.1	AMEXTC_0340000057393	.	-3.41962	8.75978e-05	0.00907477
GFZP01066906.1	AMEXTC_0340000026999	B4galt1	-1.13643	7.6397e-05	0.0084556
GFZP01017871.1	AMEXTC_0340000066289	Polr2l	-2.05758	8.7355e-05	0.00907477
GFZP01155987.1	AMEXTC_0340000136092	MMP14	2.01985	7.66584e-05	0.00847385
GFZP01054777.1	AMEXTC_0340000243167	.	3.34179	9.5306e-05	0.00953675
GFZP01121600.1	AMEXTC_0340000004832	.	-4.70039	4.62608e-05	0.00624656
GFZP01005028.1	AMEXTC_0340000020230	SULT6B1	-1.65143	9.62919e-05	0.00959301
GFZP01015739.1	AMEXTC_0340000059884	ERV3-1	-1.54772	8.3983e-05	0.00892386
GFZP01077063.1	AMEXTC_0340000063254	Eif4a1	2.85291	8.44091e-05	0.00894066
GFZP01172614.1	AMEXTC_0340000229481	ak2	-0.85014	6.93231e-05	0.0079848
GFZP01058555.1	AMEXTC_0340000280179	.	-2.87214	9.89167e-05	0.00976194
GFZP01033223.1	AMEXTC_0340000119563	.	-6.50323	4.42568e-05	0.00610147
GFZP01009970.1	AMEXTC_0340000040086	KRT6A	-3.2592	8.38596e-05	0.00892386
GFZP01126936.1	AMEXTC_0340000026306	.	3.69115	7.54767e-05	0.00838546
GFZP01081087.1	AMEXTC_0340000075682	.	2.44955	0.000101762	0.00983651
GFZP01000738.1	AMEXTC_0340000002962	Rtn2	-2.83191	0.000102356	0.00985735
GFZP01121712.1	AMEXTC_0340000005296	.	-3.36268	9.28739e-05	0.00943069
GFZP01024445.1	AMEXTC_0340000087088	NLRP3	1.92203	0.000102862	0.00988835
GFZP01008379.1	AMEXTC_0340000033748	.	6.50474	5.35939e-05	0.00684699
GFZP01011023.1	AMEXTC_0340000044292	ALYREF	-1.90088	0.000103117	0.0098993
GFZP01065032.1	AMEXTC_0340000019455	ABLIM2	-5.09965	3.82848e-05	0.00570652
GFZP01122798.1	AMEXTC_0340000009668	.	-1.69756	8.66641e-05	0.00905526
GFZP01162221.1	AMEXTC_0340000173831	ATP6V1A	1.33535	8.4159e-05	0.00893174
GFZP01065204.1	AMEXTC_0340000020132	vcp	-1.78363	9.80617e-05	0.00972492
GFZP01164401.1	AMEXTC_0340000185505	TANGO2	-1.24491	8.64771e-05	0.00904649
GFZP01054575.1	AMEXTC_0340000242255	.	-1.87665	0.000103432	0.00991064
GFZP01050769.1	AMEXTC_0340000221826	.	5.37424	4.04596e-05	0.00582147
GFZP01166413.1	AMEXTC_0340000196352	Rras2	1.52201	8.31178e-05	0.00889655
GFZP01002363.1	AMEXTC_0340000009542	pol	1.68141	7.3851e-05	0.00826763
GFZP01001291.1	AMEXTC_0340000005219	.	-2.33845	0.000105165	0.00998473
GFZP01122025.1	AMEXTC_0340000006525	.	4.81558	6.15647e-05	0.00748404
GFZP01106130.1	AMEXTC_0340000195959	Polr2l	-1.67806	9.81759e-05	0.00972492
GFZP01038820.1	AMEXTC_0340000157537	Slc6a8	1.82016	0.000104976	0.00998473
GFZP01060686.1	AMEXTC_0340000001940	.	4.57477	5.33524e-05	0.00682607
GFZP01130343.1	AMEXTC_0340000039971	LUC7L2	-1.49019	9.12319e-05	0.00930685
GFZP01144477.1	AMEXTC_0340000085929	.	2.25956	0.000106353	0.0100263
GFZP01133396.1	AMEXTC_0340000051638	.	4.22778	4.78616e-05	0.00637446
GFZP01007792.1	AMEXTC_0340000031402	PTGES	-1.58215	9.43026e-05	0.00951362
GFZP01060871.1	AMEXTC_0340000002670	Slc10a4	-3.94225	0.000107149	0.0100689
GFZP01013856.1	AMEXTC_0340000054230	.	1.38536	9.34197e-05	0.00946808
GFZP01127956.1	AMEXTC_0340000030448	Crispld2	-1.51569	8.162e-05	0.00880311
GFZP01159489.1	AMEXTC_0340000158965	PLN	-1.63592	0.000105294	0.00998473
GFZP01015051.1	AMEXTC_0340000057818	.	-1.8279	0.000105121	0.00998473
GFZP01051499.1	AMEXTC_0340000225908	RHPN1	1.16255	8.7771e-05	0.00907477
GFZP01065399.1	AMEXTC_0340000020928	.	-2.30033	0.000106149	0.0100178
GFZP01122456.1	AMEXTC_0340000008282	SAT1	-1.78169	9.05363e-05	0.00927231
GFZP01063142.1	AMEXTC_0340000011886	bhlha9	4.84736	4.4783e-05	0.00613191
GFZP01009339.1	AMEXTC_0340000037606	KIF2A	1.77736	0.000106937	0.0100597
GFZP01109248.1	AMEXTC_0340000213044	foxn5	-3.18324	9.29433e-05	0.00943069
GFZP01002625.1	AMEXTC_0340000010577	ADRB2	-1.32716	9.39683e-05	0.00951209
GFZP01003060.1	AMEXTC_0340000012370	TBC1D17	-1.6955	9.68614e-05	0.00963881
GFZP01016247.1	AMEXTC_0340000061409	.	3.53266	9.12987e-05	0.00930685
GFZP01176619.1	AMEXTC_0340000251391	.	-4.93349	4.15464e-05	0.00588619
GFZP01057102.1	AMEXTC_0340000262468	.	2.51496	0.000104388	0.00996385
GFZP01126542.1	AMEXTC_0340000024712	IL18	1.547	0.000105457	0.00998473
GFZP01115660.1	AMEXTC_0340000247099	PARP14	1.66824	0.000101193	0.00982474
GFZP01087239.1	AMEXTC_0340000095141	TLR7	3.68832	7.10398e-05	0.00811862
GFZP01018141.1	AMEXTC_0340000067100	DDB_G0268948	6.36065	9.93821e-05	0.00976194
GFZP01060815.1	AMEXTC_0340000002453	RTase	3.05307	0.000111082	0.0103547
GFZP01138578.1	AMEXTC_0340000067201	.	-6.18112	5.07733e-05	0.00663546
GFZP01134035.1	AMEXTC_0340000053557	Krt15	4.31145	0.000113517	0.0104767
GFZP01133223.1	AMEXTC_0340000051119	.	6.60189	5.49942e-05	0.0069585
GFZP01074981.1	AMEXTC_0340000057001	.	5.12526	5.13583e-05	0.00667802
GFZP01017231.1	AMEXTC_0340000064364	APOH	2.4312	0.000114279	0.0105057
GFZP01010313.1	AMEXTC_0340000041456	C3	4.18834	0.00011467	0.0105057
GFZP01024006.1	AMEXTC_0340000085693	.	5.87923	4.96158e-05	0.00652883
GFZP01126975.1	AMEXTC_0340000026461	ZRANB2	-1.41668	0.000100815	0.00982474
GFZP01021784.1	AMEXTC_0340000078481	.	1.47256	9.95484e-05	0.00976194
GFZP01134260.1	AMEXTC_0340000054232	ZFP91	-5.97453	5.16903e-05	0.00671125
GFZP01003843.1	AMEXTC_0340000015482	RAI14	2.05016	0.000114615	0.0105057
GFZP01058858.1	AMEXTC_0340000284252	CRLF3	1.81568	0.000117002	0.0106527
GFZP01066796.1	AMEXTC_0340000026556	ST8SIA4	1.93262	0.000108108	0.0101373
GFZP01153641.1	AMEXTC_0340000119650	Hsd17b3	-4.51581	5.63617e-05	0.00708712
GFZP01052041.1	AMEXTC_0340000228602	Il10ra	1.63735	9.90411e-05	0.00976194
GFZP01039990.1	AMEXTC_0340000163968	tmem53	-3.20525	0.000111139	0.0103547
GFZP01051907.1	AMEXTC_0340000227965	CD97	2.22266	0.00011792	0.0107003
GFZP01042479.1	AMEXTC_0340000177473	CTSC	1.20787	8.1755e-05	0.00880437
GFZP01078406.1	AMEXTC_0340000067290	Ces1c	2.16096	0.000115571	0.0105443
GFZP01077695.1	AMEXTC_0340000065151	Syna	1.95697	0.00011857	0.010709
GFZP01120506.1	AMEXTC_0340000000402	.	-1.57529	0.000102427	0.00985735
GFZP01055967.1	AMEXTC_0340000250011	IL10	4.69623	4.2789e-05	0.00598971
GFZP01006179.1	AMEXTC_0340000024870	.	-2.03709	0.000118597	0.010709
GFZP01003967.1	AMEXTC_0340000015976	Hnrnpd	1.16962	8.87532e-05	0.00913221
GFZP01006452.1	AMEXTC_0340000025996	Klrb1b	1.50192	0.000111252	0.0103547
GFZP01139304.1	AMEXTC_0340000069490	.	-3.11685	0.000118135	0.0107003
GFZP01059920.1	AMEXTC_0340000298586	.	1.37447	0.000106595	0.0100384
GFZP01019318.1	AMEXTC_0340000070793	.	4.0052	0.000121234	0.0108356
GFZP01176501.1	AMEXTC_0340000250603	Rgs10	1.47266	0.000101661	0.00983651
GFZP01060130.1	AMEXTC_0340000301497	SMOX	1.31664	0.000105362	0.00998473
GFZP01133698.1	AMEXTC_0340000052544	SPI1	2.20519	0.000121825	0.0108637
GFZP01002105.1	AMEXTC_0340000008490	EPAS1	-1.4405	8.90481e-05	0.00915183
GFZP01014047.1	AMEXTC_0340000054803	LOC102377048	1.42594	0.000110789	0.0103445
GFZP01063260.1	AMEXTC_0340000012364	CD59	3.26558	0.000115118	0.0105358
GFZP01004908.1	AMEXTC_0340000019772	.	4.98586	5.39602e-05	0.00688377
GFZP01042781.1	AMEXTC_0340000179100	TARM1	2.91577	0.000121029	0.01083
GFZP01136129.1	AMEXTC_0340000059844	EPAS1	-3.15804	0.000115264	0.0105381
GFZP01129440.1	AMEXTC_0340000036400	FCN1	4.05895	8.63662e-05	0.00904568
GFZP01164878.1	AMEXTC_0340000187930	cnpy1	-1.44959	0.00011003	0.0102845
GFZP01066350.1	AMEXTC_0340000024749	.	-1.57922	0.000108401	0.0101539
GFZP01069262.1	AMEXTC_0340000036494	DHRS4	-2.01378	0.000123727	0.010958
GFZP01132077.1	AMEXTC_0340000046908	gag-pro-pol	-1.57668	0.000107812	0.0101204
GFZP01035754.1	AMEXTC_0340000137289	ENO1	1.16311	7.50363e-05	0.0083471
GFZP01002465.1	AMEXTC_0340000009945	reverse	4.15819	0.000103201	0.0098993
GFZP01131325.1	AMEXTC_0340000043917	.	-2.08638	0.000125797	0.0110301
GFZP01001446.1	AMEXTC_0340000005826	.	2.36059	0.000111645	0.0103584
GFZP01016268.1	AMEXTC_0340000061472	.	1.6857	0.000117392	0.010677
GFZP01005589.1	AMEXTC_0340000022468	VWA7	-2.24196	0.000121516	0.0108498
GFZP01063196.1	AMEXTC_0340000012116	.	-6.14165	5.95588e-05	0.00733972
GFZP01101537.1	AMEXTC_0340000171314	Mrpl36	1.85382	0.00011959	0.0107544
GFZP01082249.1	AMEXTC_0340000079319	TNIP3	3.45929	0.000101741	0.00983651
GFZP01177836.1	AMEXTC_0340000266510	Gldc	-1.20587	9.47818e-05	0.00953675
GFZP01055060.1	AMEXTC_0340000244889	CTSK	6.30939	0.000123583	0.0109563
GFZP01033360.1	AMEXTC_0340000120371	.	-2.90154	0.00011451	0.0105057
GFZP01073015.1	AMEXTC_0340000051100	C1qb	1.81996	0.000124311	0.0109752
GFZP01135849.1	AMEXTC_0340000059004	.	6.20084	6.016e-05	0.00734379
GFZP01126312.1	AMEXTC_0340000023769	ANKRD9	-3.27566	0.000124941	0.010999
GFZP01057675.1	AMEXTC_0340000269338	CTSA	1.02648	9.24555e-05	0.00940293
GFZP01069363.1	AMEXTC_0340000036892	PLOD2	9.26345	6.97467e-05	0.00802306
GFZP01141716.1	AMEXTC_0340000077013	Tff3	2.20084	0.000128229	0.011156
GFZP01001225.1	AMEXTC_0340000004950	.	2.74675	0.000121923	0.0108637
GFZP01173810.1	AMEXTC_0340000235980	FAS	2.09676	0.000128542	0.011156
GFZP01132234.1	AMEXTC_0340000047529	STEAP4	3.92789	0.000131591	0.011301
GFZP01064537.1	AMEXTC_0340000017463	BCR	2.55801	0.000129309	0.0111816
GFZP01082589.1	AMEXTC_0340000080398	TXNIP	-1.58625	0.000128886	0.011156
GFZP01069802.1	AMEXTC_0340000038644	P2ry1	-4.68789	5.1971e-05	0.00672779
GFZP01122332.1	AMEXTC_0340000007764	Pycard	1.8334	0.00011306	0.0104454
GFZP01122112.1	AMEXTC_0340000006900	Gng13	-3.98934	0.000122904	0.0109182
GFZP01060347.1	AMEXTC_0340000000565	CARD9	1.9261	0.000128522	0.011156
GFZP01170394.1	AMEXTC_0340000217697	Cib2	-1.15767	0.000102064	0.00985294
GFZP01015337.1	AMEXTC_0340000058677	KLF2	-2.01234	0.000128226	0.011156
GFZP01054977.1	AMEXTC_0340000244351	SLC14A2	-2.22335	0.000130628	0.0112624
GFZP01001454.1	AMEXTC_0340000005856	SKA2	-6.86176	6.79828e-05	0.00793455
GFZP01142880.1	AMEXTC_0340000080675	TLR2-1	3.65875	0.000118084	0.0107003
GFZP01064534.1	AMEXTC_0340000017453	.	2.77702	0.000132296	0.0113172
GFZP01045861.1	AMEXTC_0340000195526	Ppp1r15b	-1.38986	9.96559e-05	0.00976194
GFZP01065816.1	AMEXTC_0340000022579	KIAA0319	2.36298	0.000135094	0.0114783
GFZP01015849.1	AMEXTC_0340000060214	FCN1	-1.78663	0.000120403	0.0107943
GFZP01144302.1	AMEXTC_0340000085316	mmp18	3.66405	0.000125462	0.0110194
GFZP01001864.1	AMEXTC_0340000007512	.	1.98895	0.000135625	0.0114789
GFZP01117141.1	AMEXTC_0340000260757	Sox4	1.42642	0.000124061	0.0109655
GFZP01130873.1	AMEXTC_0340000042079	CFP	1.82478	0.000125468	0.0110194
GFZP01076177.1	AMEXTC_0340000060593	Abcb9	1.98572	0.000114116	0.0105057
GFZP01125976.1	AMEXTC_0340000022394	TNFAIP6	-1.50938	0.000111414	0.0103584
GFZP01075173.1	AMEXTC_0340000057579	crtac1	-2.72282	0.00012555	0.0110194
GFZP01063553.1	AMEXTC_0340000013506	.	-4.65691	5.41346e-05	0.006886
GFZP01060604.1	AMEXTC_0340000001605	.	3.13837	0.000111537	0.0103584
GFZP01126523.1	AMEXTC_0340000024637	NR4A2	-3.67736	0.000136716	0.0115268
GFZP01015525.1	AMEXTC_0340000059242	DUSP1	-1.38884	0.000100354	0.0097975
GFZP01017151.1	AMEXTC_0340000064124	Adamts7	2.46848	0.000133346	0.0113849
GFZP01073294.1	AMEXTC_0340000051937	Sftpd	5.10117	0.000105592	0.00998672
GFZP01079052.1	AMEXTC_0340000069336	HBB2	-3.6942	0.000101185	0.00982474
GFZP01033844.1	AMEXTC_0340000123117	Ddx17	-1.51739	9.5894e-05	0.00956422
GFZP01063932.1	AMEXTC_0340000015022	COX8A	1.54519	0.000119053	0.0107391
GFZP01125728.1	AMEXTC_0340000021413	HEMGN	-3.1408	0.000138778	0.0115982
GFZP01006764.1	AMEXTC_0340000027233	METTL7A	-2.43595	0.00013406	0.0114236
GFZP01056092.1	AMEXTC_0340000250585	Chst7	2.92406	0.000123123	0.0109265
GFZP01004633.1	AMEXTC_0340000018644	SPI1	2.21223	0.000135308	0.0114789
GFZP01069123.1	AMEXTC_0340000035911	IL6R	1.67616	0.000128752	0.011156
GFZP01046317.1	AMEXTC_0340000198189	TAPBPL	1.83281	0.000122043	0.0108637
GFZP01005308.1	AMEXTC_0340000021350	.	1.75567	0.000131187	0.0112793
GFZP01024714.1	AMEXTC_0340000087918	.	3.0911	0.000119261	0.0107469
GFZP01176115.1	AMEXTC_0340000248461	.	1.48535	0.00013121	0.0112793
GFZP01090866.1	AMEXTC_0340000106510	.	5.16959	6.17099e-05	0.00748615
GFZP01137223.1	AMEXTC_0340000063129	tf-a	2.27436	0.000129698	0.0112042
GFZP01040007.1	AMEXTC_0340000164047	Blvra	-1.59308	0.000105862	0.0100015
GFZP01017769.1	AMEXTC_0340000065981	CD59	2.72902	0.000124437	0.0109752
GFZP01154519.1	AMEXTC_0340000124566	.	-1.57633	0.000133244	0.0113849
GFZP01104004.1	AMEXTC_0340000184307	TRAF2	2.07213	0.000137414	0.0115524
GFZP01003460.1	AMEXTC_0340000013959	Trib1	-1.25535	0.000121048	0.01083
GFZP01013522.1	AMEXTC_0340000053227	.	3.20804	0.000143471	0.0118016
GFZP01066105.1	AMEXTC_0340000023743	.	-2.49364	0.000144774	0.0118703
GFZP01128612.1	AMEXTC_0340000033073	.	-1.68527	0.000126085	0.0110442
GFZP01125343.1	AMEXTC_0340000019887	pamr1	2.56788	0.000145001	0.0118703
GFZP01138136.1	AMEXTC_0340000065872	DYNC1I1	5.58408	7.25198e-05	0.00818305
GFZP01076899.1	AMEXTC_0340000062762	FBXO4	-5.66922	6.9023e-05	0.00798167
GFZP01061941.1	AMEXTC_0340000007028	mustn1	-2.07595	0.000136515	0.0115209
GFZP01126501.1	AMEXTC_0340000024544	SRSF11	-1.86109	0.000134903	0.0114734
GFZP01073232.1	AMEXTC_0340000051751	CTNS	2.07225	0.000145765	0.01189
GFZP01136265.1	AMEXTC_0340000060252	SULF1	2.6042	0.00014341	0.0118016
GFZP01136383.1	AMEXTC_0340000060606	STOM	1.58661	0.000130068	0.0112251
GFZP01077924.1	AMEXTC_0340000065840	.	-3.80621	0.000100092	0.00978282
GFZP01129368.1	AMEXTC_0340000036098	APCDD1L	2.54345	0.000142206	0.0117526
GFZP01007742.1	AMEXTC_0340000031197	.	-5.19711	6.69963e-05	0.00789289
GFZP01074923.1	AMEXTC_0340000056827	DLC1	-1.93251	0.000144903	0.0118703
GFZP01008619.1	AMEXTC_0340000034699	.	2.50447	0.000149204	0.0119985
GFZP01021321.1	AMEXTC_0340000077040	.	-2.30414	0.000148291	0.0119875
GFZP01018890.1	AMEXTC_0340000069457	HBA	-4.04566	0.000102157	0.00985294
GFZP01135676.1	AMEXTC_0340000058484	USP45	-2.37733	0.000149014	0.0119985
GFZP01121944.1	AMEXTC_0340000006206	CXCL10	4.0793	0.000128575	0.011156
GFZP01171753.1	AMEXTC_0340000225102	Batf3	3.61613	0.000132017	0.0113044
GFZP01139569.1	AMEXTC_0340000070307	HBA	-3.0276	0.000139535	0.0116084
GFZP01069622.1	AMEXTC_0340000037920	.	4.71375	7.00667e-05	0.0080388
GFZP01073579.1	AMEXTC_0340000052792	NHLRC3	-1.7789	0.000135581	0.0114789
GFZP01006134.1	AMEXTC_0340000024690	.	-2.12817	0.00014822	0.0119875
GFZP01016764.1	AMEXTC_0340000062962	.	2.47333	0.00015093	0.0120885
GFZP01073969.1	AMEXTC_0340000053964	.	4.91012	6.45264e-05	0.00769848
GFZP01163213.1	AMEXTC_0340000179224	GIMAP4	5.12065	8.30806e-05	0.00889655
GFZP01100356.1	AMEXTC_0340000164784	arpc1a-b	-1.92122	0.000139149	0.0115982
GFZP01142402.1	AMEXTC_0340000079169	gag-pol	-5.10352	6.84165e-05	0.00794292
GFZP01154778.1	AMEXTC_0340000126061	CHP2	-5.46082	7.23086e-05	0.00817842
GFZP01074533.1	AMEXTC_0340000055656	.	-2.67573	0.000140009	0.0116258
GFZP01015292.1	AMEXTC_0340000058542	RAB29	2.03095	0.00015344	0.0121986
GFZP01058028.1	AMEXTC_0340000274043	PWP1	-1.15929	0.000101185	0.00982474
GFZP01173395.1	AMEXTC_0340000233573	TIO	1.71606	0.000151903	0.0121424
GFZP01029860.1	AMEXTC_0340000103972	.	-2.37191	0.000150492	0.0120736
GFZP01024525.1	AMEXTC_0340000087336	.	-4.76573	6.59774e-05	0.00779377
GFZP01079625.1	AMEXTC_0340000071113	.	6.94239	8.24515e-05	0.00885763
GFZP01015260.1	AMEXTC_0340000058446	Top2a	2.40221	0.000139001	0.0115982
GFZP01009630.1	AMEXTC_0340000038765	C20orf85	4.6274	7.26557e-05	0.00818603
GFZP01134651.1	AMEXTC_0340000055405	.	7.12312	8.39287e-05	0.00892386
GFZP01014360.1	AMEXTC_0340000055742	major	-2.72426	0.000135459	0.0114789
GFZP01172196.1	AMEXTC_0340000227417	MMP3	1.53111	0.000126217	0.0110448
GFZP01116284.1	AMEXTC_0340000250549	.	-1.47411	0.000137956	0.0115647
GFZP01162656.1	AMEXTC_0340000176120	Fadd	-6.88149	8.37959e-05	0.00892386
GFZP01133114.1	AMEXTC_0340000050792	VCX3A	-4.61062	6.52676e-05	0.00776216
GFZP01073180.1	AMEXTC_0340000051595	BDMD1	-1.07252	9.95162e-05	0.00976194
GFZP01034619.1	AMEXTC_0340000128156	LOC102940625	-1.97076	0.000137374	0.0115524
GFZP01011393.1	AMEXTC_0340000045788	.	-1.23364	9.12276e-05	0.00930685
GFZP01008770.1	AMEXTC_0340000035302	LPIN2	2.23703	0.000143067	0.0117904
GFZP01125490.1	AMEXTC_0340000020480	ATP6V0D2	1.26295	0.000128028	0.011156
GFZP01118892.1	AMEXTC_0340000281808	fech	-1.59387	0.000135952	0.0114955
GFZP01016347.1	AMEXTC_0340000061710	.	2.46577	0.000158038	0.0123682
GFZP01068071.1	AMEXTC_0340000031707	.	1.55512	0.000119573	0.0107544
GFZP01018443.1	AMEXTC_0340000068025	RBP4	-1.87277	0.000150953	0.0120885
GFZP01001317.1	AMEXTC_0340000005327	.	3.88122	0.000140798	0.0116802
GFZP01165401.1	AMEXTC_0340000190883	MST1	2.33602	0.000134906	0.0114734
GFZP01004615.1	AMEXTC_0340000018570	THBS2	1.99202	0.000109746	0.010269
GFZP01004745.1	AMEXTC_0340000019102	.	3.30647	0.000160504	0.0124446
GFZP01126418.1	AMEXTC_0340000024224	.	2.15916	0.000161783	0.0124886
GFZP01066890.1	AMEXTC_0340000026935	GPR141	2.21973	0.000158475	0.0123748
GFZP01062463.1	AMEXTC_0340000009130	PHOSPHO1	-1.95501	0.000149283	0.0119985
GFZP01124962.1	AMEXTC_0340000018348	.	3.89173	0.000146474	0.0119076
GFZP01052308.1	AMEXTC_0340000229990	TRIM35	-1.64465	0.000157314	0.0123433
GFZP01175510.1	AMEXTC_0340000245077	.	-1.80268	0.000159361	0.0123947
GFZP01160782.1	AMEXTC_0340000165828	Xk	-3.26864	0.000136249	0.0115096
GFZP01011024.1	AMEXTC_0340000044296	.	-2.15043	0.000153707	0.0122088
GFZP01127856.1	AMEXTC_0340000030061	ADCY7	1.37179	0.000131812	0.011302
GFZP01028415.1	AMEXTC_0340000099496	PEG10	4.50219	8.46129e-05	0.00894746
GFZP01130192.1	AMEXTC_0340000039383	.	-1.61917	0.000146359	0.0119076
GFZP01056202.1	AMEXTC_0340000251222	Hdgfl3	-1.70709	0.000147529	0.0119561
GFZP01063055.1	AMEXTC_0340000011518	CASP1	1.6976	0.000131189	0.0112793
GFZP01120704.1	AMEXTC_0340000001184	Tlr5	1.84259	0.00013914	0.0115982
GFZP01144105.1	AMEXTC_0340000084651	.	3.09147	0.000156638	0.0123262
GFZP01179087.1	AMEXTC_0340000281730	.	3.21897	0.000156142	0.012311
GFZP01005593.1	AMEXTC_0340000022484	COL7A1	2.97848	0.000146523	0.0119076
GFZP01064294.1	AMEXTC_0340000016491	BCL3	1.88999	0.000158869	0.0123835
GFZP01069547.1	AMEXTC_0340000037633	Dync1i1	3.42971	0.000166956	0.0127511
GFZP01051882.1	AMEXTC_0340000227835	AHNAK	-0.787993	0.000104125	0.00995529
GFZP01034348.1	AMEXTC_0340000125918	scg3	3.11699	0.00015302	0.0121986
GFZP01125395.1	AMEXTC_0340000020095	CHKA	-1.58833	0.000141979	0.0117449
GFZP01132630.1	AMEXTC_0340000049115	.	4.19158	8.97918e-05	0.00921747
GFZP01015602.1	AMEXTC_0340000059473	SLC35F6	1.19599	0.000147523	0.0119561
GFZP01043600.1	AMEXTC_0340000183159	FHL3	1.74098	0.000163322	0.0125852
GFZP01075536.1	AMEXTC_0340000058669	IGFBP2	1.70669	0.000144527	0.0118663
GFZP01008579.1	AMEXTC_0340000034528	.	3.20719	0.000167015	0.0127511
GFZP01070149.1	AMEXTC_0340000040003	.	1.726	0.000158651	0.0123775
GFZP01005470.1	AMEXTC_0340000022005	MAPT	-2.70338	0.000136962	0.0115365
GFZP01015375.1	AMEXTC_0340000058791	COX5A	-5.00225	0.000169726	0.0128199
GFZP01133057.1	AMEXTC_0340000050621	TLR8	1.91427	0.000145748	0.01189
GFZP01011576.1	AMEXTC_0340000046526	GPR31	3.25032	0.000158109	0.0123682
GFZP01171414.1	AMEXTC_0340000223269	.	4.0461	0.000104076	0.00995529
GFZP01089864.1	AMEXTC_0340000103356	cfl2	-2.41888	0.000171029	0.0128629
GFZP01135172.1	AMEXTC_0340000056969	mmp18	5.18795	8.10651e-05	0.00877054
GFZP01042789.1	AMEXTC_0340000179134	.	2.51339	0.000171729	0.0128935
GFZP01174971.1	AMEXTC_0340000242228	.	2.72781	0.000161666	0.0124886
GFZP01011504.1	AMEXTC_0340000046231	Mfap2	1.62533	0.000115483	0.0105443
GFZP01163678.1	AMEXTC_0340000181549	RAD54L	2.34205	0.000172694	0.0128998
GFZP01120649.1	AMEXTC_0340000000958	.	1.64005	0.000155052	0.0122823
GFZP01074529.1	AMEXTC_0340000055644	.	5.2027	9.54088e-05	0.00953675
GFZP01164872.1	AMEXTC_0340000187901	Nek4	-6.88242	9.73409e-05	0.00966461
GFZP01018299.1	AMEXTC_0340000067574	CYP27B1	6.1808	9.7317e-05	0.00966461
GFZP01133675.1	AMEXTC_0340000052475	Ecm1	1.4626	0.000118111	0.0107003
GFZP01164774.1	AMEXTC_0340000187385	NCOR2	-7.10855	9.91133e-05	0.00976194
GFZP01148244.1	AMEXTC_0340000097724	MOV10	2.11562	0.000175964	0.0130662
GFZP01099240.1	AMEXTC_0340000158697	.	1.68292	0.000165152	0.0126706
GFZP01009139.1	AMEXTC_0340000036799	IRGC	2.07348	0.000169634	0.0128199
GFZP01021480.1	AMEXTC_0340000077536	ORF	-3.86624	0.000152078	0.0121454
GFZP01094263.1	AMEXTC_0340000124265	CYR61	-6.34502	9.55099e-05	0.00953675
GFZP01004098.1	AMEXTC_0340000016513	NLRP3	1.74126	0.000168015	0.0127511
GFZP01006535.1	AMEXTC_0340000026315	ROBO4	1.51388	0.000170119	0.0128385
GFZP01076634.1	AMEXTC_0340000061966	Krt75	-1.64874	0.000111983	0.0103677
GFZP01135105.1	AMEXTC_0340000056768	.	-1.81575	0.00017478	0.0129993
GFZP01049768.1	AMEXTC_0340000216617	ppp1r3c	2.48869	0.000177778	0.0131232
GFZP01114777.1	AMEXTC_0340000242256	.	-2.12648	0.000178604	0.013173
GFZP01002277.1	AMEXTC_0340000009199	CYP2U1	-1.69285	0.000154119	0.0122304
GFZP01175164.1	AMEXTC_0340000243100	.	2.43284	0.000169469	0.0128199
GFZP01099120.1	AMEXTC_0340000158050	.	2.96846	0.000159437	0.0123947
GFZP01168401.1	AMEXTC_0340000207347	HNRNPA2B1	1.0164	0.000133782	0.011411
GFZP01038622.1	AMEXTC_0340000156572	SLC22A31	-1.25669	0.000156256	0.012311
GFZP01169810.1	AMEXTC_0340000214875	KLHL22	2.20768	0.000165368	0.0126761
GFZP01007241.1	AMEXTC_0340000029226	Dmbt1	3.04113	0.000181195	0.0132748
GFZP01122986.1	AMEXTC_0340000010413	POLQ	1.9346	0.000180267	0.0132377
GFZP01012477.1	AMEXTC_0340000050091	MTF2	-5.66112	9.40707e-05	0.00951209
GFZP01000767.1	AMEXTC_0340000003071	.	-5.10112	8.84725e-05	0.00912102
GFZP01000741.1	AMEXTC_0340000002971	SF3B1	-1.09355	0.000123961	0.0109655
GFZP01080319.1	AMEXTC_0340000073277	.	5.52357	9.87191e-05	0.0097573
GFZP01062170.1	AMEXTC_0340000007924	.	-1.83098	0.000159918	0.0124211
GFZP01067222.1	AMEXTC_0340000028303	.	3.5272	0.000120043	0.0107776
GFZP01096031.1	AMEXTC_0340000137795	aurkb-a	1.80305	0.00015751	0.0123433
GFZP01065024.1	AMEXTC_0340000019423	TY3B-G	1.60829	0.000173084	0.0129069
GFZP01015392.1	AMEXTC_0340000058842	Fcn2	-1.85741	0.000172569	0.0128998
GFZP01060678.1	AMEXTC_0340000001910	.	4.75454	8.36023e-05	0.00892386
GFZP01004032.1	AMEXTC_0340000016245	.	2.47993	0.000184829	0.0134595
GFZP01044500.1	AMEXTC_0340000188036	phyhd1	-3.35451	0.00017431	0.0129763
GFZP01039488.1	AMEXTC_0340000161197	.	1.95633	0.000185249	0.0134595
GFZP01033548.1	AMEXTC_0340000121440	CD40	3.3845	0.000176416	0.0130887
GFZP01002524.1	AMEXTC_0340000010176	NCKAP1L	1.54162	0.000153328	0.0121986
GFZP01001491.1	AMEXTC_0340000006010	.	3.27335	0.000186011	0.0134836
GFZP01065729.1	AMEXTC_0340000022220	.	2.05129	0.000186341	0.0134836
GFZP01073302.1	AMEXTC_0340000051961	.	-1.69432	0.000160403	0.0124446
GFZP01045397.1	AMEXTC_0340000192891	Ninj1	1.97595	0.00018593	0.0134836
GFZP01005241.1	AMEXTC_0340000021087	Cd209d	3.23988	0.000174916	0.0129993
GFZP01138830.1	AMEXTC_0340000067976	Wfdc8	2.03788	0.000167425	0.0127511
GFZP01010336.1	AMEXTC_0340000041546	.	-2.7593	0.000187584	0.0135395
GFZP01022620.1	AMEXTC_0340000081128	.	4.34056	7.87743e-05	0.00864242
GFZP01014926.1	AMEXTC_0340000057442	.	2.02267	0.000177239	0.0131188
GFZP01072096.1	AMEXTC_0340000047781	.	-2.22982	0.000188474	0.0135814
GFZP01142190.1	AMEXTC_0340000078490	.	3.34818	0.000124546	0.0109752
GFZP01127570.1	AMEXTC_0340000028907	CORO1A	1.50848	0.000156731	0.0123262
GFZP01060867.1	AMEXTC_0340000002653	GRN	1.98673	0.000143697	0.0118091
GFZP01122935.1	AMEXTC_0340000010206	Egr3	-2.14485	0.000190416	0.0136877
GFZP01128222.1	AMEXTC_0340000031514	Tfr2	-2.14911	0.000148599	0.0119875
GFZP01023714.1	AMEXTC_0340000084690	apex1	1.35568	0.000155543	0.012299
GFZP01041660.1	AMEXTC_0340000172992	.	2.73234	0.000186109	0.0134836
GFZP01162450.1	AMEXTC_0340000174972	Lurap1l	-1.85951	0.00018431	0.013447
GFZP01049510.1	AMEXTC_0340000215407	Stxbp6	-1.4484	0.000180597	0.0132421
GFZP01074474.1	AMEXTC_0340000055479	.	1.65949	0.00017905	0.0131948
GFZP01079545.1	AMEXTC_0340000070869	Rps15	-2.38673	0.00012882	0.011156
GFZP01174935.1	AMEXTC_0340000241950	.	5.16755	9.49393e-05	0.00953675
GFZP01000232.1	AMEXTC_0340000000910	Clk4	-2.25996	0.000153224	0.0121986
GFZP01067902.1	AMEXTC_0340000031037	rbmx	-0.985772	0.00013847	0.0115967
GFZP01018808.1	AMEXTC_0340000069203	COX7C	-2.8342	0.000170703	0.0128604
GFZP01000610.1	AMEXTC_0340000002440	K02A2.6	1.75185	0.000173637	0.0129371
GFZP01162152.1	AMEXTC_0340000173466	VWA5A	1.84702	0.000155339	0.0122939
GFZP01131309.1	AMEXTC_0340000043852	.	1.69528	0.000182806	0.0133706
GFZP01138579.1	AMEXTC_0340000067204	.	1.75234	0.000185168	0.0134595
GFZP01070385.1	AMEXTC_0340000040920	Plaur	1.27157	0.00014877	0.0119903
GFZP01003394.1	AMEXTC_0340000013697	Misp	-2.59288	0.000193886	0.0138238
GFZP01005187.1	AMEXTC_0340000020886	A2M	-3.70476	0.000195252	0.0138987
GFZP01100323.1	AMEXTC_0340000164644	tacc3	7.25902	0.000114428	0.0105057
GFZP01062161.1	AMEXTC_0340000007888	.	-1.53547	0.000177731	0.0131232
GFZP01074016.1	AMEXTC_0340000054105	.	1.84373	0.000192022	0.0137468
GFZP01117294.1	AMEXTC_0340000262369	.	2.70868	0.000186349	0.0134836
GFZP01171164.1	AMEXTC_0340000221788	MYRIP	-5.31162	0.000101729	0.00983651
GFZP01004271.1	AMEXTC_0340000017215	RBM39	-1.64381	0.000165974	0.012702
GFZP01020584.1	AMEXTC_0340000074747	.	-2.08403	0.000177682	0.0131232
GFZP01095840.1	AMEXTC_0340000136487	.	4.82984	9.41987e-05	0.00951362
GFZP01006442.1	AMEXTC_0340000025956	URGCP	1.18935	0.000139761	0.0116162
GFZP01063717.1	AMEXTC_0340000014179	GIMAP4	5.47484	0.000114001	0.0105057
GFZP01014171.1	AMEXTC_0340000055175	RBM19	4.86649	9.53878e-05	0.00953675
GFZP01125795.1	AMEXTC_0340000021695	.	4.43486	8.76683e-05	0.00907477
GFZP01128014.1	AMEXTC_0340000030686	.	2.70153	0.000198015	0.0140048
GFZP01097990.1	AMEXTC_0340000151958	.	-3.00688	0.000180009	0.0132322
GFZP01075636.1	AMEXTC_0340000058969	.	2.0796	0.000196099	0.013931
GFZP01062427.1	AMEXTC_0340000008985	Dtx3l	1.30266	0.000153115	0.0121986
GFZP01049665.1	AMEXTC_0340000216161	INSRR	-1.57926	0.000182298	0.0133446
GFZP01174968.1	AMEXTC_0340000242216	Plekha2	1.22627	0.000167803	0.0127511
GFZP01037696.1	AMEXTC_0340000151258	Retrovirus-related	4.37124	8.74246e-05	0.00907477
GFZP01009513.1	AMEXTC_0340000038294	ADAMTS17	2.65296	0.000198929	0.014024
GFZP01003938.1	AMEXTC_0340000015867	DMD	2.06691	0.000195586	0.0139111
GFZP01133047.1	AMEXTC_0340000050591	SPAPB2C8.01	-4.90933	0.00010086	0.00982474
GFZP01124758.1	AMEXTC_0340000017542	.	3.22117	0.000172599	0.0128998
GFZP01076550.1	AMEXTC_0340000061714	.	-2.41584	0.00018681	0.0135059
GFZP01072518.1	AMEXTC_0340000049481	.	-2.61098	0.00020421	0.0142136
GFZP01024058.1	AMEXTC_0340000085879	Gp2	-3.05669	0.000141134	0.0116958
GFZP01124071.1	AMEXTC_0340000014781	DAB2	-1.3536	0.000172143	0.0128998
GFZP01120999.1	AMEXTC_0340000002386	.	-2.42787	0.000198498	0.0140048
GFZP01016823.1	AMEXTC_0340000063139	.	-2.86137	0.000196907	0.0139712
GFZP01162765.1	AMEXTC_0340000176841	LGALSL	-2.46926	0.000205908	0.0142864
GFZP01070215.1	AMEXTC_0340000040254	LMO2	-1.96315	0.000191869	0.0137468
GFZP01083017.1	AMEXTC_0340000081753	MUC5B	4.99363	0.000112702	0.0104233
GFZP01107474.1	AMEXTC_0340000203360	Helz2	1.60085	0.000158409	0.0123748
GFZP01122526.1	AMEXTC_0340000008556	crtac1	-3.51085	0.000204005	0.0142136
GFZP01120973.1	AMEXTC_0340000002286	.	-4.62835	9.82807e-05	0.00972492
GFZP01069758.1	AMEXTC_0340000038469	SLC2A9	-2.62075	0.0002081	0.0143591
GFZP01066501.1	AMEXTC_0340000025359	gpx8-b	-1.1415	0.000163798	0.0126108
GFZP01071599.1	AMEXTC_0340000045808	FXYD1	-1.86058	0.00019065	0.0136881
GFZP01063140.1	AMEXTC_0340000011877	JUND	2.20253	0.000208886	0.0143794
GFZP01014347.1	AMEXTC_0340000055703	TLR7	1.55928	0.000193482	0.0138125
GFZP01134563.1	AMEXTC_0340000055141	LOC101811061	6.72269	0.000196182	0.013931
GFZP01001883.1	AMEXTC_0340000007586	Slco2a1	-2.22493	0.000207313	0.0143353
GFZP01097043.1	AMEXTC_0340000145309	.	-3.16978	0.000210481	0.0144326
GFZP01153728.1	AMEXTC_0340000120159	ERMAP	2.53896	0.000209577	0.014399
GFZP01134225.1	AMEXTC_0340000054127	GPLD1	1.94924	0.000203931	0.0142136
GFZP01075367.1	AMEXTC_0340000058162	Tlr13	1.8191	0.000198044	0.0140048
GFZP01133886.1	AMEXTC_0340000053109	C1QA	2.86138	0.000211458	0.0144569
GFZP01017067.1	AMEXTC_0340000063872	PTGS2	-2.48776	0.000170957	0.0128629
GFZP01008361.1	AMEXTC_0340000033680	.	5.60863	0.000116076	0.0105793
GFZP01061898.1	AMEXTC_0340000006846	.	2.12622	0.000205699	0.0142853
GFZP01131623.1	AMEXTC_0340000045080	.	3.22237	0.000199471	0.0140398
GFZP01075559.1	AMEXTC_0340000058738	.	-4.65413	0.00019039	0.0136877
GFZP01022338.1	AMEXTC_0340000080243	.	4.96263	0.000214921	0.0146115
GFZP01064571.1	AMEXTC_0340000017599	SAMSN1	1.29932	0.000187859	0.0135482
GFZP01170229.1	AMEXTC_0340000216860	ABHD17C	4.04408	0.000157423	0.0123433
GFZP01139879.1	AMEXTC_0340000071292	HBB2	-3.07151	0.000213572	0.0145536
GFZP01121569.1	AMEXTC_0340000004716	Fyb1	2.50928	0.000215735	0.0146215
GFZP01163692.1	AMEXTC_0340000181601	.	-4.95863	0.000111884	0.0103677
GFZP01019691.1	AMEXTC_0340000071944	TPT1	-1.98246	0.000122332	0.0108784
GFZP01074093.1	AMEXTC_0340000054336	DTYMK	7.14619	0.000145738	0.01189
GFZP01081621.1	AMEXTC_0340000077348	.	-2.23183	0.000216425	0.0146495
GFZP01043297.1	AMEXTC_0340000181636	.	1.92542	0.000207229	0.0143353
GFZP01082478.1	AMEXTC_0340000080047	.	-2.78686	0.000218075	0.0146495
GFZP01001905.1	AMEXTC_0340000007670	.	4.54511	0.00014644	0.0119076
GFZP01015224.1	AMEXTC_0340000058338	.	2.97675	0.000217744	0.0146495
GFZP01124282.1	AMEXTC_0340000015625	ATP11B	2.65477	0.000212709	0.0145173
GFZP01047299.1	AMEXTC_0340000203487	.	5.80776	0.00014726	0.0119561
GFZP01142530.1	AMEXTC_0340000079570	.	-3.11133	0.000213527	0.0145536
GFZP01132808.1	AMEXTC_0340000049859	GLIPR1	1.80526	0.000215144	0.0146153
GFZP01036997.1	AMEXTC_0340000146268	Ube2l3	1.05229	0.000151323	0.0121071
GFZP01046044.1	AMEXTC_0340000196517	.	-4.40299	0.000104442	0.00996385
GFZP01151201.1	AMEXTC_0340000106949	.	-4.45227	0.000104648	0.0099727
GFZP01154757.1	AMEXTC_0340000125945	Ogt	4.34056	9.98126e-05	0.00976639
GFZP01072999.1	AMEXTC_0340000051052	Plek2	2.99493	0.000194955	0.0138888
GFZP01154408.1	AMEXTC_0340000123994	nr4a1	-2.64679	0.000172539	0.0128998
GFZP01006247.1	AMEXTC_0340000025154	.	-1.52059	0.000204877	0.0142487
GFZP01003651.1	AMEXTC_0340000014719	Tf2-9	4.27848	9.94023e-05	0.00976194
GFZP01156468.1	AMEXTC_0340000139602	hypothetical	1.70801	0.000201572	0.0141082
GFZP01004244.1	AMEXTC_0340000017109	Tnfrsf1b	1.46637	0.000183309	0.0133962
GFZP01006611.1	AMEXTC_0340000026622	.	-1.78265	0.000208858	0.0143794
GFZP01131758.1	AMEXTC_0340000045612	CLEC7A	1.84144	0.00021887	0.0146754
GFZP01172254.1	AMEXTC_0340000227665	ABCG2	-7.33078	0.000139108	0.0115982
GFZP01088430.1	AMEXTC_0340000098926	.	1.62915	0.000218183	0.0146495
GFZP01098522.1	AMEXTC_0340000155115	SLC36A1	1.04991	0.000176786	0.013105
GFZP01164206.1	AMEXTC_0340000184308	TRAF2	1.55381	0.000207705	0.0143431
GFZP01100872.1	AMEXTC_0340000167376	Psca	5.81823	0.00022586	0.0149274
GFZP01136846.1	AMEXTC_0340000061997	MILR1	2.36792	0.000226297	0.0149311
GFZP01013607.1	AMEXTC_0340000053483	LOC102349565	1.85251	0.000225851	0.0149274
GFZP01073687.1	AMEXTC_0340000053117	.	5.99842	0.000148573	0.0119875
GFZP01003784.1	AMEXTC_0340000015236	.	-1.95635	0.000226427	0.0149311
GFZP01065761.1	AMEXTC_0340000022344	VMP1	6.16662	0.000163269	0.0125852
GFZP01119739.1	AMEXTC_0340000292928	.	2.79769	0.00022665	0.0149346
GFZP01154403.1	AMEXTC_0340000123968	Pmp22	-1.65828	0.000217717	0.0146495
GFZP01063392.1	AMEXTC_0340000012872	ARFIP1	1.62501	0.000206481	0.0143148
GFZP01111428.1	AMEXTC_0340000224540	.	6.59144	0.000137701	0.0115647
GFZP01154222.1	AMEXTC_0340000122952	.	3.7461	0.000223081	0.014833
GFZP01106690.1	AMEXTC_0340000199286	rbmx	1.35272	0.000142851	0.0117838
GFZP01075274.1	AMEXTC_0340000057883	.	1.78249	0.000223959	0.0148576
GFZP01037256.1	AMEXTC_0340000148136	Tlr13	3.62203	0.000167751	0.0127511
GFZP01093935.1	AMEXTC_0340000122456	.	-2.14767	0.000231622	0.0151372
GFZP01174037.1	AMEXTC_0340000237067	Fkbp11	-1.06329	0.000161492	0.0124886
GFZP01126285.1	AMEXTC_0340000023656	CD2	1.31554	0.000211495	0.0144569
GFZP01137002.1	AMEXTC_0340000062466	WBP1L	1.28555	0.000189688	0.0136577
GFZP01176087.1	AMEXTC_0340000248317	SLC35F6	1.49342	0.000207028	0.0143353
GFZP01014611.1	AMEXTC_0340000056495	.	2.7703	0.00017286	0.0129011
GFZP01101477.1	AMEXTC_0340000170984	.	4.82496	0.000217328	0.0146495
GFZP01134935.1	AMEXTC_0340000056257	UMOD	-1.93599	0.000161646	0.0124886
GFZP01135335.1	AMEXTC_0340000057460	.	2.09324	0.00023484	0.0152449
GFZP01070461.1	AMEXTC_0340000041229	.	1.67991	0.000233463	0.0152122
GFZP01093944.1	AMEXTC_0340000122513	.	-2.23581	0.000236935	0.0153359
GFZP01136917.1	AMEXTC_0340000062210	CD200R1B	1.63795	0.000214359	0.0145959
GFZP01016056.1	AMEXTC_0340000060835	Krt5	5.21509	0.000128823	0.011156
GFZP01035828.1	AMEXTC_0340000137790	banf1-b	1.06843	0.000164564	0.0126463
GFZP01174059.1	AMEXTC_0340000237160	THUMPD1	8.22304	0.00015435	0.0122377
GFZP01162476.1	AMEXTC_0340000175084	.	4.77296	0.000139535	0.0116084
GFZP01063474.1	AMEXTC_0340000013184	.	7.35874	0.000193569	0.0138125
GFZP01069170.1	AMEXTC_0340000036117	PLXNC1	2.18686	0.000240824	0.0155418
GFZP01045322.1	AMEXTC_0340000192559	Arsa	1.35122	0.000200918	0.0141075
GFZP01126264.1	AMEXTC_0340000023554	LTBP2	-1.68243	0.000234609	0.0152449
GFZP01134201.1	AMEXTC_0340000054055	Smco3	1.62941	0.000191305	0.0137179
GFZP01014008.1	AMEXTC_0340000054686	.	-1.84103	0.000209098	0.0143827
GFZP01109554.1	AMEXTC_0340000214633	BCL2L11	2.11157	0.000240107	0.015507
GFZP01067056.1	AMEXTC_0340000027616	HHIPL1	3.50497	0.000220984	0.014751
GFZP01009169.1	AMEXTC_0340000036919	Igsf6	2.10128	0.000242638	0.0156392
GFZP01082184.1	AMEXTC_0340000079119	RTase	3.55586	0.000187412	0.0135382
GFZP01180437.1	AMEXTC_0340000300129	.	-2.6809	0.000235222	0.0152476
GFZP01085900.1	AMEXTC_0340000090937	.	-4.31828	0.000120093	0.0107776
GFZP01075642.1	AMEXTC_0340000058987	.	1.60717	0.000220758	0.014751
GFZP01173424.1	AMEXTC_0340000233700	ATP6AP1	0.970599	0.00016901	0.0128099
GFZP01127111.1	AMEXTC_0340000027011	PEBP4	-5.53733	0.000142691	0.0117816
GFZP01018318.1	AMEXTC_0340000067631	COX8A	1.51366	0.000180386	0.0132377
GFZP01000670.1	AMEXTC_0340000002672	LECT2	-7.52496	0.000159292	0.0123947
GFZP01049683.1	AMEXTC_0340000216234	Plk2	-1.29197	0.000170347	0.0128447
GFZP01153072.1	AMEXTC_0340000115825	.	8.24037	0.000164691	0.0126463
GFZP01002286.1	AMEXTC_0340000009238	Clk4	-1.36879	0.000169501	0.0128199
GFZP01006987.1	AMEXTC_0340000028160	.	1.6879	0.000234631	0.0152449
GFZP01042432.1	AMEXTC_0340000177207	.	4.34056	0.000118517	0.010709
GFZP01144523.1	AMEXTC_0340000086088	.	4.61773	0.000141253	0.0116958
GFZP01106927.1	AMEXTC_0340000200503	.	2.71271	0.000221176	0.014751
GFZP01121333.1	AMEXTC_0340000003730	LINE-1	-1.90936	0.000251011	0.0159761
GFZP01080907.1	AMEXTC_0340000075125	.	1.4308	0.000221653	0.0147717
GFZP01153507.1	AMEXTC_0340000118812	GIMAP4	5.11124	0.000148501	0.0119875
GFZP01125168.1	AMEXTC_0340000019177	.	-3.14292	0.000244044	0.015692
GFZP01064536.1	AMEXTC_0340000017460	.	4.66532	0.000128607	0.011156
GFZP01163193.1	AMEXTC_0340000179137	.	3.23925	0.000253453	0.0160732
GFZP01176836.1	AMEXTC_0340000254065	dhdh	4.79644	0.000131861	0.011302
GFZP01012323.1	AMEXTC_0340000049512	Dmbt1	1.61306	0.000198276	0.0140048
GFZP01078497.1	AMEXTC_0340000067563	HBB2	-3.34507	0.000250397	0.0159602
GFZP01019219.1	AMEXTC_0340000070490	.	-1.5133	0.000171537	0.0128901
GFZP01006445.1	AMEXTC_0340000025970	TAL1	-2.98279	0.000222057	0.0147874
GFZP01136490.1	AMEXTC_0340000060927	TPP1	1.95415	0.00023364	0.0152124
GFZP01126332.1	AMEXTC_0340000023852	SLC1A3	-1.05637	0.000183839	0.0134238
GFZP01105887.1	AMEXTC_0340000194526	.	1.7032	0.000235791	0.0152732
GFZP01055562.1	AMEXTC_0340000247633	AREG	-2.50805	0.000215449	0.0146215
GFZP01116406.1	AMEXTC_0340000251240	Angptl4	1.83827	0.000185021	0.0134595
GFZP01159911.1	AMEXTC_0340000161306	RIPK2	5.00428	0.000137931	0.0115647
GFZP01137696.1	AMEXTC_0340000064549	Evi2b	1.9224	0.000242868	0.0156392
GFZP01069391.1	AMEXTC_0340000036998	ODAM	7.20019	0.000164227	0.0126328
GFZP01002463.1	AMEXTC_0340000009939	LILRB5	2.48561	0.000246751	0.0157851
GFZP01136614.1	AMEXTC_0340000061300	Ky	3.96607	0.000168089	0.0127511
GFZP01022542.1	AMEXTC_0340000080880	DOLPP1	-6.43508	0.000161401	0.0124886
GFZP01000909.1	AMEXTC_0340000003642	Cd300ld	1.50454	0.000249908	0.0159405
GFZP01078032.1	AMEXTC_0340000066166	Tcim	-1.68542	0.000230827	0.0150965
GFZP01060707.1	AMEXTC_0340000002018	HOPX	-5.04801	0.000145117	0.0118703
GFZP01092733.1	AMEXTC_0340000114637	.	4.71475	0.00015575	0.012299
GFZP01160420.1	AMEXTC_0340000164089	.	-2.86836	0.000252816	0.016056
GFZP01020607.1	AMEXTC_0340000074817	.	3.12506	0.000215618	0.0146215
GFZP01126720.1	AMEXTC_0340000025442	.	4.08748	0.000217319	0.0146495
GFZP01008826.1	AMEXTC_0340000035511	Egln3	4.46769	0.000252177	0.016027
GFZP01093890.1	AMEXTC_0340000122229	C1qc	1.31777	0.000167753	0.0127511
GFZP01078429.1	AMEXTC_0340000067359	.	2.11988	0.000264557	0.0163651
GFZP01160337.1	AMEXTC_0340000163616	Trpv6	2.48545	0.000242814	0.0156392
GFZP01166028.1	AMEXTC_0340000194192	atpaf1	4.42882	0.00022857	0.0150048
GFZP01164446.1	AMEXTC_0340000185775	KCNMB2	-5.4778	0.000155824	0.012299
GFZP01063444.1	AMEXTC_0340000013065	Elmo1	1.26272	0.000232177	0.0151622
GFZP01132717.1	AMEXTC_0340000049470	.	1.73459	0.000259946	0.0162255
GFZP01068039.1	AMEXTC_0340000031589	Dedd	-1.1919	0.000217294	0.0146495
GFZP01015766.1	AMEXTC_0340000059965	Abcc5	-1.57205	0.000254983	0.0161237
GFZP01002974.1	AMEXTC_0340000012030	EGFL7	-2.09488	0.000268219	0.0164361
GFZP01134002.1	AMEXTC_0340000053458	CSF1R	1.98782	0.000265567	0.0164049
GFZP01127758.1	AMEXTC_0340000029665	Cirbp	1.99537	0.00017727	0.0131188
GFZP01153214.1	AMEXTC_0340000116858	.	-2.01696	0.000266846	0.0164361
GFZP01037287.1	AMEXTC_0340000148327	.	5.09746	0.000165995	0.012702
GFZP01062680.1	AMEXTC_0340000009997	BPI	1.0346	0.000179866	0.0132322
GFZP01071811.1	AMEXTC_0340000046652	Ptprm	2.20922	0.000268847	0.0164435
GFZP01113467.1	AMEXTC_0340000235173	NR4A2	-3.39819	0.000267102	0.0164361
GFZP01175041.1	AMEXTC_0340000242510	Synpo	1.79791	0.000244994	0.0157298
GFZP01160762.1	AMEXTC_0340000165747	EEF1E1	1.70861	0.00022585	0.0149274
GFZP01072716.1	AMEXTC_0340000050203	BCAN	4.08971	0.000235007	0.0152449
GFZP01007219.1	AMEXTC_0340000029131	ACKR4	2.00836	0.000271347	0.0165082
GFZP01102305.1	AMEXTC_0340000175221	.	1.36916	0.000256003	0.0161581
GFZP01019477.1	AMEXTC_0340000071296	.	2.59802	0.000268538	0.0164361
GFZP01074642.1	AMEXTC_0340000055983	Trpv6	2.86277	0.000275097	0.0166534
GFZP01076632.1	AMEXTC_0340000061960	ZNF84	-1.53914	0.000207428	0.0143353
GFZP01141059.1	AMEXTC_0340000074967	TLR8	1.72802	0.000262778	0.0163226
GFZP01051741.1	AMEXTC_0340000227201	PRELID3B	-1.53638	0.000197426	0.0139854
GFZP01074455.1	AMEXTC_0340000055422	Tmod4	-5.04504	0.000157028	0.0123386
GFZP01005809.1	AMEXTC_0340000023347	.	-1.85154	0.000261039	0.016249
GFZP01072463.1	AMEXTC_0340000049261	ITGA7	1.84345	0.000265599	0.0164049
GFZP01101761.1	AMEXTC_0340000172544	.	2.24589	0.00025882	0.0162083
GFZP01142565.1	AMEXTC_0340000079679	c3ar1	2.17882	0.000278451	0.0167278
GFZP01004405.1	AMEXTC_0340000017743	Lcp1	1.2142	0.00017997	0.0132322
GFZP01013655.1	AMEXTC_0340000053627	Tsc22d3	-1.56155	0.000211756	0.0144635
GFZP01067161.1	AMEXTC_0340000028051	LOC101951775	-1.6602	0.000222265	0.01479
GFZP01078396.1	AMEXTC_0340000067260	hypothetical	3.45568	0.000229918	0.0150707
GFZP01048717.1	AMEXTC_0340000211148	ANTXR2	2.13659	0.000275971	0.0166774
GFZP01063638.1	AMEXTC_0340000013866	Umod	-2.01139	0.00022362	0.0148464
GFZP01063409.1	AMEXTC_0340000012935	.	2.01127	0.000281893	0.0168324
GFZP01163212.1	AMEXTC_0340000179221	GIMAP4	3.0964	0.000282301	0.0168324
GFZP01003087.1	AMEXTC_0340000012470	FAM107A	-1.36379	0.000227096	0.0149476
GFZP01072797.1	AMEXTC_0340000050446	mmp18	7.02754	0.00019721	0.0139814
GFZP01014568.1	AMEXTC_0340000056366	FBXO3	-1.1672	0.000232502	0.0151721
GFZP01070007.1	AMEXTC_0340000039453	.	2.10712	0.000264582	0.0163651
GFZP01075153.1	AMEXTC_0340000057519	COL14A1	-2.54665	0.000281985	0.0168324
GFZP01069786.1	AMEXTC_0340000038580	LINE-1	2.09762	0.000268362	0.0164361
GFZP01078283.1	AMEXTC_0340000066920	IFI6	2.71074	0.000253344	0.0160732
GFZP01005600.1	AMEXTC_0340000022521	.	-4.12497	0.00019247	0.0137676
GFZP01077930.1	AMEXTC_0340000065859	.	2.44661	0.00021655	0.0146495
GFZP01118609.1	AMEXTC_0340000278611	Usp4	1.62073	0.00024517	0.0157298
GFZP01095950.1	AMEXTC_0340000137266	DUSP8	-1.73516	0.000266461	0.016435
GFZP01030530.1	AMEXTC_0340000106081	.	5.65375	0.000172633	0.0128998
GFZP01002552.1	AMEXTC_0340000010282	Cd300ld	1.56239	0.000268332	0.0164361
GFZP01015062.1	AMEXTC_0340000057851	Pol	2.45237	0.00028781	0.0170256
GFZP01024306.1	AMEXTC_0340000086659	.	1.52226	0.000275959	0.0166774
GFZP01139184.1	AMEXTC_0340000069117	HBA	-3.32676	0.000277746	0.0167022
GFZP01112693.1	AMEXTC_0340000231016	TSPAN33	-1.2472	0.000259101	0.0162088
GFZP01092579.1	AMEXTC_0340000113061	.	-2.50919	0.00028225	0.0168324
GFZP01132297.1	AMEXTC_0340000047779	.	-1.76725	0.000276588	0.0166774
GFZP01003787.1	AMEXTC_0340000015247	.	-1.78832	0.000271691	0.0165139
GFZP01005590.1	AMEXTC_0340000022474	.	1.86769	0.000289341	0.0170666
GFZP01069781.1	AMEXTC_0340000038565	Aif1l	1.70012	0.000276455	0.0166774
GFZP01008877.1	AMEXTC_0340000035731	.	1.49524	0.000257121	0.0161657
GFZP01127769.1	AMEXTC_0340000029705	Ppp1r9b	1.17755	0.000246016	0.0157495
GFZP01074139.1	AMEXTC_0340000054474	IL31RA	2.67152	0.000292595	0.0171893
GFZP01130112.1	AMEXTC_0340000039074	.	-2.10726	0.000267228	0.0164361
GFZP01105655.1	AMEXTC_0340000193173	SESN1	-1.54609	0.000225309	0.0149247
GFZP01005931.1	AMEXTC_0340000023864	RAI14	2.51779	0.000270215	0.0164812
GFZP01066251.1	AMEXTC_0340000024357	C1qa	1.44673	0.000201981	0.0141257
GFZP01076524.1	AMEXTC_0340000061636	.	-1.88641	0.000296473	0.0173322
GFZP01132323.1	AMEXTC_0340000047883	TECR	-4.39044	0.000299758	0.0173801
GFZP01064692.1	AMEXTC_0340000018078	.	4.21852	0.000149593	0.0120124
GFZP01049320.1	AMEXTC_0340000214476	.	1.82639	0.000299267	0.0173801
GFZP01093901.1	AMEXTC_0340000122292	PRG3	-1.5588	0.000283896	0.0168702
GFZP01066849.1	AMEXTC_0340000026773	.	-1.74508	0.000292124	0.0171774
GFZP01107427.1	AMEXTC_0340000203087	SSR2	-0.837533	0.00016756	0.0127511
GFZP01124480.1	AMEXTC_0340000016424	trx1	-1.69473	0.000214859	0.0146115
GFZP01044931.1	AMEXTC_0340000190536	.	1.54307	0.0002583	0.016197
GFZP01130012.1	AMEXTC_0340000038679	.	-3.5456	0.000269424	0.0164559
GFZP01103822.1	AMEXTC_0340000183272	TNK2	1.15013	0.000252067	0.016027
GFZP01033867.1	AMEXTC_0340000123229	Ecm1	1.45385	0.000208716	0.0143794
GFZP01005214.1	AMEXTC_0340000020987	.	1.85437	0.000297472	0.0173322
GFZP01059873.1	AMEXTC_0340000298010	.	1.8007	0.000277061	0.01669
GFZP01170191.1	AMEXTC_0340000216690	Sftpd	4.13193	0.000297596	0.0173322
GFZP01069437.1	AMEXTC_0340000037182	.	-1.91445	0.000274304	0.0166315
GFZP01093316.1	AMEXTC_0340000118906	Cisd3	-1.43565	0.000253913	0.0160898
GFZP01078150.1	AMEXTC_0340000066521	CCT6A	-11.1984	0.000218319	0.0146495
GFZP01076190.1	AMEXTC_0340000060632	SCRG1	-1.97795	0.000263657	0.016354
GFZP01068728.1	AMEXTC_0340000034316	.	-2.48983	0.000290093	0.0170889
GFZP01126780.1	AMEXTC_0340000025689	kbp	-1.9808	0.000200053	0.014058
GFZP01023066.1	AMEXTC_0340000082559	TPRG1	-7.10264	0.00021937	0.0146864
GFZP01063205.1	AMEXTC_0340000012149	.	-2.61007	0.000306128	0.0175957
GFZP01060619.1	AMEXTC_0340000001663	Ccdc82	5.80576	0.000204173	0.0142136
GFZP01113055.1	AMEXTC_0340000232968	Cyp4b1	-1.50687	0.000287704	0.0170256
GFZP01176113.1	AMEXTC_0340000248455	.	1.60557	0.000264508	0.0163651
GFZP01068578.1	AMEXTC_0340000033739	FRMD6	-1.0726	0.000233227	0.0152081
GFZP01023399.1	AMEXTC_0340000083641	.	4.48032	0.000305374	0.0175849
GFZP01068953.1	AMEXTC_0340000035222	MUC16	-1.91521	0.00029666	0.0173322
GFZP01143455.1	AMEXTC_0340000082512	.	1.62935	0.000256464	0.0161581
GFZP01005065.1	AMEXTC_0340000020386	GGCT	1.24404	0.000259953	0.0162255
GFZP01132833.1	AMEXTC_0340000049948	pol	4.07383	0.000201464	0.0141082
GFZP01081672.1	AMEXTC_0340000077505	.	2.21124	0.000309731	0.0177215
GFZP01013403.1	AMEXTC_0340000052869	.	1.67265	0.000257556	0.0161814
GFZP01100942.1	AMEXTC_0340000167835	PNP	1.64163	0.000243951	0.015692
GFZP01012577.1	AMEXTC_0340000050391	unnamed	6.49792	0.000210994	0.0144452
GFZP01134977.1	AMEXTC_0340000056383	.	1.29958	0.000260379	0.016231
GFZP01019100.1	AMEXTC_0340000070102	HBB2	-3.38498	0.000306104	0.0175957
GFZP01012296.1	AMEXTC_0340000049400	PLXDC1	-2.52599	0.000300596	0.0173801
GFZP01132786.1	AMEXTC_0340000049755	PLXNC1	1.94785	0.000311722	0.0177544
GFZP01072457.1	AMEXTC_0340000049239	TENT5A	-2.37183	0.000254082	0.0160898
GFZP01108056.1	AMEXTC_0340000206459	ATP6V1B2	1.13962	0.000217689	0.0146495
GFZP01033542.1	AMEXTC_0340000121396	DNAJB1	-4.68267	0.000307218	0.0176237
GFZP01122233.1	AMEXTC_0340000007376	.	3.07117	0.000305541	0.0175849
GFZP01108713.1	AMEXTC_0340000209987	GNAI2	1.17155	0.000258358	0.016197
GFZP01125316.1	AMEXTC_0340000019787	LY6E	-1.482	0.000250992	0.0159761
GFZP01065300.1	AMEXTC_0340000020531	SEMA6A	2.16711	0.000297395	0.0173322
GFZP01179036.1	AMEXTC_0340000281129	Rasl11b	-2.6686	0.000256817	0.0161581
GFZP01014120.1	AMEXTC_0340000055022	.	-1.12561	0.000237653	0.0153711
GFZP01102020.1	AMEXTC_0340000173835	Tfr2	-3.87357	0.000311394	0.0177472
GFZP01096874.1	AMEXTC_0340000144093	MAPK6	1.70163	0.000249313	0.0159142
GFZP01075508.1	AMEXTC_0340000058585	CDC42EP2	-1.44948	0.000286764	0.0170104
GFZP01107453.1	AMEXTC_0340000203228	CPK2	1.24306	0.000230498	0.0150862
GFZP01046097.1	AMEXTC_0340000196810	.	3.79937	0.000266876	0.0164361
GFZP01018270.1	AMEXTC_0340000067487	HBAA	-2.97538	0.000314901	0.0178543
GFZP01115160.1	AMEXTC_0340000244209	.	2.46738	0.000322755	0.0180778
GFZP01098789.1	AMEXTC_0340000156423	GGCT	1.20084	0.000255421	0.0161397
GFZP01035871.1	AMEXTC_0340000138123	TLR2	3.81697	0.000199938	0.014058
GFZP01054690.1	AMEXTC_0340000242735	Nrarp	-1.18352	0.000256777	0.0161581
GFZP01006204.1	AMEXTC_0340000024977	.	4.75454	0.000185067	0.0134595
GFZP01129594.1	AMEXTC_0340000037005	wif1	-2.76484	0.000298146	0.0173527
GFZP01177594.1	AMEXTC_0340000263320	COX7A2L	-1.04029	0.000210701	0.0144364
GFZP01024014.1	AMEXTC_0340000085721	HNRNPR	1.91071	0.000326208	0.0181553
GFZP01152799.1	AMEXTC_0340000113210	Rps9	-1.14474	0.000219335	0.0146864
GFZP01044586.1	AMEXTC_0340000188737	SYT11	1.77921	0.000309229	0.0177159
GFZP01076110.1	AMEXTC_0340000060392	.	2.23023	0.000329744	0.0182825
GFZP01065759.1	AMEXTC_0340000022335	LAMC3	-1.9749	0.000294135	0.0172566
GFZP01126413.1	AMEXTC_0340000024202	.	-4.00679	0.000167715	0.0127511
GFZP01005437.1	AMEXTC_0340000021878	.	-2.06801	0.000330123	0.0182834
GFZP01008947.1	AMEXTC_0340000036029	.	1.94276	0.000322517	0.018076
GFZP01076068.1	AMEXTC_0340000060266	.	-1.06917	0.000247281	0.0158074
GFZP01164213.1	AMEXTC_0340000184342	GBP1	1.25511	0.000265817	0.0164068
GFZP01107211.1	AMEXTC_0340000201993	.	-2.16764	0.000326853	0.0181797
GFZP01011369.1	AMEXTC_0340000045683	.	-3.47754	0.000202649	0.0141498
GFZP01082685.1	AMEXTC_0340000080695	urah	-1.4492	0.000245923	0.0157495
GFZP01067311.1	AMEXTC_0340000028675	Upp1	1.67351	0.000260685	0.0162385
GFZP01026469.1	AMEXTC_0340000093337	Tf2-9	3.00668	0.000320894	0.0180195
GFZP01037470.1	AMEXTC_0340000149615	MYO1F	2.32327	0.000331264	0.0182904
GFZP01125877.1	AMEXTC_0340000022016	Itga11	2.52959	0.00033404	0.018393
GFZP01126934.1	AMEXTC_0340000026298	.	-4.04806	0.000198456	0.0140048
GFZP01016782.1	AMEXTC_0340000063016	.	1.13783	0.000282711	0.0168454
GFZP01021137.1	AMEXTC_0340000076469	.	2.30259	0.000335922	0.0184618
GFZP01153447.1	AMEXTC_0340000118442	.	3.32694	0.000325627	0.0181384
GFZP01143310.1	AMEXTC_0340000082046	.	2.88379	0.00028152	0.0168316
GFZP01101961.1	AMEXTC_0340000173520	ASGR1	5.4446	0.000283484	0.016864
GFZP01061065.1	AMEXTC_0340000003459	CATHL3	2.86954	0.000264217	0.0163651
GFZP01013667.1	AMEXTC_0340000053663	Top2a	4.85286	0.000221095	0.014751
GFZP01119331.1	AMEXTC_0340000287880	ERCC6L	4.98828	0.000202379	0.0141422
GFZP01062095.1	AMEXTC_0340000007622	HMGA2	3.76891	0.000259329	0.0162116
GFZP01060247.1	AMEXTC_0340000000172	.	-3.41058	0.000244521	0.0157111
GFZP01074519.1	AMEXTC_0340000055614	NOX1	3.75864	0.000340973	0.0185711
GFZP01072318.1	AMEXTC_0340000048682	F13b	1.44742	0.000271052	0.0165082
GFZP01029655.1	AMEXTC_0340000103334	.	5.08892	0.000223525	0.0148464
GFZP01170976.1	AMEXTC_0340000220767	MYH11	-2.22008	0.000287869	0.0170256
GFZP01003977.1	AMEXTC_0340000016018	KNL1	1.79292	0.000303592	0.0175072
GFZP01112696.1	AMEXTC_0340000231027	vps51	1.21346	0.000268443	0.0164361
GFZP01054965.1	AMEXTC_0340000244271	TAP1	1.72269	0.0002836	0.016864
GFZP01154227.1	AMEXTC_0340000122990	.	-2.13269	0.000345145	0.0186648
GFZP01010540.1	AMEXTC_0340000042350	.	3.09842	0.000324168	0.0181222
GFZP01060263.1	AMEXTC_0340000000237	.	-4.29883	0.000190734	0.0136881
GFZP01068452.1	AMEXTC_0340000033239	.	1.56318	0.000217836	0.0146495
GFZP01065221.1	AMEXTC_0340000020192	.	5.39642	0.000234947	0.0152449
GFZP01055711.1	AMEXTC_0340000248459	Tmem140	2.27802	0.000312176	0.0177572
GFZP01121799.1	AMEXTC_0340000005632	Itgax	1.96431	0.000317345	0.0179119
GFZP01113715.1	AMEXTC_0340000236543	Lsp1	3.50477	0.000347535	0.0187594
GFZP01003083.1	AMEXTC_0340000012454	.	1.51531	0.000260107	0.0162255
GFZP01068868.1	AMEXTC_0340000034882	.	2.32145	0.000324786	0.018128
GFZP01177292.1	AMEXTC_0340000260407	AURKA	1.92853	0.00030766	0.0176375
GFZP01001406.1	AMEXTC_0340000005669	Ogt	-1.60068	0.000324892	0.018128
GFZP01107155.1	AMEXTC_0340000201744	.	2.75302	0.000318375	0.017947
GFZP01121494.1	AMEXTC_0340000004409	Robo1	1.66153	0.00034235	0.0186054
GFZP01176191.1	AMEXTC_0340000248954	Arl4a	-1.30876	0.000298437	0.0173582
GFZP01133670.1	AMEXTC_0340000052460	dusp1-a	-1.54039	0.000281096	0.0168208
GFZP01007230.1	AMEXTC_0340000029179	Angptl2	1.73238	0.00024926	0.0159142
GFZP01139890.1	AMEXTC_0340000071325	Il1r2	6.58888	0.000258908	0.0162083
GFZP01125314.1	AMEXTC_0340000019780	BTN1A1	1.20433	0.000310674	0.0177292
GFZP01077056.1	AMEXTC_0340000063233	.	2.43749	0.000347264	0.0187563
GFZP01144972.1	AMEXTC_0340000087471	.	1.64266	0.000316575	0.0178915
GFZP01133082.1	AMEXTC_0340000050696	.	-1.66406	0.000331343	0.0182904
GFZP01012551.1	AMEXTC_0340000050313	RBM19	-4.44633	0.000205729	0.0142853
GFZP01175086.1	AMEXTC_0340000242697	MERTK	2.99609	0.000340393	0.0185711
GFZP01018143.1	AMEXTC_0340000067106	Fgfbp1	-2.68888	0.000299495	0.0173801
GFZP01003151.1	AMEXTC_0340000012719	tsaD	2.14911	0.00035826	0.0191342
GFZP01060961.1	AMEXTC_0340000003040	.	1.83827	0.000327382	0.0181976
GFZP01068634.1	AMEXTC_0340000033948	.	2.24892	0.000360037	0.019146
GFZP01060817.1	AMEXTC_0340000002465	Lyn	1.38881	0.000280681	0.0168208
GFZP01015415.1	AMEXTC_0340000058911	.	7.20507	0.000352444	0.0188965
GFZP01011182.1	AMEXTC_0340000044926	MEA1	-1.86562	0.000296387	0.0173322
GFZP01081741.1	AMEXTC_0340000077721	.	3.3186	0.000328307	0.0182259
GFZP01095983.1	AMEXTC_0340000137514	FYB1	2.85427	0.000351822	0.0188829
GFZP01153439.1	AMEXTC_0340000118399	.	-4.51746	0.00021011	0.0144184
GFZP01061564.1	AMEXTC_0340000005509	CASP3	4.17862	0.000192869	0.0137849
GFZP01007994.1	AMEXTC_0340000032200	Ezh1	-1.26849	0.000322223	0.018071
GFZP01096524.1	AMEXTC_0340000141430	RPL18A	-1.31283	0.000319344	0.017967
GFZP01131299.1	AMEXTC_0340000043808	.	-4.22822	0.000226149	0.0149311
GFZP01094861.1	AMEXTC_0340000128883	.	4.26414	0.000199473	0.0140398
GFZP01076806.1	AMEXTC_0340000062483	.	-2.14678	0.000295584	0.0173185
GFZP01155866.1	AMEXTC_0340000135315	.	3.78713	0.000299869	0.0173801
GFZP01131906.1	AMEXTC_0340000046227	IGFBP4	-3.44764	0.000297	0.0173322
GFZP01023760.1	AMEXTC_0340000084838	.	-4.73837	0.000221024	0.014751
GFZP01036694.1	AMEXTC_0340000144246	.	2.78611	0.000351703	0.0188829
GFZP01041959.1	AMEXTC_0340000174517	STAT1	1.10945	0.000229916	0.0150707
GFZP01011730.1	AMEXTC_0340000047127	ADAMTS4	3.16749	0.00034978	0.0188342
GFZP01006027.1	AMEXTC_0340000024269	.	2.36094	0.00036616	0.0193367
GFZP01061722.1	AMEXTC_0340000006119	C16orf54	1.29585	0.000320423	0.0180112
GFZP01132581.1	AMEXTC_0340000048920	RAMAC	-6.03508	0.00027653	0.0166774
GFZP01005188.1	AMEXTC_0340000020891	creld2-a	4.13895	0.000363961	0.0193022
GFZP01133956.1	AMEXTC_0340000053319	GBP2	3.66724	0.000294593	0.017272
GFZP01054683.1	AMEXTC_0340000242698	Mertk	4.19521	0.000201428	0.0141082
GFZP01155355.1	AMEXTC_0340000131572	RNF13	-1.29575	0.000290109	0.0170889
GFZP01017816.1	AMEXTC_0340000066123	CTSS	2.11785	0.00034883	0.0187946
GFZP01023101.1	AMEXTC_0340000082670	.	6.3226	0.000254272	0.0160902
GFZP01036946.1	AMEXTC_0340000145902	CTSL	0.986367	0.000209663	0.014399
GFZP01033551.1	AMEXTC_0340000121457	Fgf12	-6.88799	0.000262317	0.0163054
GFZP01083605.1	AMEXTC_0340000083654	.	1.62994	0.000341084	0.0185711
GFZP01114139.1	AMEXTC_0340000238545	.	-2.22496	0.000371083	0.0194561
GFZP01048625.1	AMEXTC_0340000210488	F5	-3.8987	0.000280279	0.0168208
GFZP01076783.1	AMEXTC_0340000062413	.	-2.1938	0.000297583	0.0173322
GFZP01012708.1	AMEXTC_0340000050784	S100P	-2.95983	0.000377776	0.0196544
GFZP01078128.1	AMEXTC_0340000066455	LECT2	2.11647	0.000374338	0.0195366
GFZP01121681.1	AMEXTC_0340000005164	.	2.8428	0.000343451	0.0186391
GFZP01063620.1	AMEXTC_0340000013794	.	2.45464	0.000374964	0.0195513
GFZP01131001.1	AMEXTC_0340000042601	Cldn1	-1.16032	0.000277692	0.0167022
GFZP01080307.1	AMEXTC_0340000073239	.	2.30218	0.00035862	0.0191342
GFZP01179373.1	AMEXTC_0340000285674	TNFRSF1A	0.980169	0.00025661	0.0161581
GFZP01067922.1	AMEXTC_0340000031117	.	3.96271	0.000228185	0.0149907
GFZP01076784.1	AMEXTC_0340000062416	.	-1.41741	0.000307111	0.0176237
GFZP01131778.1	AMEXTC_0340000045708	FERMT3	1.39411	0.000310579	0.0177292
GFZP01012137.1	AMEXTC_0340000048763	.	-2.31864	0.000383147	0.0198007
GFZP01000426.1	AMEXTC_0340000001709	PLCG2	1.22284	0.000312033	0.0177572
GFZP01159145.1	AMEXTC_0340000157205	ADM	-1.8528	0.000335811	0.0184618
GFZP01018266.1	AMEXTC_0340000067475	Wfdc8	2.74601	0.000378046	0.0196568
GFZP01007489.1	AMEXTC_0340000030196	CLK4	-2.09435	0.0002807	0.0168208
GFZP01132283.1	AMEXTC_0340000047722	.	-4.57685	0.000230174	0.0150763
GFZP01010159.1	AMEXTC_0340000040823	GIMAP4	2.02229	0.000343836	0.01864
GFZP01053569.1	AMEXTC_0340000236794	HSD3B7	-1.45611	0.000315175	0.0178584
GFZP01042423.1	AMEXTC_0340000177159	Irf4	1.67508	0.000360072	0.019146
GFZP01086134.1	AMEXTC_0340000091660	.	4.51412	0.000224892	0.0149082
GFZP01133189.1	AMEXTC_0340000051017	CIRBP	-2.55871	0.00036015	0.019146
GFZP01014621.1	AMEXTC_0340000056525	.	-2.899	0.00037035	0.0194526
GFZP01076433.1	AMEXTC_0340000061362	.	2.3111	0.000376683	0.0196208
GFZP01145700.1	AMEXTC_0340000089700	.	4.91155	0.000258201	0.016197
GFZP01065914.1	AMEXTC_0340000022966	AMN1	-2.15361	0.000359328	0.019146
GFZP01054148.1	AMEXTC_0340000239748	CTIF	-1.55799	0.000343351	0.0186391
GFZP01150770.1	AMEXTC_0340000105564	.	-5.36623	0.000287016	0.0170104
GFZP01122123.1	AMEXTC_0340000006953	.	3.13663	0.000387243	0.0199232
GFZP01129869.1	AMEXTC_0340000038098	hatching	6.40049	0.000323433	0.0180926
GFZP01084666.1	AMEXTC_0340000087149	.	2.96892	0.000364525	0.0193034
GFZP01001414.1	AMEXTC_0340000005703	OPCML	-4.21459	0.000227222	0.0149476
GFZP01103053.1	AMEXTC_0340000179435	ACAN	6.48383	0.00031289	0.0177863
GFZP01072895.1	AMEXTC_0340000050740	Rps29	-1.12937	0.000314181	0.0178251
GFZP01053692.1	AMEXTC_0340000237308	GBP1	-2.70726	0.000384221	0.019817
GFZP01066842.1	AMEXTC_0340000026749	.	-1.58099	0.00030689	0.0176237
GFZP01063358.1	AMEXTC_0340000012740	K02A2.6	-4.69038	0.000245427	0.0157347
GFZP01114790.1	AMEXTC_0340000242312	.	1.73923	0.000378668	0.0196775
GFZP01007794.1	AMEXTC_0340000031410	.	-5.98987	0.00027354	0.0166033
GFZP01055077.1	AMEXTC_0340000244948	.	-2.20925	0.000371394	0.0194608
GFZP01068079.1	AMEXTC_0340000031732	ANOS1	1.35849	0.000345	0.0186648
GFZP01104543.1	AMEXTC_0340000187279	.	4.11091	0.000217358	0.0146495
GFZP01064182.1	AMEXTC_0340000016032	FREM2	3.0183	0.000374399	0.0195366
GFZP01128999.1	AMEXTC_0340000034595	.	1.18405	0.000300145	0.0173801
GFZP01062315.1	AMEXTC_0340000008521	.	-4.20742	0.000227358	0.0149476
GFZP01123983.1	AMEXTC_0340000014430	.	-3.7017	0.000389475	0.0199439
GFZP01129392.1	AMEXTC_0340000036203	IL17REL	4.77293	0.000269168	0.0164516
GFZP01003338.1	AMEXTC_0340000013454	Dock4	1.25563	0.000345827	0.0186902
GFZP01088866.1	AMEXTC_0340000100264	.	3.58091	0.000359801	0.019146
GFZP01134780.1	AMEXTC_0340000055792	.	4.71375	0.000268453	0.0164361
GFZP01098185.1	AMEXTC_0340000153304	PCP4	-2.90857	0.000400643	0.0203496
GFZP01154742.1	AMEXTC_0340000125872	arglu1	-1.44836	0.000295793	0.0173192
GFZP01114645.1	AMEXTC_0340000241548	kinesin-like	1.62258	0.000330349	0.0182834
GFZP01012411.1	AMEXTC_0340000049880	arpc2-a	-1.4952	0.000263657	0.016354
GFZP01004193.1	AMEXTC_0340000016910	.	2.81844	0.000340826	0.0185711
GFZP01169959.1	AMEXTC_0340000215597	RP2	1.38193	0.000340165	0.0185711
GFZP01093843.1	AMEXTC_0340000121976	.	1.82235	0.000399727	0.0203378
GFZP01070000.1	AMEXTC_0340000039424	.	-5.98324	0.000281149	0.0168208
GFZP01111280.1	AMEXTC_0340000223620	RGMA	1.37626	0.000372936	0.0194951
GFZP01133299.1	AMEXTC_0340000051347	SNX25	1.29673	0.000330919	0.0182904
GFZP01156514.1	AMEXTC_0340000139896	HSF1	-6.06708	0.000283554	0.016864
GFZP01077655.1	AMEXTC_0340000065031	ANGPTL1	-3.24629	0.000409393	0.0206032
GFZP01099677.1	AMEXTC_0340000161109	HLCS	1.34999	0.000293745	0.0172453
GFZP01144188.1	AMEXTC_0340000084916	.	3.01037	0.0004064	0.0204996
GFZP01003381.1	AMEXTC_0340000013633	.	-4.18944	0.000411822	0.020678
GFZP01062689.1	AMEXTC_0340000010028	.	-2.78918	0.000398886	0.0203073
GFZP01002048.1	AMEXTC_0340000008258	.	3.11214	0.00040988	0.0206114
GFZP01003649.1	AMEXTC_0340000014711	.	-2.14091	0.000390847	0.0200025
GFZP01019873.1	AMEXTC_0340000072507	A4GNT	-2.11971	0.00039685	0.0202271
GFZP01139348.1	AMEXTC_0340000069627	HBB2	-3.20836	0.000341013	0.0185711
GFZP01058516.1	AMEXTC_0340000279818	GNL2	-1.02258	0.000262264	0.0163054
GFZP01064833.1	AMEXTC_0340000018639	Lurap1l	-1.99926	0.000389109	0.0199398
GFZP01008511.1	AMEXTC_0340000034253	.	1.87897	0.000410024	0.0206114
GFZP01098706.1	AMEXTC_0340000156033	.	4.3013	0.000238492	0.015414
GFZP01140016.1	AMEXTC_0340000071705	.	4.45851	0.000270664	0.0164971
GFZP01165749.1	AMEXTC_0340000192667	.	3.46797	0.000268215	0.0164361
GFZP01154659.1	AMEXTC_0340000125349	SGK1	-4.9541	0.000269649	0.0164582
GFZP01065822.1	AMEXTC_0340000022605	ADGRE4P	2.70699	0.000401989	0.0204061
GFZP01136351.1	AMEXTC_0340000060510	sps1	1.27251	0.000310574	0.0177292
GFZP01008801.1	AMEXTC_0340000035412	cxorf21	1.61373	0.000404849	0.020492
GFZP01007699.1	AMEXTC_0340000031032	.	-2.02202	0.000350343	0.0188432
GFZP01093839.1	AMEXTC_0340000121955	Tra2b	-1.43039	0.000299654	0.0173801
GFZP01122499.1	AMEXTC_0340000008455	.	-2.18258	0.00042087	0.0210441
GFZP01135461.1	AMEXTC_0340000057838	mcm4	3.74222	0.000411115	0.0206544
GFZP01170956.1	AMEXTC_0340000220681	.	4.30952	0.000287031	0.0170104
GFZP01136836.1	AMEXTC_0340000061967	.	1.72691	0.000402993	0.0204334
GFZP01017958.1	AMEXTC_0340000066550	EIF3F	-0.829723	0.000256657	0.0161581
GFZP01056934.1	AMEXTC_0340000260735	DYNC1LI1	1.34682	0.000341606	0.018588
GFZP01007576.1	AMEXTC_0340000030547	.	2.16091	0.000419706	0.0210074
GFZP01003689.1	AMEXTC_0340000014866	Cd200	-1.33903	0.000316184	0.0178809
GFZP01172950.1	AMEXTC_0340000231333	selenon	2.89026	0.000424037	0.0210624
GFZP01076471.1	AMEXTC_0340000061476	Cbx4	-1.37258	0.000364651	0.0193034
GFZP01024019.1	AMEXTC_0340000085736	Mmp8	9.88776	0.000325269	0.0181376
GFZP01062023.1	AMEXTC_0340000007341	LOC101944505	5.00914	0.000275124	0.0166534
GFZP01023792.1	AMEXTC_0340000084939	pol	1.78771	0.000406087	0.0204996
GFZP01003775.1	AMEXTC_0340000015200	.	-2.28988	0.000428667	0.0211845
GFZP01045035.1	AMEXTC_0340000191059	.	-1.5584	0.00034083	0.0185711
GFZP01143031.1	AMEXTC_0340000081152	VMP1	4.07465	0.000272492	0.0165511
GFZP01056992.1	AMEXTC_0340000261195	slc25a37	-1.76046	0.000369494	0.0194256
GFZP01126765.1	AMEXTC_0340000025626	TNFAIP2	1.40119	0.00028105	0.0168208
GFZP01105512.1	AMEXTC_0340000192500	PTAFR	2.04456	0.000419818	0.0210074
GFZP01176720.1	AMEXTC_0340000252608	.	2.06442	0.000431963	0.0212874
GFZP01004773.1	AMEXTC_0340000019223	CEACAM3	2.25574	0.000426626	0.021137
GFZP01130477.1	AMEXTC_0340000040489	.	2.53696	0.000425846	0.0211284
GFZP01127719.1	AMEXTC_0340000029508	.	3.61929	0.00039998	0.0203378
GFZP01177007.1	AMEXTC_0340000256795	Scube1	1.37112	0.000387322	0.0199232
GFZP01066664.1	AMEXTC_0340000026034	Tmem119	2.16058	0.000352995	0.0189146
GFZP01110144.1	AMEXTC_0340000217423	LOC102453036	-1.36385	0.000382649	0.0198007
GFZP01180534.1	AMEXTC_0340000301500	Iscu	-1.29152	0.0003109	0.0177306
GFZP01015442.1	AMEXTC_0340000058992	wsb1	-2.4891	0.000439501	0.0214429
GFZP01079745.1	AMEXTC_0340000071496	.	3.28156	0.00043903	0.0214429
GFZP01017352.1	AMEXTC_0340000064727	P2RY14	1.79103	0.000440003	0.0214429
GFZP01096020.1	AMEXTC_0340000137749	Dmd	2.23693	0.000433692	0.0213489
GFZP01072108.1	AMEXTC_0340000047827	BNC2	5.74417	0.000304528	0.0175496
GFZP01070665.1	AMEXTC_0340000042055	atp1b3	-0.944916	0.00028865	0.0170488
GFZP01132990.1	AMEXTC_0340000050420	.	4.2504	0.000288276	0.0170382
GFZP01004127.1	AMEXTC_0340000016629	.	3.37196	0.000303434	0.0175072
GFZP01109989.1	AMEXTC_0340000216689	Sftpd	4.61301	0.000375125	0.0195513
GFZP01069481.1	AMEXTC_0340000037356	.	4.28883	0.00029078	0.017117
GFZP01137049.1	AMEXTC_0340000062607	Prss27	5.4851	0.000433695	0.0213489
GFZP01159446.1	AMEXTC_0340000158714	SYNJ2BP	-2.08819	0.000406303	0.0204996
GFZP01044462.1	AMEXTC_0340000187869	Cd53	2.64322	0.000334727	0.0184192
GFZP01003103.1	AMEXTC_0340000012536	ngb	-4.28003	0.000313676	0.0178079
GFZP01007813.1	AMEXTC_0340000031493	OGN	-1.59981	0.00027141	0.0165082
GFZP01068456.1	AMEXTC_0340000033251	.	2.22259	0.000446573	0.0216788
GFZP01126982.1	AMEXTC_0340000026491	ADRB4C	-4.63146	0.000320539	0.0180112
GFZP01071212.1	AMEXTC_0340000044245	mfsd2b	-3.3883	0.000338159	0.0185268
GFZP01023894.1	AMEXTC_0340000085302	.	1.31518	0.000336371	0.0184749
GFZP01023723.1	AMEXTC_0340000084718	UROS	-3.03684	0.000427997	0.0211633
GFZP01004683.1	AMEXTC_0340000018849	.	-2.07855	0.000444527	0.0216153
GFZP01007639.1	AMEXTC_0340000030794	.	-3.54877	0.000342125	0.0186047
GFZP01121899.1	AMEXTC_0340000006024	Pol	-1.96014	0.00032772	0.0182048
GFZP01126288.1	AMEXTC_0340000023666	.	-4.41112	0.000274384	0.0166315
GFZP01123693.1	AMEXTC_0340000013250	FGFRL1	4.94714	0.000292197	0.0171774
GFZP01078670.1	AMEXTC_0340000068102	.	5.22757	0.000339045	0.0185521
GFZP01114556.1	AMEXTC_0340000240980	Lxn	-1.22267	0.000358499	0.0191342
GFZP01018546.1	AMEXTC_0340000068337	Psap	0.927582	0.000310476	0.0177292
GFZP01069980.1	AMEXTC_0340000039346	LRRC15	2.28477	0.000424903	0.0210935
GFZP01033430.1	AMEXTC_0340000120766	CTSS	1.35695	0.00040018	0.0203378
GFZP01088331.1	AMEXTC_0340000098616	.	-1.57953	0.000421562	0.0210441
GFZP01130796.1	AMEXTC_0340000041767	CDK18	-2.40966	0.000448647	0.0216817
GFZP01006994.1	AMEXTC_0340000028187	TNXB	-3.79023	0.000423103	0.0210441
GFZP01118448.1	AMEXTC_0340000276572	.	-2.12037	0.000405374	0.0204996
GFZP01127124.1	AMEXTC_0340000027062	.	3.4221	0.00043916	0.0214429
GFZP01081417.1	AMEXTC_0340000076712	NFKBIZ	-4.57051	0.000289275	0.0170666
GFZP01127617.1	AMEXTC_0340000029107	PDE3A	-1.7224	0.000412514	0.020701
GFZP01055485.1	AMEXTC_0340000247241	.	1.16686	0.000362605	0.0192648
GFZP01075577.1	AMEXTC_0340000058792	.	1.53627	0.000396015	0.0202198
GFZP01055297.1	AMEXTC_0340000246199	c1qtnf12	5.08906	0.000322155	0.018071
GFZP01068267.1	AMEXTC_0340000032501	Rpl23	-1.70669	0.000387012	0.0199232
GFZP01062898.1	AMEXTC_0340000010871	Rab9b	3.13122	0.000446463	0.0216788
GFZP01011662.1	AMEXTC_0340000046866	.	-2.77779	0.000423109	0.0210441
GFZP01072438.1	AMEXTC_0340000049156	MMP7	6.28367	0.000331126	0.0182904
GFZP01051750.1	AMEXTC_0340000227234	ME2	1.03186	0.000348654	0.0187946
GFZP01062054.1	AMEXTC_0340000007460	.	3.74504	0.000372083	0.0194737
GFZP01011489.1	AMEXTC_0340000046171	.	-4.82833	0.000300432	0.0173801
GFZP01108328.1	AMEXTC_0340000208094	CLEC16A	2.2714	0.000447021	0.021679
GFZP01061011.1	AMEXTC_0340000003239	.	-3.52882	0.000460493	0.022072
GFZP01166653.1	AMEXTC_0340000197794	.	2.84503	0.000380856	0.0197328
GFZP01068933.1	AMEXTC_0340000035140	SLC2A13	-4.73518	0.000300298	0.0173801
GFZP01128335.1	AMEXTC_0340000031947	.	-4.10996	0.000276662	0.0166774
GFZP01123376.1	AMEXTC_0340000012024	Plin3	1.12688	0.00033368	0.0183846
GFZP01068702.1	AMEXTC_0340000034211	Cd27	3.23596	0.000437344	0.0214429
GFZP01019598.1	AMEXTC_0340000071661	Dmbt1	1.82868	0.000380051	0.0197027
GFZP01000528.1	AMEXTC_0340000002114	.	-2.03035	0.000448024	0.0216817
GFZP01068075.1	AMEXTC_0340000031720	COMT	-4.04684	0.000317274	0.0179119
GFZP01175624.1	AMEXTC_0340000245839	.	-2.27048	0.000458874	0.0220202
GFZP01153446.1	AMEXTC_0340000118438	tubb	1.83925	0.000434373	0.0213702
GFZP01044495.1	AMEXTC_0340000188010	Hpf1	1.37939	0.000388656	0.0199398
GFZP01070738.1	AMEXTC_0340000042336	ELMOD1	-2.20851	0.000471138	0.022375
GFZP01086888.1	AMEXTC_0340000094028	.	1.62983	0.00043978	0.0214429
GFZP01105738.1	AMEXTC_0340000193729	HERPUD2	-5.40117	0.000368088	0.0193863
GFZP01065603.1	AMEXTC_0340000021736	olfml2a	-2.40774	0.000366812	0.0193594
GFZP01137822.1	AMEXTC_0340000064927	Srsf5	-4.81834	0.000309434	0.017716
GFZP01004833.1	AMEXTC_0340000019465	CEACAM16	2.07469	0.000469064	0.022314
GFZP01054719.1	AMEXTC_0340000242889	.	4.68575	0.000302333	0.0174575
GFZP01010589.1	AMEXTC_0340000042564	.	-5.81036	0.000348362	0.0187925
GFZP01002614.1	AMEXTC_0340000010537	CYP7A1	-4.44633	0.000300989	0.0173914
GFZP01018180.1	AMEXTC_0340000067217	Ubfd1	1.50624	0.000439433	0.0214429
GFZP01093939.1	AMEXTC_0340000122479	.	-1.49153	0.000365974	0.0193367
GFZP01124041.1	AMEXTC_0340000014667	CTGF	-1.36238	0.000407384	0.0205257
GFZP01098617.1	AMEXTC_0340000155536	.	-1.88512	0.000466117	0.0222219
GFZP01036165.1	AMEXTC_0340000140274	SPAG5	2.30631	0.000481089	0.0226208
GFZP01138576.1	AMEXTC_0340000067195	Cyp1	-0.771112	0.00020125	0.0141082
GFZP01115725.1	AMEXTC_0340000247457	.	-1.85544	0.000437041	0.0214429
GFZP01134345.1	AMEXTC_0340000054487	.	1.35451	0.000370939	0.0194561
GFZP01159657.1	AMEXTC_0340000159812	NIPAL4	-2.60636	0.000471366	0.022375
GFZP01013300.1	AMEXTC_0340000052560	.	1.62141	0.00044707	0.021679
GFZP01007928.1	AMEXTC_0340000031931	Pla2g16	1.53157	0.000396492	0.0202271
GFZP01139244.1	AMEXTC_0340000069306	aad-a	1.52507	0.000427779	0.0211633
GFZP01013128.1	AMEXTC_0340000052044	Crispld2	-1.22636	0.00031781	0.0179266
GFZP01000132.1	AMEXTC_0340000000516	ZC3HAV1	1.07158	0.000367178	0.0193623
GFZP01070656.1	AMEXTC_0340000042017	.	2.39909	0.000473934	0.0224847
GFZP01160896.1	AMEXTC_0340000166389	B3GNT4	5.08237	0.000329477	0.0182793
GFZP01096220.1	AMEXTC_0340000139281	.	5.76095	0.000359971	0.019146
GFZP01084403.1	AMEXTC_0340000086340	Slc35f6	4.91154	0.000324415	0.0181245
GFZP01154092.1	AMEXTC_0340000122233	.	-1.392	0.000316142	0.0178809
GFZP01013334.1	AMEXTC_0340000052662	Trpv6	4.56971	0.000363442	0.0192976
GFZP01075786.1	AMEXTC_0340000059420	.	1.47657	0.000443315	0.021573
GFZP01136800.1	AMEXTC_0340000061859	ZBP1	1.17409	0.000379688	0.0197027
GFZP01008738.1	AMEXTC_0340000035163	.	-3.49794	0.000339854	0.0185711
GFZP01093523.1	AMEXTC_0340000120138	.	1.91591	0.000476532	0.0224925
GFZP01119115.1	AMEXTC_0340000284741	plk1	2.29066	0.000429946	0.0212163
GFZP01003598.1	AMEXTC_0340000014502	.	5.15354	0.00033759	0.0185071
GFZP01072226.1	AMEXTC_0340000048305	.	-2.90805	0.000455112	0.0218755
GFZP01129194.1	AMEXTC_0340000035373	pol	-1.0805	0.000386352	0.0199118
GFZP01123664.1	AMEXTC_0340000013141	PHF21A	-5.72618	0.000354301	0.0189614
GFZP01023051.1	AMEXTC_0340000082510	.	3.83681	0.000277833	0.0167022
GFZP01173419.1	AMEXTC_0340000233678	.	4.46608	0.000351974	0.0188829
GFZP01142882.1	AMEXTC_0340000080681	MSL1	4.51342	0.000316129	0.0178809
GFZP01139191.1	AMEXTC_0340000069139	.	-5.77502	0.000475855	0.0224925
GFZP01167505.1	AMEXTC_0340000202468	Rrm2	2.25586	0.000403861	0.0204656
GFZP01068538.1	AMEXTC_0340000033573	irx3	-6.63096	0.000373428	0.0195091
GFZP01126578.1	AMEXTC_0340000024854	.	-1.93574	0.000479365	0.0225716
GFZP01007819.1	AMEXTC_0340000031516	.	-5.89298	0.000363988	0.0193022
GFZP01165285.1	AMEXTC_0340000190227	SRD5A2	2.59628	0.00038878	0.0199398
GFZP01130180.1	AMEXTC_0340000039341	.	-2.18165	0.000498853	0.0230856
GFZP01008544.1	AMEXTC_0340000034384	.	4.78608	0.000332122	0.0183218
GFZP01006778.1	AMEXTC_0340000027303	.	1.07591	0.000407986	0.0205442
GFZP01130129.1	AMEXTC_0340000039137	MASP2	2.46499	0.000495935	0.0230549
GFZP01103233.1	AMEXTC_0340000180308	Ssbp2	-2.43496	0.000504086	0.0231761
GFZP01129033.1	AMEXTC_0340000034742	.	-6.60582	0.000377011	0.0196263
GFZP01177011.1	AMEXTC_0340000256812	FUNDC1	1.03066	0.000350376	0.0188432
GFZP01100304.1	AMEXTC_0340000164563	parpbp	2.10471	0.000496579	0.0230604
GFZP01053845.1	AMEXTC_0340000238111	cnot1	1.41334	0.000370899	0.0194561
GFZP01068732.1	AMEXTC_0340000034332	Shc3	4.15724	0.00034464	0.0186605
GFZP01075791.1	AMEXTC_0340000059435	SGK1	-3.37162	0.000461462	0.022072
GFZP01107197.1	AMEXTC_0340000201939	WASL	2.3797	0.000507291	0.0232868
GFZP01016132.1	AMEXTC_0340000061064	SH2D5	2.38807	0.000448428	0.0216817
GFZP01083311.1	AMEXTC_0340000082696	.	3.31365	0.000474984	0.0224892
GFZP01070170.1	AMEXTC_0340000040080	.	3.28261	0.000476251	0.0224925
GFZP01023270.1	AMEXTC_0340000083206	Pdlim2	-1.46573	0.000421794	0.0210441
GFZP01022557.1	AMEXTC_0340000080930	.	-4.35532	0.000330384	0.0182834
GFZP01003181.1	AMEXTC_0340000012836	.	-2.25132	0.000518824	0.0235414
GFZP01066175.1	AMEXTC_0340000024049	.	6.23978	0.000383627	0.0198062
GFZP01008747.1	AMEXTC_0340000035200	SFRP2	2.62588	0.000379883	0.0197027
GFZP01083963.1	AMEXTC_0340000084842	ATP1A2	-4.45655	0.000337307	0.0185032
GFZP01120187.1	AMEXTC_0340000299293	PTGS2	-2.3211	0.000343607	0.0186391
GFZP01006350.1	AMEXTC_0340000025578	Hes5	-1.69709	0.000505622	0.0232345
GFZP01074615.1	AMEXTC_0340000055902	.	-2.42347	0.000523214	0.0236711
GFZP01132778.1	AMEXTC_0340000049724	.	4.06471	0.000405869	0.0204996
GFZP01033165.1	AMEXTC_0340000119232	.	-2.0465	0.000511959	0.0234044
GFZP01133060.1	AMEXTC_0340000050630	.	-3.04488	0.000521806	0.023644
GFZP01115116.1	AMEXTC_0340000243908	ctsd	0.81745	0.00031357	0.0178079
GFZP01051072.1	AMEXTC_0340000223597	IFRD1	-0.949652	0.000383295	0.0198007
GFZP01173242.1	AMEXTC_0340000232911	glmp-b	0.943839	0.000368204	0.0193863
GFZP01041593.1	AMEXTC_0340000172699	.	2.93312	0.000508138	0.0233135
GFZP01010638.1	AMEXTC_0340000042783	.	3.48645	0.000405986	0.0204996
GFZP01068204.1	AMEXTC_0340000032238	.	4.04766	0.000319122	0.017966
GFZP01002645.1	AMEXTC_0340000010661	.	2.10749	0.000524499	0.0236928
GFZP01077474.1	AMEXTC_0340000064488	R3HDM4	-0.897288	0.00036517	0.0193076
GFZP01141211.1	AMEXTC_0340000075442	.	4.37507	0.000371834	0.0194722
GFZP01030166.1	AMEXTC_0340000104930	.	-2.72797	0.000517652	0.0235414
GFZP01022341.1	AMEXTC_0340000080252	.	1.3831	0.000481531	0.0226208
GFZP01162449.1	AMEXTC_0340000174966	.	-1.98217	0.000534396	0.0239181
GFZP01134724.1	AMEXTC_0340000055624	Chchd2	2.71446	0.000451867	0.0217912
GFZP01011953.1	AMEXTC_0340000048026	SPTBN5	-1.60406	0.000489931	0.0228705
GFZP01035922.1	AMEXTC_0340000138527	IRF8	1.09551	0.000367308	0.0193623
GFZP01047972.1	AMEXTC_0340000207219	CTDSPL2	-5.55073	0.000387483	0.0199232
GFZP01131091.1	AMEXTC_0340000042975	.	2.31743	0.000537489	0.0239502
GFZP01133891.1	AMEXTC_0340000053124	.	3.0653	0.000538746	0.023954
GFZP01049061.1	AMEXTC_0340000213126	CECR2	2.10103	0.000538291	0.0239502
GFZP01003384.1	AMEXTC_0340000013646	PRSS27	4.77511	0.000502129	0.0231589
GFZP01132227.1	AMEXTC_0340000047496	.	-4.32271	0.000388474	0.0199398
GFZP01066935.1	AMEXTC_0340000027115	Rell2	-2.39787	0.000524502	0.0236928
GFZP01148884.1	AMEXTC_0340000099697	.	-1.60964	0.000497731	0.0230712
GFZP01048189.1	AMEXTC_0340000208415	pyya	4.11873	0.000407327	0.0205257
GFZP01121183.1	AMEXTC_0340000003115	.	1.6733	0.000516722	0.0235351
GFZP01122662.1	AMEXTC_0340000009113	fam50a-b	-0.920158	0.00037283	0.0194951
GFZP01174577.1	AMEXTC_0340000239954	FLNA	1.04606	0.000336873	0.0184909
GFZP01003216.1	AMEXTC_0340000012967	IL31RA	2.52895	0.000506546	0.0232648
GFZP01165829.1	AMEXTC_0340000193021	HUS1	-1.72713	0.000483697	0.0226903
GFZP01013532.1	AMEXTC_0340000053257	Oas1a	1.34655	0.000461723	0.0220724
GFZP01050916.1	AMEXTC_0340000222637	TBC1D4	-2.51293	0.000538075	0.0239502
GFZP01005368.1	AMEXTC_0340000021601	TENM4	-7.48051	0.000426742	0.021137
GFZP01012225.1	AMEXTC_0340000049109	Gdi1	1.04289	0.000404748	0.020492
GFZP01127922.1	AMEXTC_0340000030312	CD109	6.21827	0.000430037	0.0212163
GFZP01124940.1	AMEXTC_0340000018261	.	-1.86268	0.000547034	0.0241269
GFZP01008203.1	AMEXTC_0340000033050	MUC5AC	8.39331	0.000451383	0.0217798
GFZP01027585.1	AMEXTC_0340000096933	.	3.37141	0.000418415	0.0209611
GFZP01016215.1	AMEXTC_0340000061313	Lgals5	3.86035	0.000323	0.01808
GFZP01126663.1	AMEXTC_0340000025202	Ptprm	2.74051	0.000511986	0.0234044
GFZP01038565.1	AMEXTC_0340000156340	SULF1	2.42662	0.000478105	0.0225243
GFZP01169090.1	AMEXTC_0340000210935	atp6v1g3	-1.80287	0.000438524	0.0214429
GFZP01166595.1	AMEXTC_0340000197379	.	3.96027	0.000332873	0.0183517
GFZP01002543.1	AMEXTC_0340000010252	.	-4.253	0.000357642	0.0191168
GFZP01168226.1	AMEXTC_0340000206271	Npl	1.14028	0.000382912	0.0198007
GFZP01131268.1	AMEXTC_0340000043695	.	-1.25394	0.000469747	0.0223223
GFZP01167003.1	AMEXTC_0340000199769	RACGAP1	1.98117	0.000537764	0.0239502
GFZP01052622.1	AMEXTC_0340000231719	SPECC1	2.02224	0.000552254	0.0242475
GFZP01083022.1	AMEXTC_0340000081768	MST1	4.25874	0.00035426	0.0189614
GFZP01032652.1	AMEXTC_0340000115695	.	2.45072	0.000558792	0.024376
GFZP01120439.1	AMEXTC_0340000000132	LOC100489067	-2.04152	0.000454588	0.0218743
GFZP01094277.1	AMEXTC_0340000124339	SLC7A8	1.86727	0.000497592	0.0230712
GFZP01006132.1	AMEXTC_0340000024684	.	-4.31908	0.00036499	0.0193076
GFZP01161847.1	AMEXTC_0340000171901	ZNF821	5.78547	0.000413277	0.0207274
GFZP01123935.1	AMEXTC_0340000014240	TMOD4	-3.28059	0.000553275	0.0242802
GFZP01120526.1	AMEXTC_0340000000482	.	-2.34477	0.000563265	0.0245103
GFZP01112399.1	AMEXTC_0340000229417	ANKRD10	1.41801	0.000476327	0.0224925
GFZP01130026.1	AMEXTC_0340000038738	.	4.71828	0.000382231	0.0197923
GFZP01155768.1	AMEXTC_0340000134650	.	3.72955	0.000325697	0.0181384
GFZP01004132.1	AMEXTC_0340000016652	.	4.87931	0.000392183	0.0200475
GFZP01129536.1	AMEXTC_0340000036779	Cyp4v2	1.62937	0.00044341	0.021573
GFZP01127996.1	AMEXTC_0340000030616	itga5	1.73663	0.000498963	0.0230856
GFZP01101685.1	AMEXTC_0340000172131	ADD3	-1.05222	0.000394396	0.0201489
GFZP01089896.1	AMEXTC_0340000103453	.	2.20998	0.000554484	0.0243097
GFZP01134057.1	AMEXTC_0340000053623	.	1.14262	0.000453523	0.021847
GFZP01132559.1	AMEXTC_0340000048831	PSMB9	1.81967	0.000378963	0.0196812
GFZP01011366.1	AMEXTC_0340000045668	HECW2	1.31902	0.000495732	0.0230549
GFZP01002799.1	AMEXTC_0340000011288	.	-1.32766	0.00048151	0.0226208
GFZP01139718.1	AMEXTC_0340000070783	.	7.39618	0.000538387	0.0239502
GFZP01126247.1	AMEXTC_0340000023486	.	1.78461	0.000536961	0.0239502
GFZP01007216.1	AMEXTC_0340000029119	Kcnh3	2.78795	0.000536708	0.0239502
GFZP01167398.1	AMEXTC_0340000201937	CMTM6	1.1588	0.000427566	0.0211633
GFZP01009694.1	AMEXTC_0340000039020	TMEFF2	-2.41442	0.000577828	0.0248583
GFZP01130179.1	AMEXTC_0340000039336	MUC16	-1.58247	0.000531184	0.0238595
GFZP01105348.1	AMEXTC_0340000191625	Tepsin	-5.45275	0.000423234	0.0210441
GFZP01116535.1	AMEXTC_0340000252763	.	3.86035	0.000344163	0.0186462
GFZP01017118.1	AMEXTC_0340000064025	VRK2	-1.73467	0.000497861	0.0230712
GFZP01083134.1	AMEXTC_0340000082130	HAS1	-3.85619	0.000585856	0.0250097
GFZP01175264.1	AMEXTC_0340000243595	URH1	1.93264	0.000546763	0.0241269
GFZP01074968.1	AMEXTC_0340000056962	LOC108711758	-1.38868	0.000533343	0.0239075
GFZP01149453.1	AMEXTC_0340000101457	.	3.91968	0.000356047	0.0190432
GFZP01139346.1	AMEXTC_0340000069620	HBB1	-3.03114	0.000588178	0.0250237
GFZP01010484.1	AMEXTC_0340000042132	DUT	-4.63751	0.000431792	0.0212874
GFZP01068389.1	AMEXTC_0340000032985	EIF4A2	-1.60989	0.000435952	0.0214359
GFZP01130967.1	AMEXTC_0340000042450	ARID5A	2.24921	0.000591511	0.0250378
GFZP01137746.1	AMEXTC_0340000064699	.	-1.53838	0.000490403	0.0228705
GFZP01023374.1	AMEXTC_0340000083557	bPT2	3.63712	0.000338465	0.0185319
GFZP01011512.1	AMEXTC_0340000046262	.	1.60086	0.000542482	0.0240592
GFZP01160079.1	AMEXTC_0340000162363	U2AF1	3.18827	0.00053016	0.0238595
GFZP01002936.1	AMEXTC_0340000011865	.	3.72159	0.000397678	0.0202576
GFZP01174384.1	AMEXTC_0340000238740	TMEM135	1.49677	0.000558063	0.0243692
GFZP01060635.1	AMEXTC_0340000001737	SLC29A3	1.29716	0.000491838	0.022913
GFZP01121466.1	AMEXTC_0340000004279	Peg10	2.29859	0.000586478	0.0250128
GFZP01015904.1	AMEXTC_0340000060379	.	1.81305	0.000577427	0.0248583
GFZP01007051.1	AMEXTC_0340000028426	.	-2.68345	0.000597644	0.0252428
GFZP01136031.1	AMEXTC_0340000059550	hypothetical	2.84592	0.000318588	0.0179475
GFZP01144222.1	AMEXTC_0340000085037	.	2.52607	0.000590802	0.0250378
GFZP01176593.1	AMEXTC_0340000251085	IQSEC1	1.16265	0.000501673	0.0231589
GFZP01173504.1	AMEXTC_0340000234265	.	3.96901	0.00056912	0.0246429
GFZP01129209.1	AMEXTC_0340000035430	.	-1.82706	0.000591447	0.0250378
GFZP01163954.1	AMEXTC_0340000182941	SPRY2	-2.09682	0.000566047	0.0245826
GFZP01074161.1	AMEXTC_0340000054540	TNFAIP3	1.58132	0.000556652	0.0243311
GFZP01063382.1	AMEXTC_0340000012832	Tnfrsf26	-2.31312	0.000584258	0.024978
GFZP01061544.1	AMEXTC_0340000005426	ASAP1	1.33257	0.000522491	0.0236506
GFZP01044680.1	AMEXTC_0340000189127	PIR	-3.36351	0.000524363	0.0236928
GFZP01122207.1	AMEXTC_0340000007273	pol	1.30244	0.000537565	0.0239502
GFZP01114134.1	AMEXTC_0340000238519	DNMBP	1.14845	0.000477225	0.022507
GFZP01063109.1	AMEXTC_0340000011741	CACNB2	3.66612	0.000518795	0.0235414
GFZP01061019.1	AMEXTC_0340000003267	PACSIN3	-2.03214	0.00052237	0.0236506
GFZP01016381.1	AMEXTC_0340000061812	.	1.93744	0.000603841	0.0254371
GFZP01099094.1	AMEXTC_0340000157926	selenbp1	-1.43268	0.000469456	0.0223205
GFZP01134111.1	AMEXTC_0340000053785	.	1.33618	0.000481506	0.0226208
GFZP01068446.1	AMEXTC_0340000033218	cystatin	-2.04913	0.000482937	0.0226668
GFZP01033575.1	AMEXTC_0340000121599	SLC16A7	1.24558	0.000536858	0.0239502
GFZP01125536.1	AMEXTC_0340000020671	Fsd1l	-2.98893	0.000605076	0.0254371
GFZP01120755.1	AMEXTC_0340000001402	.	-3.70146	0.000551643	0.0242328
GFZP01129493.1	AMEXTC_0340000036607	c3ar1	2.5418	0.000581657	0.0249275
GFZP01002575.1	AMEXTC_0340000010376	gag-pol	-1.43965	0.000583694	0.024966
GFZP01022862.1	AMEXTC_0340000081907	.	2.42394	0.000606451	0.0254371
GFZP01011906.1	AMEXTC_0340000047826	VWA2	3.8169	0.000369615	0.0194256
GFZP01161398.1	AMEXTC_0340000169448	FANCA	3.84524	0.000436983	0.0214429
GFZP01099235.1	AMEXTC_0340000158677	DLGAP5	1.73185	0.00046754	0.0222777
GFZP01025525.1	AMEXTC_0340000090397	.	3.25931	0.000612117	0.0255347
GFZP01003026.1	AMEXTC_0340000012233	MRC1	2.51177	0.000530168	0.0238595
GFZP01114884.1	AMEXTC_0340000242696	MERTK	1.95793	0.000617446	0.0256666
GFZP01060836.1	AMEXTC_0340000002538	LOC102566478	4.476	0.000448856	0.0216817
GFZP01015645.1	AMEXTC_0340000059602	HIGD1A	1.23027	0.000384287	0.019817
GFZP01136068.1	AMEXTC_0340000059661	COMT	1.4797	0.000548244	0.0241561
GFZP01132539.1	AMEXTC_0340000048757	vwa2	4.56645	0.000454853	0.0218751
GFZP01101426.1	AMEXTC_0340000170771	BMP2	5.47668	0.000459282	0.0220277
GFZP01065767.1	AMEXTC_0340000022366	DHX58	1.22776	0.000463471	0.0221129
GFZP01023180.1	AMEXTC_0340000082913	.	1.8506	0.000580261	0.0248994
GFZP01064106.1	AMEXTC_0340000015726	.	3.698	0.000566418	0.0245847
GFZP01017147.1	AMEXTC_0340000064112	AP1B1	1.36	0.000491825	0.022913
GFZP01129602.1	AMEXTC_0340000037040	PRTG	-1.63317	0.000589524	0.0250355
GFZP01109360.1	AMEXTC_0340000213680	.	-1.13703	0.000402882	0.0204334
GFZP01015945.1	AMEXTC_0340000060502	MMP13	7.97797	0.00051392	0.0234684
GFZP01024122.1	AMEXTC_0340000086095	.	-2.25518	0.000620939	0.0257071
GFZP01166276.1	AMEXTC_0340000195584	HBB1	-2.51008	0.000285081	0.0169292
GFZP01073381.1	AMEXTC_0340000052198	.	5.76081	0.000475054	0.0224892
GFZP01136186.1	AMEXTC_0340000060015	CXorf21	1.43885	0.00047447	0.0224892
GFZP01019814.1	AMEXTC_0340000072324	.	-4.83515	0.00047666	0.0224925
GFZP01024033.1	AMEXTC_0340000085786	ERV3-1	-1.41566	0.00052529	0.0237162
GFZP01131732.1	AMEXTC_0340000045508	MUC5B	8.16378	0.000520353	0.0235903
GFZP01014873.1	AMEXTC_0340000057282	Agfg1	1.51827	0.000518229	0.0235414
GFZP01077517.1	AMEXTC_0340000064617	Clec2l	-1.15471	0.000497434	0.0230712
GFZP01007515.1	AMEXTC_0340000030298	Cirbp	-1.72345	0.000422296	0.0210441
GFZP01159407.1	AMEXTC_0340000158546	.	4.6326	0.000439877	0.0214429
GFZP01078605.1	AMEXTC_0340000067887	Rpl23	-7.443	0.000634006	0.0261125
GFZP01131119.1	AMEXTC_0340000043083	.	3.72629	0.000499316	0.0230898
GFZP01128937.1	AMEXTC_0340000034344	.	-4.18432	0.000461255	0.022072
GFZP01006451.1	AMEXTC_0340000025992	Sh2b2	1.30248	0.000566655	0.0245847
GFZP01138249.1	AMEXTC_0340000066212	H2AFZ	0.810152	0.000364189	0.0193022
GFZP01128196.1	AMEXTC_0340000031404	.	-1.64109	0.000546882	0.0241269
GFZP01105732.1	AMEXTC_0340000193704	MMP13	6.21149	0.000518863	0.0235414
GFZP01172351.1	AMEXTC_0340000228130	.	5.53238	0.000515216	0.0235031
GFZP01066048.1	AMEXTC_0340000023499	Tnip2	1.40275	0.000533941	0.0239181
GFZP01124367.1	AMEXTC_0340000015963	coq8a	1.50316	0.000484564	0.0226922
GFZP01123244.1	AMEXTC_0340000011469	gins2	1.40573	0.000568254	0.0246175
GFZP01165936.1	AMEXTC_0340000193716	Sept5	7.34807	0.000514194	0.0234687
GFZP01011020.1	AMEXTC_0340000044280	.	-4.15465	0.000422148	0.0210441
GFZP01077465.1	AMEXTC_0340000064461	Irf6	1.83437	0.000549586	0.024203
GFZP01131427.1	AMEXTC_0340000044295	LRTM2	-4.57345	0.000452614	0.0218152
GFZP01064492.1	AMEXTC_0340000017285	Ank1	-8.47296	0.000526564	0.0237492
GFZP01005247.1	AMEXTC_0340000021112	.	5.39195	0.000498494	0.0230856
GFZP01022971.1	AMEXTC_0340000082252	mdk-a	5.91105	0.000493353	0.0229592
GFZP01157898.1	AMEXTC_0340000149786	PRC1	1.47229	0.000598612	0.0252594
GFZP01082210.1	AMEXTC_0340000079198	LUM	4.51005	0.000487918	0.0227909
GFZP01165810.1	AMEXTC_0340000192927	Eng	-1.17003	0.000475558	0.0224925
GFZP01053933.1	AMEXTC_0340000238521	DNMBP	-6.49156	0.000519007	0.0235414
GFZP01136412.1	AMEXTC_0340000060693	KIF16B	-1.68046	0.000580717	0.0248994
GFZP01124356.1	AMEXTC_0340000015925	USP18	-1.28341	0.000493236	0.0229592
GFZP01010134.1	AMEXTC_0340000040731	SFXN1	0.959487	0.000444809	0.0216171
GFZP01063095.1	AMEXTC_0340000011686	.	4.14083	0.000421762	0.0210441
GFZP01038179.1	AMEXTC_0340000154472	SLC22A17	-6.07701	0.000503199	0.0231717
GFZP01130769.1	AMEXTC_0340000041664	ITGAX	1.40927	0.000541033	0.0240192
GFZP01001781.1	AMEXTC_0340000007188	.	4.71901	0.000458711	0.0220202
GFZP01007529.1	AMEXTC_0340000030352	.	-1.62373	0.000618365	0.0256705
GFZP01075580.1	AMEXTC_0340000058801	.	1.35684	0.0005911	0.0250378
GFZP01143802.1	AMEXTC_0340000083640	.	8.6073	0.000554653	0.0243097
GFZP01161402.1	AMEXTC_0340000169468	DAZAP2	-2.08139	0.000567304	0.0246007
GFZP01008919.1	AMEXTC_0340000035900	Adgre1	2.59776	0.000585724	0.0250097
GFZP01079399.1	AMEXTC_0340000070412	HBB1	-4.94971	0.000501868	0.0231589
GFZP01066942.1	AMEXTC_0340000027142	reverse	3.62965	0.000391147	0.0200062
GFZP01009376.1	AMEXTC_0340000037743	.	4.03635	0.000422836	0.0210441
GFZP01128554.1	AMEXTC_0340000032835	Tlr6	2.61729	0.000590154	0.0250378
GFZP01095861.1	AMEXTC_0340000136659	.	4.75533	0.000468849	0.022314
GFZP01105591.1	AMEXTC_0340000192859	AKAP8L	-1.13601	0.000454427	0.0218743
GFZP01047102.1	AMEXTC_0340000202469	Rrm2	2.49476	0.000551391	0.0242328
GFZP01065268.1	AMEXTC_0340000020391	Cpne7	-4.253	0.000449138	0.0216834
GFZP01064498.1	AMEXTC_0340000017305	.	4.56095	0.000461313	0.022072
GFZP01138597.1	AMEXTC_0340000067258	Srsf5	-1.67716	0.000596533	0.025208
GFZP01015771.1	AMEXTC_0340000059980	.	1.23972	0.000577993	0.0248583
GFZP01167821.1	AMEXTC_0340000203988	.	4.18173	0.000481699	0.0226208
GFZP01083541.1	AMEXTC_0340000083441	Gstm2	-1.08635	0.000461057	0.022072
GFZP01130522.1	AMEXTC_0340000040674	.	3.7342	0.00055527	0.0243097
GFZP01004329.1	AMEXTC_0340000017440	SBSPON	-1.9638	0.000667114	0.0269295
GFZP01032452.1	AMEXTC_0340000113795	.	2.61224	0.000656828	0.0267018
GFZP01101089.1	AMEXTC_0340000168712	.	-3.839	0.000429164	0.0211972
GFZP01132546.1	AMEXTC_0340000048782	.	4.18825	0.000504033	0.0231761
GFZP01173416.1	AMEXTC_0340000233667	.	3.69458	0.000484908	0.0226922
GFZP01007328.1	AMEXTC_0340000029562	HPX	3.6807	0.000639542	0.0262299
GFZP01173986.1	AMEXTC_0340000236850	PRR18	-1.92488	0.00061429	0.0256009
GFZP01067350.1	AMEXTC_0340000028836	NR4A2	-2.86087	0.000560969	0.0244346
GFZP01008462.1	AMEXTC_0340000034061	POSTN	-2.60302	0.000421295	0.0210441
GFZP01014153.1	AMEXTC_0340000055121	AFF3	-2.40649	0.00067904	0.0272256
GFZP01120885.1	AMEXTC_0340000001930	pol	1.41069	0.000490277	0.0228705
GFZP01123680.1	AMEXTC_0340000013200	.	-3.77571	0.000582546	0.0249486
GFZP01132592.1	AMEXTC_0340000048961	Colec12	1.59841	0.00054649	0.0241269
GFZP01131700.1	AMEXTC_0340000045384	.	-1.81859	0.000631984	0.0260416
GFZP01141714.1	AMEXTC_0340000077007	MUC16	-2.30423	0.00066316	0.0268349
GFZP01122900.1	AMEXTC_0340000010066	ST7	-1.78835	0.000637817	0.0261959
GFZP01004121.1	AMEXTC_0340000016607	.	-1.76263	0.000605937	0.0254371
GFZP01128630.1	AMEXTC_0340000033147	HBB2	-3.11613	0.000682201	0.0272909
GFZP01138475.1	AMEXTC_0340000066891	GSTM1	-1.0717	0.000396714	0.0202271
GFZP01016422.1	AMEXTC_0340000061935	mmp18	10.5796	0.00057149	0.0247051
GFZP01072203.1	AMEXTC_0340000048215	ogfod2	-1.38918	0.000578507	0.0248653
GFZP01111972.1	AMEXTC_0340000227325	KDM5A	1.67929	0.000530029	0.0238595
GFZP01079523.1	AMEXTC_0340000070803	HBB1	-3.76792	0.000688232	0.0273977
GFZP01008390.1	AMEXTC_0340000033793	.	-3.81882	0.000436765	0.0214429
GFZP01121453.1	AMEXTC_0340000004223	.	2.16775	0.00060661	0.0254371
GFZP01121633.1	AMEXTC_0340000004969	.	4.33838	0.000509365	0.0233454
GFZP01061740.1	AMEXTC_0340000006198	.	4.18567	0.000533013	0.0239075
GFZP01160741.1	AMEXTC_0340000165653	.	4.80843	0.000496359	0.0230604
GFZP01001232.1	AMEXTC_0340000004978	.	2.06515	0.000681739	0.0272848
GFZP01156659.1	AMEXTC_0340000140939	.	-4.79099	0.000501772	0.0231589
GFZP01038867.1	AMEXTC_0340000157807	MILR1	2.52545	0.000665375	0.0269
GFZP01022222.1	AMEXTC_0340000079871	.	2.14722	0.000683345	0.0273242
GFZP01125196.1	AMEXTC_0340000019300	.	-3.28142	0.000679329	0.0272256
GFZP01011363.1	AMEXTC_0340000045654	LOC102352988	1.9015	0.000665439	0.0269
[truncated: 14,679 more rows]

## Sheet: 8 dpa vs. 3 dpa
Additional file 2. Epidermis DEGs between each regeneration stage/treatment vs. homeostatic control.
	Transcript	Symbol	logFC	P.Value	adj.P.Val
GFZP01003024.1	AMEXTC_0340000012226	.	4.98289	1.48882e-08	0.00065336
GFZP01018421.1	AMEXTC_0340000067959	Gnmt	2.59922	3.9098e-08	0.000857899
GFZP01018304.1	AMEXTC_0340000067589	rps20	-9.57625	2.26932e-08	0.000663919
GFZP01179409.1	AMEXTC_0340000286104	GBP1	3.71415	6.08135e-08	0.00106751
GFZP01013846.1	AMEXTC_0340000054200	.	3.75386	9.14265e-08	0.0013374
GFZP01133812.1	AMEXTC_0340000052886	.	2.77264	1.7954e-07	0.0017071
GFZP01179043.1	AMEXTC_0340000281159	SERF2	-5.13646	1.28996e-07	0.0016174
GFZP01174095.1	AMEXTC_0340000237307	GBP1	3.06056	2.40652e-07	0.0017071
GFZP01001412.1	AMEXTC_0340000005696	GBP1	3.62449	2.34048e-07	0.0017071
GFZP01012143.1	AMEXTC_0340000048783	Abcb9	2.68986	2.756e-07	0.0017071
GFZP01072633.1	AMEXTC_0340000049953	Irgc	2.51359	2.72045e-07	0.0017071
GFZP01047608.1	AMEXTC_0340000205030	Irgc	2.446	3.27077e-07	0.0017071
GFZP01178065.1	AMEXTC_0340000269277	Prdx2	-2.59834	3.35211e-07	0.0017071
GFZP01137494.1	AMEXTC_0340000063943	GBP1	3.63651	4.10424e-07	0.00180113
GFZP01020265.1	AMEXTC_0340000073750	.	3.0532	3.50098e-07	0.0017071
GFZP01105988.1	AMEXTC_0340000194999	rps20	4.74	5.69231e-07	0.00195106
GFZP01106519.1	AMEXTC_0340000198190	TAPBPL	2.97433	4.93661e-07	0.0019034
GFZP01047964.1	AMEXTC_0340000207186	.	5.5575	2.92129e-07	0.0017071
GFZP01108361.1	AMEXTC_0340000208270	LACC1	3.56071	4.83212e-07	0.0019034
GFZP01097292.1	AMEXTC_0340000147018	vUbi	2.65374	5.53686e-07	0.00195106
GFZP01138624.1	AMEXTC_0340000067339	HBB1	-3.47479	5.77966e-07	0.00195106
GFZP01018371.1	AMEXTC_0340000067790	HBA	-5.16619	7.92571e-07	0.00246705
GFZP01018364.1	AMEXTC_0340000067769	rps29	-1.67814	8.15146e-07	0.00246705
GFZP01032989.1	AMEXTC_0340000118118	.	2.13477	9.40151e-07	0.00275054
GFZP01130768.1	AMEXTC_0340000041661	FREM2	5.65578	7.87258e-07	0.00246705
GFZP01175896.1	AMEXTC_0340000247280	MPEG1	2.04082	1.15712e-06	0.00308144
GFZP01138575.1	AMEXTC_0340000067192	Lgals4	-3.41124	1.18992e-06	0.00308144
GFZP01133880.1	AMEXTC_0340000053091	GBP1	3.6394	1.15151e-06	0.00308144
GFZP01039903.1	AMEXTC_0340000163455	Abcb9	3.04594	1.2077e-06	0.00308144
GFZP01006836.1	AMEXTC_0340000027546	mmp13	3.57814	1.4724e-06	0.00320555
GFZP01068159.1	AMEXTC_0340000032043	.	2.9066	1.5195e-06	0.00320555
GFZP01134304.1	AMEXTC_0340000054364	eif3a	2.21007	1.53395e-06	0.00320555
GFZP01077934.1	AMEXTC_0340000065871	Dynll1	-1.35301	1.46802e-06	0.00320555
GFZP01063346.1	AMEXTC_0340000012695	CIITA	2.71751	1.29902e-06	0.00308144
GFZP01093901.1	AMEXTC_0340000122292	PRG3	-2.90518	1.26392e-06	0.00308144
GFZP01011014.1	AMEXTC_0340000044259	PARP14	2.34747	1.73756e-06	0.00335268
GFZP01070258.1	AMEXTC_0340000040423	hypothetical	2.83902	2.01861e-06	0.00367319
GFZP01083950.1	AMEXTC_0340000084802	.	-3.52525	1.27424e-06	0.00308144
GFZP01133572.1	AMEXTC_0340000052166	pol	2.44183	2.08887e-06	0.00367319
GFZP01032760.1	AMEXTC_0340000116540	AVD	1.82644	2.12686e-06	0.00367319
GFZP01075602.1	AMEXTC_0340000058867	.	2.59687	2.18842e-06	0.00369376
GFZP01100386.1	AMEXTC_0340000164912	.	3.40627	1.93984e-06	0.00362251
GFZP01076963.1	AMEXTC_0340000062954	ABCB9	2.25013	2.4807e-06	0.00410809
GFZP01080907.1	AMEXTC_0340000075125	.	3.34297	1.75715e-06	0.00335268
GFZP01126765.1	AMEXTC_0340000025626	TNFAIP2	2.80837	2.54102e-06	0.00413005
GFZP01136329.1	AMEXTC_0340000060444	UMOD	3.92747	1.43815e-06	0.00320555
GFZP01179654.1	AMEXTC_0340000289441	BATF2	3.95781	1.58551e-06	0.00323624
GFZP01068071.1	AMEXTC_0340000031707	.	2.71994	2.79421e-06	0.00422837
GFZP01002363.1	AMEXTC_0340000009542	pol	2.70161	2.79271e-06	0.00422837
GFZP01019364.1	AMEXTC_0340000070931	Rpl23	-15.7703	2.53565e-09	0.000222551
GFZP01006442.1	AMEXTC_0340000025956	URGCP	2.04659	2.92974e-06	0.00435831
GFZP01138568.1	AMEXTC_0340000067171	HBA	-3.48024	3.14319e-06	0.00451027
GFZP01079084.1	AMEXTC_0340000069434	TMSB15B	-1.39905	2.73275e-06	0.00422837
GFZP01143316.1	AMEXTC_0340000082068	S100G	-3.77697	3.36369e-06	0.00458848
GFZP01108888.1	AMEXTC_0340000210934	.	1.28853	3.21439e-06	0.00451027
GFZP01112552.1	AMEXTC_0340000230218	FCN1	-2.89583	3.4964e-06	0.00464963
GFZP01133673.1	AMEXTC_0340000052469	.	4.14479	1.67753e-06	0.00334625
GFZP01048159.1	AMEXTC_0340000208269	Lacc1	3.59635	2.13438e-06	0.00367319
GFZP01073949.1	AMEXTC_0340000053904	KERA	3.41576	3.62339e-06	0.00470793
GFZP01137847.1	AMEXTC_0340000065002	NLRP12	2.28283	3.89104e-06	0.00490602
GFZP01069859.1	AMEXTC_0340000038876	.	3.70347	3.64752e-06	0.00470793
GFZP01015205.1	AMEXTC_0340000058281	Capn8	-2.30775	4.05545e-06	0.00490602
GFZP01075280.1	AMEXTC_0340000057901	.	2.66231	4.11453e-06	0.00490602
GFZP01018808.1	AMEXTC_0340000069203	COX7C	-4.33367	4.1839e-06	0.00490602
GFZP01093572.1	AMEXTC_0340000120422	HEMGN	-2.50025	4.2712e-06	0.00493262
GFZP01051309.1	AMEXTC_0340000224930	.	3.39933	4.19227e-06	0.00490602
GFZP01074762.1	AMEXTC_0340000056343	Lim2	5.10614	2.59649e-06	0.00414349
GFZP01160032.1	AMEXTC_0340000162019	.	4.2096	3.23744e-06	0.00451027
GFZP01121518.1	AMEXTC_0340000004510	Transposon	2.19388	4.423e-06	0.00501808
GFZP01014047.1	AMEXTC_0340000054803	LOC102377048	2.41878	4.13747e-06	0.00490602
GFZP01165565.1	AMEXTC_0340000191685	Alas2	-2.30913	4.51673e-06	0.00501808
GFZP01072014.1	AMEXTC_0340000047449	.	2.51381	4.46665e-06	0.00501808
GFZP01172990.1	AMEXTC_0340000231543	MEP	2.2012	4.64828e-06	0.00509968
GFZP01128377.1	AMEXTC_0340000032114	NEURL3	3.51356	4.06423e-06	0.00490602
GFZP01162254.1	AMEXTC_0340000174028	PARP14	2.36692	4.96856e-06	0.00538378
GFZP01125472.1	AMEXTC_0340000020399	SLC4A1	-2.09507	5.54846e-06	0.00579467
GFZP01133299.1	AMEXTC_0340000051347	SNX25	2.5002	5.42665e-06	0.00573845
GFZP01132883.1	AMEXTC_0340000050099	.	2.19723	5.70912e-06	0.00579467
GFZP01015901.1	AMEXTC_0340000060370	TAPBP	2.13727	5.7439e-06	0.00579467
GFZP01110715.1	AMEXTC_0340000220495	.	3.39272	5.65421e-06	0.00579467
GFZP01060076.1	AMEXTC_0340000300808	.	2.27484	5.99044e-06	0.00597471
GFZP01099677.1	AMEXTC_0340000161109	HLCS	2.4232	6.18006e-06	0.0060579
GFZP01073903.1	AMEXTC_0340000053766	TAP1	2.44703	6.30464e-06	0.0060579
GFZP01012323.1	AMEXTC_0340000049512	Dmbt1	2.78414	6.49865e-06	0.00606787
GFZP01019209.1	AMEXTC_0340000070452	HBA	-5.17959	6.31053e-06	0.0060579
GFZP01065509.1	AMEXTC_0340000021348	Tspo	-3.00825	7.19319e-06	0.00632089
GFZP01165392.1	AMEXTC_0340000190833	Cd274	-3.34273	7.20174e-06	0.00632089
GFZP01007102.1	AMEXTC_0340000028637	NOS2	2.91401	7.34163e-06	0.00637988
GFZP01016042.1	AMEXTC_0340000060793	CIRBP	-1.35116	7.14307e-06	0.00632089
GFZP01002521.1	AMEXTC_0340000010166	.	3.29522	7.8716e-06	0.00677336
GFZP01009809.1	AMEXTC_0340000039465	Cyp4b1	9.47278	1.65848e-07	0.0017071
GFZP01118518.1	AMEXTC_0340000277529	Hebp2	-1.81774	8.51401e-06	0.00694973
GFZP01077950.1	AMEXTC_0340000065919	.	3.1475	8.45111e-06	0.00694973
GFZP01133020.1	AMEXTC_0340000050510	TAP1	2.77685	8.67828e-06	0.00694973
GFZP01128622.1	AMEXTC_0340000033112	.	2.19113	8.60349e-06	0.00694973
GFZP01174143.1	AMEXTC_0340000237554	PARP14	2.44353	8.14572e-06	0.00680896
GFZP01129907.1	AMEXTC_0340000038251	.	-3.76793	9.0836e-06	0.00705539
GFZP01126101.1	AMEXTC_0340000022904	CCL3L1	2.60259	8.71003e-06	0.00694973
GFZP01124480.1	AMEXTC_0340000016424	trx1	-2.4849	8.89981e-06	0.00703719
GFZP01074175.1	AMEXTC_0340000054582	Abcb9	2.74806	9.39376e-06	0.00710759
GFZP01069779.1	AMEXTC_0340000038559	.	3.25669	7.16045e-06	0.00632089
GFZP01123333.1	AMEXTC_0340000011839	.	-2.58201	9.84546e-06	0.00723565
GFZP01124041.1	AMEXTC_0340000014667	CTGF	-2.14286	9.85447e-06	0.00723565
GFZP01023365.1	AMEXTC_0340000083529	thrap3	-8.82282	2.27176e-07	0.0017071
GFZP01077232.1	AMEXTC_0340000063761	pol	2.78741	1.00433e-05	0.00723565
GFZP01125453.1	AMEXTC_0340000020323	.	3.01876	8.07729e-06	0.00680896
GFZP01008877.1	AMEXTC_0340000035731	.	2.66351	9.34282e-06	0.00710759
GFZP01121272.1	AMEXTC_0340000003482	Gp1bb	-3.22915	9.79042e-06	0.00723565
GFZP01131630.1	AMEXTC_0340000045105	CPNE5	3.38909	6.48301e-06	0.00606787
GFZP01012446.1	AMEXTC_0340000049997	PARP14	2.31833	1.02216e-05	0.00723565
GFZP01120332.1	AMEXTC_0340000301499	MTHFD2	-2.06846	1.02225e-05	0.00723565
GFZP01006124.1	AMEXTC_0340000024653	USP47	2.06404	1.06463e-05	0.00735041
GFZP01072539.1	AMEXTC_0340000049570	.	3.40291	1.0828e-05	0.00736714
GFZP01124662.1	AMEXTC_0340000017167	.	2.80137	9.29062e-06	0.00710759
GFZP01139459.1	AMEXTC_0340000069968	IRF1	2.74022	1.16762e-05	0.00757317
GFZP01119059.1	AMEXTC_0340000284243	SOCS1	1.89216	1.15543e-05	0.00757317
GFZP01133450.1	AMEXTC_0340000051800	IRF1	2.76024	1.18884e-05	0.00757317
GFZP01138664.1	AMEXTC_0340000067459	Mrpl36	-1.75634	1.22641e-05	0.00757317
GFZP01122565.1	AMEXTC_0340000008730	pol	2.37884	1.18568e-05	0.00757317
GFZP01158445.1	AMEXTC_0340000153716	S100a1	-4.22046	1.2434e-05	0.0075786
GFZP01128922.1	AMEXTC_0340000034286	.	3.2715	1.27339e-05	0.0076551
GFZP01078966.1	AMEXTC_0340000069067	HBB1	-3.45664	1.21033e-05	0.00757317
GFZP01004335.1	AMEXTC_0340000017462	VMO1	-7.63326	3.75451e-07	0.00173437
GFZP01068920.1	AMEXTC_0340000035090	SUSD3	-9.12349	4.9879e-07	0.0019034
GFZP01114988.1	AMEXTC_0340000243235	HEMGN	-2.99296	1.30066e-05	0.00766158
GFZP01102838.1	AMEXTC_0340000178345	CCL4	2.67818	1.31473e-05	0.00769285
GFZP01120147.1	AMEXTC_0340000298894	LOC101932961	2.06256	1.16414e-05	0.00757317
GFZP01143926.1	AMEXTC_0340000084053	POMP	-2.02885	1.34208e-05	0.00774953
GFZP01078363.1	AMEXTC_0340000067161	hbb2	-4.20613	1.37181e-05	0.00786945
GFZP01121385.1	AMEXTC_0340000003951	HBA	-2.2352	1.0198e-05	0.00723565
GFZP01137983.1	AMEXTC_0340000065410	bccip	-1.28489	1.29736e-05	0.00766158
GFZP01074763.1	AMEXTC_0340000056346	.	3.94369	1.27079e-05	0.0076551
GFZP01096461.1	AMEXTC_0340000140956	.	3.18057	1.38237e-05	0.0078785
GFZP01138548.1	AMEXTC_0340000067111	S100A11	-2.6198	1.19161e-05	0.00757317
GFZP01135885.1	AMEXTC_0340000059112	.	3.05673	1.42488e-05	0.00791558
GFZP01078377.1	AMEXTC_0340000067203	rpsa	-2.02689	1.21896e-05	0.00757317
GFZP01011402.1	AMEXTC_0340000045823	Cd274	-3.3645	1.42495e-05	0.00791558
GFZP01073091.1	AMEXTC_0340000051328	KERA	3.45426	7.9852e-06	0.00680439
GFZP01077194.1	AMEXTC_0340000063647	ass1	1.82332	1.53257e-05	0.00825229
GFZP01169450.1	AMEXTC_0340000213045	HMBS	-2.23158	1.48681e-05	0.00815598
GFZP01127812.1	AMEXTC_0340000029876	.	3.2868	1.23388e-05	0.00757317
GFZP01153752.1	AMEXTC_0340000120305	TMEM176B	1.61212	1.40896e-05	0.00791558
GFZP01078389.1	AMEXTC_0340000067239	Tmsb4x	-0.793397	1.13758e-05	0.00756396
GFZP01076177.1	AMEXTC_0340000060593	Abcb9	2.76438	1.6026e-05	0.00852475
GFZP01143951.1	AMEXTC_0340000084141	.	2.91266	1.61561e-05	0.00853123
GFZP01018855.1	AMEXTC_0340000069351	HBB1	-3.5608	1.23255e-05	0.00757317
GFZP01068018.1	AMEXTC_0340000031507	.	-2.00436	1.57356e-05	0.00842131
GFZP01012758.1	AMEXTC_0340000050934	.	3.03905	1.642e-05	0.00857835
GFZP01178920.1	AMEXTC_0340000279823	Gpx3	-1.94425	1.62326e-05	0.00853123
GFZP01062706.1	AMEXTC_0340000010094	.	4.08503	6.71427e-06	0.00620321
GFZP01003467.1	AMEXTC_0340000013987	Clcn7	1.50316	1.7356e-05	0.00865523
GFZP01118827.1	AMEXTC_0340000281092	ADH4	-1.60504	1.50955e-05	0.0081785
GFZP01159416.1	AMEXTC_0340000158588	.	1.98789	1.7084e-05	0.00865523
GFZP01137597.1	AMEXTC_0340000064252	NOS2	3.37239	1.67555e-05	0.00864368
GFZP01093902.1	AMEXTC_0340000122295	.	2.83938	1.72543e-05	0.00865523
GFZP01019902.1	AMEXTC_0340000072598	.	3.06746	1.50014e-05	0.00817803
GFZP01014794.1	AMEXTC_0340000057045	PSMB8	2.59823	1.69389e-05	0.00864368
GFZP01078392.1	AMEXTC_0340000067248	hbb2	-4.5219	1.72628e-05	0.00865523
GFZP01045322.1	AMEXTC_0340000192559	Arsa	1.96605	1.88675e-05	0.00923708
GFZP01143824.1	AMEXTC_0340000083712	.	2.99379	1.87334e-05	0.00923708
GFZP01078519.1	AMEXTC_0340000067629	.	1.89924	1.9163e-05	0.00923708
GFZP01109829.1	AMEXTC_0340000215999	Pdlim2	-3.13926	1.93127e-05	0.00923708
GFZP01003310.1	AMEXTC_0340000013340	NLRP3	2.7936	1.95862e-05	0.00923708
GFZP01132559.1	AMEXTC_0340000048831	PSMB9	2.95564	1.90815e-05	0.00923708
GFZP01153977.1	AMEXTC_0340000121585	Srsf5	-2.77841	1.96804e-05	0.00923708
GFZP01078358.1	AMEXTC_0340000067146	ferritin	-2.28582	1.75362e-05	0.00869568
GFZP01141846.1	AMEXTC_0340000077421	.	1.83971	2.05836e-05	0.0094938
GFZP01010987.1	AMEXTC_0340000044161	Pigr	2.59398	2.06601e-05	0.0094938
GFZP01129418.1	AMEXTC_0340000036319	RNF213	1.70901	1.95166e-05	0.00923708
GFZP01003303.1	AMEXTC_0340000013314	LGALS3BP	2.16313	2.11257e-05	0.00960399
GFZP01115660.1	AMEXTC_0340000247099	PARP14	2.18183	2.13376e-05	0.00960399
GFZP01141021.1	AMEXTC_0340000074851	.	4.58809	1.04232e-05	0.00729821
GFZP01067536.1	AMEXTC_0340000029585	.	2.81878	1.98864e-05	0.00928411
GFZP01000343.1	AMEXTC_0340000001368	Ccl24	2.70526	2.03628e-05	0.00945619
GFZP01047067.1	AMEXTC_0340000202320	GRN	1.42612	1.96392e-05	0.00923708
GFZP01123542.1	AMEXTC_0340000012673	TMEM131	1.42308	2.18496e-05	0.00973459
GFZP01117759.1	AMEXTC_0340000267946	timm8a	-1.52759	2.17466e-05	0.00973459
GFZP01021784.1	AMEXTC_0340000078481	.	1.85871	2.31081e-05	0.0100904
GFZP01126386.1	AMEXTC_0340000024087	.	3.85792	1.67009e-05	0.00864368
GFZP01174028.1	AMEXTC_0340000237032	.	1.8481	2.28629e-05	0.0100837
GFZP01061087.1	AMEXTC_0340000003543	.	4.10964	1.00377e-05	0.00723565
GFZP01076521.1	AMEXTC_0340000061627	Gbp4	2.3736	2.30109e-05	0.0100904
GFZP01115080.1	AMEXTC_0340000243685	Rnf213	2.02658	2.38698e-05	0.0103671
GFZP01136913.1	AMEXTC_0340000062198	Sftpd	-3.37914	2.4605e-05	0.0105344
GFZP01046081.1	AMEXTC_0340000196671	SPACA4	-1.40514	2.08111e-05	0.00951338
GFZP01013796.1	AMEXTC_0340000054050	.	1.72949	2.49249e-05	0.0106196
GFZP01075536.1	AMEXTC_0340000058669	IGFBP2	2.29193	2.53737e-05	0.0106299
GFZP01012637.1	AMEXTC_0340000050571	.	-3.74958	2.55546e-05	0.0106299
GFZP01129081.1	AMEXTC_0340000034929	.	1.68098	2.52732e-05	0.0106299
GFZP01055966.1	AMEXTC_0340000250006	Timm8a	-1.36872	2.55544e-05	0.0106299
GFZP01001446.1	AMEXTC_0340000005826	.	3.1109	2.66426e-05	0.0108301
GFZP01133479.1	AMEXTC_0340000051887	.	1.71515	2.65864e-05	0.0108301
GFZP01057327.1	AMEXTC_0340000265108	ACOD1	2.9715	2.27017e-05	0.0100632
GFZP01128210.1	AMEXTC_0340000031468	NECTIN1	2.78619	2.63724e-05	0.0108301
GFZP01072987.1	AMEXTC_0340000051016	hbb2	-4.56956	2.66529e-05	0.0108301
GFZP01139277.1	AMEXTC_0340000069408	.	-2.82224	2.41983e-05	0.0104111
GFZP01062427.1	AMEXTC_0340000008985	Dtx3l	1.68704	2.83355e-05	0.0113045
GFZP01167234.1	AMEXTC_0340000200993	Slc10a4	-3.63939	2.13329e-05	0.00960399
GFZP01174098.1	AMEXTC_0340000237317	Taf1d	-7.46124	3.14047e-06	0.00451027
GFZP01079560.1	AMEXTC_0340000070914	eef1as	-7.98769	3.39814e-06	0.00458848
GFZP01110144.1	AMEXTC_0340000217423	LOC102453036	-1.87214	3.09245e-05	0.0115741
GFZP01065176.1	AMEXTC_0340000020020	.	-3.66217	2.9166e-05	0.0113772
GFZP01017806.1	AMEXTC_0340000066093	.	3.09064	3.09895e-05	0.0115741
GFZP01166117.1	AMEXTC_0340000194649	CYLD	1.41164	3.09243e-05	0.0115741
GFZP01079545.1	AMEXTC_0340000070869	Rps15	-2.88491	2.72223e-05	0.0109118
GFZP01119110.1	AMEXTC_0340000284718	Bcam	1.95265	3.20088e-05	0.0119042
GFZP01123015.1	AMEXTC_0340000010528	Mcam	1.0929	2.39779e-05	0.0103671
GFZP01156303.1	AMEXTC_0340000138356	Scarb2	1.37032	2.87797e-05	0.0113272
GFZP01016393.1	AMEXTC_0340000061848	mdk-a	2.45412	3.0911e-05	0.0115741
GFZP01065263.1	AMEXTC_0340000020370	.	1.5618	2.86878e-05	0.0113272
GFZP01084015.1	AMEXTC_0340000085017	.	2.43743	3.23202e-05	0.0119298
GFZP01004027.1	AMEXTC_0340000016220	COL28A1	2.27568	3.26065e-05	0.0119742
GFZP01164213.1	AMEXTC_0340000184342	GBP1	1.73764	3.3766e-05	0.0122971
GFZP01132175.1	AMEXTC_0340000047288	FRAS1	3.91068	1.90139e-05	0.00923708
GFZP01074791.1	AMEXTC_0340000056430	GPRC6A	1.89101	3.46271e-05	0.0124557
GFZP01019598.1	AMEXTC_0340000071661	Dmbt1	2.84853	3.50914e-05	0.0125201
GFZP01176104.1	AMEXTC_0340000248416	ANK1	-2.6788	3.03946e-05	0.0115741
GFZP01175164.1	AMEXTC_0340000243100	.	3.54778	3.41714e-05	0.0123563
GFZP01117645.1	AMEXTC_0340000266552	HBB2	-4.59411	2.7227e-05	0.0109118
GFZP01078967.1	AMEXTC_0340000069070	Sec61g	-1.16413	2.95617e-05	0.01143
GFZP01078486.1	AMEXTC_0340000067530	.	2.81743	3.63817e-05	0.0128757
GFZP01073408.1	AMEXTC_0340000052279	VSIG4	1.36199	3.421e-05	0.0123563
GFZP01126882.1	AMEXTC_0340000026095	GYPC	-2.91384	3.34156e-05	0.0122202
GFZP01011219.1	AMEXTC_0340000045078	ALPL	-2.03017	3.6851e-05	0.0129895
GFZP01078092.1	AMEXTC_0340000066347	cops9	-2.03997	3.7147e-05	0.0129895
GFZP01126552.1	AMEXTC_0340000024750	CD40	2.01042	3.73348e-05	0.0130033
GFZP01138360.1	AMEXTC_0340000066546	Tspo	-3.25487	3.04264e-05	0.0115741
GFZP01131690.1	AMEXTC_0340000045344	.	-2.32412	3.79316e-05	0.0130321
GFZP01094092.1	AMEXTC_0340000123367	.	1.68321	3.78849e-05	0.0130321
GFZP01006036.1	AMEXTC_0340000024303	.	3.4984	3.76061e-05	0.0130321
GFZP01175938.1	AMEXTC_0340000247509	CYP24A1	4.97029	1.04772e-05	0.00729821
GFZP01004096.1	AMEXTC_0340000016505	LY6E	-2.31536	3.70421e-05	0.0129895
GFZP01135679.1	AMEXTC_0340000058493	H2-D1	1.67142	3.52453e-05	0.0125241
GFZP01017928.1	AMEXTC_0340000066460	mrpl24	-1.76135	4.03674e-05	0.0131534
GFZP01017615.1	AMEXTC_0340000065517	RPL7L1	-1.91766	3.87318e-05	0.0131534
GFZP01074342.1	AMEXTC_0340000055083	.	1.85653	4.11639e-05	0.0131534
GFZP01003730.1	AMEXTC_0340000015021	ogdhl	1.80207	4.11799e-05	0.0131534
GFZP01159814.1	AMEXTC_0340000160758	Vav2	1.71841	4.04456e-05	0.0131534
GFZP01005363.1	AMEXTC_0340000021581	HFE	2.99631	4.03216e-05	0.0131534
GFZP01018179.1	AMEXTC_0340000067214	S100G	-3.48065	4.10493e-05	0.0131534
GFZP01122595.1	AMEXTC_0340000008854	.	1.98929	4.25192e-05	0.013424
GFZP01168589.1	AMEXTC_0340000208398	Mylk	1.84435	4.34694e-05	0.013626
GFZP01004110.1	AMEXTC_0340000016563	.	5.94626	5.35864e-06	0.00573564
GFZP01008692.1	AMEXTC_0340000034991	CST3	-1.7568	3.80113e-05	0.0130321
GFZP01155210.1	AMEXTC_0340000130566	HP1BP3	1.31847	4.1052e-05	0.0131534
GFZP01136483.1	AMEXTC_0340000060906	.	-2.81863	4.43844e-05	0.0137507
GFZP01123093.1	AMEXTC_0340000010844	Htr3b	-2.99842	3.98359e-05	0.0131534
GFZP01004683.1	AMEXTC_0340000018849	.	-2.78869	4.12127e-05	0.0131534
GFZP01066593.1	AMEXTC_0340000025752	Nfe2	-2.85617	4.48175e-05	0.0137752
GFZP01001239.1	AMEXTC_0340000005010	.	3.16116	4.53921e-05	0.0138334
GFZP01013532.1	AMEXTC_0340000053257	Oas1a	1.98459	4.74157e-05	0.0140595
GFZP01133313.1	AMEXTC_0340000051389	.	-3.4999	4.30398e-05	0.0135396
GFZP01006020.1	AMEXTC_0340000024245	gata1-b	-1.91556	4.81363e-05	0.0140964
GFZP01174505.1	AMEXTC_0340000239467	HEPHL1	1.89556	4.7937e-05	0.0140964
GFZP01017717.1	AMEXTC_0340000065824	CIRBP	-18.1242	1.07196e-05	0.00735041
GFZP01163671.1	AMEXTC_0340000181522	snai2	6.16191	6.82951e-06	0.00624395
GFZP01080775.1	AMEXTC_0340000074714	Wfdc8	-1.71635	4.73643e-05	0.0140595
GFZP01134916.1	AMEXTC_0340000056200	LOC109196344	1.47224	4.6425e-05	0.0140352
GFZP01037725.1	AMEXTC_0340000151491	CRIP1	-1.1667	4.21109e-05	0.0133431
GFZP01070401.1	AMEXTC_0340000040984	GFI1B	-3.23623	4.38458e-05	0.0136652
GFZP01014425.1	AMEXTC_0340000055937	QNR-71	1.09491	4.09597e-05	0.0131534
GFZP01101541.1	AMEXTC_0340000171337	GSTO1	-1.22906	4.3906e-05	0.0136652
GFZP01074474.1	AMEXTC_0340000055479	.	2.11845	5.01551e-05	0.0145223
GFZP01019301.1	AMEXTC_0340000070742	Lgals4	-1.05304	4.03108e-05	0.0131534
GFZP01129668.1	AMEXTC_0340000037296	LOC101367690	-5.68587	6.34992e-06	0.0060579
GFZP01015043.1	AMEXTC_0340000057794	NT5C2	-2.8261	5.04653e-05	0.0145223
GFZP01063176.1	AMEXTC_0340000012031	PKHD1L1	6.82986	2.59392e-05	0.0107389
GFZP01143519.1	AMEXTC_0340000082715	Sned1	2.96296	5.19099e-05	0.0146796
GFZP01064489.1	AMEXTC_0340000017273	MEP	2.16963	5.04044e-05	0.0145223
GFZP01160326.1	AMEXTC_0340000163558	MMP13	3.21366	5.29831e-05	0.0147841
GFZP01128484.1	AMEXTC_0340000032568	.	3.12469	5.28611e-05	0.0147841
GFZP01017730.1	AMEXTC_0340000065864	Snrpg	-1.07309	4.4957e-05	0.0137752
GFZP01128624.1	AMEXTC_0340000033120	.	2.05312	5.44922e-05	0.0148145
GFZP01019610.1	AMEXTC_0340000071697	.	3.88517	2.94497e-05	0.01143
GFZP01012332.1	AMEXTC_0340000049550	KEL	-1.95559	5.33341e-05	0.0147841
GFZP01003049.1	AMEXTC_0340000012324	Acod1	2.65855	4.8345e-05	0.014097
GFZP01125493.1	AMEXTC_0340000020495	LAMA5	1.88569	5.53186e-05	0.0148145
GFZP01114481.1	AMEXTC_0340000240514	EXOC3L4	2.49051	5.20156e-05	0.0146796
GFZP01044764.1	AMEXTC_0340000189576	Itpr2	-6.43853	9.01409e-06	0.00705539
GFZP01167470.1	AMEXTC_0340000202316	STOM	1.17145	4.44939e-05	0.0137507
GFZP01124689.1	AMEXTC_0340000017267	Slc7a11	-2.34784	5.26898e-05	0.0147841
GFZP01012058.1	AMEXTC_0340000048435	VSIG1	-2.26809	5.62711e-05	0.0148145
GFZP01077924.1	AMEXTC_0340000065840	.	-4.19918	4.50443e-05	0.0137752
GFZP01123977.1	AMEXTC_0340000014407	Mical3	-7.61736	1.09281e-05	0.00737809
GFZP01144972.1	AMEXTC_0340000087471	.	2.27381	5.7071e-05	0.0148145
GFZP01077682.1	AMEXTC_0340000065112	NLRP3	3.05349	5.19007e-05	0.0146796
GFZP01017816.1	AMEXTC_0340000066123	CTSS	3.28797	5.3565e-05	0.0147841
GFZP01047580.1	AMEXTC_0340000204910	.	-1.29954	5.14907e-05	0.0146796
GFZP01153790.1	AMEXTC_0340000120520	.	4.14316	5.31697e-05	0.0147841
GFZP01004268.1	AMEXTC_0340000017204	.	4.32802	3.93597e-05	0.0131534
GFZP01006682.1	AMEXTC_0340000026902	EXOC3L4	2.42338	5.73288e-05	0.0148145
GFZP01078134.1	AMEXTC_0340000066473	EEF1A	-2.52711	4.81822e-05	0.0140964
GFZP01126139.1	AMEXTC_0340000023065	CD86	2.221	5.79351e-05	0.0148145
GFZP01083751.1	AMEXTC_0340000084146	.	2.16153	5.79455e-05	0.0148145
GFZP01098420.1	AMEXTC_0340000154648	Akap7	-2.10871	5.74104e-05	0.0148145
GFZP01170573.1	AMEXTC_0340000218645	.	-2.61247	5.85168e-05	0.0148241
GFZP01007126.1	AMEXTC_0340000028741	.	2.28185	4.66369e-05	0.0140352
GFZP01019219.1	AMEXTC_0340000070490	.	-1.77815	4.91326e-05	0.0142792
GFZP01010027.1	AMEXTC_0340000040307	.	2.7514	5.69289e-05	0.0148145
GFZP01069059.1	AMEXTC_0340000035646	Sdf2	-6.32409	2.9728e-05	0.0114438
GFZP01068352.1	AMEXTC_0340000032834	ODAM	6.76842	1.12355e-05	0.00752773
GFZP01125314.1	AMEXTC_0340000019780	BTN1A1	1.58946	5.98913e-05	0.0149761
GFZP01005325.1	AMEXTC_0340000021414	ANK1	-2.74524	5.42396e-05	0.0148145
GFZP01170386.1	AMEXTC_0340000217661	LAMP1	1.53215	5.54258e-05	0.0148145
GFZP01078068.1	AMEXTC_0340000066275	.	-1.24478	5.62016e-05	0.0148145
GFZP01144217.1	AMEXTC_0340000085018	.	2.79057	5.81836e-05	0.0148145
GFZP01070982.1	AMEXTC_0340000043349	ORF2	1.49491	5.78637e-05	0.0148145
GFZP01169770.1	AMEXTC_0340000214705	SPTB	-2.74921	6.11246e-05	0.0151122
GFZP01124074.1	AMEXTC_0340000014792	CCL4	2.57175	6.0471e-05	0.0150781
GFZP01073180.1	AMEXTC_0340000051595	BDMD1	-1.18816	4.66939e-05	0.0140352
GFZP01135868.1	AMEXTC_0340000059061	wif1	-4.01713	5.74677e-05	0.0148145
GFZP01052870.1	AMEXTC_0340000233035	ETV4	1.57865	5.86268e-05	0.0148241
GFZP01178727.1	AMEXTC_0340000277557	Pfdn6	-0.980222	5.16572e-05	0.0146796
GFZP01017486.1	AMEXTC_0340000065129	Atp6v1b2	1.64686	5.80837e-05	0.0148145
GFZP01001362.1	AMEXTC_0340000005508	pak3	8.40159	1.40392e-05	0.00791558
GFZP01094065.1	AMEXTC_0340000123212	CLEC2D	3.10095	5.37416e-05	0.0147863
GFZP01086983.1	AMEXTC_0340000094322	vUbi	2.73635	6.383e-05	0.0155619
GFZP01071876.1	AMEXTC_0340000046910	CASP7	5.72409	6.37781e-05	0.0155619
GFZP01132467.1	AMEXTC_0340000048457	xiap	-7.14893	1.2947e-05	0.00766158
GFZP01076178.1	AMEXTC_0340000060596	POL	2.62621	5.62085e-05	0.0148145
GFZP01134883.1	AMEXTC_0340000056101	Psmb8	2.30513	6.14318e-05	0.0151455
GFZP01148066.1	AMEXTC_0340000097173	.	3.16906	6.18194e-05	0.0151984
GFZP01098048.1	AMEXTC_0340000152339	Tbk1	1.23818	5.91e-05	0.0148241
GFZP01175165.1	AMEXTC_0340000243104	.	3.09871	5.72739e-05	0.0148145
GFZP01156775.1	AMEXTC_0340000141807	.	3.13895	5.61142e-05	0.0148145
GFZP01013539.1	AMEXTC_0340000053278	.	2.44308	6.7415e-05	0.0159918
GFZP01054185.1	AMEXTC_0340000240036	FRAS1	3.62184	4.76793e-05	0.0140901
GFZP01133862.1	AMEXTC_0340000053037	LECT2	1.74015	6.85281e-05	0.0160766
GFZP01067853.1	AMEXTC_0340000030848	TMEM176B	1.12213	5.89834e-05	0.0148241
GFZP01136272.1	AMEXTC_0340000060273	.	1.71874	6.67483e-05	0.0158765
GFZP01007055.1	AMEXTC_0340000028444	MUC3A	2.09476	6.86885e-05	0.0160766
GFZP01130373.1	AMEXTC_0340000040085	GOLGB1	1.02801	5.82325e-05	0.0148145
GFZP01068559.1	AMEXTC_0340000033665	Ccr4	2.11138	6.8509e-05	0.0160766
GFZP01061218.1	AMEXTC_0340000004091	LOC108803548	-1.40321	5.91147e-05	0.0148241
GFZP01128999.1	AMEXTC_0340000034595	.	1.50388	6.63845e-05	0.015876
GFZP01070463.1	AMEXTC_0340000041239	STC2	3.99766	7.04301e-05	0.0162246
GFZP01138830.1	AMEXTC_0340000067976	Wfdc8	-1.84328	6.49422e-05	0.0156581
GFZP01067819.1	AMEXTC_0340000030707	.	1.77059	7.22115e-05	0.0164195
GFZP01073527.1	AMEXTC_0340000052636	MPEG1	1.3064	6.07635e-05	0.0151081
GFZP01018214.1	AMEXTC_0340000067319	OAZ	-1.41707	5.4748e-05	0.0148145
GFZP01018322.1	AMEXTC_0340000067643	.	-4.89909	5.13011e-05	0.0146796
GFZP01069815.1	AMEXTC_0340000038697	CD109	4.93823	1.6897e-05	0.00864368
GFZP01080307.1	AMEXTC_0340000073239	.	3.59979	6.86665e-05	0.0160766
GFZP01132263.1	AMEXTC_0340000047645	.	5.16351	2.71002e-05	0.0109118
GFZP01018194.1	AMEXTC_0340000067259	agr2-a	-0.895593	5.63795e-05	0.0148145
GFZP01004127.1	AMEXTC_0340000016629	.	5.09022	1.33843e-05	0.00774953
GFZP01177005.1	AMEXTC_0340000256786	AIFM2	1.65803	7.4953e-05	0.0168249
GFZP01093392.1	AMEXTC_0340000119373	.	1.94423	6.66564e-05	0.0158765
GFZP01071700.1	AMEXTC_0340000046213	.	3.50877	6.43654e-05	0.0155628
GFZP01065032.1	AMEXTC_0340000019455	ABLIM2	-5.66527	1.44385e-05	0.00797012
GFZP01000043.1	AMEXTC_0340000000162	IFIH1	1.50945	6.54149e-05	0.0156869
GFZP01072231.1	AMEXTC_0340000048324	Tubb4b	-1.38334	6.10706e-05	0.0151122
GFZP01009027.1	AMEXTC_0340000036359	Rps27	-1.8007	7.14691e-05	0.0164195
GFZP01108215.1	AMEXTC_0340000207411	Rps8	-1.93077	7.97446e-05	0.0172392
GFZP01014673.1	AMEXTC_0340000056681	.	-2.01515	7.82967e-05	0.0171372
GFZP01065767.1	AMEXTC_0340000022366	DHX58	1.64142	7.6214e-05	0.016892
GFZP01000155.1	AMEXTC_0340000000599	Macf1	1.7527	7.46044e-05	0.0167896
GFZP01153728.1	AMEXTC_0340000120159	ERMAP	-2.02631	7.87896e-05	0.0171432
GFZP01077669.1	AMEXTC_0340000065073	etnppl	-2.6523	6.93604e-05	0.0161477
GFZP01073062.1	AMEXTC_0340000051241	.	3.20794	7.69333e-05	0.0169657
GFZP01000878.1	AMEXTC_0340000003518	LAMP1	1.30703	7.01084e-05	0.0162114
GFZP01005458.1	AMEXTC_0340000021958	.	-1.40389	7.7818e-05	0.017075
GFZP01136081.1	AMEXTC_0340000059700	slc12a9	1.52882	7.75333e-05	0.0170552
GFZP01121183.1	AMEXTC_0340000003115	.	2.56994	7.57926e-05	0.016892
GFZP01139509.1	AMEXTC_0340000070120	Fabp5	-1.64884	6.80526e-05	0.0160766
GFZP01019254.1	AMEXTC_0340000070598	RPL7L1	-2.23371	8.24762e-05	0.0176557
GFZP01117496.1	AMEXTC_0340000264728	tbc1d24	-2.39682	8.35966e-05	0.0178419
GFZP01084871.1	AMEXTC_0340000087780	gprc6a	2.0187	8.55691e-05	0.0178419
GFZP01003879.1	AMEXTC_0340000015629	TFPI	1.05878	7.21127e-05	0.0164195
GFZP01122750.1	AMEXTC_0340000009470	.	-2.3231	8.64086e-05	0.0178419
GFZP01098176.1	AMEXTC_0340000153228	IRF3	1.72356	7.65707e-05	0.0169283
GFZP01063467.1	AMEXTC_0340000013158	DMTN	-2.40524	8.67233e-05	0.0178419
GFZP01024445.1	AMEXTC_0340000087088	NLRP3	2.06653	8.5352e-05	0.0178419
GFZP01084006.1	AMEXTC_0340000084985	.	1.49836	8.6698e-05	0.0178419
GFZP01079116.1	AMEXTC_0340000069533	.	2.78766	8.79609e-05	0.0178419
GFZP01124736.1	AMEXTC_0340000017454	EFEMP1	1.9167	8.82246e-05	0.0178419
GFZP01037033.1	AMEXTC_0340000146515	SPR	-1.97386	7.91054e-05	0.0171432
GFZP01015375.1	AMEXTC_0340000058791	COX5A	-5.43859	8.76012e-05	0.0178419
GFZP01132717.1	AMEXTC_0340000049470	.	2.1875	8.76406e-05	0.0178419
GFZP01170151.1	AMEXTC_0340000216533	Clec4f	1.75279	8.73193e-05	0.0178419
GFZP01001970.1	AMEXTC_0340000007930	Dio2	2.60336	8.77064e-05	0.0178419
GFZP01013579.1	AMEXTC_0340000053399	.	1.48895	8.60767e-05	0.0178419
GFZP01055356.1	AMEXTC_0340000246507	COX6B1	1.97121	7.90487e-05	0.0171432
GFZP01051536.1	AMEXTC_0340000226110	.	1.27581	8.45136e-05	0.0178419
GFZP01033284.1	AMEXTC_0340000119928	PSMD8	-2.39943	9.0995e-05	0.0181926
GFZP01138288.1	AMEXTC_0340000066330	Snrpd2	-1.00247	7.01525e-05	0.0162114
GFZP01027026.1	AMEXTC_0340000095103	.	2.04526	9.20865e-05	0.018369
GFZP01009968.1	AMEXTC_0340000040077	.	3.71397	7.24759e-05	0.016437
GFZP01075799.1	AMEXTC_0340000059459	Ppp1cb	-1.81535	8.47585e-05	0.0178419
GFZP01016962.1	AMEXTC_0340000063556	NNMT	-1.43028	7.28387e-05	0.0164768
GFZP01062680.1	AMEXTC_0340000009997	BPI	1.18185	7.60762e-05	0.016892
GFZP01018266.1	AMEXTC_0340000067475	Wfdc8	-2.03851	9.44149e-05	0.0186169
GFZP01116205.1	AMEXTC_0340000250180	.	2.24344	9.46021e-05	0.0186169
GFZP01003922.1	AMEXTC_0340000015797	cyp1a1	-2.09464	8.81106e-05	0.0178419
GFZP01058555.1	AMEXTC_0340000280179	.	-2.90036	9.64663e-05	0.0186748
GFZP01129307.1	AMEXTC_0340000035838	Fcn1	-2.09454	9.63579e-05	0.0186748
GFZP01076765.1	AMEXTC_0340000062359	.	1.75563	8.46118e-05	0.0178419
GFZP01015508.1	AMEXTC_0340000059191	PHYHD1	2.21335	9.66221e-05	0.0186748
GFZP01054965.1	AMEXTC_0340000244271	TAP1	2.10081	9.42844e-05	0.0186169
GFZP01138912.1	AMEXTC_0340000068224	.	-8.99559	3.05525e-05	0.0115741
GFZP01120885.1	AMEXTC_0340000001930	pol	1.86394	9.26743e-05	0.0184443
GFZP01051398.1	AMEXTC_0340000225353	IGFBP2	2.7813	9.95025e-05	0.0191384
GFZP01008490.1	AMEXTC_0340000034176	.	5.2884	2.86351e-05	0.0113272
GFZP01123826.1	AMEXTC_0340000013812	LOC106674670	2.21678	9.98178e-05	0.0191384
GFZP01117751.1	AMEXTC_0340000267861	.	2.65772	9.98687e-05	0.0191384
GFZP01000904.1	AMEXTC_0340000003616	RAB17	3.92441	9.65453e-05	0.0186748
GFZP01078391.1	AMEXTC_0340000067245	RSL24D1	-1.0218	7.2201e-05	0.0164195
GFZP01001388.1	AMEXTC_0340000005605	SULF2	1.07155	8.73879e-05	0.0178419
GFZP01124028.1	AMEXTC_0340000014615	fn1	2.38415	7.61462e-05	0.016892
GFZP01059477.1	AMEXTC_0340000292038	Sept5	6.79033	2.90413e-05	0.0113772
GFZP01055107.1	AMEXTC_0340000245078	.	-2.50332	9.54492e-05	0.0186748
GFZP01054575.1	AMEXTC_0340000242255	.	-1.89968	0.000102801	0.0193206
GFZP01008986.1	AMEXTC_0340000036195	RSL1D1	-2.10635	0.00010267	0.0193206
GFZP01121827.1	AMEXTC_0340000005742	Myof	1.73132	8.4952e-05	0.0178419
GFZP01012966.1	AMEXTC_0340000051558	AOAH	2.17579	0.000101688	0.0192351
GFZP01121453.1	AMEXTC_0340000004223	.	3.38415	0.000102154	0.0192817
GFZP01130937.1	AMEXTC_0340000042327	MIA	-1.35331	0.000100832	0.0191821
GFZP01132419.1	AMEXTC_0340000048276	Pigr	2.50674	0.000106117	0.0196908
GFZP01138705.1	AMEXTC_0340000067582	RPL22L1	-1.17457	7.4447e-05	0.0167896
GFZP01012431.1	AMEXTC_0340000049952	.	4.71646	4.00151e-05	0.0131534
GFZP01047814.1	AMEXTC_0340000206219	SEMA4D	1.42854	9.65934e-05	0.0186748
GFZP01090440.1	AMEXTC_0340000105155	MYL9	5.26343	2.52785e-05	0.0106299
GFZP01020114.1	AMEXTC_0340000073267	HBA	-6.55274	3.23496e-05	0.0119298
GFZP01036997.1	AMEXTC_0340000146268	Ube2l3	1.15068	8.7637e-05	0.0178419
GFZP01167398.1	AMEXTC_0340000201937	CMTM6	1.46272	0.000100971	0.0191821
GFZP01044058.1	AMEXTC_0340000185851	.	1.69127	0.000104777	0.0195526
GFZP01139573.1	AMEXTC_0340000070319	.	2.35265	0.000101631	0.0192351
GFZP01063503.1	AMEXTC_0340000013306	CLCA2	1.22312	8.91613e-05	0.0179058
GFZP01001454.1	AMEXTC_0340000005856	SKA2	-7.42777	3.47776e-05	0.0124588
GFZP01008515.1	AMEXTC_0340000034273	.	2.59316	0.000111612	0.0201565
GFZP01158808.1	AMEXTC_0340000155493	pld3	1.24434	9.40983e-05	0.0186169
GFZP01111673.1	AMEXTC_0340000225771	Kazald1	8.5373	4.06247e-05	0.0131534
GFZP01014817.1	AMEXTC_0340000057114	PMAIP1	1.62123	0.000107044	0.0197792
GFZP01138249.1	AMEXTC_0340000066212	H2AFZ	-0.921224	8.15366e-05	0.0174973
GFZP01077527.1	AMEXTC_0340000064647	mdk-a	2.56378	9.35545e-05	0.0185773
GFZP01045273.1	AMEXTC_0340000192313	Dtx3l	1.29136	0.000100336	0.0191821
GFZP01000132.1	AMEXTC_0340000000516	ZC3HAV1	1.30145	0.000110794	0.0201146
GFZP01139074.1	AMEXTC_0340000068767	tmem56-b	-2.19967	0.000117218	0.0208683
GFZP01050050.1	AMEXTC_0340000217980	Ank3	-7.66694	3.98696e-05	0.0131534
GFZP01072318.1	AMEXTC_0340000048682	F13b	1.68848	0.00011265	0.0202605
GFZP01004829.1	AMEXTC_0340000019449	PARG	1.20291	0.000106754	0.0197673
GFZP01039348.1	AMEXTC_0340000160326	CFAP57	-1.24739	0.000106055	0.0196908
GFZP01102097.1	AMEXTC_0340000174224	DLC1	-7.65853	4.03345e-05	0.0131534
GFZP01136222.1	AMEXTC_0340000060123	UMOD	-2.19948	8.51492e-05	0.0178419
GFZP01069840.1	AMEXTC_0340000038798	CMLKR1	1.56305	0.000110921	0.0201146
GFZP01076443.1	AMEXTC_0340000061392	IDH1	-2.10021	0.000123676	0.0214948
GFZP01014738.1	AMEXTC_0340000056877	CD163L1	1.83507	0.000117989	0.0209207
GFZP01144130.1	AMEXTC_0340000084729	.	-1.24038	0.000116323	0.0207511
GFZP01107474.1	AMEXTC_0340000203360	Helz2	1.72506	0.000108975	0.0199382
GFZP01141239.1	AMEXTC_0340000075526	.	2.30664	0.000118813	0.02094
GFZP01163213.1	AMEXTC_0340000179224	GIMAP4	5.6797	4.06551e-05	0.0131534
GFZP01114777.1	AMEXTC_0340000242256	.	-2.25751	0.000117842	0.0209207
GFZP01121712.1	AMEXTC_0340000005296	.	-3.28397	0.000119515	0.0210215
GFZP01117132.1	AMEXTC_0340000260722	NDUFB6	-1.32573	0.000108236	0.0198739
GFZP01098617.1	AMEXTC_0340000155536	.	-2.23836	0.000126659	0.0217694
GFZP01018390.1	AMEXTC_0340000067847	Rpl37	-2.28192	8.76687e-05	0.0178419
GFZP01001184.1	AMEXTC_0340000004784	RHCE	-2.37957	0.000128035	0.0218628
GFZP01019491.1	AMEXTC_0340000071338	.	-2.17487	0.000129448	0.0219334
GFZP01108796.1	AMEXTC_0340000210343	rab19	1.66131	0.000129974	0.0219342
GFZP01024275.1	AMEXTC_0340000086566	.	3.04467	0.000132481	0.0221811
GFZP01138676.1	AMEXTC_0340000067495	rps27a	-1.09642	8.13964e-05	0.0174973
GFZP01179633.1	AMEXTC_0340000289255	Malt1	2.07422	0.000124042	0.0215159
GFZP01007340.1	AMEXTC_0340000029609	EIF5A	-1.54018	8.8818e-05	0.0178795
GFZP01104248.1	AMEXTC_0340000185788	CLEC2D	2.88026	0.000130642	0.0219661
GFZP01058901.1	AMEXTC_0340000284693	Arhgef16	1.09045	0.000111485	0.0201565
GFZP01069519.1	AMEXTC_0340000037511	.	-1.27712	0.000118558	0.020937
GFZP01017231.1	AMEXTC_0340000064364	APOH	2.53896	0.000128292	0.0218642
GFZP01136614.1	AMEXTC_0340000061300	Ky	4.88357	4.1662e-05	0.0132487
GFZP01178431.1	AMEXTC_0340000274042	sdhb	-1.62911	0.000122206	0.021407
GFZP01176655.1	AMEXTC_0340000251687	PTRH2	-1.25242	0.000123091	0.0214356
GFZP01131060.1	AMEXTC_0340000042849	.	1.46404	0.000104926	0.0195526
GFZP01081672.1	AMEXTC_0340000077505	.	3.17514	0.00010904	0.0199382
GFZP01002702.1	AMEXTC_0340000010893	.	1.99891	0.000135772	0.0223575
GFZP01068079.1	AMEXTC_0340000031732	ANOS1	1.61879	0.000134219	0.0222928
GFZP01020091.1	AMEXTC_0340000073196	Lypd2	6.97696	4.70837e-05	0.0140595
GFZP01075918.1	AMEXTC_0340000059816	KRT8	3.25417	0.000134975	0.0223522
GFZP01128732.1	AMEXTC_0340000033543	Il34	1.66492	0.000129334	0.0219334
GFZP01125976.1	AMEXTC_0340000022394	TNFAIP6	-1.50623	0.000122699	0.0214098
GFZP01013090.1	AMEXTC_0340000051930	.	-1.47268	0.000130139	0.0219342
GFZP01016456.1	AMEXTC_0340000062037	LOC110161237	1.83848	0.000142726	0.0231124
GFZP01012551.1	AMEXTC_0340000050313	RBM19	-5.34351	3.86755e-05	0.0131534
GFZP01050018.1	AMEXTC_0340000217847	Tpp1	1.38074	0.00013274	0.0221811
GFZP01083678.1	AMEXTC_0340000083898	Pinlyp	1.69555	0.000126589	0.0217694
GFZP01175510.1	AMEXTC_0340000245077	.	-1.84379	0.000146094	0.0231454
GFZP01162841.1	AMEXTC_0340000177230	Cks1b	-1.77138	0.00014647	0.0231632
GFZP01079121.1	AMEXTC_0340000069548	eef1g	-1.86899	0.000109383	0.0199593
GFZP01000140.1	AMEXTC_0340000000547	PALM	-1.84418	0.000135507	0.0223559
GFZP01064050.1	AMEXTC_0340000015502	AVR4;	-1.42934	0.000108163	0.0198739
GFZP01134493.1	AMEXTC_0340000054931	Oas1a	1.98544	0.000148303	0.0233269
GFZP01122025.1	AMEXTC_0340000006525	.	3.76466	0.000107872	0.0198739
GFZP01076985.1	AMEXTC_0340000063020	.	1.74821	0.000143929	0.0231454
GFZP01170956.1	AMEXTC_0340000220681	.	5.48174	4.63968e-05	0.0140352
GFZP01076899.1	AMEXTC_0340000062762	FBXO4	-5.9444	4.72503e-05	0.0140595
GFZP01137386.1	AMEXTC_0340000063618	FCN1	1.29237	0.000126744	0.0217694
GFZP01077759.1	AMEXTC_0340000065343	.	1.88538	0.000151032	0.0234141
GFZP01084023.1	AMEXTC_0340000085047	putative	2.4621	0.00014676	0.0231672
GFZP01170669.1	AMEXTC_0340000219112	timm13-b	-1.25233	0.000132931	0.0221811
GFZP01021316.1	AMEXTC_0340000077024	NLRP3	2.31768	0.000151809	0.0234141
GFZP01060205.1	AMEXTC_0340000000009	Scin	1.28489	0.000110628	0.0201146
GFZP01139697.1	AMEXTC_0340000070720	HBB2	-3.35911	8.85163e-05	0.0178597
GFZP01004689.1	AMEXTC_0340000018870	ENTPD8	1.07695	0.000134363	0.0222928
GFZP01140112.1	AMEXTC_0340000072000	Enam	-2.37129	0.000152974	0.0234141
GFZP01000225.1	AMEXTC_0340000000884	Stxbp1	2.3835	0.000153689	0.0234141
GFZP01053963.1	AMEXTC_0340000238667	Smim4	-1.23756	0.000138427	0.0225828
GFZP01170394.1	AMEXTC_0340000217697	Cib2	-1.13746	0.000127358	0.0218321
GFZP01018139.1	AMEXTC_0340000067094	.	4.28772	5.67559e-05	0.0148145
GFZP01018162.1	AMEXTC_0340000067163	PSMB9	3.04139	0.000156373	0.0234703
GFZP01125424.1	AMEXTC_0340000020198	LOC102367241	3.20168	0.000156435	0.0234703
GFZP01055711.1	AMEXTC_0340000248459	Tmem140	2.67028	0.000155599	0.0234703
GFZP01011595.1	AMEXTC_0340000046596	.	-3.5074	0.00015595	0.0234703
GFZP01172198.1	AMEXTC_0340000227425	VSIG4	1.59368	0.000150159	0.0233686
GFZP01018099.1	AMEXTC_0340000066974	Rps9	-1.06641	0.000112418	0.0202604
GFZP01059873.1	AMEXTC_0340000298010	.	2.05144	0.000158794	0.0236969
GFZP01107453.1	AMEXTC_0340000203228	CPK2	1.36651	0.000134063	0.0222928
GFZP01007153.1	AMEXTC_0340000028855	DRAM2	1.68552	0.000139038	0.0226405
GFZP01006778.1	AMEXTC_0340000027303	.	1.27309	0.000152872	0.0234141
GFZP01099304.1	AMEXTC_0340000159047	RPS21	-1.17995	0.000126729	0.0217694
GFZP01126477.1	AMEXTC_0340000024454	spr	-1.23697	0.000137661	0.0225418
GFZP01002348.1	AMEXTC_0340000009475	.	2.34089	0.000155755	0.0234703
GFZP01078397.1	AMEXTC_0340000067263	.	-1.55025	8.69787e-05	0.0178419
GFZP01111683.1	AMEXTC_0340000225809	CD274	1.65853	0.000145301	0.0231454
GFZP01069636.1	AMEXTC_0340000037978	PPP1R18	7.30362	6.40154e-05	0.0155628
GFZP01063260.1	AMEXTC_0340000012364	CD59	3.25995	0.000144219	0.0231454
GFZP01048562.1	AMEXTC_0340000210208	.	-7.26136	6.32782e-05	0.0155136
GFZP01074812.1	AMEXTC_0340000056493	.	2.09063	0.000164293	0.0239931
GFZP01065380.1	AMEXTC_0340000020850	Efemp2	-2.73973	0.00016297	0.0238794
GFZP01054777.1	AMEXTC_0340000243167	.	3.14421	0.000159565	0.0236969
GFZP01143709.1	AMEXTC_0340000083328	RPP30	-1.97594	0.000165574	0.024051
GFZP01066598.1	AMEXTC_0340000025774	.	-1.36127	0.000151935	0.0234141
GFZP01012466.1	AMEXTC_0340000050058	dlc	3.42136	0.000163398	0.0239021
GFZP01069135.1	AMEXTC_0340000035966	MAN2A1	1.13342	0.000136612	0.0224537
GFZP01111921.1	AMEXTC_0340000227107	CRABP2	1.71383	0.000125557	0.0217358
GFZP01170659.1	AMEXTC_0340000219049	SUSD3	-2.28357	0.000169437	0.0242663
GFZP01113101.1	AMEXTC_0340000233153	GCC2	5.07852	5.4025e-05	0.0148145
GFZP01139569.1	AMEXTC_0340000070307	HBA	-3.02685	0.000148645	0.0233388
GFZP01011504.1	AMEXTC_0340000046231	Mfap2	1.6253	0.000127609	0.0218326
GFZP01072348.1	AMEXTC_0340000048795	C1S	2.53156	0.000169346	0.0242663
GFZP01173127.1	AMEXTC_0340000232259	hypothetical	0.933291	0.00014329	0.0231454
GFZP01133047.1	AMEXTC_0340000050591	SPAPB2C8.01	-5.29617	5.35245e-05	0.0147841
GFZP01043165.1	AMEXTC_0340000181045	.	-1.65377	0.000168107	0.0242367
GFZP01141130.1	AMEXTC_0340000075192	.	2.99954	0.000162469	0.0238523
GFZP01121944.1	AMEXTC_0340000006206	CXCL10	3.98907	0.000159189	0.0236969
GFZP01072895.1	AMEXTC_0340000050740	Rps29	-1.24535	0.000159552	0.0236969
GFZP01005244.1	AMEXTC_0340000021097	D1Ertd622e	1.59663	0.000166582	0.0241266
GFZP01050769.1	AMEXTC_0340000221826	.	5.13696	5.7795e-05	0.0148145
GFZP01035922.1	AMEXTC_0340000138527	IRF8	1.26824	0.000149271	0.0233686
GFZP01109248.1	AMEXTC_0340000213044	foxn5	-3.05274	0.000140478	0.0228327
GFZP01023014.1	AMEXTC_0340000082390	.	2.75976	0.000173926	0.024647
GFZP01023090.1	AMEXTC_0340000082634	naca	-1.1237	0.000145994	0.0231454
GFZP01012022.1	AMEXTC_0340000048298	MSLNL	2.60577	0.000155663	0.0234703
GFZP01019193.1	AMEXTC_0340000070397	.	-3.44945	0.000145362	0.0231454
GFZP01006350.1	AMEXTC_0340000025578	Hes5	-1.95139	0.000181805	0.0252482
GFZP01008136.1	AMEXTC_0340000032782	TNC	1.76121	0.00014566	0.0231454
GFZP01130611.1	AMEXTC_0340000041014	OASL	3.00628	0.000180582	0.0251977
GFZP01004615.1	AMEXTC_0340000018570	THBS2	1.96391	0.000135243	0.0223544
GFZP01075274.1	AMEXTC_0340000057883	.	1.90897	0.000182814	0.0253482
GFZP01067800.1	AMEXTC_0340000030642	.	4.82896	5.62266e-05	0.0148145
GFZP01008059.1	AMEXTC_0340000032471	.	-2.32483	0.000174195	0.024647
GFZP01133861.1	AMEXTC_0340000053034	.	1.40368	0.000174668	0.024647
GFZP01011393.1	AMEXTC_0340000045788	.	-1.20856	0.000115843	0.0207075
GFZP01138423.1	AMEXTC_0340000066735	.	-3.52485	0.000160806	0.0237606
GFZP01138576.1	AMEXTC_0340000067195	Cyp1	-0.855059	9.64828e-05	0.0186748
GFZP01071041.1	AMEXTC_0340000043589	.	1.47695	0.000154799	0.0234655
GFZP01135389.1	AMEXTC_0340000057622	AP3M2	8.05317	8.44034e-05	0.0178419
GFZP01138517.1	AMEXTC_0340000067018	Mr1	1.46098	0.000144154	0.0231454
GFZP01054121.1	AMEXTC_0340000239594	.	2.88301	0.000168248	0.0242367
GFZP01056003.1	AMEXTC_0340000250179	.	2.78668	0.000187893	0.0255677
GFZP01062541.1	AMEXTC_0340000009441	.	-1.42175	0.000177903	0.0249034
GFZP01095467.1	AMEXTC_0340000133900	TNFRSF19	1.39451	0.000168447	0.0242367
GFZP01000455.1	AMEXTC_0340000001827	.	1.77704	0.000188437	0.0255905
GFZP01164206.1	AMEXTC_0340000184308	TRAF2	1.62595	0.000184373	0.02538
GFZP01033223.1	AMEXTC_0340000119563	.	-6.22099	7.01881e-05	0.0162114
GFZP01041597.1	AMEXTC_0340000172713	Ddx17	1.18002	0.000142561	0.0231124
GFZP01156659.1	AMEXTC_0340000140939	.	-5.98994	6.93247e-05	0.0161477
GFZP01067429.1	AMEXTC_0340000029170	Ackr3	-1.38073	0.000185161	0.0253928
GFZP01021338.1	AMEXTC_0340000077092	.	-1.95408	0.000189149	0.0255905
GFZP01073607.1	AMEXTC_0340000052876	.	1.96	0.000194122	0.0259724
GFZP01072023.1	AMEXTC_0340000047485	ADAM28	1.04703	0.000156979	0.0235118
GFZP01017864.1	AMEXTC_0340000066268	GLRX	-1.26398	0.000167576	0.0242305
GFZP01068099.1	AMEXTC_0340000031812	EPOR	-3.89797	0.000173887	0.024647
GFZP01165829.1	AMEXTC_0340000193021	HUS1	-1.95942	0.000193086	0.0259525
GFZP01138354.1	AMEXTC_0340000066528	RPLP0	-1.24143	0.00011395	0.0204525
GFZP01161721.1	AMEXTC_0340000171213	.	-1.63418	0.000196937	0.0261102
GFZP01083317.1	AMEXTC_0340000082714	PTPRJ	2.32202	0.000186503	0.0254972
GFZP01100360.1	AMEXTC_0340000164796	.	5.28685	7.18063e-05	0.0164195
GFZP01119739.1	AMEXTC_0340000292928	.	4.67145	0.000104667	0.0195526
GFZP01163945.1	AMEXTC_0340000182895	rps3a	-3.65403	0.000132593	0.0221811
GFZP01018330.1	AMEXTC_0340000067667	.	-3.2203	0.000165114	0.0240466
GFZP01117866.1	AMEXTC_0340000269289	gatd3a	-0.994319	0.000162514	0.0238523
GFZP01101795.1	AMEXTC_0340000172700	.	1.61017	0.000203505	0.0263179
GFZP01164282.1	AMEXTC_0340000184725	PUS1	4.62117	6.51166e-05	0.0156581
GFZP01005491.1	AMEXTC_0340000022081	.	2.95175	0.000201719	0.0262427
GFZP01007804.1	AMEXTC_0340000031451	.	2.46599	0.000195796	0.0260771
GFZP01177594.1	AMEXTC_0340000263320	COX7A2L	-1.09392	0.000153276	0.0234141
GFZP01124223.1	AMEXTC_0340000015382	Mta1	1.93508	0.000208132	0.0265372
GFZP01019078.1	AMEXTC_0340000070035	Sftpd	-2.80945	0.000184664	0.02538
GFZP01095866.1	AMEXTC_0340000136684	Lpcat1	1.15066	0.000186338	0.0254972
GFZP01012821.1	AMEXTC_0340000051123	NLRP12	2.24438	0.000184779	0.02538
GFZP01138268.1	AMEXTC_0340000066270	COMMD8	-1.57412	0.000208321	0.0265372
GFZP01138229.1	AMEXTC_0340000066152	MRPL21	-1.35485	0.000195734	0.0260771
GFZP01055967.1	AMEXTC_0340000250011	IL10	4.45896	6.43632e-05	0.0155628
GFZP01095300.1	AMEXTC_0340000132626	SPATA7	5.4037	7.8862e-05	0.0171432
GFZP01053137.1	AMEXTC_0340000234486	.	-5.10883	8.1259e-05	0.0174973
GFZP01083627.1	AMEXTC_0340000083729	ass1	2.0799	0.00020078	0.0262427
GFZP01061152.1	AMEXTC_0340000003821	SBNO2	1.89117	0.000212646	0.0267741
GFZP01152968.1	AMEXTC_0340000114909	.	-1.72216	0.000212533	0.0267741
GFZP01009513.1	AMEXTC_0340000038294	ADAMTS17	2.7946	0.000213891	0.0268186
GFZP01079224.1	AMEXTC_0340000069866	Rpl26	-1.85984	0.000160352	0.0237334
GFZP01118521.1	AMEXTC_0340000277539	Nop16	-1.06555	0.000173847	0.024647
GFZP01023589.1	AMEXTC_0340000084286	.	-1.83457	0.000214929	0.0268283
GFZP01138569.1	AMEXTC_0340000067174	PSME2	1.00752	0.000150066	0.0233686
GFZP01066063.1	AMEXTC_0340000023556	.	1.38156	0.000192394	0.0258992
GFZP01004232.1	AMEXTC_0340000017061	TNFRSF10B	-2.25288	0.000220017	0.0268283
GFZP01077889.1	AMEXTC_0340000065734	RPS21	-1.17263	0.000144596	0.0231454
GFZP01015381.1	AMEXTC_0340000058809	ASTL	4.8169	7.59718e-05	0.016892
GFZP01066171.1	AMEXTC_0340000024024	HERC3	1.86599	0.000220374	0.0268283
GFZP01063717.1	AMEXTC_0340000014179	GIMAP4	5.60832	9.49529e-05	0.0186441
GFZP01136383.1	AMEXTC_0340000060606	STOM	1.51716	0.000204178	0.0263446
GFZP01170139.1	AMEXTC_0340000216482	IFI35	0.978032	0.000177561	0.0248952
GFZP01066793.1	AMEXTC_0340000026543	.	2.11454	0.000216054	0.0268283
GFZP01018032.1	AMEXTC_0340000066772	rpl5-b	-1.4388	0.000172539	0.0245837
GFZP01010913.1	AMEXTC_0340000043880	NCF1	1.60111	0.000196641	0.0261102
GFZP01143175.1	AMEXTC_0340000081617	.	2.0082	0.000219576	0.0268283
GFZP01064604.1	AMEXTC_0340000017730	RHAG	-1.95044	0.000189227	0.0255905
GFZP01074161.1	AMEXTC_0340000054540	TNFAIP3	1.91985	0.000227151	0.0273107
GFZP01179087.1	AMEXTC_0340000281730	.	3.84773	0.000161878	0.0238523
GFZP01127111.1	AMEXTC_0340000027011	PEBP4	-5.86323	8.93565e-05	0.0179058
GFZP01088866.1	AMEXTC_0340000100264	.	5.06067	0.000100894	0.0191821
GFZP01014611.1	AMEXTC_0340000056495	.	2.79904	0.000184124	0.02538
GFZP01129972.1	AMEXTC_0340000038522	.	-1.30702	0.000165786	0.024051
GFZP01032952.1	AMEXTC_0340000117860	lyg2.S	1.45945	0.00018428	0.02538
GFZP01138635.1	AMEXTC_0340000067372	rpl24	-1.12259	0.000129187	0.0219334
GFZP01023894.1	AMEXTC_0340000085302	.	1.44878	0.000201621	0.0262427
GFZP01014727.1	AMEXTC_0340000056844	MRPL54	-1.49474	0.000202122	0.0262427
GFZP01009820.1	AMEXTC_0340000039505	.	1.83004	0.000226748	0.0272997
GFZP01054046.1	AMEXTC_0340000239096	PLS3	1.62041	0.000189665	0.0256104
GFZP01128761.1	AMEXTC_0340000033667	.	-3.47423	0.000200004	0.0262427
GFZP01076482.1	AMEXTC_0340000061510	rps3a	-1.36876	0.000199943	0.0262427
GFZP01128893.1	AMEXTC_0340000034175	CAMK2D	1.24608	0.000195617	0.0260771
GFZP01125439.1	AMEXTC_0340000020259	Fyb1	1.83228	0.000235091	0.0277708
GFZP01084717.1	AMEXTC_0340000087303	.	-2.12155	0.000224251	0.0270733
GFZP01055100.1	AMEXTC_0340000245048	RNF112	1.46342	0.000212314	0.0267741
GFZP01015564.1	AMEXTC_0340000059359	ass1	1.66918	0.000170385	0.0243164
GFZP01058119.1	AMEXTC_0340000275164	Hypk	-1.19105	0.000197799	0.0261456
GFZP01069758.1	AMEXTC_0340000038469	SLC2A9	-2.60755	0.00023434	0.027746
GFZP01093060.1	AMEXTC_0340000117226	Slc9a3r1	-1.37793	0.000218353	0.0268283
GFZP01122402.1	AMEXTC_0340000008045	.	1.21724	0.00020571	0.0263531
GFZP01125357.1	AMEXTC_0340000019937	Ephb2	1.23223	0.000220713	0.0268283
GFZP01134201.1	AMEXTC_0340000054055	Smco3	1.6418	0.000205338	0.0263526
GFZP01008064.1	AMEXTC_0340000032494	HLA-B	2.44857	0.000240219	0.0279625
GFZP01120636.1	AMEXTC_0340000000913	.	1.60937	0.000233113	0.027746
GFZP01132323.1	AMEXTC_0340000047883	TECR	-4.53622	0.000240907	0.0280055
GFZP01167120.1	AMEXTC_0340000200447	Stmp1	-5.59469	9.68115e-05	0.0186748
GFZP01139184.1	AMEXTC_0340000069117	HBA	-3.4508	0.00021591	0.0268283
GFZP01068183.1	AMEXTC_0340000032148	thdl20.L	2.52887	0.000180867	0.0251977
GFZP01143330.1	AMEXTC_0340000082111	.	1.6145	0.000199822	0.0262427
GFZP01123234.1	AMEXTC_0340000011425	PRAM1	1.3027	0.000212387	0.0267741
GFZP01079061.1	AMEXTC_0340000069364	rpp-2	-0.762367	0.000145874	0.0231454
GFZP01074655.1	AMEXTC_0340000056022	galt-1	2.02577	0.000243658	0.0282133
GFZP01150924.1	AMEXTC_0340000106050	X-element\ORF2	2.5314	0.000247305	0.0284478
GFZP01019340.1	AMEXTC_0340000070859	.	-2.9059	0.00020715	0.0264649
GFZP01002176.1	AMEXTC_0340000008790	LINE-1	-1.72001	0.000240029	0.0279625
GFZP01038188.1	AMEXTC_0340000154515	AIFM3	7.00598	0.000118538	0.020937
GFZP01020975.1	AMEXTC_0340000075962	.	3.27101	0.000154193	0.0234141
GFZP01128696.1	AMEXTC_0340000033394	CD163	2.21371	0.000253139	0.0287795
GFZP01078489.1	AMEXTC_0340000067539	RPS24	-1.42478	0.000145663	0.0231454
GFZP01077504.1	AMEXTC_0340000064578	RTase	-1.75475	0.000254577	0.0288976
GFZP01074584.1	AMEXTC_0340000055809	.	1.21928	0.000211858	0.0267741
GFZP01007596.1	AMEXTC_0340000030629	SLC2A6	1.66784	0.000229246	0.0274878
GFZP01049623.1	AMEXTC_0340000215978	ifi30	1.38675	0.000201808	0.0262427
GFZP01136129.1	AMEXTC_0340000059844	EPAS1	-2.92286	0.000234176	0.027746
GFZP01010736.1	AMEXTC_0340000043167	Mgat4c	1.04847	0.000217256	0.0268283
GFZP01012918.1	AMEXTC_0340000051414	TOL6	1.3073	0.000244195	0.0282382
GFZP01017564.1	AMEXTC_0340000065363	EIF3M	-1.06669	0.000187181	0.0255212
GFZP01088430.1	AMEXTC_0340000098926	.	1.63776	0.000257361	0.0290711
GFZP01002465.1	AMEXTC_0340000009945	reverse	3.28853	0.00023427	0.027746
GFZP01173395.1	AMEXTC_0340000233573	TIO	1.62597	0.000258056	0.0290959
GFZP01130251.1	AMEXTC_0340000039615	.	-2.26618	0.000215198	0.0268283
GFZP01073479.1	AMEXTC_0340000052492	DLL4	2.02649	0.000258769	0.0291054
GFZP01132472.1	AMEXTC_0340000048479	CD86	2.23655	0.000259329	0.0291054
GFZP01009787.1	AMEXTC_0340000039378	DDB_G0292642	1.85382	0.00024903	0.0285714
GFZP01088225.1	AMEXTC_0340000098290	.	6.48082	0.000120295	0.0211164
GFZP01105982.1	AMEXTC_0340000194965	DAPK3	0.990844	0.000199437	0.0262427
GFZP01066105.1	AMEXTC_0340000023743	.	-2.34353	0.000260078	0.0291158
GFZP01006313.1	AMEXTC_0340000025424	Rpl37	-0.931755	0.000201789	0.0262427
GFZP01011974.1	AMEXTC_0340000048114	TRAK1	3.35819	0.000234347	0.027746
GFZP01016106.1	AMEXTC_0340000060986	PSMB8	2.19781	0.000212417	0.0267741
GFZP01019635.1	AMEXTC_0340000071772	CARD6	1.91381	0.000265359	0.0293457
GFZP01133484.1	AMEXTC_0340000051902	.	-2.51714	0.000262178	0.0292505
GFZP01148244.1	AMEXTC_0340000097724	MOV10	2.06865	0.00026581	0.0293457
GFZP01110219.1	AMEXTC_0340000217845	.	2.35013	0.000246249	0.0284008
GFZP01041211.1	AMEXTC_0340000170700	.	4.81434	0.00010415	0.0195324
GFZP01145700.1	AMEXTC_0340000089700	.	5.46781	0.000115144	0.0206246
GFZP01063345.1	AMEXTC_0340000012692	CEBPE	-1.69451	0.000271315	0.0295505
GFZP01014005.1	AMEXTC_0340000054677	Tap1	2.63274	0.000262281	0.0292505
GFZP01125316.1	AMEXTC_0340000019787	LY6E	-1.50901	0.000236321	0.0278171
GFZP01076110.1	AMEXTC_0340000060392	.	2.58628	0.000249872	0.0285787
GFZP01078376.1	AMEXTC_0340000067200	RPL9	-0.854585	0.000149739	0.0233686
GFZP01023066.1	AMEXTC_0340000082559	TPRG1	-7.4516	0.000152103	0.0234141
GFZP01015415.1	AMEXTC_0340000058911	.	11.1804	0.000152146	0.0234141
GFZP01063743.1	AMEXTC_0340000014280	ADGRG1	-1.40822	0.000271368	0.0295505
GFZP01117189.1	AMEXTC_0340000261172	Rbp7	-1.27004	0.000251234	0.028637
GFZP01102457.1	AMEXTC_0340000176129	FBH1	1.37394	0.000259278	0.0291054
GFZP01032310.1	AMEXTC_0340000112239	Ndufb4	-1.02907	0.000216479	0.0268283
GFZP01054677.1	AMEXTC_0340000242666	TAMM41	-2.24451	0.000277166	0.0299589
GFZP01001317.1	AMEXTC_0340000005327	.	3.61578	0.000240112	0.0279625
GFZP01068648.1	AMEXTC_0340000033999	krt18	-0.968581	0.000196381	0.0261102
GFZP01044645.1	AMEXTC_0340000188974	MRPS31	-1.13044	0.000249746	0.0285787
GFZP01093523.1	AMEXTC_0340000120138	.	2.19142	0.000287467	0.0304015
GFZP01030612.1	AMEXTC_0340000106339	SE_0175	-2.01287	0.000284697	0.0302879
GFZP01064318.1	AMEXTC_0340000016591	ITGA2B	-2.79286	0.000280314	0.030034
GFZP01138695.1	AMEXTC_0340000067552	COX8A	-0.892172	0.000203601	0.0263179
GFZP01127777.1	AMEXTC_0340000029740	.	1.8692	0.000265642	0.0293457
GFZP01075507.1	AMEXTC_0340000058582	Cyp3a25	1.41499	0.000248289	0.0285237
GFZP01131529.1	AMEXTC_0340000044698	IFI35	1.21547	0.000219319	0.0268283
GFZP01004590.1	AMEXTC_0340000018476	LOC106674670	1.5909	0.000255665	0.0289542
GFZP01059920.1	AMEXTC_0340000298586	.	1.23336	0.000256324	0.0289914
GFZP01050980.1	AMEXTC_0340000223087	PSMB9	2.64286	0.000263206	0.0293165
GFZP01161040.1	AMEXTC_0340000167161	IFIH1	1.68352	0.000274158	0.0297069
GFZP01009695.1	AMEXTC_0340000039023	IGSF1	1.87122	0.000266429	0.0293705
GFZP01124316.1	AMEXTC_0340000015758	Cmpk1	-1.87738	0.000223728	0.0270474
GFZP01073043.1	AMEXTC_0340000051184	ctbp2	-2.02937	0.000298608	0.0309063
GFZP01019390.1	AMEXTC_0340000071012	.	-3.64222	0.000205975	0.0263531
GFZP01078565.1	AMEXTC_0340000067767	rpl37a	-1.11336	0.000162122	0.0238523
GFZP01069512.1	AMEXTC_0340000037479	.	1.12538	0.000254836	0.0288976
GFZP01038179.1	AMEXTC_0340000154472	SLC22A17	-7.05199	0.000150166	0.0233686
GFZP01003445.1	AMEXTC_0340000013897	Cthrc1	1.37719	0.000279834	0.030034
GFZP01064534.1	AMEXTC_0340000017453	.	2.41904	0.000300487	0.0309527
GFZP01125681.1	AMEXTC_0340000021228	Msln	-1.68313	0.000295729	0.0308586
GFZP01014360.1	AMEXTC_0340000055742	major	-2.52186	0.000269818	0.0295283
GFZP01133659.1	AMEXTC_0340000052427	.	1.44182	0.000298037	0.0309063
GFZP01067022.1	AMEXTC_0340000027482	Tuba1b	-0.847869	0.000213231	0.0267741
GFZP01008203.1	AMEXTC_0340000033050	MUC5AC	4.82282	0.000309586	0.0312118
GFZP01116406.1	AMEXTC_0340000251240	Angptl4	1.79525	0.000239616	0.0279625
GFZP01078216.1	AMEXTC_0340000066719	Rpl19	-0.89039	0.000165208	0.0240466
GFZP01157644.1	AMEXTC_0340000148004	NAMPT	1.38507	0.00023017	0.0275604
GFZP01166574.1	AMEXTC_0340000197270	Icam5	1.33469	0.000264563	0.0293187
GFZP01038820.1	AMEXTC_0340000157537	Slc6a8	1.57366	0.000307476	0.0312118
GFZP01105003.1	AMEXTC_0340000189756	AMT	1.06795	0.000264289	0.0293187
GFZP01041959.1	AMEXTC_0340000174517	STAT1	1.13094	0.000220504	0.0268283
GFZP01079352.1	AMEXTC_0340000070258	Btf3	-1.17137	0.000219635	0.0268283
GFZP01093738.1	AMEXTC_0340000121369	MT-A	-1.67585	0.000302291	0.0309951
GFZP01132014.1	AMEXTC_0340000046658	ARID5B	1.35364	0.000298472	0.0309063
GFZP01164774.1	AMEXTC_0340000187385	NCOR2	-6.76933	0.000157655	0.0235728
GFZP01135037.1	AMEXTC_0340000056563	.	1.40084	0.000294561	0.0307778
GFZP01166028.1	AMEXTC_0340000194192	atpaf1	3.99779	0.000270814	0.0295505
GFZP01137002.1	AMEXTC_0340000062466	WBP1L	1.24164	0.000272008	0.0295834
GFZP01121066.1	AMEXTC_0340000002643	ATP9A	1.02454	0.00026436	0.0293187
GFZP01173810.1	AMEXTC_0340000235980	FAS	1.85887	0.000315454	0.0314587
GFZP01003586.1	AMEXTC_0340000014453	pol	1.40003	0.000276285	0.0299004
GFZP01137842.1	AMEXTC_0340000064987	LOC109070705	1.23392	0.000292837	0.030744
GFZP01104004.1	AMEXTC_0340000184307	TRAF2	1.86039	0.000309181	0.0312118
GFZP01078569.1	AMEXTC_0340000067779	SLC35A4	-4.95164	0.000154045	0.0234141
GFZP01139412.1	AMEXTC_0340000069825	RPL29	-0.949228	0.000203246	0.0263179
GFZP01017884.1	AMEXTC_0340000066328	ppdpf-b	-1.16601	0.000205371	0.0263526
GFZP01137563.1	AMEXTC_0340000064150	.	1.49756	0.000296038	0.0308586
GFZP01019358.1	AMEXTC_0340000070913	Rpl30	-1.1265	0.000183345	0.02538
GFZP01138737.1	AMEXTC_0340000067678	YPL250W-A	-1.28439	0.000188685	0.0255905
GFZP01019215.1	AMEXTC_0340000070475	Rps27	-2.15694	0.00018726	0.0255212
GFZP01069656.1	AMEXTC_0340000038058	SLC16A2	-1.44794	0.000289119	0.0304996
GFZP01139299.1	AMEXTC_0340000069474	rps29	-1.13924	0.000218179	0.0268283
GFZP01120021.1	AMEXTC_0340000297068	.	-2.31918	0.00032963	0.0322175
GFZP01045530.1	AMEXTC_0340000193703	MMP13	7.41124	0.000200121	0.0262427
GFZP01077737.1	AMEXTC_0340000065277	GPC6	1.14171	0.000273275	0.0296478
GFZP01069940.1	AMEXTC_0340000039183	NANS	1.16038	0.000219625	0.0268283
GFZP01062463.1	AMEXTC_0340000009130	PHOSPHO1	-1.80363	0.00030993	0.0312118
GFZP01000670.1	AMEXTC_0340000002672	LECT2	-7.47303	0.000175149	0.0246674
GFZP01014278.1	AMEXTC_0340000055496	RPS4	-2.21817	0.000332009	0.0323061
GFZP01163674.1	AMEXTC_0340000181536	LOC107552791	-1.26238	0.000264492	0.0293187
GFZP01075539.1	AMEXTC_0340000058678	CYP7B1	1.12284	0.000280598	0.030034
GFZP01014021.1	AMEXTC_0340000054725	.	5.31537	0.000153493	0.0234141
GFZP01001731.1	AMEXTC_0340000006994	.	1.52744	0.000322802	0.0318695
GFZP01040165.1	AMEXTC_0340000164825	tma16	-1.08215	0.000278324	0.0300269
GFZP01095840.1	AMEXTC_0340000136487	.	4.59257	0.000138413	0.0225828
GFZP01160821.1	AMEXTC_0340000165981	frmd8	1.15379	0.00028666	0.0304015
GFZP01076771.1	AMEXTC_0340000062377	KLHDC8A	6.13809	0.000169522	0.0242663
GFZP01035492.1	AMEXTC_0340000135523	.	4.06089	0.000122439	0.021407
GFZP01033670.1	AMEXTC_0340000122115	Cox20	-1.77299	0.000338087	0.0325203
GFZP01121487.1	AMEXTC_0340000004381	.	2.63935	0.000305965	0.0311896
GFZP01084303.1	AMEXTC_0340000086021	SERPINB8	-1.34392	0.000284309	0.0302879
GFZP01015174.1	AMEXTC_0340000058188	Gpat4	5.66684	0.000175449	0.0246674
GFZP01136457.1	AMEXTC_0340000060828	.	2.1724	0.000336136	0.0324771
GFZP01072004.1	AMEXTC_0340000047408	CD5L	1.18375	0.000247067	0.0284478
GFZP01133396.1	AMEXTC_0340000051638	.	3.40027	0.000193626	0.0259724
GFZP01165317.1	AMEXTC_0340000190435	NOD1	1.32075	0.000287063	0.0304015
GFZP01013522.1	AMEXTC_0340000053227	.	2.74185	0.000341277	0.0326364
GFZP01078524.1	AMEXTC_0340000067644	.	-3.6508	0.000272713	0.0296234
GFZP01062315.1	AMEXTC_0340000008521	.	-4.49404	0.000130202	0.0219342
GFZP01002446.1	AMEXTC_0340000009879	Zfand2b	-1.16841	0.000307907	0.0312118
GFZP01137250.1	AMEXTC_0340000063210	TGFBI	1.32337	0.000231231	0.0275746
GFZP01166433.1	AMEXTC_0340000196452	TRAF3IP3	-4.72795	0.000137625	0.0225418
GFZP01155617.1	AMEXTC_0340000133434	LY6E	-1.4732	0.000335196	0.0324364
GFZP01001946.1	AMEXTC_0340000007836	SEC31A	2.70194	0.000342339	0.0326364
GFZP01120755.1	AMEXTC_0340000001402	.	-4.11199	0.000252158	0.0287051
GFZP01063118.1	AMEXTC_0340000011783	LOC107284204	1.27112	0.000308923	0.0312118
GFZP01154789.1	AMEXTC_0340000126127	.	-1.76031	0.000319864	0.0316506
GFZP01153544.1	AMEXTC_0340000119064	.	-1.37953	0.000327179	0.0320527
GFZP01111571.1	AMEXTC_0340000225242	Smarce1	5.72134	0.00017463	0.024647
GFZP01015647.1	AMEXTC_0340000059608	Alox8	-0.975298	0.000242731	0.028143
GFZP01079564.1	AMEXTC_0340000070926	NDUFC2	-1.03186	0.000288695	0.0304915
GFZP01066994.1	AMEXTC_0340000027365	.	1.60919	0.000352687	0.0328959
GFZP01043599.1	AMEXTC_0340000183154	T	5.69925	0.000175656	0.0246674
GFZP01179372.1	AMEXTC_0340000285667	SSR3	-0.938843	0.000220733	0.0268283
GFZP01018146.1	AMEXTC_0340000067115	PTMA	-0.710194	0.000197678	0.0261456
GFZP01051759.1	AMEXTC_0340000227274	.	5.32995	0.000169758	0.0242663
GFZP01171753.1	AMEXTC_0340000225102	Batf3	2.94751	0.000334367	0.0324276
GFZP01073687.1	AMEXTC_0340000053117	.	5.71168	0.000210168	0.0267336
GFZP01071032.1	AMEXTC_0340000043551	TMEM116	2.0971	0.000357607	0.0330919
GFZP01131135.1	AMEXTC_0340000043151	.	3.10734	0.000221352	0.0268283
GFZP01008128.1	AMEXTC_0340000032753	NNMT	-4.78093	0.000147383	0.0232238
GFZP01001941.1	AMEXTC_0340000007816	CD163	2.0307	0.000356885	0.0330919
GFZP01171164.1	AMEXTC_0340000221788	MYRIP	-5.11299	0.000160022	0.0237245
GFZP01015621.1	AMEXTC_0340000059530	.	1.56418	0.000267832	0.0294209
GFZP01134531.1	AMEXTC_0340000055045	RNF213	1.61631	0.000349987	0.0328959
GFZP01013667.1	AMEXTC_0340000053663	Top2a	4.98464	0.000181443	0.0252379
GFZP01086766.1	AMEXTC_0340000093639	MYL7	-1.32224	0.00033479	0.0324328
GFZP01039534.1	AMEXTC_0340000161477	PPIB	-0.74702	0.000212943	0.0267741
GFZP01075290.1	AMEXTC_0340000057931	.	1.3074	0.000303218	0.0310337
GFZP01154222.1	AMEXTC_0340000122952	.	3.42843	0.000354682	0.0330117
GFZP01063652.1	AMEXTC_0340000013917	STRADA	-1.94389	0.000365407	0.0334642
GFZP01125536.1	AMEXTC_0340000020671	Fsd1l	-3.24514	0.00033777	0.0325203
GFZP01073841.1	AMEXTC_0340000053580	MB21D2	4.32367	0.000150807	0.0234141
GFZP01136886.1	AMEXTC_0340000062117	.	1.83234	0.000348161	0.032891
GFZP01120585.1	AMEXTC_0340000000715	CD83	1.74283	0.000366788	0.0334642
GFZP01156363.1	AMEXTC_0340000138836	PMAIP1	1.47869	0.000342469	0.0326364
GFZP01053949.1	AMEXTC_0340000238595	KDM5B	0.953188	0.000280563	0.030034
GFZP01070215.1	AMEXTC_0340000040254	LMO2	-1.83635	0.000352612	0.0328959
GFZP01097235.1	AMEXTC_0340000146516	UGDH	-1.475	0.000269704	0.0295283
GFZP01127506.1	AMEXTC_0340000028640	TNC	1.69608	0.000251018	0.028637
GFZP01138596.1	AMEXTC_0340000067255	rpl18-b	-1.41823	0.000217849	0.0268283
GFZP01070810.1	AMEXTC_0340000042644	Pol	2.52222	0.000363562	0.0334481
GFZP01144105.1	AMEXTC_0340000084651	.	2.71058	0.00035856	0.0330919
GFZP01127334.1	AMEXTC_0340000027928	PACSIN3	-2.82972	0.000364272	0.0334625
GFZP01068670.1	AMEXTC_0340000034087	.	1.78511	0.000371889	0.0338223
GFZP01097990.1	AMEXTC_0340000151958	.	-2.79174	0.000348513	0.032891
GFZP01137007.1	AMEXTC_0340000062481	UMOD	1.43787	0.000318978	0.0316343
GFZP01032652.1	AMEXTC_0340000115695	.	3.2886	0.000297374	0.0309063
GFZP01007902.1	AMEXTC_0340000031833	.	-4.23336	0.000218874	0.0268283
GFZP01040201.1	AMEXTC_0340000164982	Psat1	-2.52027	0.000353147	0.0329038
GFZP01079152.1	AMEXTC_0340000069645	RPS21	-1.20476	0.000250071	0.0285787
GFZP01018423.1	AMEXTC_0340000067965	Rpl23a	-0.816828	0.000201956	0.0262427
GFZP01075093.1	AMEXTC_0340000057337	MYO6	7.35044	0.000231102	0.0275746
GFZP01133864.1	AMEXTC_0340000053043	Tgoln1	1.1503	0.000294314	0.0307778
GFZP01003634.1	AMEXTC_0340000014652	.	2.29605	0.000388652	0.0345609
GFZP01046317.1	AMEXTC_0340000198189	TAPBPL	1.60586	0.000332717	0.0323391
GFZP01078150.1	AMEXTC_0340000066521	CCT6A	-11.0913	0.000236516	0.0278171
GFZP01127470.1	AMEXTC_0340000028494	COX6C	-1.9333	0.00035254	0.0328959
GFZP01056008.1	AMEXTC_0340000250213	.	-0.839882	0.000204456	0.0263446
GFZP01062880.1	AMEXTC_0340000010795	.	2.86219	0.000379392	0.0342229
GFZP01003651.1	AMEXTC_0340000014719	Tf2-9	4.04121	0.000153477	0.0234141
GFZP01011576.1	AMEXTC_0340000046526	GPR31	2.71182	0.000378165	0.0341825
GFZP01162634.1	AMEXTC_0340000176010	TOMM5	-0.902643	0.000296475	0.0308676
GFZP01143258.1	AMEXTC_0340000081883	MRPS21	-1.13105	0.000345355	0.0328402
GFZP01079745.1	AMEXTC_0340000071496	.	3.81965	0.000381487	0.0342709
GFZP01122947.1	AMEXTC_0340000010254	GIMAP4	1.90545	0.000393703	0.0348336
GFZP01162476.1	AMEXTC_0340000175084	.	4.53597	0.000204708	0.0263446
GFZP01060836.1	AMEXTC_0340000002538	LOC102566478	5.03226	0.000190375	0.0256667
GFZP01136264.1	AMEXTC_0340000060249	Gvin1	1.40867	0.000342458	0.0326364
GFZP01174037.1	AMEXTC_0340000237067	Fkbp11	-0.996924	0.000286823	0.0304015
GFZP01138641.1	AMEXTC_0340000067390	COX5A	-5.14175	0.000396902	0.035046
GFZP01033278.1	AMEXTC_0340000119892	Kazald1	-3.46367	0.000331614	0.0323034
GFZP01000313.1	AMEXTC_0340000001230	TSHZ2	1.2067	0.000362509	0.0333862
GFZP01126494.1	AMEXTC_0340000024516	Acy1a	1.17715	0.000324201	0.0319358
GFZP01047534.1	AMEXTC_0340000204556	.	-2.27662	0.000398564	0.0351221
GFZP01076534.1	AMEXTC_0340000061666	BNIP3	8.73009	0.000238336	0.0278913
GFZP01036455.1	AMEXTC_0340000142481	CRYAB	-2.09848	0.000369347	0.0336627
GFZP01139493.1	AMEXTC_0340000070071	UBFD1	-1.60662	0.000382995	0.0343712
GFZP01083701.1	AMEXTC_0340000083977	NNMT	-3.2319	0.000355565	0.0330476
GFZP01019300.1	AMEXTC_0340000070739	MDH1	-0.981281	0.000301901	0.0309913
GFZP01018270.1	AMEXTC_0340000067487	HBAA	-2.90648	0.000402418	0.0351441
GFZP01162656.1	AMEXTC_0340000176120	Fadd	-6.22134	0.000214332	0.0268283
GFZP01162911.1	AMEXTC_0340000177633	TNFAIP3	1.35286	0.000346736	0.032891
GFZP01060871.1	AMEXTC_0340000002670	Slc10a4	-3.36996	0.00040772	0.0355044
GFZP01153507.1	AMEXTC_0340000118812	GIMAP4	4.87229	0.000212528	0.0267741
GFZP01079356.1	AMEXTC_0340000070270	Tf2-9	4.15713	0.000235934	0.0278171
GFZP01022542.1	AMEXTC_0340000080880	DOLPP1	-6.2535	0.000218265	0.0268283
GFZP01125853.1	AMEXTC_0340000021927	.	1.37191	0.000347769	0.032891
GFZP01089864.1	AMEXTC_0340000103356	cfl2	-2.19669	0.000409994	0.035523
GFZP01033362.1	AMEXTC_0340000120380	rihA	-3.04956	0.000299534	0.0309291
GFZP01007424.1	AMEXTC_0340000029937	.	1.25843	0.000384307	0.0344497
GFZP01078396.1	AMEXTC_0340000067260	hypothetical	3.27397	0.000350842	0.0328959
GFZP01064106.1	AMEXTC_0340000015726	.	4.74222	0.000237893	0.0278767
GFZP01064758.1	AMEXTC_0340000018337	SCD	1.05589	0.000308105	0.0312118
GFZP01102953.1	AMEXTC_0340000178950	ITGAV	1.2208	0.000311214	0.0312886
GFZP01120936.1	AMEXTC_0340000002134	NOP56	-1.48734	0.000389546	0.0346054
GFZP01159114.1	AMEXTC_0340000157048	IGFBP5	2.05034	0.000352247	0.0328959
GFZP01167821.1	AMEXTC_0340000203988	.	4.73629	0.000194048	0.0259724
GFZP01084270.1	AMEXTC_0340000085913	.	1.19119	0.000348097	0.032891
GFZP01060231.1	AMEXTC_0340000000108	ADORA2B	-1.87145	0.000393086	0.0348336
GFZP01005589.1	AMEXTC_0340000022468	VWA7	-1.95682	0.000393683	0.0348336
GFZP01162082.1	AMEXTC_0340000173077	TPM2	-1.62176	0.000298476	0.0309063
GFZP01001864.1	AMEXTC_0340000007512	.	1.69018	0.000417884	0.0357818
GFZP01023727.1	AMEXTC_0340000084730	EIF5	-1.14965	0.000352318	0.0328959
GFZP01066831.1	AMEXTC_0340000026697	.	1.08626	0.000349452	0.0328959
GFZP01138671.1	AMEXTC_0340000067480	RPS4	-1.20675	0.000237559	0.0278748
GFZP01155043.1	AMEXTC_0340000128624	rps25	-1.076	0.000221593	0.0268283
GFZP01138347.1	AMEXTC_0340000066507	edf1	-0.904762	0.000290845	0.0305714
GFZP01055841.1	AMEXTC_0340000249302	SLC25A6	-0.867286	0.000319611	0.0316506
GFZP01070310.1	AMEXTC_0340000040634	SPTB	-1.9295	0.000391437	0.0347381
GFZP01046188.1	AMEXTC_0340000197363	CENPH	-1.66543	0.000415244	0.0356959
GFZP01123549.1	AMEXTC_0340000012699	.	1.70563	0.00040175	0.0351441
GFZP01078428.1	AMEXTC_0340000067356	RPL18A	-0.945702	0.000221611	0.0268283
GFZP01121073.1	AMEXTC_0340000002671	LECT2	3.67737	0.000425547	0.0361566
GFZP01115112.1	AMEXTC_0340000243873	.	4.16042	0.000179694	0.0251139
GFZP01138506.1	AMEXTC_0340000066985	Snrpe	-0.785392	0.000287496	0.0304015
GFZP01017908.1	AMEXTC_0340000066400	MDH1	-1.05334	0.000289708	0.0305014
GFZP01020607.1	AMEXTC_0340000074817	.	3.07545	0.000314555	0.0314587
GFZP01055965.1	AMEXTC_0340000250003	Rbfa	-1.3403	0.000365797	0.0334642
GFZP01132794.1	AMEXTC_0340000049800	LRRK2	1.7956	0.000429242	0.0362784
GFZP01133891.1	AMEXTC_0340000053124	.	4.68284	0.000327214	0.0320527
GFZP01136351.1	AMEXTC_0340000060510	sps1	1.27233	0.000348499	0.032891
GFZP01076943.1	AMEXTC_0340000062894	IFI44L	1.15308	0.000310095	0.0312118
GFZP01038105.1	AMEXTC_0340000154096	Rpf2	-1.04924	0.000330014	0.0322191
GFZP01065401.1	AMEXTC_0340000020937	.	-6.52573	0.00024185	0.0280779
GFZP01064251.1	AMEXTC_0340000016310	DUT	1.49236	0.000402236	0.0351441
GFZP01026469.1	AMEXTC_0340000093337	Tf2-9	3.18093	0.000374614	0.0339314
GFZP01062751.1	AMEXTC_0340000010271	SLIT1	2.07128	0.000401914	0.0351441
GFZP01093214.1	AMEXTC_0340000118248	.	-1.70021	0.000431507	0.0363464
GFZP01137560.1	AMEXTC_0340000064141	APP	0.939305	0.000315374	0.0314587
GFZP01142450.1	AMEXTC_0340000079316	.	4.39552	0.000416231	0.0357108
GFZP01070149.1	AMEXTC_0340000040003	.	1.52094	0.000409821	0.035523
GFZP01173306.1	AMEXTC_0340000233166	COG8	-1.12133	0.000343306	0.0326807
GFZP01178077.1	AMEXTC_0340000269330	MDH1	1.28302	0.000320515	0.0316794
GFZP01073089.1	AMEXTC_0340000051322	Mavs	1.09761	0.000385626	0.0344664
GFZP01005925.1	AMEXTC_0340000023835	.	1.99745	0.000439675	0.0366475
GFZP01010631.1	AMEXTC_0340000042749	Col11a1	2.31823	0.000361792	0.0333551
GFZP01013616.1	AMEXTC_0340000053510	LIMS1	9.35222	0.000278495	0.0300269
GFZP01014037.1	AMEXTC_0340000054773	NCF1	1.68594	0.000366666	0.0334642
GFZP01018068.1	AMEXTC_0340000066880	MKRN1	-7.15042	0.000260859	0.029166
GFZP01130498.1	AMEXTC_0340000040575	.	-1.98271	0.000438152	0.0365603
GFZP01002502.1	AMEXTC_0340000010085	Atp2b1	0.883228	0.000325596	0.0319656
GFZP01174577.1	AMEXTC_0340000239954	FLNA	1.072	0.000313151	0.0314473
GFZP01033044.1	AMEXTC_0340000118445	Serp1	-0.813194	0.000305932	0.0311896
GFZP01139501.1	AMEXTC_0340000070095	rps28	-0.960825	0.000266703	0.0293705
GFZP01130894.1	AMEXTC_0340000042162	Cpn2	-3.01241	0.000453197	0.0371607
GFZP01070656.1	AMEXTC_0340000042017	.	2.53615	0.000454625	0.0371607
GFZP01074204.1	AMEXTC_0340000054669	APOL3	1.1471	0.000381036	0.0342709
GFZP01017891.1	AMEXTC_0340000066349	NDUFA5	-1.04109	0.000380977	0.0342709
GFZP01001225.1	AMEXTC_0340000004950	.	2.15422	0.000448911	0.0371003
GFZP01044578.1	AMEXTC_0340000188684	.	6.62912	0.000289831	0.0305014
GFZP01066611.1	AMEXTC_0340000025828	Slc25a20	-2.70744	0.000445051	0.0369552
GFZP01079563.1	AMEXTC_0340000070923	.	-2.15816	0.00030705	0.0312118
GFZP01129135.1	AMEXTC_0340000035141	ZNF335	-4.94283	0.000218681	0.0268283
GFZP01180437.1	AMEXTC_0340000300129	.	-2.49676	0.000443829	0.0369063
GFZP01132099.1	AMEXTC_0340000046986	Col26a1	2.53636	0.000460033	0.037348
GFZP01138363.1	AMEXTC_0340000066555	fth1-b	-2.03376	0.000281068	0.0300476
GFZP01126278.1	AMEXTC_0340000023627	slc44a1	1.12045	0.000349854	0.0328959
GFZP01078441.1	AMEXTC_0340000067395	RPL15	-2.92922	0.000452069	0.0371607
GFZP01046211.1	AMEXTC_0340000197508	MYL7	-1.10146	0.000387207	0.0345023
GFZP01128630.1	AMEXTC_0340000033147	HBB2	-3.30058	0.000458784	0.0372843
GFZP01077088.1	AMEXTC_0340000063329	KRT75	-1.25677	0.000246004	0.0284008
GFZP01079408.1	AMEXTC_0340000070443	.	-1.79161	0.000270949	0.0295505
GFZP01010312.1	AMEXTC_0340000041451	ACE	-2.2876	0.000466737	0.0374896
GFZP01015209.1	AMEXTC_0340000058293	ST6GALNAC2	1.34751	0.00039941	0.035126
GFZP01101036.1	AMEXTC_0340000168357	emc6	-1.01936	0.000395551	0.0349619
GFZP01133584.1	AMEXTC_0340000052202	.	1.4611	0.000418688	0.0357818
GFZP01084054.1	AMEXTC_0340000085157	.	1.88479	0.000418395	0.0357818
GFZP01128222.1	AMEXTC_0340000031514	Tfr2	-1.92917	0.000372458	0.0338223
GFZP01103286.1	AMEXTC_0340000180583	pcna	-1.49443	0.000314956	0.0314587
GFZP01058126.1	AMEXTC_0340000275194	FAM174A	-1.0393	0.000408665	0.035513
GFZP01079062.1	AMEXTC_0340000069367	Rps16	-1.10515	0.000303375	0.0310337
GFZP01136416.1	AMEXTC_0340000060705	AOAH	1.82716	0.000470612	0.0377216
GFZP01017807.1	AMEXTC_0340000066096	Polr2h	-1.76692	0.000441082	0.0367299
GFZP01042984.1	AMEXTC_0340000180071	Pcsk6	-4.74687	0.00022925	0.0274878
GFZP01039830.1	AMEXTC_0340000163056	rps27a	-1.28508	0.000371552	0.0338223
GFZP01018923.1	AMEXTC_0340000069559	CD59	1.98558	0.000414518	0.0356784
GFZP01134108.1	AMEXTC_0340000053776	Cd200	-1.61905	0.000461271	0.037348
GFZP01018221.1	AMEXTC_0340000067340	MR1	1.60873	0.000411313	0.0355671
GFZP01067238.1	AMEXTC_0340000028366	mmp18	-1.48284	0.000316798	0.0314926
GFZP01113055.1	AMEXTC_0340000232968	Cyp4b1	2.06857	0.000479043	0.0381535
GFZP01018784.1	AMEXTC_0340000069128	Rab11a	-1.1702	0.000373525	0.0338677
GFZP01018735.1	AMEXTC_0340000068970	GRPEL1	-5.82695	0.000268807	0.0294911
GFZP01000046.1	AMEXTC_0340000000175	.	4.46392	0.000324716	0.0319507
GFZP01165161.1	AMEXTC_0340000189550	Tor1aip2	1.35546	0.000412655	0.0356479
GFZP01007567.1	AMEXTC_0340000030516	.	1.76113	0.000414569	0.0356784
GFZP01070723.1	AMEXTC_0340000042284	SNRPB	-1.86155	0.000347652	0.032891
GFZP01035555.1	AMEXTC_0340000135917	Atf5	-0.812744	0.000338759	0.0325301
GFZP01131540.1	AMEXTC_0340000044744	LOC106525272	5.27852	0.000267731	0.0294209
GFZP01017831.1	AMEXTC_0340000066168	TALDO1	-1.12246	0.000316831	0.0314926
GFZP01071811.1	AMEXTC_0340000046652	Ptprm	2.07529	0.000488082	0.0385238
GFZP01171491.1	AMEXTC_0340000223653	galnt11	6.31129	0.000318223	0.0315951
GFZP01139173.1	AMEXTC_0340000069083	.	4.35036	0.000234565	0.027746
GFZP01122512.1	AMEXTC_0340000008505	.	3.29156	0.000455478	0.0371607
GFZP01170166.1	AMEXTC_0340000216593	gna14	-7.04044	0.000299353	0.0309291
GFZP01016782.1	AMEXTC_0340000063016	.	1.08681	0.000438212	0.0365603
GFZP01007017.1	AMEXTC_0340000028282	.	1.46311	0.000427758	0.0362743
GFZP01125779.1	AMEXTC_0340000021630	.	1.6059	0.00045557	0.0371607
GFZP01176113.1	AMEXTC_0340000248455	.	1.51181	0.000444041	0.0369063
GFZP01138342.1	AMEXTC_0340000066492	.	-2.03769	0.000314803	0.0314587
GFZP01098149.1	AMEXTC_0340000153014	ZNF384	1.63565	0.000478106	0.0381135
GFZP01011960.1	AMEXTC_0340000048053	Scimp	1.30941	0.000433573	0.0364854
GFZP01133619.1	AMEXTC_0340000052307	.	1.66475	0.000498315	0.0391905
GFZP01036694.1	AMEXTC_0340000144246	.	2.77365	0.000461196	0.037348
GFZP01032763.1	AMEXTC_0340000116564	.	4.04121	0.000231012	0.0275746
GFZP01125735.1	AMEXTC_0340000021442	TY3B-G	-1.72761	0.00047728	0.0381135
GFZP01014609.1	AMEXTC_0340000056489	X-element\ORF2	1.5668	0.000481408	0.0382378
GFZP01055060.1	AMEXTC_0340000244889	CTSK	3.17361	0.000464772	0.0374587
GFZP01123538.1	AMEXTC_0340000012658	ADAMTS7	1.84784	0.000505747	0.0394568
GFZP01139304.1	AMEXTC_0340000069490	.	-2.62151	0.000518183	0.0400709
GFZP01070987.1	AMEXTC_0340000043371	DDX51	-1.94562	0.000510578	0.0396233
GFZP01045055.1	AMEXTC_0340000191175	Col12a1	3.09356	0.000437794	0.0365603
GFZP01015913.1	AMEXTC_0340000060406	FRK	0.990941	0.000407757	0.0355044
GFZP01081707.1	AMEXTC_0340000077618	.	1.48957	0.000499219	0.0392265
GFZP01133114.1	AMEXTC_0340000050792	VCX3A	-4.11762	0.00022532	0.027165
GFZP01126934.1	AMEXTC_0340000026298	.	-3.98196	0.000259653	0.0291054
GFZP01000136.1	AMEXTC_0340000000532	.	4.81026	0.000279269	0.030034
GFZP01078575.1	AMEXTC_0340000067797	S100A11	-3.20732	0.000517	0.0400146
GFZP01122815.1	AMEXTC_0340000009730	Cthrc1	2.14139	0.000456083	0.037168
GFZP01018851.1	AMEXTC_0340000069338	.	-3.82173	0.000530471	0.0405626
GFZP01071812.1	AMEXTC_0340000046657	MADCAM1	1.37634	0.00050144	0.039306
GFZP01102952.1	AMEXTC_0340000178947	Itga11	1.90413	0.000451038	0.0371607
GFZP01125588.1	AMEXTC_0340000020876	PAQR3	6.068	0.000341715	0.0326364
GFZP01124758.1	AMEXTC_0340000017542	.	2.5589	0.000495456	0.0390356
GFZP01098931.1	AMEXTC_0340000157158	FCF1	-1.34099	0.00041776	0.0357818
GFZP01066657.1	AMEXTC_0340000026007	.	1.71632	0.000532316	0.0405626
GFZP01107849.1	AMEXTC_0340000205290	SFMBT2	1.25124	0.000485755	0.038433
GFZP01036062.1	AMEXTC_0340000139593	PLIN2	1.2615	0.000386931	0.0345023
GFZP01092751.1	AMEXTC_0340000114796	.	-4.59803	0.000258243	0.0290959
GFZP01033007.1	AMEXTC_0340000118210	unnamed	-4.8858	0.000315773	0.0314587
GFZP01015552.1	AMEXTC_0340000059323	Dpp3	1.1187	0.000435816	0.0365094
GFZP01063196.1	AMEXTC_0340000012116	.	-5.18955	0.00029323	0.0307485
GFZP01078370.1	AMEXTC_0340000067182	RPS3	-1.0085	0.000282331	0.0301459
GFZP01008066.1	AMEXTC_0340000032504	WNT11	-2.40312	0.00053487	0.0405626
GFZP01133955.1	AMEXTC_0340000053316	OVOL1	1.54367	0.000514517	0.0398928
GFZP01128803.1	AMEXTC_0340000033835	Tcf4	-4.81221	0.000278822	0.0300269
GFZP01077637.1	AMEXTC_0340000064977	Fuca2	1.17966	0.000504269	0.0394115
GFZP01065542.1	AMEXTC_0340000021479	COL12A1	2.1824	0.00038648	0.0345023
GFZP01175123.1	AMEXTC_0340000242891	dgat2	1.8304	0.000499743	0.0392325
GFZP01066504.1	AMEXTC_0340000025370	TMPRSS11D	-1.8364	0.000534887	0.0405626
GFZP01008367.1	AMEXTC_0340000033701	SENP6	-1.772	0.000556761	0.0413221
GFZP01106955.1	AMEXTC_0340000200680	ARHGEF10L	1.62783	0.000546653	0.0409378
GFZP01071556.1	AMEXTC_0340000045610	VEGFC	-4.30058	0.000379155	0.0342229
GFZP01002786.1	AMEXTC_0340000011236	TLR2-2	1.69283	0.000447347	0.0370078
GFZP01004745.1	AMEXTC_0340000019102	.	2.50739	0.000555417	0.0413221
GFZP01017459.1	AMEXTC_0340000065048	SYTL4	-0.989208	0.000416141	0.0357108
GFZP01023423.1	AMEXTC_0340000083722	X-element\ORF2	2.44253	0.000554922	0.0413221
GFZP01121261.1	AMEXTC_0340000003432	.	1.26532	0.000462242	0.0373842
GFZP01108358.1	AMEXTC_0340000208256	Rps16	-0.898206	0.00030464	0.0311269
GFZP01030520.1	AMEXTC_0340000106048	.	5.04414	0.000336357	0.0324771
GFZP01119615.1	AMEXTC_0340000291451	.	-3.96233	0.000236751	0.0278171
GFZP01179719.1	AMEXTC_0340000290224	Serp1	-0.927528	0.00041351	0.0356784
GFZP01057621.1	AMEXTC_0340000268781	PLPBP	-0.935428	0.000436354	0.0365094
GFZP01017199.1	AMEXTC_0340000064268	mmp18	1.26375	0.0003582	0.0330919
GFZP01019320.1	AMEXTC_0340000070799	TMEM167A	-1.4429	0.000446795	0.0370078
GFZP01162138.1	AMEXTC_0340000173401	EIF4G1	7.46519	0.000364481	0.0334625
GFZP01138795.1	AMEXTC_0340000067852	Rpl11	-1.4588	0.000301335	0.0309694
GFZP01011363.1	AMEXTC_0340000045654	LOC102352988	2.05404	0.000569125	0.0414767
GFZP01079185.1	AMEXTC_0340000069748	rps29	-1.44333	0.000482116	0.0382593
GFZP01003394.1	AMEXTC_0340000013697	Misp	-2.2885	0.000570416	0.0414767
GFZP01098863.1	AMEXTC_0340000156782	.	1.94453	0.000566046	0.0414767
GFZP01085101.1	AMEXTC_0340000088478	.	3.3209	0.000337794	0.0325203
GFZP01139719.1	AMEXTC_0340000070786	.	-2.57409	0.000477855	0.0381135
GFZP01045822.1	AMEXTC_0340000195236	MOV10	1.44894	0.000428633	0.0362784
GFZP01056758.1	AMEXTC_0340000258604	.	1.6969	0.000558394	0.0413584
GFZP01145424.1	AMEXTC_0340000088852	.	3.70028	0.000350514	0.0328959
GFZP01002701.1	AMEXTC_0340000010889	NAAA	1.67609	0.000507549	0.0395362
GFZP01123986.1	AMEXTC_0340000014440	slc29a4	2.84014	0.000452689	0.0371607
GFZP01069597.1	AMEXTC_0340000037817	.	1.77845	0.00057331	0.0415172
GFZP01028415.1	AMEXTC_0340000099496	PEG10	3.64568	0.000365639	0.0334642
GFZP01132778.1	AMEXTC_0340000049724	.	4.189	0.000366426	0.0334642
GFZP01093036.1	AMEXTC_0340000117041	Lsm2	-1.60175	0.000562853	0.0414767
GFZP01099379.1	AMEXTC_0340000159415	LOC101945697	1.14697	0.000490062	0.0386453
GFZP01154211.1	AMEXTC_0340000122882	ALOX15B	-3.56139	0.000384918	0.0344497
GFZP01114790.1	AMEXTC_0340000242312	.	1.67159	0.000572448	0.0414907
GFZP01163199.1	AMEXTC_0340000179160	.	2.99374	0.000414633	0.0356784
GFZP01135835.1	AMEXTC_0340000058961	Tbcd	-6.24178	0.000358192	0.0330919
GFZP01076540.1	AMEXTC_0340000061684	.	-1.65314	0.000427119	0.0362551
GFZP01056891.1	AMEXTC_0340000260421	SELENOT	-0.842201	0.000411183	0.0355671
GFZP01001905.1	AMEXTC_0340000007670	.	2.9762	0.000551015	0.0411242
GFZP01129394.1	AMEXTC_0340000036214	.	1.92142	0.000566227	0.0414767
GFZP01077560.1	AMEXTC_0340000064746	Eif3d	-3.4287	0.000501574	0.039306
GFZP01017774.1	AMEXTC_0340000065996	CAPZA2	-0.954202	0.000434575	0.0365094
GFZP01138594.1	AMEXTC_0340000067249	AP4S1	-1.28683	0.0005438	0.0408133
GFZP01042423.1	AMEXTC_0340000177159	Irf4	1.59615	0.00057541	0.0415358
GFZP01073854.1	AMEXTC_0340000053619	KRT4	-3.77277	0.000567247	0.0414767
GFZP01013007.1	AMEXTC_0340000051681	.	1.38975	0.000521361	0.0401916
GFZP01120649.1	AMEXTC_0340000000958	.	1.38537	0.000521576	0.0401916
GFZP01023399.1	AMEXTC_0340000083641	.	-2.37429	0.000460434	0.037348
GFZP01135030.1	AMEXTC_0340000056542	AQP11	-1.68859	0.000555748	0.0413221
GFZP01042796.1	AMEXTC_0340000179162	Syn3	4.04121	0.00029405	0.0307778
GFZP01159014.1	AMEXTC_0340000156523	Scrib	-7.14761	0.000400211	0.0351441
GFZP01176235.1	AMEXTC_0340000249233	ALKBH2	-1.36244	0.000583412	0.0419153
GFZP01120777.1	AMEXTC_0340000001485	BATF	4.51202	0.000325429	0.0319656
GFZP01077005.1	AMEXTC_0340000063080	FXR2	7.55365	0.000403596	0.0352119
GFZP01139486.1	AMEXTC_0340000070050	CPSF3	-1.4028	0.000578907	0.0416818
GFZP01138356.1	AMEXTC_0340000066534	TOMM7	-1.10258	0.000466864	0.0374896
GFZP01035624.1	AMEXTC_0340000136374	.	6.61078	0.000483312	0.0383196
GFZP01018295.1	AMEXTC_0340000067562	RPS19	-1.30405	0.000323776	0.0319298
GFZP01050672.1	AMEXTC_0340000221288	Unkl	4.89402	0.000350995	0.0328959
GFZP01172706.1	AMEXTC_0340000229964	.	-1.32059	0.000502089	0.0393112
GFZP01006249.1	AMEXTC_0340000025162	.	4.11384	0.000308343	0.0312118
GFZP01129580.1	AMEXTC_0340000036949	Rpl36a	-1.04871	0.000299897	0.0309303
GFZP01018168.1	AMEXTC_0340000067181	SEC61B	-0.784848	0.000388323	0.0345609
GFZP01153447.1	AMEXTC_0340000118442	.	2.85442	0.00061144	0.042898
GFZP01074551.1	AMEXTC_0340000055710	pol	0.879692	0.00048117	0.0382378
GFZP01063928.1	AMEXTC_0340000015008	LOC107982656	-4.13884	0.000284403	0.0302879
GFZP01079052.1	AMEXTC_0340000069336	HBB2	-3.05479	0.000504942	0.0394291
GFZP01055003.1	AMEXTC_0340000244482	CFLAR	1.265	0.000570674	0.0414767
GFZP01124057.1	AMEXTC_0340000014733	Pnoc	4.33054	0.000385047	0.0344497
GFZP01159446.1	AMEXTC_0340000158714	SYNJ2BP	-2.01037	0.000596398	0.042488
GFZP01004508.1	AMEXTC_0340000018151	DDX19B	-8.11227	0.000423288	0.0359996
GFZP01054683.1	AMEXTC_0340000242698	Mertk	3.95794	0.000309194	0.0312118
GFZP01075291.1	AMEXTC_0340000057934	N4BP1	1.48014	0.000609792	0.042898
GFZP01143513.1	AMEXTC_0340000082697	.	1.45909	0.000603461	0.0428174
GFZP01066982.1	AMEXTC_0340000027313	.	1.28963	0.000465276	0.037465
GFZP01019360.1	AMEXTC_0340000070919	Cox7b	-0.968645	0.00042894	0.0362784
GFZP01165216.1	AMEXTC_0340000189806	hbb2	-5.15097	0.000398062	0.0351131
GFZP01070785.1	AMEXTC_0340000042538	Nlrp12	2.72909	0.000638594	0.0438239
GFZP01019659.1	AMEXTC_0340000071844	Cd68	1.58193	0.000625961	0.0434996
GFZP01007719.1	AMEXTC_0340000031113	.	4.99912	0.000429969	0.0362865
GFZP01077003.1	AMEXTC_0340000063074	Irf4	2.12332	0.000633369	0.0436686
GFZP01100582.1	AMEXTC_0340000165834	GIMAP7	1.91163	0.000542867	0.0407936
GFZP01017937.1	AMEXTC_0340000066487	PLA2G4C	4.3304	0.000339675	0.0325824
GFZP01173244.1	AMEXTC_0340000232918	Il1r2	2.51642	0.000456966	0.037171
GFZP01133971.1	AMEXTC_0340000053364	ALOX15B	-1.61557	0.00060942	0.042898
GFZP01102305.1	AMEXTC_0340000175221	.	1.22603	0.000603285	0.0428174
GFZP01022737.1	AMEXTC_0340000081508	.	-1.33577	0.000569483	0.0414767
GFZP01137167.1	AMEXTC_0340000062961	.	1.40406	0.000560777	0.0414649
GFZP01137638.1	AMEXTC_0340000064375	.	1.66198	0.00053571	0.0405626
GFZP01005034.1	AMEXTC_0340000020254	.	1.91497	0.000646479	0.0439837
GFZP01079044.1	AMEXTC_0340000069311	Serp1	-0.827172	0.000451218	0.0371607
GFZP01015427.1	AMEXTC_0340000058947	Pqbp1	-4.49404	0.000331473	0.0323034
GFZP01009930.1	AMEXTC_0340000039929	Eml5	-1.96477	0.000607931	0.042898
GFZP01016968.1	AMEXTC_0340000063574	Fuca2	1.03211	0.00047639	0.0380804
GFZP01077823.1	AMEXTC_0340000065536	ID2	-2.29414	0.000648964	0.0439837
GFZP01062777.1	AMEXTC_0340000010377	PTGES3	-1.43468	0.000520019	0.0401774
GFZP01082210.1	AMEXTC_0340000079198	LUM	4.63971	0.000399354	0.035126
GFZP01021290.1	AMEXTC_0340000076944	TTK	-4.79866	0.000358301	0.0330919
GFZP01061090.1	AMEXTC_0340000003553	Tpp1	1.32232	0.000532838	0.0405626
GFZP01104267.1	AMEXTC_0340000185886	tnfaip1	-1.77347	0.000526751	0.0404837
GFZP01061919.1	AMEXTC_0340000006943	.	-1.27366	0.000588334	0.0420978
GFZP01110064.1	AMEXTC_0340000217021	shroom1	1.24366	0.000564152	0.0414767
GFZP01069201.1	AMEXTC_0340000036256	.	-2.60899	0.000576834	0.0415666
GFZP01070156.1	AMEXTC_0340000040032	Col4a1	1.95437	0.000584424	0.0419153
GFZP01121995.1	AMEXTC_0340000006405	EFNA5	-7.51753	0.000449983	0.0371539
GFZP01026390.1	AMEXTC_0340000093088	.	4.24782	0.00035582	0.0330476
GFZP01064492.1	AMEXTC_0340000017285	Ank1	-8.6387	0.000463515	0.0374262
GFZP01172895.1	AMEXTC_0340000231017	TSPAN33	-4.27107	0.00032929	0.0322175
GFZP01079503.1	AMEXTC_0340000070743	rps8	-0.981087	0.000315642	0.0314587
GFZP01018573.1	AMEXTC_0340000068438	.	-1.24257	0.00045545	0.0371607
GFZP01044500.1	AMEXTC_0340000188036	phyhd1	-2.86773	0.0006528	0.0441329
GFZP01102020.1	AMEXTC_0340000173835	Tfr2	-3.53701	0.000664301	0.0445417
GFZP01016860.1	AMEXTC_0340000063250	Lim2	5.66671	0.000456867	0.037171
GFZP01013773.1	AMEXTC_0340000053981	RTP1	1.99093	0.00060788	0.042898
GFZP01069297.1	AMEXTC_0340000036631	.	-6.81443	0.000447371	0.0370078
GFZP01132087.1	AMEXTC_0340000046946	.	5.72408	0.000430712	0.0363143
GFZP01054717.1	AMEXTC_0340000242868	.	3.89076	0.000547319	0.0409528
GFZP01046502.1	AMEXTC_0340000199357	.	1.73686	0.000680886	0.0449103
GFZP01162922.1	AMEXTC_0340000177668	.	-3.83564	0.00030082	0.0309527
GFZP01077796.1	AMEXTC_0340000065455	RPS17	-1.01329	0.000333375	0.0323672
GFZP01001720.1	AMEXTC_0340000006954	LSM7	-0.986818	0.000530804	0.0405626
GFZP01133427.1	AMEXTC_0340000051731	ADORA3	2.40461	0.000676147	0.0448868
GFZP01006375.1	AMEXTC_0340000025681	.	1.54523	0.000674899	0.0448868
GFZP01137586.1	AMEXTC_0340000064219	.	5.21964	0.000419654	0.0357993
GFZP01002848.1	AMEXTC_0340000011497	FMO3	-1.26009	0.000451941	0.0371607
GFZP01112277.1	AMEXTC_0340000228792	MEP	2.9826	0.000617519	0.0431521
GFZP01136089.1	AMEXTC_0340000059724	.	2.45991	0.000677128	0.0448868
GFZP01129063.1	AMEXTC_0340000034858	TAPBP	3.20182	0.000584054	0.0419153
GFZP01059556.1	AMEXTC_0340000293224	PRDX6	-0.975504	0.000422687	0.0359833
GFZP01130269.1	AMEXTC_0340000039685	.	-2.28896	0.000664208	0.0445417
GFZP01166734.1	AMEXTC_0340000198261	UPRT	-0.988333	0.000548063	0.0409736
GFZP01138310.1	AMEXTC_0340000066396	Sln	-5.32173	0.000409956	0.035523
GFZP01014461.1	AMEXTC_0340000056045	HMOX1	-1.0313	0.000486995	0.0384726
GFZP01102048.1	AMEXTC_0340000174000	CALHM6	1.7044	0.000575459	0.0415358
GFZP01067733.1	AMEXTC_0340000030364	C3	1.49937	0.000571246	0.0414767
GFZP01078433.1	AMEXTC_0340000067371	.	4.27405	0.000377946	0.0341825
GFZP01139348.1	AMEXTC_0340000069627	HBB2	-3.05177	0.000536691	0.0405626
GFZP01098607.1	AMEXTC_0340000155499	ferritin	-1.8034	0.000509669	0.0396233
GFZP01089996.1	AMEXTC_0340000103769	Krt4	-2.93063	0.000636481	0.04378
GFZP01057412.1	AMEXTC_0340000266301	MAK16	-0.975094	0.000535729	0.0405626
GFZP01049439.1	AMEXTC_0340000215035	.	2.72911	0.00062123	0.0433199
GFZP01051909.1	AMEXTC_0340000227978	.	-2.15706	0.000676651	0.0448868
GFZP01005162.1	AMEXTC_0340000020790	A4gnt	-2.68318	0.00070166	0.0455495
GFZP01057438.1	AMEXTC_0340000266533	rpl31	-1.07756	0.000338286	0.0325203
GFZP01133352.1	AMEXTC_0340000051506	PARG	1.23142	0.00055958	0.0414113
GFZP01004858.1	AMEXTC_0340000019566	.	1.05365	0.0005564	0.0413221
GFZP01101990.1	AMEXTC_0340000173694	QNR-71	0.855742	0.000481277	0.0382378
GFZP01158847.1	AMEXTC_0340000155673	.	-2.0049	0.000632591	0.0436686
GFZP01143095.1	AMEXTC_0340000081362	.	-3.13614	0.000607348	0.042898
GFZP01009139.1	AMEXTC_0340000036799	IRGC	1.68163	0.00066062	0.0443966
GFZP01110490.1	AMEXTC_0340000219228	Micall2	-1.30791	0.000595294	0.0424438
GFZP01148072.1	AMEXTC_0340000097192	Hmcn1	4.40175	0.000400789	0.0351441
GFZP01019750.1	AMEXTC_0340000072128	.	-1.68998	0.000523007	0.0402665
GFZP01128174.1	AMEXTC_0340000031321	ACHE	-1.55567	0.000675848	0.0448868
GFZP01083458.1	AMEXTC_0340000083163	MMADHC	-0.963344	0.000576749	0.0415666
GFZP01178093.1	AMEXTC_0340000269401	vat1	-0.724636	0.000469965	0.0377042
GFZP01064952.1	AMEXTC_0340000019121	TGFBI	1.80609	0.000695006	0.0453048
GFZP01001871.1	AMEXTC_0340000007539	SORL1	1.57507	0.0005337	0.0405626
GFZP01139890.1	AMEXTC_0340000071325	Il1r2	4.3006	0.000694618	0.0453048
GFZP01113886.1	AMEXTC_0340000237266	Chst2	1.29751	0.000633028	0.0436686
GFZP01003326.1	AMEXTC_0340000013407	.	1.62822	0.000642517	0.0439145
GFZP01143455.1	AMEXTC_0340000082512	.	1.45072	0.000602878	0.0428174
GFZP01123440.1	AMEXTC_0340000012281	Tcf12	-1.931	0.00073016	0.0463656
GFZP01075139.1	AMEXTC_0340000057477	ZNF567	2.0799	0.0007253	0.0462974
GFZP01133069.1	AMEXTC_0340000050657	CWH43	1.42475	0.000536799	0.0405626
GFZP01138165.1	AMEXTC_0340000065959	rps6	-0.980948	0.0003413	0.0326364
GFZP01148612.1	AMEXTC_0340000098863	PSMB9	2.73036	0.000710951	0.0457371
GFZP01155987.1	AMEXTC_0340000136092	MMP14	1.54079	0.000515488	0.0399328
GFZP01162631.1	AMEXTC_0340000175999	WDFY4	1.03336	0.000546015	0.040925
GFZP01133956.1	AMEXTC_0340000053319	GBP2	3.34468	0.000572471	0.0414907
GFZP01096953.1	AMEXTC_0340000144686	RPL29	-1.18882	0.000673318	0.0448868
GFZP01160782.1	AMEXTC_0340000165828	Xk	-2.71082	0.000658871	0.044347
GFZP01017688.1	AMEXTC_0340000065736	Atp5mf	-1.01928	0.000436255	0.0365094
GFZP01169090.1	AMEXTC_0340000210935	atp6v1g3	-1.74029	0.000613594	0.0429805
GFZP01093316.1	AMEXTC_0340000118906	Cisd3	-1.29178	0.000616424	0.0431169
GFZP01077659.1	AMEXTC_0340000065043	MCMBP	-2.19401	0.000709312	0.0457371
GFZP01174918.1	AMEXTC_0340000241836	.	4.13397	0.000401008	0.0351441
GFZP01132753.1	AMEXTC_0340000049619	MUC5B	4.82668	0.00073664	0.0465808
GFZP01135528.1	AMEXTC_0340000058040	.	1.35974	0.000650676	0.0440657
GFZP01071210.1	AMEXTC_0340000044238	.	-1.72274	0.000724244	0.0462636
GFZP01094263.1	AMEXTC_0340000124265	CYR61	-5.34194	0.000462569	0.0373842
GFZP01133181.1	AMEXTC_0340000050993	.	1.13215	0.000540935	0.0406832
GFZP01047135.1	AMEXTC_0340000202609	Vnn1	4.77186	0.000452647	0.0371607
GFZP01023690.1	AMEXTC_0340000084614	Krt75	-1.23618	0.000507666	0.0395362
GFZP01138082.1	AMEXTC_0340000065708	CARD6	1.81553	0.000711111	0.0457371
GFZP01036682.1	AMEXTC_0340000144141	TCIRG1	1.22736	0.000544059	0.0408133
GFZP01177846.1	AMEXTC_0340000266550	GPX4	-0.821513	0.00051059	0.0396233
GFZP01177719.1	AMEXTC_0340000264993	Krt5	-3.54621	0.000535614	0.0405626
GFZP01055322.1	AMEXTC_0340000246327	Snrnp27	-1.02884	0.000537914	0.0405952
GFZP01052041.1	AMEXTC_0340000228602	Il10ra	1.2756	0.000589002	0.0420978
GFZP01074123.1	AMEXTC_0340000054426	RASSF3	-1.63516	0.000711833	0.0457371
GFZP01073523.1	AMEXTC_0340000052624	NOP2	5.66818	0.000510554	0.0396233
GFZP01101333.1	AMEXTC_0340000170250	PCDHGC5	3.07878	0.000771894	0.0478787
GFZP01079040.1	AMEXTC_0340000069298	rps18	-0.928011	0.000372639	0.0338223
GFZP01137000.1	AMEXTC_0340000062459	.	1.27561	0.00064394	0.0439145
GFZP01034348.1	AMEXTC_0340000125918	scg3	2.16457	0.000782236	0.0481797
GFZP01036221.1	AMEXTC_0340000140709	.	1.40007	0.000730034	0.0463656
GFZP01037426.1	AMEXTC_0340000149349	Tomm22	-0.81055	0.000535823	0.0405626
GFZP01038493.1	AMEXTC_0340000155978	.	2.26531	0.000782854	0.048184
GFZP01020413.1	AMEXTC_0340000074210	.	1.54851	0.000717318	0.0459885
GFZP01160503.1	AMEXTC_0340000164551	Kiaa0753	6.39787	0.000536872	0.0405626
GFZP01009101.1	AMEXTC_0340000036653	Gp9	-1.93106	0.000789535	0.0484101
GFZP01171933.1	AMEXTC_0340000226058	agr2-a	-2.08043	0.000764464	0.047586
GFZP01117643.1	AMEXTC_0340000266546	opa3	-1.05604	0.000632352	0.0436686
GFZP01081995.1	AMEXTC_0340000078510	RPS21	-1.12016	0.000528466	0.0405148
GFZP01080224.1	AMEXTC_0340000072979	METTL7A	-1.95332	0.000737687	0.0465948
GFZP01144485.1	AMEXTC_0340000085958	COL12A1	1.51994	0.00058803	0.0420978
GFZP01113259.1	AMEXTC_0340000233907	.	5.50064	0.000539575	0.0406157
GFZP01036428.1	AMEXTC_0340000142305	GMNN	-1.22997	0.000580993	0.0417977
GFZP01003739.1	AMEXTC_0340000015056	.	-4.42075	0.000435511	0.0365094
GFZP01054067.1	AMEXTC_0340000239203	Phf5a	-1.01212	0.000631414	0.0436686
GFZP01056647.1	AMEXTC_0340000257021	Sat2	-1.66874	0.000681544	0.0449103
GFZP01033542.1	AMEXTC_0340000121396	DNAJB1	-4.1791	0.000776001	0.0479978
GFZP01018373.1	AMEXTC_0340000067796	Phf5a	-1.08331	0.000674688	0.0448868
GFZP01018285.1	AMEXTC_0340000067532	Rab11a	-0.957922	0.000569407	0.0414767
GFZP01067185.1	AMEXTC_0340000028148	ECT2	4.70422	0.00048458	0.0383855
GFZP01124455.1	AMEXTC_0340000016318	PRRT1B	1.21257	0.000688625	0.0451381
GFZP01083883.1	AMEXTC_0340000084587	EIF5B	-2.25967	0.000800603	0.0486988
GFZP01033551.1	AMEXTC_0340000121457	Fgf12	-6.34607	0.00053915	0.0406157
GFZP01012248.1	AMEXTC_0340000049212	Trim39	1.18994	0.000727325	0.0463255
GFZP01134194.1	AMEXTC_0340000054034	Gcc2	5.59826	0.000529883	0.0405626
GFZP01092753.1	AMEXTC_0340000114805	.	-1.04172	0.000610652	0.042898
GFZP01025525.1	AMEXTC_0340000090397	.	3.47986	0.00075434	0.0472237
GFZP01078368.1	AMEXTC_0340000067176	GSTM1	-0.669569	0.000435796	0.0365094
GFZP01006305.1	AMEXTC_0340000025382	.	-1.12929	0.000681802	0.0449103
GFZP01036690.1	AMEXTC_0340000144213	LAMB1	1.60951	0.000567004	0.0414767
GFZP01009394.1	AMEXTC_0340000037811	.	1.18543	0.000685091	0.0449736
GFZP01065202.1	AMEXTC_0340000020125	Moxd2	2.50034	0.000612755	0.042956
GFZP01121081.1	AMEXTC_0340000002711	nrn1	-5.7353	0.000535117	0.0405626
GFZP01137086.1	AMEXTC_0340000062718	NXPE3	4.07969	0.000455499	0.0371607
GFZP01069475.1	AMEXTC_0340000037333	CALCA	-3.86831	0.000600564	0.0427154
GFZP01130192.1	AMEXTC_0340000039383	.	-1.33944	0.000697715	0.0453949
GFZP01118611.1	AMEXTC_0340000278630	Dynll2	-1.06547	0.000609382	0.042898
GFZP01015945.1	AMEXTC_0340000060502	MMP13	4.47953	0.000823259	0.0492211
GFZP01013924.1	AMEXTC_0340000054434	mmp13	2.74592	0.000805247	0.0487675
GFZP01128183.1	AMEXTC_0340000031356	LYVE1	-2.17251	0.000795386	0.0485732
GFZP01078364.1	AMEXTC_0340000067164	.	-0.796355	0.00041971	0.0357993
GFZP01163140.1	AMEXTC_0340000178867	TTC4	-2.87074	0.00082204	0.0491817
GFZP01077989.1	AMEXTC_0340000066036	Eloc	-0.957762	0.000571333	0.0414767
GFZP01119485.1	AMEXTC_0340000289790	PYDC1	1.74878	0.000604194	0.0428348
GFZP01068078.1	AMEXTC_0340000031729	.	1.54012	0.000747103	0.0468845
GFZP01139551.1	AMEXTC_0340000070250	Cisd1	-1.56621	0.000694233	0.0453048
GFZP01048050.1	AMEXTC_0340000207662	PLXNB2	1.21207	0.00057075	0.0414767
GFZP01045681.1	AMEXTC_0340000194505	gins2	-3.62538	0.000381168	0.0342709
GFZP01135656.1	AMEXTC_0340000058424	.	-1.44429	0.000720562	0.0461291
GFZP01107888.1	AMEXTC_0340000205479	TIMM9	-1.33621	0.000744771	0.0467916
GFZP01109820.1	AMEXTC_0340000215964	catip	4.77016	0.000520992	0.0401916
GFZP01179974.1	AMEXTC_0340000293302	farsa-a	-0.893383	0.000570508	0.0414767
GFZP01069363.1	AMEXTC_0340000036892	PLOD2	6.65839	0.000648369	0.0439837
GFZP01122779.1	AMEXTC_0340000009585	MXRA5	2.76899	0.000737923	0.0465948
GFZP01013529.1	AMEXTC_0340000053248	TRPV5	1.61812	0.000796067	0.0485732
GFZP01122506.1	AMEXTC_0340000008480	Mpig6b	-2.75336	0.000774464	0.0479365
GFZP01120027.1	AMEXTC_0340000297131	Pol	3.61651	0.00042946	0.0362784
GFZP01107715.1	AMEXTC_0340000204431	LYRM2	-1.3425	0.000705097	0.0456384
GFZP01064182.1	AMEXTC_0340000016032	FREM2	2.63315	0.000803085	0.0487455
GFZP01039006.1	AMEXTC_0340000158553	.	3.12212	0.000734154	0.0464623
GFZP01138528.1	AMEXTC_0340000067051	DNAJC25	-1.4946	0.000779859	0.0481685
GFZP01132581.1	AMEXTC_0340000048920	RAMAC	-5.43556	0.000633331	0.0436686
GFZP01058118.1	AMEXTC_0340000275159	Mrto4	-1.27467	0.000619026	0.043223
GFZP01006344.1	AMEXTC_0340000025560	.	1.29214	0.000788661	0.0484101
GFZP01127641.1	AMEXTC_0340000029211	GIN1	-4.56348	0.000486056	0.038433
GFZP01001784.1	AMEXTC_0340000007198	.	3.78151	0.00045446	0.0371607
GFZP01112926.1	AMEXTC_0340000232261	NNMT	-2.50976	0.000814329	0.0490211
GFZP01169337.1	AMEXTC_0340000212277	dusp22a	-3.73745	0.000408605	0.035513
GFZP01130455.1	AMEXTC_0340000040403	.	2.80908	0.000645088	0.0439586
GFZP01097593.1	AMEXTC_0340000149132	anapc16	2.59693	0.000856728	0.0499918
GFZP01056931.1	AMEXTC_0340000260726	PABPC1	0.707853	0.000475862	0.0380728
GFZP01135780.1	AMEXTC_0340000058796	NSUN2	-1.09128	0.000682339	0.0449103
GFZP01063703.1	AMEXTC_0340000014124	TGM4	5.86785	0.000656057	0.0442594
GFZP01038794.1	AMEXTC_0340000157424	GCC2	5.13843	0.000557601	0.0413345
GFZP01008269.1	AMEXTC_0340000033303	SHOX2	-3.27622	0.000834769	0.0496052
GFZP01043542.1	AMEXTC_0340000182896	PFDN5	-0.96795	0.000574553	0.0415358
GFZP01107526.1	AMEXTC_0340000203604	Cd48	-6.39754	0.000592281	0.0422633
GFZP01087239.1	AMEXTC_0340000095141	TLR7	1.9284	0.000857391	0.0499918
GFZP01139463.1	AMEXTC_0340000069980	Cirbp	-2.10802	0.000503012	0.0393484
GFZP01014306.1	AMEXTC_0340000055580	Sult6b1	1.61968	0.000801069	0.0486988
GFZP01111933.1	AMEXTC_0340000227154	PRDX3	-1.86943	0.000734236	0.0464623
GFZP01003398.1	AMEXTC_0340000013710	PSMB8	2.37548	0.00085816	0.0499918
GFZP01069645.1	AMEXTC_0340000038017	.	1.01905	0.000691508	0.0452356
GFZP01087521.1	AMEXTC_0340000096052	.	4.4014	0.000571204	0.0414767
GFZP01066888.1	AMEXTC_0340000026924	Vasn	1.31176	0.000630556	0.0436686
GFZP01066613.1	AMEXTC_0340000025836	.	2.48627	0.000809618	0.0488716
GFZP01129936.1	AMEXTC_0340000038371	TRANK1	1.46942	0.000643019	0.0439145
GFZP01081695.1	AMEXTC_0340000077580	.	5.50645	0.000639741	0.0438668
GFZP01159461.1	AMEXTC_0340000158808	.	1.9469	0.000877439	0.0504705
GFZP01149569.1	AMEXTC_0340000101815	.	4.04121	0.000497155	0.0391343
GFZP01154953.1	AMEXTC_0340000127105	TRIM17	1.00036	0.000635822	0.04378
GFZP01018994.1	AMEXTC_0340000069780	.	-3.83095	0.000657222	0.0443039
GFZP01075489.1	AMEXTC_0340000058528	EDEM1	1.49298	0.000741951	0.0466935
GFZP01127383.1	AMEXTC_0340000028133	.	2.45815	0.000864839	0.0500369
GFZP01096524.1	AMEXTC_0340000141430	RPL18A	-1.18057	0.000780891	0.0481784
GFZP01064509.1	AMEXTC_0340000017349	PDZRN3	-1.20382	0.000723132	0.0462599
GFZP01047832.1	AMEXTC_0340000206337	SARS	-0.698812	0.000550173	0.0410963
GFZP01029066.1	AMEXTC_0340000101506	ift22	-3.6871	0.000719056	0.0460663
GFZP01062586.1	AMEXTC_0340000009624	egfl6	1.44428	0.000762454	0.0475283
GFZP01003288.1	AMEXTC_0340000013244	Sec11c	-1.04973	0.00062338	0.0433747
GFZP01017514.1	AMEXTC_0340000065213	UMOD	1.20115	0.000791501	0.0484782
GFZP01143870.1	AMEXTC_0340000083866	ALOX12B	-1.13431	0.000767144	0.0476851
GFZP01083732.1	AMEXTC_0340000084079	Spen	-4.04939	0.000588936	0.0420978
GFZP01077461.1	AMEXTC_0340000064449	CYP27B1	2.45336	0.000788609	0.0484101
GFZP01118223.1	AMEXTC_0340000274003	KDM7A	0.979748	0.00068398	0.0449653
GFZP01040007.1	AMEXTC_0340000164047	Blvra	-1.28268	0.000610382	0.042898
GFZP01176315.1	AMEXTC_0340000249738	CIITA	2.31281	0.000854747	0.0499918
GFZP01174612.1	AMEXTC_0340000240165	reverse	1.16158	0.000680639	0.0449103
GFZP01131732.1	AMEXTC_0340000045508	MUC5B	4.85292	0.000901792	0.0514291
GFZP01158557.1	AMEXTC_0340000154341	LRRC42	6.74308	0.000647734	0.0439837
GFZP01128250.1	AMEXTC_0340000031622	SPCC663.06c	-1.43072	0.000839924	0.0498103
GFZP01128864.1	AMEXTC_0340000034056	kmt5a	1.18855	0.000781229	0.0481784
GFZP01162903.1	AMEXTC_0340000177584	.	-5.37777	0.000633164	0.0436686
GFZP01129892.1	AMEXTC_0340000038193	POSTN	-1.3728	0.000475416	0.0380719
GFZP01154065.1	AMEXTC_0340000122072	.	1.14819	0.000682591	0.0449103
GFZP01093329.1	AMEXTC_0340000118980	Exosc2	-1.75149	0.000816341	0.0490749
GFZP01093103.1	AMEXTC_0340000117485	MTA3	-1.49973	0.000839486	0.0498103
GFZP01067222.1	AMEXTC_0340000028303	.	2.18703	0.000860655	0.0499942
GFZP01001995.1	AMEXTC_0340000008030	Sall3	1.55203	0.000801651	0.0486988
GFZP01003384.1	AMEXTC_0340000013646	PRSS27	4.03621	0.000820399	0.049178
GFZP01087858.1	AMEXTC_0340000097153	pol	4.4306	0.000643884	0.0439145
GFZP01122002.1	AMEXTC_0340000006436	Trak1	-4.44068	0.00053702	0.0405626
GFZP01063493.1	AMEXTC_0340000013256	Cyp2f2	-1.64573	0.000691659	0.0452356
GFZP01129435.1	AMEXTC_0340000036381	.	1.75464	0.000811964	0.0489313
GFZP01018238.1	AMEXTC_0340000067391	ATP5MC3	-0.886426	0.000538571	0.0406098
GFZP01120368.1	AMEXTC_0340000301924	NDUFB2	-0.937375	0.000648781	0.0439837
GFZP01078475.1	AMEXTC_0340000067497	LY6E	-1.86437	0.000654106	0.0441617
GFZP01065342.1	AMEXTC_0340000020701	fgf1	3.97349	0.00052854	0.0405148
GFZP01178916.1	AMEXTC_0340000279799	timm10-b	-1.03137	0.000711734	0.0457371
GFZP01122332.1	AMEXTC_0340000007764	Pycard	1.40306	0.000707946	0.0457371
GFZP01066205.1	AMEXTC_0340000024170	Nbl1	7.2881	0.000850661	0.0499679
GFZP01079362.1	AMEXTC_0340000070290	rpl31	-2.51315	0.000818296	0.0491252
GFZP01138552.1	AMEXTC_0340000067123	ETHE1	1.13725	0.000674086	0.0448868
GFZP01127824.1	AMEXTC_0340000029920	.	1.31754	0.000858566	0.0499918
GFZP01017116.1	AMEXTC_0340000064019	LOC108800923	1.85794	0.000860387	0.0499942
GFZP01016506.1	AMEXTC_0340000062187	SUGP2	1.22415	0.000643906	0.0439145
GFZP01131528.1	AMEXTC_0340000044691	.	-2.38489	0.000856838	0.0499918
GFZP01081202.1	AMEXTC_0340000076041	.	4.65176	0.000688437	0.0451381
GFZP01041495.1	AMEXTC_0340000172182	H2-DMa	1.44992	0.000792428	0.0485011
GFZP01073890.1	AMEXTC_0340000053727	Antxr2	1.17525	0.000709166	0.0457371
GFZP01131589.1	AMEXTC_0340000044939	.	2.13645	0.000924731	0.0519652
GFZP01102216.1	AMEXTC_0340000174787	.	-1.27673	0.000758595	0.0473887
GFZP01105149.1	AMEXTC_0340000190628	GANAB	1.2314	0.000774293	0.0479365
GFZP01074867.1	AMEXTC_0340000056658	.	1.28128	0.000821731	0.0491817
GFZP01165886.1	AMEXTC_0340000193343	NUDT5	-0.775337	0.000608749	0.042898
GFZP01022557.1	AMEXTC_0340000080930	.	-4.20566	0.000528041	0.0405148
GFZP01021684.1	AMEXTC_0340000078176	SLIRP	-1.3288	0.000831591	0.0495169
GFZP01058074.1	AMEXTC_0340000274622	.	-1.41889	0.000911496	0.0517137
GFZP01128062.1	AMEXTC_0340000030875	CCPG1	0.833013	0.000684451	0.0449653
GFZP01116841.1	AMEXTC_0340000256990	SPG11	1.36471	0.000794632	0.0485683
GFZP01139346.1	AMEXTC_0340000069620	HBB1	-2.8646	0.000953534	0.0524565
GFZP01053855.1	AMEXTC_0340000238158	Theg	4.51727	0.000600072	0.0427151
GFZP01083311.1	AMEXTC_0340000082696	.	3.13208	0.000850368	0.0499679
GFZP01074205.1	AMEXTC_0340000054672	NXPE1	-1.74944	0.000884557	0.0507098
GFZP01010320.1	AMEXTC_0340000041485	EIF4EBP1	-1.02367	0.000678389	0.0449031
GFZP01140025.1	AMEXTC_0340000071732	.	4.12857	0.000568702	0.0414767
GFZP01017523.1	AMEXTC_0340000065240	HLCS	1.28528	0.000717024	0.0459885
GFZP01017904.1	AMEXTC_0340000066388	Pdcd6	-1.5895	0.000676027	0.0448868
GFZP01171836.1	AMEXTC_0340000225589	CCDC3	-1.95875	0.0009076	0.0515593
GFZP01099044.1	AMEXTC_0340000157709	Cyp1	-0.834624	0.000563032	0.0414767
GFZP01132423.1	AMEXTC_0340000048289	CYBB	1.40346	0.000632778	0.0436686
GFZP01006160.1	AMEXTC_0340000024800	ANAPC10	-1.72706	0.000932069	0.0520065
GFZP01120540.1	AMEXTC_0340000000534	.	1.04501	0.00069025	0.0452108
GFZP01140011.1	AMEXTC_0340000071690	Rps15a	-0.555096	0.000446053	0.0370034
GFZP01025475.1	AMEXTC_0340000090245	.	3.60143	0.000636201	0.04378
GFZP01035955.1	AMEXTC_0340000138795	USP8	0.936858	0.000730596	0.0463656
GFZP01079490.1	AMEXTC_0340000070704	.	1.24654	0.000569786	0.0414767
GFZP01144308.1	AMEXTC_0340000085334	FUCA2	0.893732	0.000666299	0.0446416
GFZP01051072.1	AMEXTC_0340000223597	IFRD1	-0.87924	0.000730223	0.0463656
GFZP01120630.1	AMEXTC_0340000000891	.	-3.23836	0.000892324	0.0510737
GFZP01019199.1	AMEXTC_0340000070417	CAPG	-3.69717	0.000808866	0.0488684
GFZP01039548.1	AMEXTC_0340000161553	TAL1	-3.93454	0.000858924	0.0499918
GFZP01077050.1	AMEXTC_0340000063215	CDC37L1	-1.22054	0.000854813	0.0499918
GFZP01073735.1	AMEXTC_0340000053261	.	1.62454	0.000925562	0.0519742
GFZP01039597.1	AMEXTC_0340000161869	.	-0.945802	0.000605848	0.042898
GFZP01017838.1	AMEXTC_0340000066189	S100A2	-1.39192	0.000420368	0.0358206
GFZP01133015.1	AMEXTC_0340000050495	.	6.2602	0.00076304	0.0475311
GFZP01102964.1	AMEXTC_0340000179002	BATF	3.00406	0.000786596	0.0483803
GFZP01175283.1	AMEXTC_0340000243689	RNF213	1.83697	0.000984878	0.0535243
GFZP01072582.1	AMEXTC_0340000049746	UMOD	-0.90634	0.000643904	0.0439145
GFZP01136565.1	AMEXTC_0340000061153	LGMN	0.79265	0.00056758	0.0414767
GFZP01171247.1	AMEXTC_0340000222208	.	-4.20566	0.000563961	0.0414767
GFZP01067037.1	AMEXTC_0340000027544	AGRN	1.3034	0.000809007	0.0488684
GFZP01139452.1	AMEXTC_0340000069947	Rps11	-1.07911	0.000466295	0.0374896
GFZP01083898.1	AMEXTC_0340000084633	.	3.04649	0.000924809	0.0519652
GFZP01074282.1	AMEXTC_0340000054903	tmem231	-5.32224	0.000672412	0.0448868
GFZP01067774.1	AMEXTC_0340000030535	Becn1	1.0317	0.000733403	0.0464623
GFZP01036931.1	AMEXTC_0340000145842	GAA	1.62692	0.000811634	0.0489313
GFZP01078235.1	AMEXTC_0340000066776	rps23	-0.921307	0.000464724	0.0374587
GFZP01011622.1	AMEXTC_0340000046701	Rapgef5	1.21244	0.000906786	0.0515465
GFZP01012102.1	AMEXTC_0340000048624	S100A2	-1.58566	0.000663101	0.0445293
GFZP01018267.1	AMEXTC_0340000067478	Rps14	-4.25719	0.000681987	0.0449103
GFZP01003689.1	AMEXTC_0340000014866	Cd200	-1.20435	0.000754126	0.0472237
GFZP01028022.1	AMEXTC_0340000098286	.	-1.55882	0.000915914	0.051843
GFZP01083607.1	AMEXTC_0340000083661	.	1.45359	0.000936253	0.0520065
GFZP01069697.1	AMEXTC_0340000038219	.	1.21128	0.000864622	0.0500369
GFZP01018240.1	AMEXTC_0340000067397	.	2.24756	0.00100427	0.0538633
GFZP01142354.1	AMEXTC_0340000079023	LIN9	-1.36153	0.00091758	0.0518443
GFZP01072354.1	AMEXTC_0340000048819	Pmm1	1.56044	0.000944143	0.0522346
GFZP01117889.1	AMEXTC_0340000269389	HSPD1	-1.22518	0.000584538	0.0419153
GFZP01170457.1	AMEXTC_0340000217991	TANK	-5.17199	0.000681913	0.0449103
GFZP01070540.1	AMEXTC_0340000041558	Fau	-0.956044	0.000781667	0.0481784
GFZP01018443.1	AMEXTC_0340000068025	RBP4	-1.50341	0.000918072	0.0518443
GFZP01141392.1	AMEXTC_0340000076005	.	1.71182	0.000920384	0.0518826
GFZP01023630.1	AMEXTC_0340000084424	.	1.7746	0.000828492	0.0494277
GFZP01120470.1	AMEXTC_0340000000257	.	2.33567	0.00101377	0.054056
GFZP01070576.1	AMEXTC_0340000041695	efr3a	0.970151	0.000832298	0.0495192
GFZP01004810.1	AMEXTC_0340000019372	VAV2	2.26197	0.000936638	0.0520065
GFZP01108412.1	AMEXTC_0340000208516	SDF2	-3.62775	0.000526697	0.0404837
GFZP01001783.1	AMEXTC_0340000007195	timp3	-1.82143	0.000871679	0.0503331
GFZP01063542.1	AMEXTC_0340000013462	.	3.86359	0.000703761	0.0456192
GFZP01060972.1	AMEXTC_0340000003081	.	-4.08761	0.000695465	0.0453048
GFZP01007316.1	AMEXTC_0340000029510	PCSK9	1.2307	0.000742098	0.0466935
GFZP01120562.1	AMEXTC_0340000000615	ATG9A	0.804887	0.000702167	0.0455495
GFZP01123935.1	AMEXTC_0340000014240	TMOD4	-3.0511	0.00100736	0.0539445
GFZP01119112.1	AMEXTC_0340000284728	GARS	-0.704629	0.000590267	0.0421539
GFZP01071519.1	AMEXTC_0340000045465	Btnl9	1.09356	0.000818092	0.0491252
GFZP01017583.1	AMEXTC_0340000065420	TBC1D23	-5.84591	0.00073979	0.0466791
GFZP01074324.1	AMEXTC_0340000055029	DHX58	1.58524	0.000796373	0.0485732
GFZP01094975.1	AMEXTC_0340000130298	IL12RB2	5.29278	0.000733983	0.0464623
GFZP01072960.1	AMEXTC_0340000050935	.	1.43216	0.000741679	0.0466935
GFZP01043297.1	AMEXTC_0340000181636	.	1.52622	0.000950211	0.0524193
GFZP01132551.1	AMEXTC_0340000048802	atpaf1	-1.0366	0.000850524	0.0499679
GFZP01070589.1	AMEXTC_0340000041748	.	1.13747	0.000757994	0.0473849
GFZP01076784.1	AMEXTC_0340000062416	.	-1.25157	0.000843812	0.0499267
GFZP01063191.1	AMEXTC_0340000012091	.	-5.27412	0.000712945	0.045775
GFZP01017958.1	AMEXTC_0340000066550	EIF3F	-0.74107	0.000638617	0.0438239
GFZP01123866.1	AMEXTC_0340000013970	ETV1	1.49385	0.00105277	0.0553269
GFZP01023417.1	AMEXTC_0340000083698	RAN	-0.705062	0.000616525	0.0431169
GFZP01125029.1	AMEXTC_0340000018616	Mical3	4.84853	0.0008635	0.0500369
GFZP01036717.1	AMEXTC_0340000144425	.	-1.62909	0.000989065	0.053619
GFZP01061941.1	AMEXTC_0340000007028	mustn1	-1.64086	0.000931187	0.0520065
GFZP01056896.1	AMEXTC_0340000260441	STIP1	-0.764845	0.000621895	0.0433199
GFZP01018966.1	AMEXTC_0340000069695	Rps20	-0.816211	0.000673373	0.0448868
GFZP01108255.1	AMEXTC_0340000207675	.	-1.48739	0.00102405	0.054361
GFZP01136442.1	AMEXTC_0340000060783	.	2.19863	0.00106542	0.0554674
GFZP01061549.1	AMEXTC_0340000005447	ZNF615	1.41696	0.0010349	0.0547509
GFZP01018159.1	AMEXTC_0340000067154	phb2	-0.922333	0.000727096	0.0463255
GFZP01144244.1	AMEXTC_0340000085118	DAB2	-1.69642	0.0009994	0.0537669
GFZP01014767.1	AMEXTC_0340000056964	Ltb4r2	1.21168	0.000928027	0.0520065
GFZP01103750.1	AMEXTC_0340000182929	FKBP3	-1.11937	0.000699542	0.0454464
GFZP01154103.1	AMEXTC_0340000122293	PRG3	-2.29871	0.000993273	0.0537344
GFZP01035888.1	AMEXTC_0340000138262	.	-4.00176	0.000607335	0.042898
GFZP01002048.1	AMEXTC_0340000008258	.	2.62964	0.00108214	0.0559682
GFZP01029136.1	AMEXTC_0340000101724	MEFV	5.29803	0.00080567	0.0487675
GFZP01000491.1	AMEXTC_0340000001964	.	-1.14634	0.000837023	0.0497054
GFZP01011586.1	AMEXTC_0340000046566	.	-1.22607	0.000877946	0.0504705
GFZP01064620.1	AMEXTC_0340000017791	Snrpb2	-1.46341	0.000820856	0.049178
GFZP01076774.1	AMEXTC_0340000062386	ERVV-2	1.20201	0.000801761	0.0486988
GFZP01128166.1	AMEXTC_0340000031287	ZNF383	3.91485	0.000652947	0.0441329
GFZP01096320.1	AMEXTC_0340000139942	eif3k	-0.802243	0.000621801	0.0433199
GFZP01139449.1	AMEXTC_0340000069937	.	-3.19106	0.000848363	0.0499679
GFZP01018008.1	AMEXTC_0340000066700	.	2.15125	0.000743536	0.0467475
GFZP01018157.1	AMEXTC_0340000067148	Ndufab1	-0.792399	0.000669202	0.0448018
GFZP01101577.1	AMEXTC_0340000171595	ywhaq	-1.51863	0.000660511	0.0443966
GFZP01007252.1	AMEXTC_0340000029267	Nupr1	-0.976804	0.000727227	0.0463255
GFZP01165285.1	AMEXTC_0340000190227	SRD5A2	2.31936	0.00084475	0.0499278
GFZP01005954.1	AMEXTC_0340000023955	.	1.49377	0.00100729	0.0539445
GFZP01001639.1	AMEXTC_0340000006602	K02A2.6	1.16744	0.000953874	0.0524565
GFZP01177584.1	AMEXTC_0340000263274	xpr1	-5.96403	0.000789489	0.0484101
GFZP01089646.1	AMEXTC_0340000102674	.	3.03632	0.000932266	0.0520065
GFZP01068456.1	AMEXTC_0340000033251	.	1.95197	0.00110358	0.0564442
GFZP01169810.1	AMEXTC_0340000214875	KLHL22	1.68975	0.000921653	0.0518875
GFZP01111952.1	AMEXTC_0340000227238	KLF1	-1.72548	0.00108454	0.0560263
GFZP01035054.1	AMEXTC_0340000132346	MTIF3	-1.3226	0.000964418	0.0528707
GFZP01139879.1	AMEXTC_0340000071292	HBB2	-2.52084	0.00107075	0.0556087
GFZP01037673.1	AMEXTC_0340000151107	NMRK2	-1.45063	0.000860682	0.0499942
GFZP01005028.1	AMEXTC_0340000020230	SULT6B1	-1.23824	0.00100076	0.0537669
GFZP01105348.1	AMEXTC_0340000191625	Tepsin	-5.15389	0.000751531	0.0471151
GFZP01008253.1	AMEXTC_0340000033247	.	1.98289	0.000905393	0.0515171
GFZP01078503.1	AMEXTC_0340000067581	rps13	-0.959121	0.000564022	0.0414767
GFZP01023488.1	AMEXTC_0340000083938	.	-1.10689	0.000849354	0.0499679
GFZP01000940.1	AMEXTC_0340000003772	LOC102348341	-1.78205	0.000653176	0.0441329
GFZP01032361.1	AMEXTC_0340000112857	.	3.6824	0.000645992	0.0439837
GFZP01039004.1	AMEXTC_0340000158547	.	3.44874	0.000857213	0.0499918
GFZP01140083.1	AMEXTC_0340000071907	HBB2	-4.77068	0.000819998	0.049178
GFZP01137498.1	AMEXTC_0340000063955	.	0.978989	0.000878083	0.0504705
GFZP01147563.1	AMEXTC_0340000095537	.	3.91636	0.000765335	0.0476064
GFZP01018956.1	AMEXTC_0340000069664	.	-2.36255	0.00110577	0.0564587
GFZP01009034.1	AMEXTC_0340000036390	.	2.06927	0.00111505	0.0566664
GFZP01004098.1	AMEXTC_0340000016513	NLRP3	1.33488	0.000994855	0.0537382
GFZP01131623.1	AMEXTC_0340000045080	.	2.14471	0.00113411	0.0571338
GFZP01126510.1	AMEXTC_0340000024582	C1qtnf1	1.39434	0.00093612	0.0520065
GFZP01042848.1	AMEXTC_0340000179415	SFXN1	1.29627	0.000910168	0.0516717
GFZP01065822.1	AMEXTC_0340000022605	ADGRE4P	2.21356	0.00112703	0.0569292
GFZP01096766.1	AMEXTC_0340000143249	.	1.43351	0.00109611	0.0562928
GFZP01073223.1	AMEXTC_0340000051724	CTSK	3.87441	0.000770969	0.0478662
GFZP01139473.1	AMEXTC_0340000070010	anxa2-a	-0.861088	0.000761043	0.0475053
GFZP01034276.1	AMEXTC_0340000125465	PSMB7	1.31618	0.000773057	0.047917
GFZP01125533.1	AMEXTC_0340000020658	Cdkl5	1.37941	0.00105977	0.0554322
GFZP01034315.1	AMEXTC_0340000125725	ST3GAL6	6.15809	0.000851121	0.0499679
GFZP01058322.1	AMEXTC_0340000277549	Slc35b1	-0.972519	0.000778398	0.0481121
GFZP01057525.1	AMEXTC_0340000267528	SPCS1	-0.721567	0.000711609	0.0457371
GFZP01133921.1	AMEXTC_0340000053214	.	1.49619	0.00102161	0.0543101
GFZP01174978.1	AMEXTC_0340000242254	.	-2.34143	0.00114021	0.0572184
GFZP01061162.1	AMEXTC_0340000003864	.	-2.83359	0.000990722	0.0536757
GFZP01079625.1	AMEXTC_0340000071113	.	4.98942	0.000877272	0.0504705
GFZP01046044.1	AMEXTC_0340000196517	.	-3.73745	0.000623669	0.0433747
GFZP01167479.1	AMEXTC_0340000202351	ODF2	5.03206	0.000807707	0.0488571
GFZP01134111.1	AMEXTC_0340000053785	.	1.22861	0.000927933	0.0520065
GFZP01052654.1	AMEXTC_0340000231856	HCFC1	7.05018	0.000883588	0.0507097
GFZP01006987.1	AMEXTC_0340000028160	.	1.35254	0.00102472	0.054361
GFZP01170418.1	AMEXTC_0340000217836	Mypop	3.49227	0.000648615	0.0439837
GFZP01114134.1	AMEXTC_0340000238519	DNMBP	1.05517	0.000927814	0.0520065
GFZP01081581.1	AMEXTC_0340000077220	.	3.90356	0.000705946	0.0456597
GFZP01073153.1	AMEXTC_0340000051514	Dynll2	-2.98685	0.00112861	0.0569292
GFZP01079523.1	AMEXTC_0340000070803	HBB1	-3.53404	0.00115682	0.0575475
GFZP01084193.1	AMEXTC_0340000085644	TOM1	5.85893	0.000855579	0.0499918
GFZP01075731.1	AMEXTC_0340000059255	.	-1.75904	0.0011536	0.0574959
GFZP01006027.1	AMEXTC_0340000024269	.	1.91911	0.0011611	0.057706
GFZP01126046.1	AMEXTC_0340000022686	H2-DMb1	1.70398	0.000997168	0.0537382
GFZP01016811.1	AMEXTC_0340000063103	PTPRJ	2.07275	0.00113889	0.0572174
GFZP01176460.1	AMEXTC_0340000250460	.	-2.43293	0.00112573	0.056915
GFZP01166180.1	AMEXTC_0340000194942	FBP1	1.0342	0.000804337	0.0487675
GFZP01016347.1	AMEXTC_0340000061710	.	1.7739	0.00108121	0.0559533
GFZP01162673.1	AMEXTC_0340000176202	PPM1G	-0.826114	0.000812279	0.0489313
GFZP01126413.1	AMEXTC_0340000024202	.	-3.57023	0.000611006	0.042898
GFZP01139288.1	AMEXTC_0340000069441	S100A2	-1.83962	0.00113532	0.0571338
GFZP01067915.1	AMEXTC_0340000031090	L1RE1	0.984733	0.000912364	0.0517295
GFZP01137049.1	AMEXTC_0340000062607	Prss27	7.77375	0.0010803	0.0559392
GFZP01065573.1	AMEXTC_0340000021612	KLHDC8B	-1.86885	0.0011737	0.0581345
GFZP01168210.1	AMEXTC_0340000206184	.	-3.66852	0.000629682	0.0436686
GFZP01015418.1	AMEXTC_0340000058920	ADGRF5	1.40034	0.00100462	0.0538633
GFZP01162152.1	AMEXTC_0340000173466	VWA5A	1.4424	0.000848244	0.0499679
GFZP01144523.1	AMEXTC_0340000086088	.	3.59002	0.000843297	0.0499267
GFZP01015771.1	AMEXTC_0340000059980	.	1.15639	0.00104547	0.055144
GFZP01078523.1	AMEXTC_0340000067641	Mp68	-0.853557	0.000747319	0.0468845
[truncated: 12,521 more rows]

## Sheet: 3 dpa + MS vs. 0 dpa
Additional file 2. Epidermis DEGs between each regeneration stage/treatment vs. homeostatic control.
[truncated: 23,177 more rows]

[truncated: 2 more sheets: 8 dpa + MS vs. 0 dpa, 8 dpa + MS vs. 3 dpa + MS]
