# Supplementary material for: Timing Does Matter: Nerve-Mediated HDAC1 Paces the Temporal Expression of Morphogenic Genes During Axolotl Limb Regeneration
Source: Front Cell Dev Biol. 2021 May 10;9:641987. doi: 10.3389/fcell.2021.641987 (PMC8143519; doi:10.3389/fcell.2021.641987)
Supplement: Additional File G — Mfuzz cluster Transition in epidermis, including P-value and gene list for highlighted GO term from each cluster switch (Reference for Supplementary Figures 6C,D and Supplementary Table 4). [file Data_Sheet_8.XLSX]

## Sheet: C1_1
Additional file G. Mfuzz cluster Transition in epidermis, including P value and gene list for highlighted GO term from each cluster switch
ID	Description	GeneRatio	BgRatio	pvalue	p.adjust	geneID	Count
GO_RELAXATION_OF_MUSCLE	GO_RELAXATION_OF_MUSCLE	5/317	25/12277	0.000386166	0.766064	KCNJ2/SRI/P2RY1/ATP1A2/PLN	5
GO_EXTRACELLULAR_STRUCTURE_ORGANIZATION	GO_EXTRACELLULAR_STRUCTURE_ORGANIZATION	21/317	365/12277	0.000521309	0.766064	TNXB/ECM2/TNC/POSTN/ADAMTS2/ACSL3/CTSS/OLFML2A/LAMC3/B4GALT1/DPT/COL14A1/ABI3BP/VIT/AGTR1/KAZALD1/ABCA5/TIMP1/CDH1/GPM6B/LAMA4	21
GO_ORGANIC_ACID_TRANSMEMBRANE_TRANSPORT	GO_ORGANIC_ACID_TRANSMEMBRANE_TRANSPORT	9/317	111/12277	0.00229244	0.893715	SLC7A7/ABCD3/ATP1A2/SLC1A5/MPC2/SLC38A2/SLC7A4/SLC1A3/SLC35D2	9
GO_ORGANIC_ACID_TRANSPORT	GO_ORGANIC_ACID_TRANSPORT	15/317	257/12277	0.00279345	0.893715	ANXA1/SLC7A7/SLC16A13/ACSL3/ABCD3/SLC17A5/PPARA/ATP1A2/SLC1A5/MPC2/PLA2R1/SLC38A2/SLC7A4/SLC1A3/SLC35D2	15
GO_NEGATIVE_REGULATION_OF_TRANSMEMBRANE_RECEPTOR_PROTEIN_SERINE_THREONINE_KINASE_SIGNALING_PATHWAY	GO_NEGATIVE_REGULATION_OF_TRANSMEMBRANE_RECEPTOR_PROTEIN_SERINE_THREONINE_KINASE_SIGNALING_PATHWAY	8/317	96/12277	0.00334797	0.893715	ASPN/TGFBR3/SOSTDC1/FST/CAV1/PEG10/CHRDL1/CD109	8
GO_REGULATION_OF_ACTIN_FILAMENT_BASED_MOVEMENT	GO_REGULATION_OF_ACTIN_FILAMENT_BASED_MOVEMENT	5/317	41/12277	0.00388852	0.893715	KCNJ2/SRI/ATP1A2/CAV1/PLN	5
GO_ORGANIC_ANION_TRANSPORT	GO_ORGANIC_ANION_TRANSPORT	19/317	379/12277	0.00450586	0.893715	ANXA1/SLC7A7/SLC16A13/ACSL3/ABCD3/SLC17A5/PPARA/ATP1A2/SLC1A5/MPC2/ABCC5/PLA2R1/SLC38A2/SLC7A4/SLC1A3/CA2/SLC35D2/CA4/KCNN4	19
GO_REGULATION_OF_INTRINSIC_APOPTOTIC_SIGNALING_PATHWAY	GO_REGULATION_OF_INTRINSIC_APOPTOTIC_SIGNALING_PATHWAY	9/317	135/12277	0.00830656	0.899294	IVNS1ABP/ACKR3/PLAUR/CAV1/USP47/NONO/PPIF/RPL26/PTPMT1	9
GO_AMINO_ACID_TRANSMEMBRANE_TRANSPORT	GO_AMINO_ACID_TRANSMEMBRANE_TRANSPORT	6/317	69/12277	0.00866346	0.899294	SLC7A7/ATP1A2/SLC1A5/SLC38A2/SLC7A4/SLC1A3	6
GO_NEGATIVE_REGULATION_OF_BINDING	GO_NEGATIVE_REGULATION_OF_BINDING	9/317	136/12277	0.00869994	0.899294	ADRB2/SRI/GNL3L/PPARA/P2RY1/CAV1/HEY1/CRTAC1/PLN	9
GO_CELL_AGING	GO_CELL_AGING	7/317	92/12277	0.00964939	0.899294	TERT/RWDD1/PRELP/MARCH5/PLA2R1/PRKDC/ZNF277	7
GO_REGULATION_OF_MRNA_PROCESSING	GO_REGULATION_OF_MRNA_PROCESSING	8/317	120/12277	0.0125104	0.899294	RBM25/RBMX/SFSWAP/SNRNP70/NCBP2/CTR9/CPSF7/CIRBP	8
GO_RESPONSE_TO_DRUG	GO_RESPONSE_TO_DRUG	32/317	822/12277	0.0130197	0.899294	TNC/CCND1/PEBP1/ANXA1/HLCS/KMT2A/CYP4B1/ABCD3/CYP2F1/PPARA/SEMA3C/P2RY1/SERPINF1/ATP1A2/SLC1A5/CAV1/USP47/EBP/CLDN4/CDH1/SLC1A3/NR4A2/CA2/CYGB/MYO6/HBG1/PPIF/SETD7/RIPK2/ZNF277/EPS8/ABCG2	32
GO_SKIN_DEVELOPMENT	GO_SKIN_DEVELOPMENT	12/317	231/12277	0.0169098	0.899294	KRT12/ADAMTS2/SCEL/ANXA1/SOSTDC1/PPL/FST/KRT75/ABCB6/ASH1L/CLDN4/CD109	12
GO_NEGATIVE_REGULATION_OF_INTRINSIC_APOPTOTIC_SIGNALING_PATHWAY	GO_NEGATIVE_REGULATION_OF_INTRINSIC_APOPTOTIC_SIGNALING_PATHWAY	6/317	80/12277	0.0171888	0.899294	IVNS1ABP/ACKR3/PLAUR/USP47/NONO/PPIF	6
GO_NEGATIVE_REGULATION_OF_EPITHELIAL_CELL_PROLIFERATION	GO_NEGATIVE_REGULATION_OF_EPITHELIAL_CELL_PROLIFERATION	7/317	103/12277	0.0172055	0.899294	A4GNT/TGFBR3/PTPRK/SERPINF1/CAV1/MTSS1/CD109	7
GO_REGULATION_OF_BINDING	GO_REGULATION_OF_BINDING	15/317	316/12277	0.0173373	0.899294	ADRB2/SRI/PPP2CA/TGFBR3/GNL3L/TERT/PPARA/P2RY1/PLAUR/CAV1/HEY1/CRTAC1/PLN/RIPK2/NIPBL	15
GO_RESPONSE_TO_MECHANICAL_STIMULUS	GO_RESPONSE_TO_MECHANICAL_STIMULUS	10/317	180/12277	0.0184669	0.899294	TNC/POSTN/KCNJ2/SCEL/PPL/P2RY1/ATP1A2/SLC38A2/SLC1A3/SMPD2	10
GO_RESPONSE_TO_KETONE	GO_RESPONSE_TO_KETONE	9/317	156/12277	0.0199062	0.899294	TNC/CCND1/PEBP1/TGFBR3/RWDD1/SERPINF1/CAV1/CLDN4/PLN	9
GO_NEGATIVE_REGULATION_OF_CELLULAR_RESPONSE_TO_TRANSFORMING_GROWTH_FACTOR_BETA_STIMULUS	GO_NEGATIVE_REGULATION_OF_CELLULAR_RESPONSE_TO_TRANSFORMING_GROWTH_FACTOR_BETA_STIMULUS	5/317	62/12277	0.021695	0.899294	ASPN/TGFBR3/CAV1/PEG10/CD109	5
GO_PEROXISOMAL_TRANSPORT	GO_PEROXISOMAL_TRANSPORT	5/317	62/12277	0.021695	0.899294	PHYH/PEX6/DHRS4/ABCD3/PECR	5
GO_REGULATION_OF_CARDIAC_MUSCLE_CONTRACTION	GO_REGULATION_OF_CARDIAC_MUSCLE_CONTRACTION	5/317	62/12277	0.021695	0.899294	KCNJ2/SRI/ATP1A2/CAV1/PLN	5
GO_NEGATIVE_REGULATION_OF_DEVELOPMENTAL_PROCESS	GO_NEGATIVE_REGULATION_OF_DEVELOPMENTAL_PROCESS	29/317	760/12277	0.0224809	0.899294	ADRB2/CDK5RAP2/POSTN/ASPN/CCND1/PPP2CA/ANXA1/PTPN9/BCOR/TERT/ARHGEF15/NRARP/ANGPT4/SOSTDC1/PPARA/SEMA3C/HSPA9/SERPINF1/NKD1/CAV1/MARCH5/WWC2/ABCA5/TIMP1/DAAM2/PRKDC/PMP22/CTR9/TMEM176B	29
GO_CARDIAC_MUSCLE_CELL_CONTRACTION	GO_CARDIAC_MUSCLE_CELL_CONTRACTION	5/317	63/12277	0.0230841	0.899294	KCNJ2/SRI/ATP1A2/CAV1/PLN	5
GO_NEGATIVE_REGULATION_OF_TRANSPORTER_ACTIVITY	GO_NEGATIVE_REGULATION_OF_TRANSPORTER_ACTIVITY	5/317	63/12277	0.0230841	0.899294	SRI/ATP1A2/CAV1/PPIF/PLN	5
GO_ANION_TRANSPORT	GO_ANION_TRANSPORT	20/317	478/12277	0.0232705	0.899294	ANXA1/SLC7A7/SLC16A13/ACSL3/ABCD3/SLC17A5/PPARA/ATP1A2/SLC1A5/MPC2/ABCC5/PLA2R1/SLC38A2/CLDN4/SLC7A4/SLC1A3/CA2/SLC35D2/CA4/KCNN4	20
GO_REGULATION_OF_RNA_METABOLIC_PROCESS	GO_REGULATION_OF_RNA_METABOLIC_PROCESS	10/317	192/12277	0.0274139	0.899294	CLK4/RBM25/TERT/RBMX/SFSWAP/SNRNP70/NCBP2/CTR9/CPSF7/CIRBP	10
GO_DRUG_TRANSMEMBRANE_TRANSPORT	GO_DRUG_TRANSMEMBRANE_TRANSPORT	5/317	68/12277	0.0308868	0.899294	ATP1A2/SLC1A5/EBP/SLC1A3/ABCG2	5
GO_CARDIAC_CONDUCTION	GO_CARDIAC_CONDUCTION	7/317	117/12277	0.0318796	0.899294	CACNA2D3/KCNJ2/SRI/ATP1A2/CAV1/ATP2A3/PLN	7
GO_NEGATIVE_REGULATION_OF_ION_TRANSPORT	GO_NEGATIVE_REGULATION_OF_ION_TRANSPORT	7/317	117/12277	0.0318796	0.899294	SRI/ATP1A2/CAV1/PLA2R1/GPM6B/PPIF/PLN	7
GO_REGULATION_OF_TRANSLATIONAL_INITIATION	GO_REGULATION_OF_TRANSLATIONAL_INITIATION	5/317	69/12277	0.032623	0.899294	EIF1/EIF3B/EIF4A2/EIF3H/NCBP2	5
GO_RESPONSE_TO_STEROID_HORMONE	GO_RESPONSE_TO_STEROID_HORMONE	14/317	314/12277	0.0335475	0.899294	FAM107A/TAT/CCND1/PEBP1/ANXA1/RWDD1/PPARA/SERPINF1/ATP1A2/CAV1/CLDN4/NR4A2/CA2/PAQR8	14
GO_REGULATION_OF_SYSTEMIC_ARTERIAL_BLOOD_PRESSURE	GO_REGULATION_OF_SYSTEMIC_ARTERIAL_BLOOD_PRESSURE	5/317	70/12277	0.0344189	0.899294	ADRB2/POSTN/AGTR1/EDN3/CPA3	5
GO_AMINO_ACID_TRANSPORT	GO_AMINO_ACID_TRANSPORT	7/317	119/12277	0.0344997	0.899294	SLC7A7/SLC17A5/ATP1A2/SLC1A5/SLC38A2/SLC7A4/SLC1A3	7
GO_REGULATION_OF_NUCLEOBASE_CONTAINING_COMPOUND_METABOLIC_PROCESS	GO_REGULATION_OF_NUCLEOBASE_CONTAINING_COMPOUND_METABOLIC_PROCESS	18/317	437/12277	0.0346844	0.899294	CLK4/ALYREF/RBM25/GNL3L/KMT2A/TERT/TCP1/RBMX/SMARCAD1/POLH/SPIRE1/EXOSC10/SFSWAP/SNRNP70/NCBP2/CTR9/CPSF7/CIRBP	18
GO_REGULATION_OF_CELLULAR_RESPONSE_TO_TRANSFORMING_GROWTH_FACTOR_BETA_STIMULUS	GO_REGULATION_OF_CELLULAR_RESPONSE_TO_TRANSFORMING_GROWTH_FACTOR_BETA_STIMULUS	6/317	95/12277	0.0362297	0.899294	ASPN/TGFBR3/CAV1/PEG10/LTBP4/CD109	6
GO_PEROXISOME_ORGANIZATION	GO_PEROXISOME_ORGANIZATION	5/317	71/12277	0.036275	0.899294	PHYH/PEX6/DHRS4/ABCD3/PECR	5
GO_MONOCARBOXYLIC_ACID_TRANSPORT	GO_MONOCARBOXYLIC_ACID_TRANSPORT	7/317	121/12277	0.0372592	0.899294	ANXA1/SLC16A13/ACSL3/ABCD3/PPARA/MPC2/PLA2R1	7
GO_DRUG_METABOLIC_PROCESS	GO_DRUG_METABOLIC_PROCESS	12/317	260/12277	0.0376458	0.899294	CYP46A1/PEBP1/CTSH/CYP4B1/OLA1/CYP2F1/ATP1A2/ADH4/PECR/NR4A2/HBG1/ALDH1A1	12
GO_SULFUR_COMPOUND_BIOSYNTHETIC_PROCESS	GO_SULFUR_COMPOUND_BIOSYNTHETIC_PROCESS	8/317	149/12277	0.0394027	0.899294	OGN/ACSL3/PRELP/B4GALT1/MPC2/MAT2A/GSTM4/SLC35D2	8
GO_NEGATIVE_REGULATION_OF_CELLULAR_RESPONSE_TO_GROWTH_FACTOR_STIMULUS	GO_NEGATIVE_REGULATION_OF_CELLULAR_RESPONSE_TO_GROWTH_FACTOR_STIMULUS	7/317	123/12277	0.0401603	0.899294	ASPN/TGFBR3/SOSTDC1/CAV1/PEG10/CHRDL1/CD109	7
GO_DRUG_TRANSPORT	GO_DRUG_TRANSPORT	8/317	151/12277	0.0420902	0.899294	ATP1A2/SLC1A5/EBP/SLC1A3/CA2/CYGB/HBG1/ABCG2	8
GO_FATTY_ACID_TRANSPORT	GO_FATTY_ACID_TRANSPORT	5/317	74/12277	0.0422078	0.899294	ANXA1/ACSL3/ABCD3/PPARA/PLA2R1	5
GO_NEGATIVE_REGULATION_OF_NUCLEOBASE_CONTAINING_COMPOUND_METABOLIC_PROCESS	GO_NEGATIVE_REGULATION_OF_NUCLEOBASE_CONTAINING_COMPOUND_METABOLIC_PROCESS	7/317	127/12277	0.0463955	0.899294	GNL3L/KMT2A/TERT/RBMX/EXOSC10/SFSWAP/CTR9	7
GO_NEGATIVE_REGULATION_OF_ION_TRANSMEMBRANE_TRANSPORT	GO_NEGATIVE_REGULATION_OF_ION_TRANSMEMBRANE_TRANSPORT	5/317	76/12277	0.0464695	0.899294	SRI/ATP1A2/CAV1/PPIF/PLN	5
GO_AMINOGLYCAN_BIOSYNTHETIC_PROCESS	GO_AMINOGLYCAN_BIOSYNTHETIC_PROCESS	6/317	101/12277	0.046589	0.899294	OGN/PRELP/B4GALT1/ABCC5/HS3ST1/SLC35D2	6
GO_RESPONSE_TO_METAL_ION	GO_RESPONSE_TO_METAL_ION	13/317	300/12277	0.0478581	0.899294	DLG4/TAT/CCND1/PPP2CA/PEBP1/TERT/SERPINF1/CAV1/CDH1/CA2/PPIF/PLN/TF	13
GO_TRANSMEMBRANE_TRANSPORT	GO_TRANSMEMBRANE_TRANSPORT	42/317	1256/12277	0.048043	0.899294	ADRB2/CACNA2D3/DLG4/KCNJ2/SRI/MFSD3/PEX6/SLC7A7/COX7A1/SLC16A13/TERT/ABCD3/SLC17A5/CTSS/ABCA8/SLC2A13/SLC39A8/PTPN3/ATP1A2/SLC1A5/CAV1/MPC2/ATP2A3/ADD3/ABCB6/ABCC5/EBP/SLC38A2/EDN3/CLDN4/SLC22A23/ABCA5/SLC7A4/SLC1A3/CA2/PPIF/SLC35E2B/SLC35D2/PLN/KCNN4/ABCG2/TF	42
GO_CELLULAR_TRANSITION_METAL_ION_HOMEOSTASIS	GO_CELLULAR_TRANSITION_METAL_ION_HOMEOSTASIS	5/317	77/12277	0.0486928	0.899294	SRI/SLC39A8/ABCB6/ABCG2/TF	5
GO_REGULATION_OF_STRIATED_MUSCLE_CONTRACTION	GO_REGULATION_OF_STRIATED_MUSCLE_CONTRACTION	5/317	77/12277	0.0486928	0.899294	KCNJ2/SRI/ATP1A2/CAV1/PLN	5
GO_SOMITE_DEVELOPMENT	GO_SOMITE_DEVELOPMENT	5/317	77/12277	0.0486928	0.899294	NRARP/WDR19/SEMA3C/NKD1/PRKDC	5
GO_REGULATION_OF_TRANSMEMBRANE_RECEPTOR_PROTEIN_SERINE_THREONINE_KINASE_SIGNALING_PATHWAY	GO_REGULATION_OF_TRANSMEMBRANE_RECEPTOR_PROTEIN_SERINE_THREONINE_KINASE_SIGNALING_PATHWAY	9/317	186/12277	0.0521884	0.899294	ASPN/TGFBR3/SOSTDC1/FST/CAV1/PEG10/LTBP4/CHRDL1/CD109	9
GO_ORGAN_GROWTH	GO_ORGAN_GROWTH	8/317	158/12277	0.0524425	0.899294	TENM4/MATN2/TGFBR3/PPARA/COL14A1/VIT/WWC2/COL21A1	8
GO_ION_TRANSPORT	GO_ION_TRANSPORT	43/317	1302/12277	0.0539682	0.899294	ADRB2/CACNA2D3/DLG4/KCNJ2/SRI/MFSD3/REP15/ANXA1/SLC7A7/COX7A1/SLC16A13/ACSL3/ABCD3/SLC17A5/CTSS/PPARA/RAMP1/P2RY1/SLC39A8/PTPN3/ATP1A2/SLC1A5/CAV1/MPC2/ATP2A3/ABCB6/ABCC5/PLA2R1/SLC38A2/EDN3/CLDN4/SLC22A23/SLC7A4/SLC1A3/CA2/GPM6B/NKAIN2/PPIF/SLC35D2/PLN/CA4/KCNN4/TF	43
GO_ACTIN_FILAMENT_BASED_MOVEMENT	GO_ACTIN_FILAMENT_BASED_MOVEMENT	7/317	132/12277	0.0550183	0.899294	SYNE2/KCNJ2/SRI/ATP1A2/CAV1/MYO6/PLN	7
GO_ANION_TRANSMEMBRANE_TRANSPORT	GO_ANION_TRANSMEMBRANE_TRANSPORT	10/317	218/12277	0.0566037	0.899294	SLC7A7/ABCD3/ATP1A2/SLC1A5/MPC2/SLC38A2/CLDN4/SLC7A4/SLC1A3/SLC35D2	10
GO_REGULATION_OF_PROTEIN_BINDING	GO_REGULATION_OF_PROTEIN_BINDING	9/317	189/12277	0.0566383	0.899294	ADRB2/PPP2CA/TGFBR3/GNL3L/TERT/PPARA/CAV1/CRTAC1/RIPK2	9
GO_LIPID_LOCALIZATION	GO_LIPID_LOCALIZATION	13/317	310/12277	0.0590783	0.899294	ANXA1/ACSL3/ABCD3/PPARA/ABCA8/FTO/CAV1/AGTR1/PLA2R1/C1QTNF1/ABCA5/GRAMD1C/KCNN4	13
GO_REGULATION_OF_CELL_CYCLE_G1_S_PHASE_TRANSITION	GO_REGULATION_OF_CELL_CYCLE_G1_S_PHASE_TRANSITION	7/317	135/12277	0.0606415	0.899294	FAM107A/CCND1/ANXA1/TERT/CTDSP2/PRKDC/RPL26	7
GO_REGULATION_OF_HEART_RATE	GO_REGULATION_OF_HEART_RATE	5/317	82/12277	0.0607382	0.899294	KCNJ2/SRI/CAV1/EDN3/PLN	5
GO_ODONTOGENESIS	GO_ODONTOGENESIS	6/317	109/12277	0.0630024	0.899294	TNC/ASPN/BCOR/SOSTDC1/PPARA/CA2	6
GO_RESPONSE_TO_ABIOTIC_STIMULUS	GO_RESPONSE_TO_ABIOTIC_STIMULUS	35/317	1042/12277	0.0644337	0.899294	ADRB2/TNC/POSTN/KCNJ2/GNGT1/CCND1/PEBP1/SCEL/ANXA1/TGFBR3/INTS7/PTPRK/TERT/ANGPT4/CTSS/PPARA/PPL/P2RY1/HSPA9/SERPINF1/POLH/ATP1A2/CAV1/USP47/DNAJB1/SLC38A2/SLC1A3/NR4A2/CA2/SMPD2/CYGB/PRKDC/RPL26/CIRBP/NIPBL	35
GO_RNA_SPLICING	GO_RNA_SPLICING	15/317	377/12277	0.0647169	0.899294	CLK4/AKAP8L/ALYREF/PPP2CA/IVNS1ABP/RBM25/RBMX/SFSWAP/CWC15/NONO/SRSF11/SNRNP70/NCBP2/CPSF7/CIRBP	15
GO_NEGATIVE_REGULATION_OF_PROTEIN_BINDING	GO_NEGATIVE_REGULATION_OF_PROTEIN_BINDING	5/317	84/12277	0.0659891	0.899294	ADRB2/GNL3L/PPARA/CAV1/CRTAC1	5
GO_REGULATION_OF_MRNA_SPLICING_VIA_SPLICEOSOME	GO_REGULATION_OF_MRNA_SPLICING_VIA_SPLICEOSOME	5/317	84/12277	0.0659891	0.899294	RBM25/RBMX/SFSWAP/SNRNP70/CIRBP	5
GO_PLATELET_DEGRANULATION	GO_PLATELET_DEGRANULATION	6/317	111/12277	0.0675766	0.899294	OLA1/CLEC3B/CHID1/TIMP1/CD109/TF	6
GO_REGULATION_OF_EMBRYONIC_DEVELOPMENT	GO_REGULATION_OF_EMBRYONIC_DEVELOPMENT	6/317	111/12277	0.0675766	0.899294	TENM4/NRARP/NKD1/LAMA4/GCM1/NIPBL	6
GO_RECEPTOR_MEDIATED_ENDOCYTOSIS	GO_RECEPTOR_MEDIATED_ENDOCYTOSIS	11/317	256/12277	0.0684591	0.899294	ADRB2/DLG4/ACKR3/RAMP1/CAV1/REPS1/ENPP2/PLA2R1/EPS15/IGKV4-1/TF	11
GO_NEGATIVE_REGULATION_OF_CELL_CYCLE_G1_S_PHASE_TRANSITION	GO_NEGATIVE_REGULATION_OF_CELL_CYCLE_G1_S_PHASE_TRANSITION	5/317	85/12277	0.0687068	0.899294	FAM107A/CCND1/CTDSP2/PRKDC/RPL26	5
GO_POSITIVE_REGULATION_OF_PROTEIN_BINDING	GO_POSITIVE_REGULATION_OF_PROTEIN_BINDING	5/317	85/12277	0.0687068	0.899294	PPP2CA/GNL3L/TERT/CAV1/RIPK2	5
GO_REGULATION_OF_TRANSPORTER_ACTIVITY	GO_REGULATION_OF_TRANSPORTER_ACTIVITY	10/317	227/12277	0.0702206	0.899294	ADRB2/DLG4/SRI/KMT2A/CTSS/PTPN3/ATP1A2/CAV1/PPIF/PLN	10
GO_REGULATION_OF_BLOOD_PRESSURE	GO_REGULATION_OF_BLOOD_PRESSURE	7/317	140/12277	0.0707711	0.899294	ADRB2/POSTN/PPARA/ATP1A2/AGTR1/EDN3/CPA3	7
GO_RESPONSE_TO_TOXIC_SUBSTANCE	GO_RESPONSE_TO_TOXIC_SUBSTANCE	16/317	414/12277	0.0708635	0.899294	TNC/CCND1/PEBP1/ANXA1/CYP2F1/PPARA/ATP1A2/ADH4/CDH1/NR4A2/CYGB/HBG1/PPIF/SETD7/ZNF277/EPS8	16
GO_PEPTIDYL_TYROSINE_DEPHOSPHORYLATION	GO_PEPTIDYL_TYROSINE_DEPHOSPHORYLATION	5/317	86/12277	0.0714858	0.899294	PTPN9/PTPRK/PTPN3/DUSP14/PTPMT1	5
GO_SEGMENTATION	GO_SEGMENTATION	5/317	86/12277	0.0714858	0.899294	NRARP/HOXD8/SEMA3C/NKD1/PRKDC	5
GO_LIPID_BIOSYNTHETIC_PROCESS	GO_LIPID_BIOSYNTHETIC_PROCESS	21/317	578/12277	0.0722398	0.899294	CYP46A1/PIGP/PITPNM3/ANXA1/GK/KDSR/ACSL3/ABCD3/ALOX5/EBP/CHPT1/PIGL/PECR/SMPD2/SEC14L2/HSD17B2/GSTM4/PGAP3/ACBD3/NSMAF/PTPMT1	21
GO_REGULATION_OF_RNA_SPLICING	GO_REGULATION_OF_RNA_SPLICING	6/317	115/12277	0.07729	0.899294	CLK4/RBM25/RBMX/SFSWAP/SNRNP70/CIRBP	6
GO_INTERACTION_WITH_HOST	GO_INTERACTION_WITH_HOST	8/317	173/12277	0.0797614	0.899294	ALYREF/TCP1/TRIM35/FCN1/SLC1A5/CAV1/EPS15/CDH1	8
GO_REGULATION_OF_TUBE_SIZE	GO_REGULATION_OF_TUBE_SIZE	6/317	116/12277	0.0798356	0.899294	ADRB2/P2RY1/ATP1A2/CAV1/AGTR1/EDN3	6
GO_MRNA_3_END_PROCESSING	GO_MRNA_3_END_PROCESSING	5/317	89/12277	0.0801872	0.899294	ALYREF/SRSF11/NCBP2/CTR9/CPSF7	5
GO_NEGATIVE_REGULATION_OF_DEVELOPMENTAL_GROWTH	GO_NEGATIVE_REGULATION_OF_DEVELOPMENTAL_GROWTH	5/317	89/12277	0.0801872	0.899294	ADRB2/PPARA/SEMA3C/NKD1/WWC2	5
GO_OSSIFICATION	GO_OSSIFICATION	13/317	326/12277	0.0804923	0.899294	ADRB2/TNC/ASPN/ALYREF/BCOR/CLEC3B/RBMX/KAZALD1/DDX21/GPM6B/CHRDL1/GDPD2/NIPBL	13
GO_TRANSLATIONAL_INITIATION	GO_TRANSLATIONAL_INITIATION	8/317	174/12277	0.0818362	0.899294	EIF4A1/EIF1/EIF3B/EIF4A2/RPL26/EIF3H/NCBP2/RPS11	8
GO_AGING	GO_AGING	11/317	266/12277	0.0844051	0.899294	PEBP1/TERT/RWDD1/PRELP/P2RY1/SERPINF1/MARCH5/PLA2R1/TIMP1/PRKDC/ZNF277	11
GO_REGULATION_OF_ACTIN_FILAMENT_BASED_PROCESS	GO_REGULATION_OF_ACTIN_FILAMENT_BASED_PROCESS	13/317	329/12277	0.0849962	0.899294	FAM107A/KCNJ2/SRI/ARHGEF15/DLC1/CDC42EP2/SPIRE1/ATP1A2/CAV1/ADD3/GPM6B/PLN/EPS8	13
GO_POSITIVE_REGULATION_OF_LIPID_METABOLIC_PROCESS	GO_POSITIVE_REGULATION_OF_LIPID_METABOLIC_PROCESS	6/317	118/12277	0.0850665	0.899294	ANXA1/ACSL3/PPARA/AGTR1/SMPD2/NSMAF	6
GO_IMPORT_ACROSS_PLASMA_MEMBRANE	GO_IMPORT_ACROSS_PLASMA_MEMBRANE	5/317	91/12277	0.0862886	0.899294	KCNJ2/SLC39A8/ATP1A2/SLC1A5/SLC1A3	5
GO_REGULATION_OF_PROTEIN_STABILITY	GO_REGULATION_OF_PROTEIN_STABILITY	10/317	237/12277	0.0876009	0.899294	FAM107A/PEX6/CTSH/GNL3L/TERT/TCP1/USP47/USP18/PRKDC/TF	10
GO_FATTY_ACID_BIOSYNTHETIC_PROCESS	GO_FATTY_ACID_BIOSYNTHETIC_PROCESS	6/317	119/12277	0.0877515	0.899294	ANXA1/ACSL3/ABCD3/ALOX5/PECR/GSTM4	6
GO_RESPONSE_TO_TRANSFORMING_GROWTH_FACTOR_BETA	GO_RESPONSE_TO_TRANSFORMING_GROWTH_FACTOR_BETA	9/317	207/12277	0.0884247	0.899294	POSTN/ASPN/TGFBR3/PTPRK/CLEC3B/CAV1/PEG10/LTBP4/CD109	9
GO_MOLTING_CYCLE	GO_MOLTING_CYCLE	5/317	92/12277	0.0894282	0.899294	TERT/SOSTDC1/FST/NIPBL/CD109	5
GO_ORGANIC_ACID_BIOSYNTHETIC_PROCESS	GO_ORGANIC_ACID_BIOSYNTHETIC_PROCESS	10/317	238/12277	0.0894705	0.899294	CYP46A1/ANXA1/ACSL3/ABCD3/RIMKLB/ALOX5/PECR/SLC1A3/ADI1/GSTM4	10
GO_FATTY_ACID_METABOLIC_PROCESS	GO_FATTY_ACID_METABOLIC_PROCESS	9/317	208/12277	0.0904493	0.899294	PHYH/ACSL3/ABCD3/CYP2F1/PPARA/CAV1/ALOX5/PECR/CYGB	9
GO_AMINOGLYCAN_METABOLIC_PROCESS	GO_AMINOGLYCAN_METABOLIC_PROCESS	6/317	120/12277	0.0904825	0.899294	OGN/PRELP/B4GALT1/ABCC5/HS3ST1/SLC35D2	6
GO_REGULATION_OF_CATION_TRANSMEMBRANE_TRANSPORT	GO_REGULATION_OF_CATION_TRANSMEMBRANE_TRANSPORT	11/317	270/12277	0.0913778	0.899294	ADRB2/DLG4/KCNJ2/SRI/CTSS/PTPN3/ATP1A2/CAV1/EDN3/PPIF/PLN	11
GO_POSITIVE_REGULATION_OF_SYNAPTIC_TRANSMISSION	GO_POSITIVE_REGULATION_OF_SYNAPTIC_TRANSMISSION	7/317	149/12277	0.0913952	0.899294	CYP46A1/ADRB2/FAM107A/DLG4/LGI1/SLC1A3/CA2	7
GO_BONE_MINERALIZATION	GO_BONE_MINERALIZATION	5/317	93/12277	0.0926265	0.899294	ADRB2/ASPN/BCOR/CLEC3B/GPM6B	5
GO_LIPID_OXIDATION	GO_LIPID_OXIDATION	5/317	93/12277	0.0926265	0.899294	PHYH/ABCD3/PPARA/PECR/CYGB	5
GO_NEGATIVE_REGULATION_OF_TRANSMEMBRANE_TRANSPORT	GO_NEGATIVE_REGULATION_OF_TRANSMEMBRANE_TRANSPORT	5/317	94/12277	0.0958829	0.899294	SRI/ATP1A2/CAV1/PPIF/PLN	5
GO_CELLULAR_RESPONSE_TO_RADIATION	GO_CELLULAR_RESPONSE_TO_RADIATION	7/317	151/12277	0.0963925	0.899294	GNGT1/INTS7/PTPRK/POLH/USP47/RPL26/NIPBL	7
GO_INTRINSIC_APOPTOTIC_SIGNALING_PATHWAY	GO_INTRINSIC_APOPTOTIC_SIGNALING_PATHWAY	10/317	242/12277	0.0971877	0.899294	IVNS1ABP/ACKR3/PLAUR/CAV1/USP47/PRKDC/NONO/PPIF/RPL26/PTPMT1	10
GO_ORGANIC_HYDROXY_COMPOUND_TRANSPORT	GO_ORGANIC_HYDROXY_COMPOUND_TRANSPORT	8/317	181/12277	0.0972471	0.899294	SLC2A13/P2RY1/CAV1/AGTR1/C1QTNF1/ABCA5/GPM6B/GRAMD1C	8
GO_REGULATION_OF_HISTONE_MODIFICATION	GO_REGULATION_OF_HISTONE_MODIFICATION	6/317	123/12277	0.0989496	0.899294	AKAP8L/BCOR/KMT2A/SETD7/CTR9/NIPBL	6
GO_RNA_PHOSPHODIESTER_BOND_HYDROLYSIS	GO_RNA_PHOSPHODIESTER_BOND_HYDROLYSIS	6/317	123/12277	0.0989496	0.899294	LACTB2/DGCR8/EXOSC10/NCBP2/CPSF7/REXO2	6
GO_REGULATION_OF_BLOOD_CIRCULATION	GO_REGULATION_OF_BLOOD_CIRCULATION	10/317	243/12277	0.0991767	0.899294	CACNA2D3/KCNJ2/SRI/PEBP1/ATP1A2/CAV1/AGTR1/ATP2A3/EDN3/PLN	10
GO_PROTEIN_HETEROOLIGOMERIZATION	GO_PROTEIN_HETEROOLIGOMERIZATION	5/317	95/12277	0.099197	0.899294	C1QTNF6/MAT2A/C1QTNF1/HBG1/CPSF7	5

## Sheet: C1_2
ID	Description	GeneRatio	BgRatio	pvalue	p.adjust	geneID	Count
GO_COTRANSLATIONAL_PROTEIN_TARGETING_TO_MEMBRANE	GO_COTRANSLATIONAL_PROTEIN_TARGETING_TO_MEMBRANE	16/517	89/12277	7.93939e-07	0.00180844	RPL12/RPS8/RPL15/RPL23/SEC63/RPL27A/RPS9/SSR2/SSR1/RPL32/RPS24/RPS26/RPS27/RPL28/RPL24/RPS14	16
GO_TRANSLATIONAL_INITIATION	GO_TRANSLATIONAL_INITIATION	23/517	174/12277	1.07453e-06	0.00180844	RPL12/EIF4B/EIF4A1/RPS8/RPL15/MIF4GD/EIF1AD/CTIF/RPL23/RBM4/RPL27A/RPS9/EIF1B/EIF2B3/RPL32/RPS24/RPS26/RPS27/RPL28/ABCE1/RPL24/EIF2S3/RPS14	23
GO_ESTABLISHMENT_OF_PROTEIN_LOCALIZATION_TO_ENDOPLASMIC_RETICULUM	GO_ESTABLISHMENT_OF_PROTEIN_LOCALIZATION_TO_ENDOPLASMIC_RETICULUM	14/517	101/12277	8.15064e-05	0.0914502	RPL12/RPS8/RPL15/RPL23/SEC63/RPL27A/RPS9/RPL32/RPS24/RPS26/RPS27/RPL28/RPL24/RPS14	14
GO_RIBOSOME_BIOGENESIS	GO_RIBOSOME_BIOGENESIS	24/517	255/12277	0.000195022	0.120197	RPL12/RPS8/NSA2/RSL24D1/RRN3/SBDS/PWP1/GNL2/FRG1/DDX21/RPS9/BCCIP/NMD3/ERAL1/RBFA/RPS24/NHP2/RIOK3/RPS27/SRFBP1/ABCE1/NWD2/RPL24/RPS14	24
GO_MONOCARBOXYLIC_ACID_METABOLIC_PROCESS	GO_MONOCARBOXYLIC_ACID_METABOLIC_PROCESS	31/517	371/12277	0.00021705	0.120197	ALDH1A3/ADH1A/GSTP1/IGF1/AASDH/PDK4/PTGS2/PON2/ACACB/PRKAG2/ACADSB/HSD3B7/CYP2F1/SREBF1/AVPR1A/ACSL3/HIF1A/PRKAB2/HAGH/GPAT2/HADH/DECR2/CYP46A1/HACL1/CYP2J2/CYP2A13/ABHD10/ALOX5/GGT5/D2HGDH/ACADL	31
GO_PROTEIN_LOCALIZATION_TO_ENDOPLASMIC_RETICULUM	GO_PROTEIN_LOCALIZATION_TO_ENDOPLASMIC_RETICULUM	15/517	125/12277	0.000239751	0.120197	ANK2/RPL12/RPS8/RPL15/RPL23/SEC63/RPL27A/RPS9/RPL32/RPS24/RPS26/RPS27/RPL28/RPL24/RPS14	15
GO_NUCLEAR_TRANSCRIBED_MRNA_CATABOLIC_PROCESS_NONSENSE_MEDIATED_DECAY	GO_NUCLEAR_TRANSCRIBED_MRNA_CATABOLIC_PROCESS_NONSENSE_MEDIATED_DECAY	14/517	112/12277	0.000249964	0.120197	RPL12/RPS8/RPL15/CTIF/RPL23/RPL27A/RPS9/RPL32/RPS24/RPS26/RPS27/RPL28/RPL24/RPS14	14
GO_OXIDATION_REDUCTION_PROCESS	GO_OXIDATION_REDUCTION_PROCESS	54/517	793/12277	0.000297961	0.125367	ALDH1A3/NDUFB11/CYP26B1/DHRS4/LBR/XDH/ADH1A/IGF1/PDK4/PRODH/PTGS2/COQ9/CYP4A22/KDM1A/PIR/DHRS7B/ACACB/PRKAG2/OXA1L/ACADSB/HSD3B7/ALKBH2/CYP2F1/VCP/ENPP1/OGFOD2/ADH4/HIF1A/SELENBP1/CCS/HADH/SESN1/GYG1/DECR2/HSPBAP1/CYP46A1/HACL1/KDM4C/CYP2J2/AOC3/CYP2A13/CYP4B1/FMO2/SESN3/AIFM3/ALOX5/HSD17B3/DOHH/PCBD2/D2HGDH/NDUFAF5/LOXL3/GLDC/ACADL	54
GO_NEGATIVE_REGULATION_OF_SMOOTH_MUSCLE_CELL_PROLIFERATION	GO_NEGATIVE_REGULATION_OF_SMOOTH_MUSCLE_CELL_PROLIFERATION	8/517	43/12277	0.000369116	0.138049	TRIB1/NPR1/GSTP1/CDKN1B/KLF4/IGFBP5/PDCD4/IGFBP3	8
GO_FATTY_ACID_METABOLIC_PROCESS	GO_FATTY_ACID_METABOLIC_PROCESS	20/517	208/12277	0.000495706	0.161359	GSTP1/AASDH/PDK4/PTGS2/PON2/ACACB/PRKAG2/ACADSB/CYP2F1/SREBF1/ACSL3/GPAT2/HADH/DECR2/HACL1/CYP2J2/CYP2A13/ALOX5/GGT5/ACADL	20
GO_REGULATION_OF_INSULIN_LIKE_GROWTH_FACTOR_RECEPTOR_SIGNALING_PATHWAY	GO_REGULATION_OF_INSULIN_LIKE_GROWTH_FACTOR_RECEPTOR_SIGNALING_PATHWAY	5/517	17/12277	0.000527317	0.161359	IGF1/IGFBP5/PHIP/IGFBP3/IGFBP4	5
GO_PROTEIN_TARGETING_TO_MEMBRANE	GO_PROTEIN_TARGETING_TO_MEMBRANE	17/517	169/12277	0.000773495	0.216965	RPL12/RPS8/RPL15/RPL23/KCNB1/SEC63/RPL27A/RPS9/SSR2/SSR1/RPL32/RPS24/RPS26/RPS27/RPL28/RPL24/RPS14	17
GO_INSULIN_LIKE_GROWTH_FACTOR_RECEPTOR_SIGNALING_PATHWAY	GO_INSULIN_LIKE_GROWTH_FACTOR_RECEPTOR_SIGNALING_PATHWAY	6/517	29/12277	0.00112445	0.276032	IGF1/IGFBP5/PHIP/IGF1R/IGFBP3/IGFBP4	6
GO_PEPTIDE_BIOSYNTHETIC_PROCESS	GO_PEPTIDE_BIOSYNTHETIC_PROCESS	40/517	573/12277	0.00114808	0.276032	RPL12/CIRBP/AASDH/EIF4B/EIF4A1/RPS8/RPL15/MRPL9/RSL24D1/MIF4GD/OXA1L/EIF1AD/CTIF/RPL23/RBM4/IGFBP5/HNRNPL/RPL27A/RPS9/ILF3/HAGH/EIF1B/SEPSECS/ABTB1/ERAL1/ENC1/EIF2B3/RPL32/RPS24/TACO1/JAKMIP1/RPS26/RPS27/RPL28/ABCE1/RPL24/UNK/GGT5/EIF2S3/RPS14	40
GO_SMOOTH_MUSCLE_CELL_PROLIFERATION	GO_SMOOTH_MUSCLE_CELL_PROLIFERATION	13/517	117/12277	0.00126983	0.284951	TRIB1/NPR1/GSTP1/IGF1/PDGFD/PTGS2/CDKN1B/KLF4/IGFBP5/PRKDC/PDCD4/IGFBP3/FGFR2	13
GO_RIBONUCLEOPROTEIN_COMPLEX_BIOGENESIS	GO_RIBONUCLEOPROTEIN_COMPLEX_BIOGENESIS	30/517	402/12277	0.00171883	0.357945	RPL12/CIRBP/EIF4B/RPS8/NSA2/RSL24D1/G3BP1/RRN3/SBDS/PWP1/GNL2/FRG1/XAB2/DDX21/RPS9/BCCIP/NMD3/ERAL1/RBFA/RPS24/LUC7L2/NHP2/RIOK3/RPS27/SRFBP1/ABCE1/NWD2/RPL24/EIF2S3/RPS14	30
GO_PROTEIN_TARGETING	GO_PROTEIN_TARGETING	28/517	368/12277	0.00182648	0.357945	DHRS4/RPL12/RPS8/RPL15/OXA1L/AKAP12/RPL23/SREBF1/KCNB1/SEC63/SLC25A6/RPL27A/RPS9/SSR2/SSR1/DECR2/PEX12/HACL1/RPL32/FBXO7/RPS24/LTBP2/RPS26/RPS27/RPL28/AIP/RPL24/RPS14	28
GO_CELLULAR_RESPONSE_TO_EXTRACELLULAR_STIMULUS	GO_CELLULAR_RESPONSE_TO_EXTRACELLULAR_STIMULUS	20/517	232/12277	0.00191415	0.357945	GSTP1/PDK4/PTGS2/GLUL/GABARAPL2/SIK2/TNC/BCL11A/NR4A2/SREBF1/AVPR1A/KCNB1/HNRNPL/WDR59/SESN1/NPRL2/KIAA1324/SESN3/FOXA2/WIPI1	20
GO_NUCLEAR_TRANSCRIBED_MRNA_CATABOLIC_PROCESS	GO_NUCLEAR_TRANSCRIBED_MRNA_CATABOLIC_PROCESS	17/517	188/12277	0.00247798	0.417044	RPL12/CSDE1/RPS8/RPL15/CTIF/RPL23/RPL27A/RPS9/RPL32/RPS24/PELO/RPS26/RPS27/RPL28/DDX5/RPL24/RPS14	17
GO_XENOBIOTIC_METABOLIC_PROCESS	GO_XENOBIOTIC_METABOLIC_PROCESS	9/517	72/12277	0.00311513	0.476283	CYP26B1/GSTP1/CYP2F1/CYP46A1/CYP2J2/AOC3/CYP2A13/FMO2/AIP	9
GO_REGULATION_OF_GLUCOSE_METABOLIC_PROCESS	GO_REGULATION_OF_GLUCOSE_METABOLIC_PROCESS	8/517	59/12277	0.00313276	0.476283	IGF1/PDK4/ACACB/ENPP1/IGFBP5/IGFBP3/IGFBP4/FOXA2	8
GO_AMIDE_BIOSYNTHETIC_PROCESS	GO_AMIDE_BIOSYNTHETIC_PROCESS	44/517	684/12277	0.00325446	0.476283	RPL12/CIRBP/AASDH/PDK4/EIF4B/EIF4A1/RPS8/RPL15/MRPL9/RSL24D1/MIF4GD/ACACB/OXA1L/EIF1AD/CTIF/RPL23/RBM4/IGFBP5/HNRNPL/ACSL3/RPL27A/RPS9/ILF3/HAGH/EIF1B/SEPSECS/ABTB1/ERAL1/ENC1/EIF2B3/RPL32/RPS24/TACO1/JAKMIP1/RPS26/RPS27/RPL28/ABCE1/RPL24/UNK/GGT5/NMRAL1/EIF2S3/RPS14	44
GO_COFACTOR_BIOSYNTHETIC_PROCESS	GO_COFACTOR_BIOSYNTHETIC_PROCESS	16/517	178/12277	0.00347795	0.487783	NNMT/PDK4/HMBS/PTGS2/COQ9/NADK2/ACACB/COQ3/MAT2A/ACSL3/HAGH/MOCS2/FECH/COASY/PCBD2/GGT5	16
GO_SMOOTH_MUSCLE_CELL_MIGRATION	GO_SMOOTH_MUSCLE_CELL_MIGRATION	8/517	62/12277	0.00428009	0.5391	TRIB1/GSTP1/IGF1/ACE/PDGFD/IGFBP5/HAS2/IGFBP3	8
GO_VIRAL_GENE_EXPRESSION	GO_VIRAL_GENE_EXPRESSION	16/517	182/12277	0.00432433	0.5391	RPL12/SUPT4H1/POLR2L/RPS8/RPL15/RPL23/RPL27A/RPS9/RPL32/RPS24/PCBP2/RPS26/RPS27/RPL28/RPL24/RPS14	16
GO_REGULATION_OF_FATTY_ACID_BIOSYNTHETIC_PROCESS	GO_REGULATION_OF_FATTY_ACID_BIOSYNTHETIC_PROCESS	6/517	38/12277	0.00474475	0.570387	PDK4/PTGS2/PRKAG2/AVPR1A/PRKAB2/ACADL	6
GO_RIBOSOME_ASSEMBLY	GO_RIBOSOME_ASSEMBLY	7/517	51/12277	0.00523144	0.593312	RPL12/RSL24D1/SBDS/ERAL1/RPS27/RPL24/RPS14	7
GO_COENZYME_BIOSYNTHETIC_PROCESS	GO_COENZYME_BIOSYNTHETIC_PROCESS	12/517	122/12277	0.00528799	0.593312	NNMT/PDK4/PTGS2/COQ9/NADK2/ACACB/COQ3/MAT2A/ACSL3/MOCS2/COASY/PCBD2	12
GO_BONE_MINERALIZATION	GO_BONE_MINERALIZATION	10/517	93/12277	0.00565294	0.59878	MGP/IGF1/PTGS2/TFAP2A/SBDS/ENPP1/PTHLH/WNT11/HIF1A/FGFR2	10
GO_NEGATIVE_REGULATION_OF_TRANSFERASE_ACTIVITY	GO_NEGATIVE_REGULATION_OF_TRANSFERASE_ACTIVITY	19/517	238/12277	0.00569251	0.59878	TRIB1/GSTP1/DUSP1/CDKN1B/PRKAG2/KAT2B/HEXIM1/RPL23/PIK3IP1/DUSP8/MAD2L2/IGF1R/NPRL2/FBXO7/PDCD4/PINX1/FOXA2/DUSP16/DNAJA1	19
GO_EPITHELIAL_TO_MESENCHYMAL_TRANSITION	GO_EPITHELIAL_TO_MESENCHYMAL_TRANSITION	11/517	110/12277	0.00656853	0.623656	OLFM1/WNT11/HIF1A/MAD2L2/PDCD4/HAS2/TGFBR3/FOXA2/DDX5/FGFR2/LOXL3	11
GO_AXIS_ELONGATION	GO_AXIS_ELONGATION	5/517	29/12277	0.00667012	0.623656	AREG/TNC/WNT11/NKD1/FGFR2	5
GO_MRNA_CIS_SPLICING_VIA_SPLICEOSOME	GO_MRNA_CIS_SPLICING_VIA_SPLICEOSOME	5/517	29/12277	0.00667012	0.623656	SRSF4/SRSF7/PRPF40A/RBM4/SRSF2	5
GO_RESPONSE_TO_ACID_CHEMICAL	GO_RESPONSE_TO_ACID_CHEMICAL	21/517	281/12277	0.00791112	0.661464	CLK2/CYP26B1/GSTP1/PDGFD/PDK4/DUSP1/PTGS2/CDKN1B/GLRA4/TNC/BCL11A/SREBF1/AVPR1A/KLF4/WNT11/SESN1/CLDN1/SESN3/TGFBR3/FGFR2/GLDC	21
GO_REGULATION_OF_CARBOHYDRATE_METABOLIC_PROCESS	GO_REGULATION_OF_CARBOHYDRATE_METABOLIC_PROCESS	14/517	162/12277	0.00849521	0.661464	CLK2/IGF1/PDK4/ACACB/MLXIP/PRKAG2/KAT2B/ENPP1/IGFBP5/HIF1A/HAS2/IGFBP3/IGFBP4/FOXA2	14
GO_NEGATIVE_REGULATION_OF_PROTEIN_SERINE_THREONINE_KINASE_ACTIVITY	GO_NEGATIVE_REGULATION_OF_PROTEIN_SERINE_THREONINE_KINASE_ACTIVITY	11/517	114/12277	0.00853653	0.661464	GSTP1/DUSP1/CDKN1B/PRKAG2/KAT2B/HEXIM1/DUSP8/FBXO7/PDCD4/DUSP16/DNAJA1	11
GO_CYTOPLASMIC_TRANSLATION	GO_CYTOPLASMIC_TRANSLATION	9/517	84/12277	0.00865445	0.661464	EIF4B/RPL15/RBM4/RPL32/JAKMIP1/RPS26/RPL24/UNK/EIF2S3	9
GO_NEGATIVE_REGULATION_OF_CELL_CYCLE_G1_S_PHASE_TRANSITION	GO_NEGATIVE_REGULATION_OF_CELL_CYCLE_G1_S_PHASE_TRANSITION	9/517	85/12277	0.00933001	0.661464	RBL2/PLK2/PRMT1/CDKN1B/KLF4/PRKDC/CTDSP1/FBXO7/JADE1	9
GO_GLUCOSE_METABOLIC_PROCESS	GO_GLUCOSE_METABOLIC_PROCESS	10/517	100/12277	0.00933948	0.661464	NPY1R/IGF1/PDK4/ACACB/ENPP1/IGFBP5/PGM5/IGFBP3/IGFBP4/FOXA2	10
GO_CELLULAR_AMIDE_METABOLIC_PROCESS	GO_CELLULAR_AMIDE_METABOLIC_PROCESS	49/517	827/12277	0.00935974	0.661464	RPL12/BIN1/CIRBP/GSTP1/IGF1/ACE/AASDH/PDK4/EIF4B/EIF4A1/RPS8/RPL15/MRPL9/RSL24D1/MIF4GD/ACACB/OXA1L/EIF1AD/CTIF/RPL23/RBM4/IGFBP5/HNRNPL/ACSL3/RPL27A/RPS9/ILF3/HAGH/EIF1B/SEPSECS/ABTB1/ERAL1/ENC1/EIF2B3/RPL32/RPS24/CPXM2/TACO1/JAKMIP1/RPS26/RPS27/RPL28/ABCE1/RPL24/UNK/GGT5/NMRAL1/EIF2S3/RPS14	49
GO_MUSCLE_CELL_PROLIFERATION	GO_MUSCLE_CELL_PROLIFERATION	14/517	164/12277	0.0094184	0.661464	TRIB1/NPR1/GSTP1/IGF1/PDGFD/PTGS2/CDKN1B/KLF4/IGFBP5/PRKDC/PDCD4/IGFBP3/TGFBR3/FGFR2	14
GO_ICOSANOID_METABOLIC_PROCESS	GO_ICOSANOID_METABOLIC_PROCESS	7/517	57/12277	0.00962915	0.661464	PTGS2/PON2/CYP2F1/CYP2J2/CYP2A13/ALOX5/GGT5	7
GO_CELLULAR_RESPONSE_TO_STARVATION	GO_CELLULAR_RESPONSE_TO_STARVATION	12/517	133/12277	0.010332	0.683897	PDK4/GLUL/GABARAPL2/SIK2/SREBF1/HNRNPL/WDR59/SESN1/NPRL2/KIAA1324/SESN3/WIPI1	12
GO_RIBOSOMAL_SMALL_SUBUNIT_BIOGENESIS	GO_RIBOSOMAL_SMALL_SUBUNIT_BIOGENESIS	7/517	58/12277	0.0105652	0.683897	RPS8/ERAL1/RPS24/RIOK3/RPS27/SRFBP1/RPS14	7
GO_CELLULAR_RESPONSE_TO_EXTERNAL_STIMULUS	GO_CELLULAR_RESPONSE_TO_EXTERNAL_STIMULUS	21/517	291/12277	0.0115055	0.709007	GSTP1/PDK4/PTGS2/GLUL/GABARAPL2/SIK2/TNC/BCL11A/NR4A2/SREBF1/AVPR1A/WNT11/KCNB1/HNRNPL/WDR59/SESN1/NPRL2/KIAA1324/SESN3/FOXA2/WIPI1	21
GO_ORGANONITROGEN_COMPOUND_BIOSYNTHETIC_PROCESS	GO_ORGANONITROGEN_COMPOUND_BIOSYNTHETIC_PROCESS	80/517	1488/12277	0.0120101	0.709007	HEXA/NNMT/NPR1/RPL12/ASPA/CIRBP/GSTP1/IGF1/DUT/AASDH/PDK4/HMBS/EIF4B/ABCC5/CHPF/PRMT1/PTGS2/EIF4A1/RPS8/RPL15/OAZ1/GLUL/MRPL9/RSL24D1/OAT/NADK2/MIF4GD/SLC26A2/ACACB/PRKAG2/OXA1L/EIF1AD/CTIF/CSPG5/VCP/NR4A2/FUT9/RPL23/KLF4/RBM4/IGFBP5/AK2/HNRNPL/ACSL3/ST6GALNAC2/HIF1A/RPL27A/RPS9/ILF3/HAGH/GPAT2/POMT2/EIF1B/SEPSECS/ABTB1/ERAL1/ENC1/EIF2B3/MOCS2/RPL32/FECH/RPS24/APRT/HAS2/COASY/TACO1/JAKMIP1/RPS26/…	80
GO_MUSCLE_CELL_MIGRATION	GO_MUSCLE_CELL_MIGRATION	8/517	74/12277	0.0123247	0.709007	TRIB1/GSTP1/IGF1/ACE/PDGFD/IGFBP5/HAS2/IGFBP3	8
GO_NEGATIVE_REGULATION_OF_INTRACELLULAR_SIGNAL_TRANSDUCTION	GO_NEGATIVE_REGULATION_OF_INTRACELLULAR_SIGNAL_TRANSDUCTION	28/517	425/12277	0.0127944	0.717767	LITAF/WWC2/XDH/GSTP1/DUSP1/PTGS2/MCL1/KDM1A/RRN3/DLC1/SIK2/KLF4/HIF1A/TLE1/PIK3IP1/DUSP8/SESN1/IGF1R/WWC1/NPRL2/MAPKBP1/PDCD4/IGBP1/SESN3/TPT1/RIOK3/DUSP16/DNAJA1	28
GO_MONOCARBOXYLIC_ACID_BIOSYNTHETIC_PROCESS	GO_MONOCARBOXYLIC_ACID_BIOSYNTHETIC_PROCESS	13/517	154/12277	0.0131915	0.727911	ALDH1A3/PDK4/PTGS2/ACACB/PRKAG2/HSD3B7/AVPR1A/ACSL3/PRKAB2/DECR2/CYP46A1/ALOX5/ACADL	13
GO_ACTIN_POLYMERIZATION_OR_DEPOLYMERIZATION	GO_ACTIN_POLYMERIZATION_OR_DEPOLYMERIZATION	14/517	172/12277	0.0139257	0.756031	BIN1/CAP2/CIT/TTC17/ADD2/ARHGAP18/TMOD4/RDX/SPTB/FMN1/AVIL/ELN/ARHGAP28/ARF6	14
GO_REGULATION_OF_CELLULAR_CARBOHYDRATE_METABOLIC_PROCESS	GO_REGULATION_OF_CELLULAR_CARBOHYDRATE_METABOLIC_PROCESS	9/517	91/12277	0.0142519	0.76146	CLK2/IGF1/PDK4/ACACB/ENPP1/IGFBP5/IGFBP3/IGFBP4/FOXA2	9
GO_RESPONSE_TO_FATTY_ACID	GO_RESPONSE_TO_FATTY_ACID	7/517	62/12277	0.0149772	0.787707	PDK4/PTGS2/TNC/SREBF1/CLDN1/TGFBR3/GLDC	7
GO_ESTABLISHMENT_OF_PROTEIN_LOCALIZATION_TO_MEMBRANE	GO_ESTABLISHMENT_OF_PROTEIN_LOCALIZATION_TO_MEMBRANE	20/517	282/12277	0.0159929	0.801082	SNAP47/RPL12/RPS8/RPL15/OXA1L/RPL23/KCNB1/ACSL3/SEC63/RPL27A/RPS9/SSR2/SSR1/RPL32/RPS24/RPS26/RPS27/RPL28/RPL24/RPS14	20
GO_HISTONE_H3_K4_METHYLATION	GO_HISTONE_H3_K4_METHYLATION	6/517	49/12277	0.0163108	0.801082	KDM1A/CXXC1/KMT2A/KMT2D/PRDM9/PYGO2	6
GO_NEGATIVE_REGULATION_OF_ACTIN_FILAMENT_DEPOLYMERIZATION	GO_NEGATIVE_REGULATION_OF_ACTIN_FILAMENT_DEPOLYMERIZATION	5/517	36/12277	0.0166489	0.801082	ADD2/TMOD4/RDX/SPTB/AVIL	5
GO_NEGATIVE_REGULATION_OF_KINASE_ACTIVITY	GO_NEGATIVE_REGULATION_OF_KINASE_ACTIVITY	16/517	212/12277	0.0174233	0.814541	TRIB1/GSTP1/DUSP1/CDKN1B/PRKAG2/KAT2B/HEXIM1/PIK3IP1/DUSP8/IGF1R/NPRL2/FBXO7/PDCD4/FOXA2/DUSP16/DNAJA1	16
GO_HISTONE_H3_ACETYLATION	GO_HISTONE_H3_ACETYLATION	6/517	51/12277	0.0195857	0.890885	JADE2/SIN3A/KAT2B/KMT2A/SUPT7L/JADE1	6
GO_RESPONSE_TO_PEPTIDE	GO_RESPONSE_TO_PEPTIDE	27/517	423/12277	0.0207478	0.931162	GSTP1/IGF1/CRHR2/PDK4/PTGS2/CDKN1B/SRSF4/KAT2B/AREG/SIK2/NR4A2/ENPP1/RPL23/KLF5/SREBF1/KLF4/IGFBP5/HNRNPL/PHIP/HADH/PRKDC/IGF1R/EIF2B3/APRT/SESN3/TGFBR3/NR4A1	27
GO_NEGATIVE_REGULATION_OF_STRESS_ACTIVATED_PROTEIN_KINASE_SIGNALING_CASCADE	GO_NEGATIVE_REGULATION_OF_STRESS_ACTIVATED_PROTEIN_KINASE_SIGNALING_CASCADE	5/517	39/12277	0.022952	0.956252	GSTP1/DUSP1/PDCD4/IGBP1/DNAJA1	5
GO_NEGATIVE_REGULATION_OF_TOR_SIGNALING	GO_NEGATIVE_REGULATION_OF_TOR_SIGNALING	5/517	39/12277	0.022952	0.956252	SIK2/HIF1A/SESN1/NPRL2/SESN3	5
GO_REGULATION_OF_FATTY_ACID_METABOLIC_PROCESS	GO_REGULATION_OF_FATTY_ACID_METABOLIC_PROCESS	5/517	39/12277	0.022952	0.956252	PDK4/ACACB/PRKAG2/SREBF1/ACADL	5
GO_REGULATION_OF_RNA_SPLICING	GO_REGULATION_OF_RNA_SPLICING	10/517	115/12277	0.0231147	0.956252	CLK2/CLK4/CIRBP/SRSF4/SRSF7/RBM4/HNRNPL/RPS26/SRSF2/DDX5	10
GO_ACTIN_FILAMENT_POLYMERIZATION	GO_ACTIN_FILAMENT_POLYMERIZATION	12/517	149/12277	0.0234815	0.956252	BIN1/TTC17/ADD2/ARHGAP18/TMOD4/RDX/SPTB/FMN1/AVIL/ELN/ARHGAP28/ARF6	12
GO_ORGANIC_ACID_BIOSYNTHETIC_PROCESS	GO_ORGANIC_ACID_BIOSYNTHETIC_PROCESS	17/517	238/12277	0.0235796	0.956252	ALDH1A3/ASPA/PDK4/PTGS2/GLUL/OAT/ACACB/PRKAG2/HSD3B7/AVPR1A/ACSL3/PRKAB2/DECR2/CYP46A1/ALOX5/GGT5/ACADL	17
GO_LONG_CHAIN_FATTY_ACID_TRANSPORT	GO_LONG_CHAIN_FATTY_ACID_TRANSPORT	6/517	54/12277	0.0252939	0.980404	ACE/ACACB/PRKAG2/ACSL3/PRKAB2/NMB	6
GO_RESPONSE_TO_CHEMOKINE	GO_RESPONSE_TO_CHEMOKINE	6/517	54/12277	0.0252939	0.980404	LRCH1/DUSP1/RNF113A/CMKLR1/CXCR2/HIF1A	6
GO_ALTERNATIVE_MRNA_SPLICING_VIA_SPLICEOSOME	GO_ALTERNATIVE_MRNA_SPLICING_VIA_SPLICEOSOME	7/517	69/12277	0.0256086	0.980404	SRSF4/KDM1A/SRSF7/RBM4/HNRNPL/SRSF2/DDX5	7
GO_RRNA_METABOLIC_PROCESS	GO_RRNA_METABOLIC_PROCESS	14/517	186/12277	0.0256088	0.980404	RPS8/NSA2/SBDS/FRG1/NIFK/DDX21/RPS9/RBFA/RPS24/NHP2/RIOK3/RPS27/SRFBP1/RPS14	14
GO_CELLULAR_RESPONSE_TO_ACID_CHEMICAL	GO_CELLULAR_RESPONSE_TO_ACID_CHEMICAL	13/517	169/12277	0.0263614	0.980404	CYP26B1/PDGFD/PDK4/TNC/BCL11A/SREBF1/AVPR1A/KLF4/WNT11/SESN1/CLDN1/SESN3/FGFR2	13
GO_NEGATIVE_REGULATION_OF_PHOSPHORYLATION	GO_NEGATIVE_REGULATION_OF_PHOSPHORYLATION	24/517	374/12277	0.0266357	0.980404	TRIB1/XDH/GSTP1/DUSP1/CDKN1B/PRKAG2/KAT2B/HEXIM1/PWP1/ENPP1/KLF4/PIK3IP1/DUSP8/PRKDC/CTDSP1/IGF1R/NPRL2/FBXO7/PDCD4/IGBP1/IGFBP3/FOXA2/DUSP16/DNAJA1	24
GO_REGULATION_OF_CELL_CYCLE_G1_S_PHASE_TRANSITION	GO_REGULATION_OF_CELL_CYCLE_G1_S_PHASE_TRANSITION	11/517	135/12277	0.0271958	0.980404	RBL2/PLK2/PRMT1/CDKN1B/ANKRD17/KLF4/RDX/PRKDC/CTDSP1/FBXO7/JADE1	11
GO_FATTY_ACID_BIOSYNTHETIC_PROCESS	GO_FATTY_ACID_BIOSYNTHETIC_PROCESS	10/517	119/12277	0.0284849	0.980404	PDK4/PTGS2/ACACB/PRKAG2/AVPR1A/ACSL3/PRKAB2/DECR2/ALOX5/ACADL	10
GO_NEGATIVE_REGULATION_OF_CYTOSKELETON_ORGANIZATION	GO_NEGATIVE_REGULATION_OF_CYTOSKELETON_ORGANIZATION	10/517	119/12277	0.0284849	0.980404	TRIM37/DLC1/KAT2B/ADD2/FGF13/TMOD4/RDX/SPTB/AVIL/ARHGAP28	10
GO_RNA_SPLICING	GO_RNA_SPLICING	24/517	377/12277	0.028909	0.982905	CLK2/CLK4/CIRBP/SUGP2/POLR2L/SRSF4/RBM39/KDM1A/RNF113A/SRSF7/HTATSF1/FRG1/THOC1/PRPF40A/RBM4/XAB2/HNRNPL/PRPF4B/PCBP2/LUC7L2/RPS26/SRSF2/TRPT1/DDX5	24
GO_ORGANIC_ACID_METABOLIC_PROCESS	GO_ORGANIC_ACID_METABOLIC_PROCESS	42/517	742/12277	0.0304588	0.999939	ALDH1A3/CYP26B1/ADH1A/ASPA/GSTP1/IGF1/AASDH/PDK4/PRODH/PTGS2/OAZ1/GLUL/OAT/ENOSF1/PON2/ACACB/PRKAG2/ACADSB/HSD3B7/FAH/CYP2F1/SREBF1/AVPR1A/ACSL3/HIF1A/PRKAB2/HAGH/GPAT2/HADH/SEPSECS/DECR2/CYP46A1/HACL1/CYP2J2/CYP2A13/FMO2/ABHD10/ALOX5/GGT5/D2HGDH/GLDC/ACADL	42
GO_NUCLEOSIDE_PHOSPHATE_BIOSYNTHETIC_PROCESS	GO_NUCLEOSIDE_PHOSPHATE_BIOSYNTHETIC_PROCESS	16/517	227/12277	0.0306107	0.999939	NNMT/NPR1/DUT/PDK4/PTGS2/NADK2/SLC26A2/ACACB/PRKAG2/ENTPD8/VCP/AK2/ACSL3/GPAT2/APRT/COASY	16
GO_CELLULAR_RESPONSE_TO_XENOBIOTIC_STIMULUS	GO_CELLULAR_RESPONSE_TO_XENOBIOTIC_STIMULUS	10/517	121/12277	0.0314788	0.999939	CYP26B1/GSTP1/CYP2F1/CYP46A1/FECH/CYP2J2/AOC3/CYP2A13/FMO2/AIP	10
GO_METHYLATION	GO_METHYLATION	20/517	303/12277	0.0315305	0.999939	NNMT/METTL7A/DDX4/PRMT1/KDM1A/CXXC1/TRMT1/METTL23/NDUFAF7/PWP1/COQ3/INMT/KMT2A/MAT2A/KMT2D/PRDM9/KDM4C/LCMT2/NDUFAF5/PYGO2	20
GO_CELLULAR_CARBOHYDRATE_METABOLIC_PROCESS	GO_CELLULAR_CARBOHYDRATE_METABOLIC_PROCESS	15/517	211/12277	0.0333196	0.999939	CLK2/IGF1/PDK4/ENOSF1/ACACB/PRKAG2/COQ3/ENPP1/IGFBP5/GYG1/HAS2/IGFBP3/IGFBP4/ABHD10/FOXA2	15
GO_NUCLEOSIDE_PHOSPHATE_CATABOLIC_PROCESS	GO_NUCLEOSIDE_PHOSPHATE_CATABOLIC_PROCESS	6/517	58/12277	0.0344898	0.999939	XDH/DUT/VCP/PDE7A/ENPP1/NTHL1	6
GO_RESPONSE_TO_LEUKEMIA_INHIBITORY_FACTOR	GO_RESPONSE_TO_LEUKEMIA_INHIBITORY_FACTOR	8/517	90/12277	0.0355991	0.999939	SRSF7/SLC25A5/KLF5/KLF4/MAT2A/PCOLCE/MYNN/GLDC	8
GO_RESPONSE_TO_AMINO_ACID_STARVATION	GO_RESPONSE_TO_AMINO_ACID_STARVATION	5/517	44/12277	0.0365326	0.999939	HNRNPL/WDR59/SESN1/NPRL2/SESN3	5
GO_PROTEIN_LOCALIZATION_TO_MEMBRANE	GO_PROTEIN_LOCALIZATION_TO_MEMBRANE	32/517	547/12277	0.0373213	0.999939	SNAP47/ANK2/ANK1/RPL12/RPS8/RPL15/RABEP1/OXA1L/FGF13/RPL23/ATP1B3/IQSEC2/KCNB1/TSPAN33/ACSL3/SEC63/RDX/RPL27A/RPS9/SSR2/SSR1/RPL32/RPS24/BBIP1/ANKRD9/RPS26/RPS27/RPL28/DLG4/RPL24/ARF6/RPS14	32
GO_CELLULAR_KETONE_METABOLIC_PROCESS	GO_CELLULAR_KETONE_METABOLIC_PROCESS	12/517	161/12277	0.0394205	0.999939	DHRS4/PDK4/COQ9/OAZ1/ACACB/PRKAG2/COQ3/SREBF1/ADH4/CYP46A1/HSD17B3/ACADL	12
GO_NEGATIVE_REGULATION_OF_CATALYTIC_ACTIVITY	GO_NEGATIVE_REGULATION_OF_CATALYTIC_ACTIVITY	35/517	611/12277	0.0394427	0.999939	LRCH1/TRIB1/A2M/BIN1/GSTP1/DUSP1/PTGS2/CDKN1B/OAZ1/ACACB/PRKAG2/OXA1L/KAT2B/HEXIM1/RPL23/KLF4/RDX/PIK3IP1/DUSP8/MAD2L2/ITIH6/IGF1R/NPRL2/LXN/FBXO7/PDCD4/AOC3/PINX1/CAST/IGBP1/FOXA2/DUSP16/ABCE1/AIP/DNAJA1	35
GO_REGULATION_OF_VASCULAR_SMOOTH_MUSCLE_CELL_PROLIFERATION	GO_REGULATION_OF_VASCULAR_SMOOTH_MUSCLE_CELL_PROLIFERATION	5/517	45/12277	0.0397325	0.999939	GSTP1/IGF1/CDKN1B/IGFBP5/PDCD4	5
GO_SMALL_MOLECULE_BIOSYNTHETIC_PROCESS	GO_SMALL_MOLECULE_BIOSYNTHETIC_PROCESS	32/517	551/12277	0.0405954	0.999939	CLK2/ALDH1A3/LBR/XDH/ASPA/DUT/PDK4/PTGS2/COQ9/GLUL/OAT/ACACB/PRKAG2/KAT2B/HSD3B7/COQ3/VCP/PDE7A/ENPP1/SREBF1/AVPR1A/ACSL3/PRKAB2/DECR2/CYP46A1/APRT/ALOX5/HSD17B3/NTHL1/PCBD2/GGT5/ACADL	32
GO_BIOMINERAL_TISSUE_DEVELOPMENT	GO_BIOMINERAL_TISSUE_DEVELOPMENT	10/517	127/12277	0.0417759	0.999939	MGP/IGF1/PTGS2/TFAP2A/SBDS/ENPP1/PTHLH/WNT11/HIF1A/FGFR2	10
GO_SMALL_MOLECULE_METABOLIC_PROCESS	GO_SMALL_MOLECULE_METABOLIC_PROCESS	72/517	1404/12277	0.0430078	0.999939	CLK2/ALDH1A3/CYP26B1/DHRS4/LBR/XDH/ADH1A/ASPA/GSTP1/NPY1R/IGF1/DUT/AASDH/PDK4/PRODH/PTGS2/COQ9/OAZ1/GLUL/OAT/NADK2/ENOSF1/KDM1A/PON2/ACACB/PRKAG2/ACADSB/KAT2B/HSD3B7/FAH/COQ3/ENTPD8/CYP2F1/VCP/PDE7A/FUT9/ENPP1/SREBF1/PTHLH/AVPR1A/MAT2A/IGFBP5/AK2/ACSL3/ADH4/HIF1A/PRKAB2/HAGH/GPAT2/ISCA1/HADH/SEPSECS/DECR2/CYP46A1/HACL1/CYP2J2/APRT/CYP2A13/FMO2/PGM5/IGFBP3/IGFBP4/ABHD10/ALOX5/HSD17B3/FOXA2/NTHL1/P…	72
GO_NEGATIVE_REGULATION_OF_RNA_METABOLIC_PROCESS	GO_NEGATIVE_REGULATION_OF_RNA_METABOLIC_PROCESS	5/517	46/12277	0.0430976	0.999939	SRSF4/SRSF7/HNRNPL/RPS26/ABCE1	5
GO_UROGENITAL_SYSTEM_DEVELOPMENT	GO_UROGENITAL_SYSTEM_DEVELOPMENT	19/517	295/12277	0.0436784	0.999939	CYP26B1/ACE/PDGFD/UMOD/CDKN1B/TFAP2A/NFIA/TNC/GZF1/MMP17/WNT11/CXCR2/ACTA2/FMN1/HAS2/HOXC11/MTSS1/FGFR2/PYGO2	19
GO_NEGATIVE_REGULATION_OF_SIGNALING	GO_NEGATIVE_REGULATION_OF_SIGNALING	59/517	1124/12277	0.0440916	0.999939	TRIB1/LITAF/WWC2/CYP26B1/XDH/GSTP1/IGF1/PLK2/DUSP1/PTGS2/MCL1/KDM1A/RNF113A/GTF2H2/G3BP1/RRN3/DLC1/SLC25A5/AREG/SIK2/FST/NR4A2/ENPP1/SREBF1/AVPR1A/KLF4/WNT11/IGFBP5/KCNB1/NKD1/HIF1A/TLE1/PIK3IP1/DUSP8/BTC/MAD2L2/PHIP/HADH/SESN1/IGF1R/WWC1/NPRL2/MAPKBP1/NMB/PDCD4/PEG10/TLE2/IGBP1/IGFBP3/IGFBP4/SESN3/TPT1/RIOK3/SH3GL2/TGFBR3/JADE1/DUSP16/DNAJA1/RASL11B	59
GO_RESPONSE_TO_RETINOIC_ACID	GO_RESPONSE_TO_RETINOIC_ACID	8/517	94/12277	0.0443032	0.999939	CLK2/CYP26B1/DUSP1/TNC/SREBF1/KLF4/WNT11/FGFR2	8
GO_ORGANIC_ACID_TRANSMEMBRANE_TRANSPORT	GO_ORGANIC_ACID_TRANSMEMBRANE_TRANSPORT	9/517	111/12277	0.0443827	0.999939	SLC13A4/ACACB/PRKAG2/SLC6A12/SLC32A1/SLC1A6/PRKAB2/SLC7A10/SLC43A1	9
GO_RIBONUCLEOPROTEIN_COMPLEX_SUBUNIT_ORGANIZATION	GO_RIBONUCLEOPROTEIN_COMPLEX_SUBUNIT_ORGANIZATION	15/517	220/12277	0.0453854	0.999939	RPL12/CIRBP/EIF4B/RSL24D1/G3BP1/SBDS/VCP/XAB2/ERAL1/LUC7L2/PELO/RPS27/RPL24/EIF2S3/RPS14	15
GO_LONG_CHAIN_FATTY_ACID_METABOLIC_PROCESS	GO_LONG_CHAIN_FATTY_ACID_METABOLIC_PROCESS	6/517	62/12277	0.0456058	0.999939	GSTP1/PTGS2/CYP2F1/ACSL3/CYP2J2/CYP2A13	6
GO_NEGATIVE_REGULATION_OF_PROTEIN_COMPLEX_DISASSEMBLY	GO_NEGATIVE_REGULATION_OF_PROTEIN_COMPLEX_DISASSEMBLY	6/517	62/12277	0.0456058	0.999939	ADD2/FGF13/TMOD4/RDX/SPTB/AVIL	6
GO_NEGATIVE_REGULATION_OF_ACTIN_FILAMENT_POLYMERIZATION	GO_NEGATIVE_REGULATION_OF_ACTIN_FILAMENT_POLYMERIZATION	5/517	47/12277	0.0466289	0.999939	ADD2/TMOD4/RDX/SPTB/AVIL	5
GO_REGULATION_OF_MEGAKARYOCYTE_DIFFERENTIATION	GO_REGULATION_OF_MEGAKARYOCYTE_DIFFERENTIATION	5/517	47/12277	0.0466289	0.999939	PRMT1/SIN3A/KAT2B/KMT2A/KMT2D	5
GO_RESPONSE_TO_STARVATION	GO_RESPONSE_TO_STARVATION	12/517	166/12277	0.0478989	0.999939	PDK4/GLUL/GABARAPL2/SIK2/SREBF1/HNRNPL/WDR59/SESN1/NPRL2/KIAA1324/SESN3/WIPI1	12
GO_POSITIVE_REGULATION_OF_COLD_INDUCED_THERMOGENESIS	GO_POSITIVE_REGULATION_OF_COLD_INDUCED_THERMOGENESIS	7/517	79/12277	0.048323	0.999939	KDM1A/CMKLR1/GADD45G/PRKAB2/HADH/IGF1R/ACADL	7
GO_REGULATION_OF_ACTIN_FILAMENT_ORGANIZATION	GO_REGULATION_OF_ACTIN_FILAMENT_ORGANIZATION	15/517	222/12277	0.0484386	0.999939	BIN1/DLC1/CIT/ADD2/ARHGAP18/TMOD4/WNT11/RDX/SPTB/FMN1/AVIL/ELN/ARHGAP28/SYNPO2/ARF6	15
GO_NEGATIVE_REGULATION_OF_MAP_KINASE_ACTIVITY	GO_NEGATIVE_REGULATION_OF_MAP_KINASE_ACTIVITY	6/517	63/12277	0.048695	0.999939	GSTP1/DUSP1/DUSP8/PDCD4/DUSP16/DNAJA1	6
GO_PROTEIN_DEPOLYMERIZATION	GO_PROTEIN_DEPOLYMERIZATION	8/517	96/12277	0.0491382	0.999939	NCKAP5/ADD2/FGF13/TMOD4/RDX/SPTB/AVIL/SH3GL2	8
GO_REGULATION_OF_PROTEIN_COMPLEX_DISASSEMBLY	GO_REGULATION_OF_PROTEIN_COMPLEX_DISASSEMBLY	8/517	96/12277	0.0491382	0.999939	FYCO1/ADD2/FGF13/TMOD4/RDX/SPTB/IGF1R/AVIL	8
GO_RESPONSE_TO_PEPTIDE_HORMONE	GO_RESPONSE_TO_PEPTIDE_HORMONE	22/517	359/12277	0.0501723	0.999939	GSTP1/CRHR2/PDK4/PTGS2/CDKN1B/SRSF4/KAT2B/AREG/SIK2/NR4A2/ENPP1/SREBF1/IGFBP5/PHIP/HADH/PRKDC/IGF1R/EIF2B3/APRT/SESN3/TGFBR3/NR4A1	22
GO_ACTIN_FILAMENT_DEPOLYMERIZATION	GO_ACTIN_FILAMENT_DEPOLYMERIZATION	5/517	48/12277	0.0503271	0.999939	ADD2/TMOD4/RDX/SPTB/AVIL	5
GO_REGULATION_OF_SMALL_MOLECULE_METABOLIC_PROCESS	GO_REGULATION_OF_SMALL_MOLECULE_METABOLIC_PROCESS	18/517	281/12277	0.0508116	0.999939	CLK2/IGF1/PDK4/PTGS2/OAZ1/ACACB/PRKAG2/KAT2B/COQ3/ENPP1/SREBF1/AVPR1A/IGFBP5/PRKAB2/IGFBP3/IGFBP4/FOXA2/ACADL	18
GO_NEGATIVE_REGULATION_OF_INTRINSIC_APOPTOTIC_SIGNALING_PATHWAY	GO_NEGATIVE_REGULATION_OF_INTRINSIC_APOPTOTIC_SIGNALING_PATHWAY	7/517	80/12277	0.0511274	0.999939	PTGS2/MCL1/KDM1A/RRN3/HIF1A/TPT1/DNAJA1	7
GO_RENAL_SYSTEM_DEVELOPMENT	GO_RENAL_SYSTEM_DEVELOPMENT	17/517	262/12277	0.0512855	0.999939	CYP26B1/ACE/PDGFD/UMOD/TFAP2A/NFIA/GZF1/MMP17/WNT11/CXCR2/ACTA2/FMN1/HAS2/HOXC11/MTSS1/FGFR2/PYGO2	17
GO_REGULATION_OF_GROWTH	GO_REGULATION_OF_GROWTH	31/517	543/12277	0.0523279	0.999939	F2/OLFM1/WWC2/NPR1/NPY1R/IGF1/CDKN1B/KAZALD1/ACACB/SEMA4F/CSPG5/BCL11A/FGF13/ENPP1/OGFR/AVPR1A/WNT11/IGFBP5/NKD1/HIF1A/MAD2L2/PRKDC/WWC1/IGFBP3/IGFBP4/VPS54/TGFBR3/JADE1/RUFY3/FGFR2/UBE2E3	31
GO_MONOSACCHARIDE_METABOLIC_PROCESS	GO_MONOSACCHARIDE_METABOLIC_PROCESS	10/517	133/12277	0.0541671	0.999939	NPY1R/IGF1/PDK4/ACACB/ENPP1/IGFBP5/PGM5/IGFBP3/IGFBP4/FOXA2	10
GO_REGULATION_OF_VASOCONSTRICTION	GO_REGULATION_OF_VASOCONSTRICTION	5/517	49/12277	0.0541926	0.999939	ACE/PTGS2/CHRM3/AVPR1A/KCNMB2	5
GO_PROTEIN_METHYLATION	GO_PROTEIN_METHYLATION	11/517	152/12277	0.0562422	0.999939	PRMT1/KDM1A/CXXC1/NDUFAF7/PWP1/KMT2A/KMT2D/PRDM9/KDM4C/LCMT2/PYGO2	11
GO_OSSIFICATION	GO_OSSIFICATION	20/517	326/12277	0.0592397	0.999939	MGP/IGF1/PTGS2/KAZALD1/SLC26A2/SMOC1/AREG/TFAP2A/SBDS/TNC/ENPP1/PTHLH/WNT11/IGFBP5/DDX21/HIF1A/HEMGN/IGFBP3/DDX5/FGFR2	20
GO_COENZYME_METABOLIC_PROCESS	GO_COENZYME_METABOLIC_PROCESS	14/517	210/12277	0.0604277	0.999939	NNMT/PDK4/PTGS2/COQ9/NADK2/ACACB/COQ3/VCP/MAT2A/ACSL3/MOCS2/FMO2/COASY/PCBD2	14
GO_PROTEIN_CONTAINING_COMPLEX_DISASSEMBLY	GO_PROTEIN_CONTAINING_COMPLEX_DISASSEMBLY	18/517	288/12277	0.0615293	0.999939	MRPL9/FYCO1/OXA1L/GABARAPL2/NCKAP5/VCP/ADD2/FGF13/RPL23/TMOD4/RDX/SPTB/IGF1R/ERAL1/AVIL/PELO/SH3GL2/ABCE1	18
GO_REGULATION_OF_MRNA_SPLICING_VIA_SPLICEOSOME	GO_REGULATION_OF_MRNA_SPLICING_VIA_SPLICEOSOME	7/517	84/12277	0.0633563	0.999939	CIRBP/SRSF4/SRSF7/RBM4/HNRNPL/SRSF2/DDX5	7
GO_OSTEOBLAST_DIFFERENTIATION	GO_OSTEOBLAST_DIFFERENTIATION	12/517	174/12277	0.0639293	0.999939	IGF1/SMOC1/AREG/TNC/PTHLH/WNT11/IGFBP5/DDX21/HEMGN/IGFBP3/DDX5/FGFR2	12
GO_REGULATION_OF_ANATOMICAL_STRUCTURE_SIZE	GO_REGULATION_OF_ANATOMICAL_STRUCTURE_SIZE	25/517	430/12277	0.0641089	0.999939	OLFM1/NPR1/BIN1/ACE/PTGS2/KDM1A/CHRM3/CIT/SEMA4F/ADD2/FGF13/AVPR1A/ARHGAP18/TMOD4/RDX/ACTA2/SPTB/FMN1/AVIL/ELN/ARHGAP28/KCNMB2/RUFY3/RILP/ARF6	25
GO_COFACTOR_METABOLIC_PROCESS	GO_COFACTOR_METABOLIC_PROCESS	21/517	350/12277	0.0653981	0.999939	NNMT/GSTP1/PDK4/HMBS/PTGS2/COQ9/NADK2/ACACB/COQ3/VCP/MAT2A/ACSL3/ADH4/HAGH/MOCS2/FECH/FMO2/COASY/PCBD2/GGT5/D2HGDH	21
GO_DNA_TEMPLATED_TRANSCRIPTION_ELONGATION	GO_DNA_TEMPLATED_TRANSCRIPTION_ELONGATION	8/517	102/12277	0.0656418	0.999939	SUPT4H1/GTF2H3/POLR2L/HTATSF1/GTF2H2/THOC1/RNF8/EAF1	8
GO_POSITIVE_REGULATION_OF_AUTOPHAGY	GO_POSITIVE_REGULATION_OF_AUTOPHAGY	8/517	102/12277	0.0656418	0.999939	PLK2/FYCO1/HIF1A/SESN1/NPRL2/FBXO7/KIAA1324/SESN3	8
GO_HISTONE_METHYLATION	GO_HISTONE_METHYLATION	9/517	120/12277	0.0664116	0.999939	PRMT1/KDM1A/CXXC1/PWP1/KMT2A/KMT2D/PRDM9/KDM4C/PYGO2	9
GO_ALPHA_AMINO_ACID_CATABOLIC_PROCESS	GO_ALPHA_AMINO_ACID_CATABOLIC_PROCESS	6/517	69/12277	0.0698902	0.999939	ASPA/PRODH/GLUL/OAT/FAH/GLDC	6
GO_NEGATIVE_REGULATION_OF_BLOOD_VESSEL_DIAMETER	GO_NEGATIVE_REGULATION_OF_BLOOD_VESSEL_DIAMETER	6/517	69/12277	0.0698902	0.999939	ACE/PTGS2/CHRM3/AVPR1A/ACTA2/KCNMB2	6
GO_OUTFLOW_TRACT_MORPHOGENESIS	GO_OUTFLOW_TRACT_MORPHOGENESIS	6/517	69/12277	0.0698902	0.999939	NPY1R/WNT11/HIF1A/ELN/TGFBR3/FGFR2	6
GO_RNA_METABOLIC_PROCESS	GO_RNA_METABOLIC_PROCESS	49/517	941/12277	0.0701145	0.999939	CLK2/CLK4/CIRBP/DDX4/SUGP2/GTF2H3/POLR2L/RPS8/NSA2/SRSF4/RBM39/KDM1A/TRMT1/RNF113A/SRSF7/HTATSF1/GTF2H2/SBDS/FRG1/THOC1/SREBF1/PRPF40A/RBM4/XAB2/HNRNPL/NIFK/DDX21/HIF1A/RPS9/TPRKB/GPAT2/SEPSECS/RBFA/RPS24/PRPF4B/PCBP2/LUC7L2/NHP2/RIOK3/RPS26/RPS27/SRFBP1/SRSF2/ABCE1/TRPT1/DDX5/LCMT2/CTU2/RPS14	49
GO_REGULATION_OF_OSSIFICATION	GO_REGULATION_OF_OSSIFICATION	11/517	158/12277	0.0701339	0.999939	MGP/IGF1/SMOC1/AREG/TFAP2A/ENPP1/IGFBP5/HIF1A/HEMGN/DDX5/FGFR2	11
GO_NUCLEOBASE_CONTAINING_SMALL_MOLECULE_BIOSYNTHETIC_PROCESS	GO_NUCLEOBASE_CONTAINING_SMALL_MOLECULE_BIOSYNTHETIC_PROCESS	7/517	87/12277	0.0736006	0.999939	XDH/DUT/VCP/PDE7A/ENPP1/APRT/NTHL1	7
GO_ORGANELLE_DISASSEMBLY	GO_ORGANELLE_DISASSEMBLY	7/517	87/12277	0.0736006	0.999939	GABARAPL2/VCP/SREBF1/HIF1A/FBXO7/PELO/WIPI1	7
GO_POSITIVE_REGULATION_OF_BINDING	GO_POSITIVE_REGULATION_OF_BINDING	11/517	160/12277	0.0752133	0.999939	IGF1/ACE/PLK2/GMNN/KDM1A/ADD2/KLF4/HNRNPL/NMD3/PINX1/PYGO2	11
GO_REGULATION_OF_PROTEIN_POLYMERIZATION	GO_REGULATION_OF_PROTEIN_POLYMERIZATION	12/517	179/12277	0.0755585	0.999939	BIN1/CDKN1B/ADD2/ARHGAP18/TMOD4/RDX/SPTB/FMN1/AVIL/ELN/ARHGAP28/ARF6	12
GO_G1_DNA_DAMAGE_CHECKPOINT	GO_G1_DNA_DAMAGE_CHECKPOINT	5/517	54/12277	0.0760213	0.999939	RBL2/PLK2/PRMT1/CDKN1B/PRKDC	5
GO_UNSATURATED_FATTY_ACID_METABOLIC_PROCESS	GO_UNSATURATED_FATTY_ACID_METABOLIC_PROCESS	5/517	54/12277	0.0760213	0.999939	GSTP1/PTGS2/CYP2F1/CYP2J2/CYP2A13	5
GO_REGULATION_OF_CYCLIN_DEPENDENT_PROTEIN_KINASE_ACTIVITY	GO_REGULATION_OF_CYCLIN_DEPENDENT_PROTEIN_KINASE_ACTIVITY	7/517	88/12277	0.0772203	0.999939	CCNG1/CDKN1B/KAT2B/HEXIM1/CCNI/BCCIP/FBXO7	7
GO_NEGATIVE_REGULATION_OF_GROWTH	GO_NEGATIVE_REGULATION_OF_GROWTH	13/517	199/12277	0.0777116	0.999939	WWC2/NPR1/CDKN1B/SEMA4F/BCL11A/FGF13/ENPP1/WNT11/IGFBP5/NKD1/HIF1A/WWC1/JADE1	13
GO_REGULATION_OF_PROTEIN_DEPOLYMERIZATION	GO_REGULATION_OF_PROTEIN_DEPOLYMERIZATION	6/517	71/12277	0.0779721	0.999939	ADD2/FGF13/TMOD4/RDX/SPTB/AVIL	6
GO_REGULATION_OF_RESPONSE_TO_OXIDATIVE_STRESS	GO_REGULATION_OF_RESPONSE_TO_OXIDATIVE_STRESS	6/517	71/12277	0.0779721	0.999939	MCL1/HIF1A/LANCL1/SESN1/FBXO7/SESN3	6
GO_MESENCHYMAL_CELL_DIFFERENTIATION	GO_MESENCHYMAL_CELL_DIFFERENTIATION	12/517	180/12277	0.0780365	0.999939	OLFM1/SEMA4F/WNT11/HIF1A/MAD2L2/PDCD4/HAS2/TGFBR3/FOXA2/DDX5/FGFR2/LOXL3	12
GO_NEGATIVE_REGULATION_OF_ORGANELLE_ORGANIZATION	GO_NEGATIVE_REGULATION_OF_ORGANELLE_ORGANIZATION	19/517	318/12277	0.0793037	0.999939	TBC1D30/IGF1/DUSP1/SIN3A/KDM1A/TRIM37/DLC1/KAT2B/SLC25A5/ADD2/FGF13/TMOD4/RDX/MAD2L2/SPTB/AVIL/KDM4C/PINX1/ARHGAP28	19
GO_NEGATIVE_REGULATION_OF_DEVELOPMENTAL_GROWTH	GO_NEGATIVE_REGULATION_OF_DEVELOPMENTAL_GROWTH	7/517	89/12277	0.0809424	0.999939	WWC2/CDKN1B/SEMA4F/BCL11A/FGF13/NKD1/WWC1	7
GO_INTRACELLULAR_PROTEIN_TRANSPORT	GO_INTRACELLULAR_PROTEIN_TRANSPORT	52/517	1017/12277	0.0814092	0.999939	SNAP47/TBC1D17/TBC1D30/DHRS4/RPL12/PTGS2/RPS8/RPL15/OAZ1/SRSF4/ARL4D/SRSF7/RHBDD1/OXA1L/THOC1/VCP/AKAP12/RPL23/SREBF1/KCNB1/SEC63/SLC25A6/RPL27A/RPS9/BCCIP/SSR2/MYO7A/SSR1/NMD3/COPZ2/DECR2/PEX12/HACL1/RPL32/FBXO7/RPS24/LTBP2/TOM1/KIFAP3/RPS26/RPS27/RPL28/SRSF2/CHP2/DUSP16/ABCE1/AIP/RPL24/RAB4A/RUFY3/ARF6/RPS14	52
GO_RESPONSE_TO_NITROGEN_COMPOUND	GO_RESPONSE_TO_NITROGEN_COMPOUND	42/517	801/12277	0.0818431	0.999939	NNMT/GSTP1/IGF1/CRHR2/PDGFD/PDK4/DUSP1/PTGS2/CDKN1B/SIN3A/SRSF4/KDM1A/CHRM3/KAT2B/AREG/SIK2/GLRA4/BCL11A/NR4A2/ENPP1/RPL23/KLF5/SREBF1/KLF4/IGFBP5/HNRNPL/DDX21/PHIP/HADH/PRKDC/SESN1/IGF1R/SDK1/EIF2B3/APRT/KCNC1/ADAMTS13/SESN3/RIOK3/TGFBR3/NR4A1/GLDC	42
GO_NCRNA_METABOLIC_PROCESS	GO_NCRNA_METABOLIC_PROCESS	23/517	401/12277	0.0823641	0.999939	DDX4/RPS8/NSA2/TRMT1/RNF113A/SBDS/FRG1/NIFK/DDX21/RPS9/TPRKB/GPAT2/SEPSECS/RBFA/RPS24/NHP2/RIOK3/RPS27/SRFBP1/TRPT1/LCMT2/CTU2/RPS14	23
GO_ACTIN_FILAMENT_ORGANIZATION	GO_ACTIN_FILAMENT_ORGANIZATION	20/517	340/12277	0.0827025	0.999939	BIN1/CAP2/MARCKS/DLC1/CIT/TTC17/ADD2/ARHGAP18/TMOD4/WNT11/RDX/MAD2L2/SPTB/FMN1/AVIL/ELN/ARHGAP28/SYNPO2/RUFY3/ARF6	20
GO_SMALL_MOLECULE_CATABOLIC_PROCESS	GO_SMALL_MOLECULE_CATABOLIC_PROCESS	20/517	340/12277	0.0827025	0.999939	CYP26B1/ASPA/PRODH/GLUL/OAT/ENOSF1/ACACB/ACADSB/HSD3B7/FAH/ENTPD8/FUT9/ADH4/HAGH/HADH/DECR2/CYP46A1/HACL1/GLDC/ACADL	20
GO_REGULATION_OF_INTRACELLULAR_SIGNAL_TRANSDUCTION	GO_REGULATION_OF_INTRACELLULAR_SIGNAL_TRANSDUCTION	73/517	1482/12277	0.0840439	0.999939	F2/TRIB1/LITAF/WWC2/A2M/NPR1/XDH/GSTP1/IGF1/PLK2/RASGRF2/PDGFD/DUSP1/PRMT1/PTGS2/MCL1/GPR143/KDM1A/DSTYK/ANKRD17/RRN3/PRKAG2/DLC1/HEXIM1/AREG/SIK2/CMKLR1/AKAP12/RPL23/RALGAPA1/ARHGAP18/IQSEC2/KLF4/WNT11/IGFBP5/DDX21/RDX/HIF1A/TLE1/GADD45G/PIK3IP1/DUSP8/PRKAB2/BTC/WDR59/TIAM2/SESN1/IGF1R/WWC1/DEPDC7/NPRL2/MAPKBP1/PDCD4/CAMTA1/IGBP1/IGFBP3/IGFBP4/SESN3/TPT1/ARHGAP28/RIOK3/CHP2/DUSP16/AIP/DDX5/ARHGE…	73
GO_NEGATIVE_REGULATION_OF_NUCLEOBASE_CONTAINING_COMPOUND_METABOLIC_PROCESS	GO_NEGATIVE_REGULATION_OF_NUCLEOBASE_CONTAINING_COMPOUND_METABOLIC_PROCESS	9/517	127/12277	0.0876013	0.999939	SRSF4/SRSF7/THOC1/KMT2A/HNRNPL/MAD2L2/PINX1/RPS26/ABCE1	9
GO_ORGANIC_ACID_CATABOLIC_PROCESS	GO_ORGANIC_ACID_CATABOLIC_PROCESS	14/517	223/12277	0.0887197	0.999939	CYP26B1/ASPA/PRODH/GLUL/OAT/ENOSF1/ACACB/ACADSB/FAH/HADH/DECR2/HACL1/GLDC/ACADL	14
GO_PEPTIDYL_LYSINE_METHYLATION	GO_PEPTIDYL_LYSINE_METHYLATION	8/517	109/12277	0.0887688	0.999939	KDM1A/CXXC1/PWP1/KMT2A/KMT2D/PRDM9/KDM4C/PYGO2	8
GO_POSITIVE_REGULATION_OF_CELL_POPULATION_PROLIFERATION	GO_POSITIVE_REGULATION_OF_CELL_POPULATION_PROLIFERATION	38/517	721/12277	0.0892686	0.999939	F2/IGF1/PDGFD/CCNG1/PRMT1/PTGS2/CDKN1B/GLUL/KDM1A/SLC25A5/AREG/VIPR1/ESM1/TNC/RPL23/LAMB1/KLF5/PTHLH/NAP1L1/AVPR1A/IGFBP5/CCNI/CXCR2/HIF1A/RPS9/BTC/KMT2D/PHIP/PRKDC/IGF1R/SSR1/KDM4C/NMB/HAS2/TGFBR3/CHP2/FGFR2/NR4A1	38
GO_NEGATIVE_REGULATION_OF_CELL_CYCLE	GO_NEGATIVE_REGULATION_OF_CELL_CYCLE	29/517	531/12277	0.0909974	0.999939	BIN1/RBL2/PLK2/DUSP1/PRMT1/PTGS2/CDKN1B/GMNN/ZWILCH/CGREF1/TRIM37/PRKAG2/KAT2B/HEXIM1/THOC1/RPL23/KLF4/ZBTB49/PRKAB2/MAD2L2/PRKDC/CTDSP1/FBXO7/PDCD4/PINX1/PHC3/JADE1/RPL24/NR4A1	29
GO_FATTY_ACID_TRANSPORT	GO_FATTY_ACID_TRANSPORT	6/517	74/12277	0.0910384	0.999939	ACE/ACACB/PRKAG2/ACSL3/PRKAB2/NMB	6
GO_NEGATIVE_REGULATION_OF_PROTEIN_METABOLIC_PROCESS	GO_NEGATIVE_REGULATION_OF_PROTEIN_METABOLIC_PROCESS	44/517	855/12277	0.0954178	0.999939	F2/TRIB1/A2M/XDH/BIN1/CIRBP/GSTP1/IGF1/DUSP1/PTGS2/CDKN1B/SIN3A/KDM1A/PRKAG2/KAT2B/USP19/HEXIM1/GABARAPL2/PWP1/ENPP1/RPL23/KLF4/RBM4/IGFBP5/ILF3/DUSP8/MAD2L2/PRKDC/ITIH6/CTDSP1/IGF1R/LXN/ENC1/KDM4C/FBXO7/PDCD4/F13B/PINX1/CAST/IGBP1/IGFBP3/DUSP16/UNK/DNAJA1	44
GO_NEGATIVE_REGULATION_OF_SUPRAMOLECULAR_FIBER_ORGANIZATION	GO_NEGATIVE_REGULATION_OF_SUPRAMOLECULAR_FIBER_ORGANIZATION	8/517	111/12277	0.0961452	0.999939	DLC1/ADD2/FGF13/TMOD4/RDX/SPTB/AVIL/ARHGAP28	8
GO_TRANSCRIPTION_BY_RNA_POLYMERASE_I	GO_TRANSCRIPTION_BY_RNA_POLYMERASE_I	5/517	58/12277	0.0964242	0.999939	GTF2H3/POLR2L/GTF2H2/RRN3/PWP1	5
GO_NEGATIVE_REGULATION_OF_APOPTOTIC_SIGNALING_PATHWAY	GO_NEGATIVE_REGULATION_OF_APOPTOTIC_SIGNALING_PATHWAY	12/517	187/12277	0.0968186	0.999939	GSTP1/IGF1/PTGS2/MCL1/KDM1A/RRN3/SLC25A5/NR4A2/HIF1A/PHIP/TPT1/DNAJA1	12
GO_LIPID_OXIDATION	GO_LIPID_OXIDATION	7/517	93/12277	0.0968471	0.999939	PDK4/ACACB/PRKAG2/HADH/DECR2/HACL1/ACADL	7
GO_SULFUR_COMPOUND_BIOSYNTHETIC_PROCESS	GO_SULFUR_COMPOUND_BIOSYNTHETIC_PROCESS	10/517	149/12277	0.0982144	0.999939	GSTP1/PDK4/CHPF/SLC26A2/ACACB/CSPG5/MAT2A/ACSL3/HAGH/GGT5	10
GO_ESTABLISHMENT_OF_PROTEIN_LOCALIZATION_TO_ORGANELLE	GO_ESTABLISHMENT_OF_PROTEIN_LOCALIZATION_TO_ORGANELLE	26/517	473/12277	0.099489	0.999939	DHRS4/RPL12/PTGS2/RPS8/RPL15/OXA1L/RPL23/SREBF1/SEC63/SLC25A6/RPL27A/RPS9/DECR2/PEX12/HACL1/RPL32/FBXO7/RPS24/RPS26/RPS27/RPL28/CHP2/AIP/RPL24/DNAJA1/RPS14	26

## Sheet: C1_3
ID	Description	GeneRatio	BgRatio	pvalue	p.adjust	geneID	Count
GO_ORGANIC_CYCLIC_COMPOUND_CATABOLIC_PROCESS	GO_ORGANIC_CYCLIC_COMPOUND_CATABOLIC_PROCESS	26/304	522/12277	0.000560239	0.847357	CNOT4/CYP1A1/HMGB2/CIRBP/RPLP0/CSDC2/RPS20/PELO/AXIN2/PRPF18/COMT/FXR2/VCP/RPS9/CYP39A1/GDA/ZFP36L1/DDX5/UPB1/BLVRA/GTPBP1/RPL3/HSF1/PABPC4/RPS3/CARHSP1	26
GO_REGULATION_OF_RNA_SPLICING	GO_REGULATION_OF_RNA_SPLICING	9/304	115/12277	0.00220255	0.847357	MBNL1/HNRNPK/RBM7/CIRBP/PQBP1/ZNF326/TRA2B/DDX5/KHDRBS3	9
GO_CELLULAR_MACROMOLECULE_CATABOLIC_PROCESS	GO_CELLULAR_MACROMOLECULE_CATABOLIC_PROCESS	39/304	987/12277	0.00239135	0.847357	NELL1/CNOT4/PCBP2/HMGB2/FBXO21/ENC1/RHBDD1/CIRBP/DAB2/RPLP0/CSDC2/RPS20/PELO/SNF8/ZFAND2B/AXIN2/PRPF18/CTNNB1/FXR2/VCP/DDIT3/RPS9/FBXL20/ZFP36L1/DDX5/PLK3/ALAD/GTPBP1/HSP90AB1/PLK2/RPL3/HSF1/FBXO48/PABPC4/UBXN8/FBXW8/USP2/RPS3/CARHSP1	39
GO_REGULATION_OF_MRNA_PROCESSING	GO_REGULATION_OF_MRNA_PROCESSING	9/304	120/12277	0.00294278	0.847357	MBNL1/HNRNPK/RBM7/CIRBP/TRA2B/ZFP36L1/DDX5/HSF1/KHDRBS3	9
GO_POSITIVE_REGULATION_OF_EPITHELIAL_TO_MESENCHYMAL_TRANSITION	GO_POSITIVE_REGULATION_OF_EPITHELIAL_TO_MESENCHYMAL_TRANSITION	5/304	41/12277	0.00325123	0.847357	DAB2/OLFM1/AXIN2/CTNNB1/ALX1	5
GO_REGULATION_OF_MRNA_SPLICING_VIA_SPLICEOSOME	GO_REGULATION_OF_MRNA_SPLICING_VIA_SPLICEOSOME	7/304	84/12277	0.00473865	0.847357	MBNL1/HNRNPK/RBM7/CIRBP/TRA2B/DDX5/KHDRBS3	7
GO_RNA_CATABOLIC_PROCESS	GO_RNA_CATABOLIC_PROCESS	17/304	353/12277	0.00691787	0.847357	CNOT4/CIRBP/RPLP0/CSDC2/RPS20/PELO/AXIN2/PRPF18/FXR2/RPS9/ZFP36L1/DDX5/GTPBP1/RPL3/PABPC4/RPS3/CARHSP1	17
GO_REGULATION_OF_RNA_METABOLIC_PROCESS	GO_REGULATION_OF_RNA_METABOLIC_PROCESS	11/304	192/12277	0.00833275	0.847357	MBNL1/HNRNPK/RBM7/CIRBP/PQBP1/ZNF326/TRA2B/ZFP36L1/DDX5/HSF1/KHDRBS3	11
GO_MYOBLAST_DIFFERENTIATION	GO_MYOBLAST_DIFFERENTIATION	6/304	73/12277	0.0093132	0.847357	MBNL1/IGFBP3/DDIT3/ZFP36L1/DDX5/LGALS1	6
GO_MRNA_METABOLIC_PROCESS	GO_MRNA_METABOLIC_PROCESS	20/304	467/12277	0.0123328	0.847357	MBNL1/PCBP2/LGALS3/HNRNPK/RBM7/CIRBP/CSDC2/PRPF18/PQBP1/ZNF326/DDIT3/TRA2B/ZFP36L1/DDX5/CD2BP2/HNRNPA3/TXNL4B/HSF1/KHDRBS3/SF3A1	20
GO_DRUG_TRANSPORT	GO_DRUG_TRANSPORT	9/304	151/12277	0.0128287	0.847357	SLC38A9/HBA1/AQP5/LMBRD1/RHAG/SLC18A2/SLC38A3/CLDN1/SLC1A5	9
GO_ERYTHROCYTE_HOMEOSTASIS	GO_ERYTHROCYTE_HOMEOSTASIS	7/304	102/12277	0.0132907	0.847357	HMGB2/BPGM/DMTN/RHAG/ZNF16/ZFP36L1/KLF1	7
GO_PLACENTA_DEVELOPMENT	GO_PLACENTA_DEVELOPMENT	8/304	127/12277	0.013623	0.847357	MAP3K4/STC2/ZFP36L1/HSP90AB1/HTRA1/HSF1/ADM/FBXW8	8
GO_COFACTOR_METABOLIC_PROCESS	GO_COFACTOR_METABOLIC_PROCESS	16/304	350/12277	0.0137428	0.847357	CYP1A1/NNMT/PXDN/MOCS1/HBA1/UROS/LMBRD1/ACSBG2/VCP/ALAD/GLYAT/BLVRA/PDXK/ADH4/NADK2/ATIC	16
GO_MACROMOLECULE_CATABOLIC_PROCESS	GO_MACROMOLECULE_CATABOLIC_PROCESS	41/304	1183/12277	0.0168542	0.847357	NELL1/CNOT4/PCBP2/HSPG2/IRAK3/HMGB2/FBXO21/ENC1/RHBDD1/CIRBP/DAB2/RPLP0/CSDC2/RPS20/PELO/SNF8/ZFAND2B/AXIN2/PRPF18/CTNNB1/FXR2/VCP/DDIT3/RPS9/FBXL20/ZFP36L1/DDX5/PLK3/ALAD/GTPBP1/HSP90AB1/PLK2/RPL3/HSF1/FBXO48/PABPC4/UBXN8/FBXW8/USP2/RPS3/CARHSP1	41
GO_CELLULAR_RESPONSE_TO_TOPOLOGICALLY_INCORRECT_PROTEIN	GO_CELLULAR_RESPONSE_TO_TOPOLOGICALLY_INCORRECT_PROTEIN	8/304	132/12277	0.0168547	0.847357	HSPA2/RHBDD1/STC2/VCP/DDIT3/DCTN1/HSF1/VAPB	8
GO_RNA_SPLICING_VIA_TRANSESTERIFICATION_REACTIONS	GO_RNA_SPLICING_VIA_TRANSESTERIFICATION_REACTIONS	14/304	299/12277	0.016981	0.847357	MBNL1/PCBP2/HNRNPK/RBM7/CIRBP/PRPF18/PQBP1/TRA2B/DDX5/CD2BP2/HNRNPA3/TXNL4B/KHDRBS3/SF3A1	14
GO_POSITIVE_REGULATION_OF_CELL_DIFFERENTIATION	GO_POSITIVE_REGULATION_OF_CELL_DIFFERENTIATION	30/304	808/12277	0.0170198	0.847357	NELL1/NFKBIZ/HMGB2/SPEN/ENC1/DAB2/ASPA/IGFBP3/DVL3/SAV1/OLFM1/MACF1/DMTN/AXIN2/CEBPD/RAPGEF2/CTNNB1/ZNF16/ZFP36L1/DPYSL3/IL15/SULT2B1/HSP90AB1/OLFM2/SEMA3A/ALX1/ADM/FBXW8/SERPINF2/SERPINI1	30
GO_POSITIVE_REGULATION_OF_BINDING	GO_POSITIVE_REGULATION_OF_BINDING	9/304	160/12277	0.0181049	0.847357	MED25/LGALS3/HMGB2/RAPGEF2/HOXA3/CTNNB1/EPB41/PLK2/HSF1	9
GO_NUCLEAR_TRANSCRIBED_MRNA_CATABOLIC_PROCESS	GO_NUCLEAR_TRANSCRIBED_MRNA_CATABOLIC_PROCESS	10/304	188/12277	0.0186787	0.847357	CNOT4/RPLP0/RPS20/PELO/PRPF18/RPS9/ZFP36L1/DDX5/RPL3/RPS3	10
GO_POSITIVE_REGULATION_OF_PROTEIN_BINDING	GO_POSITIVE_REGULATION_OF_PROTEIN_BINDING	6/304	85/12277	0.0187436	0.847357	LGALS3/RAPGEF2/HOXA3/EPB41/PLK2/HSF1	6
GO_RESPONSE_TO_ORGANIC_CYCLIC_COMPOUND	GO_RESPONSE_TO_ORGANIC_CYCLIC_COMPOUND	28/304	749/12277	0.0192029	0.847357	CALCOCO1/CYP1A1/IRAK3/HMGB2/DAB2/NFKBIA/DNTT/STC2/DMTN/COMT/RAPGEF2/CTNNB1/PQBP1/PTGFR/CLDN1/ZFP36L1/IL15/DDX5/NR4A1/AHR/ALAD/GRAMD1B/LGALS1/CRY1/FBXO32/PIM1/HSF1/ADM	28
GO_MUSCLE_CELL_PROLIFERATION	GO_MUSCLE_CELL_PROLIFERATION	9/304	164/12277	0.0208974	0.847357	IGFBP3/ADAMTS1/SAV1/CNN1/COMT/CTNNB1/IL15/PIM1/SERPINF2	9
GO_RIBONUCLEOPROTEIN_COMPLEX_SUBUNIT_ORGANIZATION	GO_RIBONUCLEOPROTEIN_COMPLEX_SUBUNIT_ORGANIZATION	11/304	220/12277	0.0211844	0.847357	EIF3A/CIRBP/RPLP0/PELO/PRPF18/VCP/EIF3G/CD2BP2/HSP90AB1/RPL3/SF3A1	11
GO_RESPONSE_TO_STARVATION	GO_RESPONSE_TO_STARVATION	9/304	166/12277	0.0224045	0.847357	KIAA1324/COMT/SLC38A3/WDR45/KPTN/DDIT3/EHMT2/SLC39A4/ADM	9
GO_RESPONSE_TO_TOPOLOGICALLY_INCORRECT_PROTEIN	GO_RESPONSE_TO_TOPOLOGICALLY_INCORRECT_PROTEIN	9/304	166/12277	0.0224045	0.847357	HSPA2/RHBDD1/STC2/VCP/DDIT3/DCTN1/HSP90AB1/HSF1/VAPB	9
GO_PROTEIN_CONTAINING_COMPLEX_ASSEMBLY	GO_PROTEIN_CONTAINING_COMPLEX_ASSEMBLY	51/304	1563/12277	0.022857	0.847357	PDE4DIP/MED25/DHRS4/MICALL2/EIF3A/HMGB2/CIRBP/RPLP0/HBA1/FCHO1/F5/STXBP6/GBP1/PARD3/HACL1/HOPX/LCAT/DMTN/AXIN2/PRPF18/CTNNB1/PFN1/VCP/ELN/DDIT3/TRA2B/EIF3G/TPPP3/CLDN1/DCTN1/RHOBTB2/FCHSD1/MPP6/DPYSL3/SLC1A5/TAF11/UPB1/ALAD/CD2BP2/TTN/ACHE/HSP90AB1/EPB41/PARD6B/RPL3/HSF1/SPTBN1/KHDRBS3/MYH11/SF3A1/RPS3	51
GO_COTRANSLATIONAL_PROTEIN_TARGETING_TO_MEMBRANE	GO_COTRANSLATIONAL_PROTEIN_TARGETING_TO_MEMBRANE	6/304	89/12277	0.0229661	0.847357	RPLP0/RPS20/ZFAND2B/RPS9/RPL3/RPS3	6
GO_RESPONSE_TO_VIRUS	GO_RESPONSE_TO_VIRUS	11/304	225/12277	0.0245108	0.847357	CYP1A1/ZNF175/PCBP2/IRAK3/LGALS8/TPT1/IRF5/GBP1/PQBP1/IL15/HTRA1	11
GO_MULTI_MULTICELLULAR_ORGANISM_PROCESS	GO_MULTI_MULTICELLULAR_ORGANISM_PROCESS	9/304	169/12277	0.024809	0.847357	CYP1A1/STC2/KPNA6/COMT/SLC38A3/PTGFR/KLF1/HSF1/ADM	9
GO_RNA_SPLICING	GO_RNA_SPLICING	16/304	377/12277	0.0256046	0.847357	MBNL1/PCBP2/LGALS3/HNRNPK/RBM7/CIRBP/PRPF18/PQBP1/ZNF326/TRA2B/DDX5/CD2BP2/HNRNPA3/TXNL4B/KHDRBS3/SF3A1	16
GO_SMOOTH_MUSCLE_CELL_PROLIFERATION	GO_SMOOTH_MUSCLE_CELL_PROLIFERATION	7/304	117/12277	0.0261937	0.847357	IGFBP3/ADAMTS1/CNN1/COMT/CTNNB1/IL15/SERPINF2	7
GO_RENAL_SYSTEM_PROCESS	GO_RENAL_SYSTEM_PROCESS	6/304	93/12277	0.0277856	0.847357	SGK1/WNK4/COMT/ADM/SERPINF2/XPNPEP3	6
GO_ALTERNATIVE_MRNA_SPLICING_VIA_SPLICEOSOME	GO_ALTERNATIVE_MRNA_SPLICING_VIA_SPLICEOSOME	5/304	69/12277	0.0279252	0.847357	MBNL1/RBM7/PQBP1/TRA2B/DDX5	5
GO_RESPONSE_TO_OSMOTIC_STRESS	GO_RESPONSE_TO_OSMOTIC_STRESS	5/304	69/12277	0.0279252	0.847357	TSC22D3/CLDN1/ZFP36L1/PLK3/TSC22D2	5
GO_MYELOID_CELL_DIFFERENTIATION	GO_MYELOID_CELL_DIFFERENTIATION	14/304	321/12277	0.0290505	0.847357	CNOT4/LGALS3/HMGB2/NFKBIA/BPGM/KAT8/DMTN/RHAG/CTNNB1/ZNF16/ZFP36L1/KLF1/ACTN1/PABPC4	14
GO_VASCULOGENESIS	GO_VASCULOGENESIS	5/304	70/12277	0.0294866	0.847357	EGFL7/RAPGEF2/CTNNB1/ZFP36L1/ADM	5
GO_CELLULAR_RESPONSE_TO_EXTRACELLULAR_STIMULUS	GO_CELLULAR_RESPONSE_TO_EXTRACELLULAR_STIMULUS	11/304	232/12277	0.0297859	0.847357	KIAA1324/ADORA2B/COMT/SLC38A3/WDR45/KPTN/EHMT2/IL15/SLC39A4/PIM1/HSF1	11
GO_CELLULAR_RESPONSE_TO_XENOBIOTIC_STIMULUS	GO_CELLULAR_RESPONSE_TO_XENOBIOTIC_STIMULUS	7/304	121/12277	0.030718	0.847357	CYP1A1/AHR/GLYAT/HSP90AB1/NAT1/FBXO32/HSF1	7
GO_ANIMAL_ORGAN_REGENERATION	GO_ANIMAL_ORGAN_REGENERATION	5/304	71/12277	0.0311021	0.847357	NNMT/PRPS2/CLDN1/ADM/ATIC	5
GO_REGULATION_OF_EPITHELIAL_TO_MESENCHYMAL_TRANSITION	GO_REGULATION_OF_EPITHELIAL_TO_MESENCHYMAL_TRANSITION	5/304	71/12277	0.0311021	0.847357	DAB2/OLFM1/AXIN2/CTNNB1/ALX1	5
GO_POSITIVE_REGULATION_OF_DEVELOPMENTAL_PROCESS	GO_POSITIVE_REGULATION_OF_DEVELOPMENTAL_PROCESS	38/304	1129/12277	0.0315218	0.847357	NELL1/NFKBIZ/IRAK3/HMGB2/SPEN/ENC1/DAB2/MARCH5/ASPA/IGFBP3/CHD7/DVL3/PARD3/SAV1/OLFM1/MACF1/DMTN/AXIN2/CEBPD/RAPGEF2/CTNNB1/ZNF16/ZFP36L1/DPYSL3/IL15/SULT2B1/HSP90AB1/OLFM2/SEMA3A/RNF10/PLK2/ALX1/PIM1/HSF1/ADM/FBXW8/SERPINF2/SERPINI1	38
GO_PROTEIN_STABILIZATION	GO_PROTEIN_STABILIZATION	8/304	149/12277	0.031954	0.847357	PER3/DVL3/SAV1/PFN1/PEX6/HSP90AB1/HYPK/USP2	8
GO_ACTOMYOSIN_STRUCTURE_ORGANIZATION	GO_ACTOMYOSIN_STRUCTURE_ORGANIZATION	9/304	177/12277	0.0321081	0.847357	TESK1/CNN1/MYH10/PFN1/ELN/TTN/EPB41/MYH11/SERPINF2	9
GO_XENOBIOTIC_METABOLIC_PROCESS	GO_XENOBIOTIC_METABOLIC_PROCESS	5/304	72/12277	0.0327721	0.847357	CYP1A1/AHR/GLYAT/HSP90AB1/NAT1	5
GO_COFACTOR_BIOSYNTHETIC_PROCESS	GO_COFACTOR_BIOSYNTHETIC_PROCESS	9/304	178/12277	0.033115	0.847357	CYP1A1/NNMT/MOCS1/UROS/ACSBG2/ALAD/PDXK/NADK2/ATIC	9
GO_REGULATION_OF_PROTEIN_POLYMERIZATION	GO_REGULATION_OF_PROTEIN_POLYMERIZATION	9/304	179/12277	0.0341437	0.847357	DMTN/PFN1/ELN/TPPP3/DCTN1/RHOBTB2/FCHSD1/SPTBN1/RPS3	9
GO_REGULATION_OF_CELL_DEATH	GO_REGULATION_OF_CELL_DEATH	43/304	1317/12277	0.0354127	0.847357	ITSN1/LGALS3/HMGB2/TSC22D3/HNRNPK/RHBDD1/DAB2/HBA1/TPT1/IGFBP3/PRODH/NFKBIA/ADAMTSL4/PIM3/IRF5/SGK1/SAV1/STK17A/AXIN2/IP6K2/RAPGEF2/CTNNB1/PTGFR/VCP/DDIT3/GADD45G/NOC2L/FANK1/ZNF16/GRK5/ZFP36L1/PLK3/LGALS1/ACTN1/HSP90AB1/PLK2/PIM1/IER3/HSF1/ADM/SPRY2/HYPK/RPS3	43
GO_MYELOID_CELL_HOMEOSTASIS	GO_MYELOID_CELL_HOMEOSTASIS	7/304	125/12277	0.0357405	0.847357	HMGB2/BPGM/DMTN/RHAG/ZNF16/ZFP36L1/KLF1	7
GO_PROTEIN_LOCALIZATION_TO_ENDOPLASMIC_RETICULUM	GO_PROTEIN_LOCALIZATION_TO_ENDOPLASMIC_RETICULUM	7/304	125/12277	0.0357405	0.847357	RPLP0/RPS20/ZFAND2B/RPS9/RPL3/MIA3/RPS3	7
GO_VIRAL_GENE_EXPRESSION	GO_VIRAL_GENE_EXPRESSION	9/304	182/12277	0.0373614	0.847357	PCBP2/EIF3A/RPLP0/RPS20/EIF3G/RPS9/TAF11/RPL3/RPS3	9
GO_CELLULAR_RESPONSE_TO_ORGANIC_CYCLIC_COMPOUND	GO_CELLULAR_RESPONSE_TO_ORGANIC_CYCLIC_COMPOUND	18/304	462/12277	0.0388223	0.847357	CALCOCO1/CYP1A1/DAB2/DMTN/RAPGEF2/CTNNB1/PQBP1/ZFP36L1/IL15/DDX5/NR4A1/AHR/GRAMD1B/LGALS1/CRY1/FBXO32/PIM1/HSF1	18
GO_ESTABLISHMENT_OF_PROTEIN_LOCALIZATION_TO_ENDOPLASMIC_RETICULUM	GO_ESTABLISHMENT_OF_PROTEIN_LOCALIZATION_TO_ENDOPLASMIC_RETICULUM	6/304	101/12277	0.0393238	0.847357	RPLP0/RPS20/ZFAND2B/RPS9/RPL3/RPS3	6
GO_REGULATION_OF_PROTEIN_LOCALIZATION_TO_CELL_PERIPHERY	GO_REGULATION_OF_PROTEIN_LOCALIZATION_TO_CELL_PERIPHERY	6/304	101/12277	0.0393238	0.847357	LGALS3/DAB2/GBP1/ARHGAP44/EPB41/SPTBN1	6
GO_TYPE_I_INTERFERON_PRODUCTION	GO_TYPE_I_INTERFERON_PRODUCTION	6/304	103/12277	0.0426199	0.847357	PCBP2/HMGB2/IRF5/DTX4/CTNNB1/PQBP1	6
GO_NEGATIVE_REGULATION_OF_PROTEIN_MODIFICATION_PROCESS	GO_NEGATIVE_REGULATION_OF_PROTEIN_MODIFICATION_PROCESS	19/304	501/12277	0.0432228	0.847357	IRAK3/LGALS3/EIF3A/IGFBP3/MVP/DUSP5/RASD2/GBP1/PARD3/TESK1/DMTN/FXYD1/CTNNB1/NOC2L/PHF1/CRY1/ZGPAT/SPRY2/RPS3	19
GO_ACTIN_FILAMENT_ORGANIZATION	GO_ACTIN_FILAMENT_ORGANIZATION	14/304	340/12277	0.0437594	0.847357	MICALL2/TESK1/DMTN/PDLIM3/PFN1/ELN/KPTN/RHOBTB2/FCHSD1/DPYSL3/TTN/ACTN1/SPTBN1/SERPINF2	14
GO_POSITIVE_REGULATION_OF_UBIQUITIN_DEPENDENT_PROTEIN_CATABOLIC_PROCESS	GO_POSITIVE_REGULATION_OF_UBIQUITIN_DEPENDENT_PROTEIN_CATABOLIC_PROCESS	5/304	78/12277	0.0439569	0.847357	DAB2/VCP/PLK3/PLK2/FBXW8	5
GO_SUPRAMOLECULAR_FIBER_ORGANIZATION	GO_SUPRAMOLECULAR_FIBER_ORGANIZATION	21/304	569/12277	0.0443126	0.847357	MICALL2/TESK1/DMTN/PDLIM3/MYH10/PFN1/ELN/KPTN/TPPP3/DCTN1/RHOBTB2/FCHSD1/DPYSL3/PLK3/TTN/ACTN1/HSP90AB1/SPTBN1/MYH11/RPS3/SERPINF2	21
GO_REGULATION_OF_PROTEASOMAL_UBIQUITIN_DEPENDENT_PROTEIN_CATABOLIC_PROCESS	GO_REGULATION_OF_PROTEASOMAL_UBIQUITIN_DEPENDENT_PROTEIN_CATABOLIC_PROCESS	6/304	104/12277	0.0443312	0.847357	DAB2/VCP/PLK3/HSP90AB1/PLK2/FBXW8	6
GO_REGULATION_OF_NUCLEOBASE_CONTAINING_COMPOUND_METABOLIC_PROCESS	GO_REGULATION_OF_NUCLEOBASE_CONTAINING_COMPOUND_METABOLIC_PROCESS	17/304	437/12277	0.0443773	0.847357	MBNL1/HMGB2/HNRNPK/MAP3K4/RBM7/CIRBP/AXIN2/CTNNB1/PQBP1/ZNF326/TRA2B/ZFP36L1/DDX5/HSF1/PRDM9/KHDRBS3/RPS3	17
GO_RESPONSE_TO_MOLECULE_OF_BACTERIAL_ORIGIN	GO_RESPONSE_TO_MOLECULE_OF_BACTERIAL_ORIGIN	11/304	248/12277	0.0448049	0.847357	CYP1A1/IRAK3/HMGB2/NFKBIA/IRF5/COMT/PTGFR/CLDN1/ALAD/HSF1/ADM	11
GO_REGULATION_OF_CELL_DIFFERENTIATION	GO_REGULATION_OF_CELL_DIFFERENTIATION	47/304	1489/12277	0.0467646	0.847357	NELL1/CNOT4/NFKBIZ/LGALS3/HMGB2/SPEN/ENC1/DAB2/ASPA/IGFBP3/CHD7/NFKBIA/GBP1/DVL3/SAV1/OLFM1/HOPX/MACF1/DMTN/AXIN2/ARHGAP44/CEBPD/EFNB3/RAPGEF2/CTNNB1/PQBP1/HES2/DDIT3/ZNF16/ZFP36L1/DPYSL3/IL15/DDX5/DAAM2/LGALS1/SULT2B1/HSP90AB1/OLFM2/SEMA3A/RNF10/PLK2/ALX1/ADM/SPRY2/FBXW8/SERPINF2/SERPINI1	47
GO_CELLULAR_RESPONSE_TO_STARVATION	GO_CELLULAR_RESPONSE_TO_STARVATION	7/304	133/12277	0.0473477	0.847357	KIAA1324/COMT/SLC38A3/WDR45/KPTN/EHMT2/SLC39A4	7
GO_RESPONSE_TO_VITAMIN	GO_RESPONSE_TO_VITAMIN	5/304	80/12277	0.0481353	0.847357	CYP1A1/STC2/IL15/ALAD/PIM1	5
GO_ESTABLISHMENT_OF_PROTEIN_LOCALIZATION_TO_MEMBRANE	GO_ESTABLISHMENT_OF_PROTEIN_LOCALIZATION_TO_MEMBRANE	12/304	282/12277	0.0482986	0.847357	RPLP0/RPS20/PARD3/MACF1/DMTN/ZFAND2B/ARHGAP44/RPS9/AGK/RPL3/SPTBN1/RPS3	12
GO_TUBE_FORMATION	GO_TUBE_FORMATION	7/304	134/12277	0.0489493	0.847357	DVL3/CTNNB1/IRX1/PFN1/FZD2/ALX1/ADM	7
GO_POSITIVE_REGULATION_OF_STRESS_ACTIVATED_PROTEIN_KINASE_SIGNALING_CASCADE	GO_POSITIVE_REGULATION_OF_STRESS_ACTIVATED_PROTEIN_KINASE_SIGNALING_CASCADE	7/304	135/12277	0.0505849	0.847357	MAP3K4/DVL3/RELL2/GADD45G/SEMA3A/RPS3/SERPINF2	7
GO_NEGATIVE_REGULATION_OF_PROTEIN_METABOLIC_PROCESS	GO_NEGATIVE_REGULATION_OF_PROTEIN_METABOLIC_PROCESS	29/304	855/12277	0.0520454	0.847357	NELL1/IRAK3/LGALS3/EIF3A/ENC1/CIRBP/IGFBP3/MVP/DUSP5/RASD2/GBP1/PARD3/TESK1/A2ML1/DMTN/FXYD1/CTNNB1/FXR2/NOC2L/PHF1/ZFP36L1/ALAD/CRY1/HSP90AB1/ZGPAT/SPRY2/RPS3/SERPINF2/SERPINI1	29
GO_PROTEASOMAL_PROTEIN_CATABOLIC_PROCESS	GO_PROTEASOMAL_PROTEIN_CATABOLIC_PROCESS	16/304	414/12277	0.0525902	0.847357	PCBP2/ENC1/RHBDD1/DAB2/ZFAND2B/CTNNB1/VCP/DDIT3/FBXL20/PLK3/ALAD/HSP90AB1/PLK2/FBXO48/UBXN8/FBXW8	16
GO_RESPONSE_TO_EXTRACELLULAR_STIMULUS	GO_RESPONSE_TO_EXTRACELLULAR_STIMULUS	17/304	447/12277	0.0527772	0.847357	CYP1A1/DNTT/STC2/KIAA1324/ADORA2B/COMT/SLC38A3/WDR45/KPTN/DDIT3/EHMT2/IL15/ALAD/SLC39A4/PIM1/HSF1/ADM	17
GO_POSITIVE_REGULATION_OF_CELL_CYCLE_PHASE_TRANSITION	GO_POSITIVE_REGULATION_OF_CELL_CYCLE_PHASE_TRANSITION	5/304	83/12277	0.0548289	0.847357	CYP1A1/HSPA2/ADAMTS1/UBE2E2/ZNF16	5
GO_HEART_MORPHOGENESIS	GO_HEART_MORPHOGENESIS	10/304	226/12277	0.0548659	0.847357	CHD7/ADAMTS1/SAV1/OLFM1/AXIN2/CTNNB1/ELN/FZD2/TTN/PIM1	10
GO_EPITHELIAL_TO_MESENCHYMAL_TRANSITION	GO_EPITHELIAL_TO_MESENCHYMAL_TRANSITION	6/304	110/12277	0.0554953	0.847357	DAB2/OLFM1/AXIN2/CTNNB1/DDX5/ALX1	6
GO_POSITIVE_REGULATION_OF_JNK_CASCADE	GO_POSITIVE_REGULATION_OF_JNK_CASCADE	6/304	110/12277	0.0554953	0.847357	MAP3K4/DVL3/GADD45G/SEMA3A/RPS3/SERPINF2	6
GO_ACTIN_FILAMENT_BUNDLE_ORGANIZATION	GO_ACTIN_FILAMENT_BUNDLE_ORGANIZATION	7/304	138/12277	0.0556976	0.847357	TESK1/DMTN/PFN1/ELN/DPYSL3/ACTN1/SERPINF2	7
GO_MORPHOGENESIS_OF_EMBRYONIC_EPITHELIUM	GO_MORPHOGENESIS_OF_EMBRYONIC_EPITHELIUM	7/304	138/12277	0.0556976	0.847357	DVL3/CTNNB1/IRX1/PFN1/FZD2/ALX1/ADM	7
GO_REGULATION_OF_PROTEIN_LOCALIZATION_TO_PLASMA_MEMBRANE	GO_REGULATION_OF_PROTEIN_LOCALIZATION_TO_PLASMA_MEMBRANE	5/304	84/12277	0.0571739	0.847357	LGALS3/DAB2/GBP1/ARHGAP44/SPTBN1	5
GO_PROTEIN_TARGETING_TO_MEMBRANE	GO_PROTEIN_TARGETING_TO_MEMBRANE	8/304	169/12277	0.0592021	0.847357	RPLP0/RPS20/PARD3/DMTN/ZFAND2B/RPS9/RPL3/RPS3	8
GO_NEGATIVE_REGULATION_OF_CELL_MORPHOGENESIS_INVOLVED_IN_DIFFERENTIATION	GO_NEGATIVE_REGULATION_OF_CELL_MORPHOGENESIS_INVOLVED_IN_DIFFERENTIATION	5/304	86/12277	0.0620345	0.847357	GBP1/DMTN/EFNB3/RAPGEF2/SEMA3A	5
GO_TUBE_CLOSURE	GO_TUBE_CLOSURE	5/304	86/12277	0.0620345	0.847357	DVL3/PFN1/FZD2/ALX1/ADM	5
GO_INTRACELLULAR_RECEPTOR_SIGNALING_PATHWAY	GO_INTRACELLULAR_RECEPTOR_SIGNALING_PATHWAY	10/304	233/12277	0.0646433	0.847357	ALOXE3/CALCOCO1/DAB2/NFKBIA/CTNNB1/DDX5/NR4A1/AHR/CRY1/PIM1	10
GO_PROTEIN_POLYMERIZATION	GO_PROTEIN_POLYMERIZATION	10/304	233/12277	0.0646433	0.847357	MICALL2/DMTN/PFN1/ELN/TPPP3/DCTN1/RHOBTB2/FCHSD1/SPTBN1/RPS3	10
GO_POSITIVE_REGULATION_OF_PROTEIN_POLYMERIZATION	GO_POSITIVE_REGULATION_OF_PROTEIN_POLYMERIZATION	6/304	115/12277	0.0659853	0.847357	PFN1/TPPP3/DCTN1/RHOBTB2/FCHSD1/RPS3	6
GO_NEGATIVE_REGULATION_OF_BIOSYNTHETIC_PROCESS	GO_NEGATIVE_REGULATION_OF_BIOSYNTHETIC_PROCESS	39/304	1236/12277	0.0673438	0.847357	MED25/GLIS2/ZNF175/HMGB2/SPEN/ENC1/CIRBP/DAB2/PER3/ZNF613/MYPOP/KAT8/FAM3A/CEBPD/SLC18A2/RAPGEF2/CTNNB1/IRX1/FXR2/HES2/DDIT3/PPHLN1/EHMT2/NOC2L/ZNF649/FOXN3/ZFP36L1/DDX5/AHR/PLK3/CRY1/MAF1/ZGPAT/ALX1/HSF1/VPS72/USP2/RPS3/ZNF282	39
GO_OSTEOBLAST_DIFFERENTIATION	GO_OSTEOBLAST_DIFFERENTIATION	8/304	174/12277	0.0677763	0.847357	NELL1/IGFBP3/RDH14/AXIN2/CEBPD/CTNNB1/DDX5/ACHE	8
GO_TRANSLATIONAL_INITIATION	GO_TRANSLATIONAL_INITIATION	8/304	174/12277	0.0677763	0.847357	EIF3A/RPLP0/RPS20/LTO1/EIF3G/RPS9/RPL3/RPS3	8
GO_POSITIVE_REGULATION_OF_NUCLEOBASE_CONTAINING_COMPOUND_METABOLIC_PROCESS	GO_POSITIVE_REGULATION_OF_NUCLEOBASE_CONTAINING_COMPOUND_METABOLIC_PROCESS	9/304	205/12277	0.0690133	0.847357	HMGB2/MAP3K4/CIRBP/CTNNB1/TRA2B/DDX5/HSF1/PRDM9/RPS3	9
GO_POSITIVE_REGULATION_OF_CELL_CYCLE	GO_POSITIVE_REGULATION_OF_CELL_CYCLE	13/304	333/12277	0.0710489	0.847357	CNOT4/CYP1A1/HSPA2/MED25/ADAMTS1/UBE2E2/ZNF16/PLK3/HSP90AB1/PLK2/HSF1/PRDM9/USP2	13
GO_REGULATION_OF_MRNA_CATABOLIC_PROCESS	GO_REGULATION_OF_MRNA_CATABOLIC_PROCESS	8/304	176/12277	0.0714096	0.847357	CIRBP/CSDC2/AXIN2/FXR2/ZFP36L1/GTPBP1/PABPC4/CARHSP1	8
GO_CELLULAR_PROTEIN_CONTAINING_COMPLEX_ASSEMBLY	GO_CELLULAR_PROTEIN_CONTAINING_COMPLEX_ASSEMBLY	29/304	885/12277	0.0737246	0.847357	PDE4DIP/MED25/MICALL2/EIF3A/HMGB2/CIRBP/RPLP0/FCHO1/STXBP6/HOPX/DMTN/PRPF18/PFN1/ELN/EIF3G/TPPP3/DCTN1/RHOBTB2/FCHSD1/TAF11/CD2BP2/TTN/HSP90AB1/RPL3/HSF1/SPTBN1/MYH11/SF3A1/RPS3	29
GO_PROTEIN_TARGETING	GO_PROTEIN_TARGETING	14/304	368/12277	0.0739806	0.847357	DHRS4/MICALL2/RPLP0/RPS20/PARD3/HACL1/DMTN/ZFAND2B/RPS9/PEX6/AGK/RPL3/RPS3/CRAT	14
GO_ACTIN_FILAMENT_POLYMERIZATION	GO_ACTIN_FILAMENT_POLYMERIZATION	7/304	149/12277	0.0771174	0.847357	MICALL2/DMTN/PFN1/ELN/RHOBTB2/FCHSD1/SPTBN1	7
GO_POSITIVE_REGULATION_OF_CELL_CYCLE_PROCESS	GO_POSITIVE_REGULATION_OF_CELL_CYCLE_PROCESS	10/304	242/12277	0.0787709	0.847357	CNOT4/CYP1A1/HSPA2/MED25/ADAMTS1/UBE2E2/ZNF16/PLK3/PLK2/PRDM9	10
GO_RESPONSE_TO_XENOBIOTIC_STIMULUS	GO_RESPONSE_TO_XENOBIOTIC_STIMULUS	9/304	211/12277	0.079401	0.847357	CYP1A1/SLC18A2/CLDN1/AHR/GLYAT/HSP90AB1/NAT1/FBXO32/HSF1	9
GO_MUSCLE_STRUCTURE_DEVELOPMENT	GO_MUSCLE_STRUCTURE_DEVELOPMENT	19/304	541/12277	0.0794243	0.847357	MBNL1/IGFBP3/CHD7/SAV1/MYH10/CTNNB1/ELN/DDIT3/FZD2/ZFP36L1/DDX5/LGALS1/TTN/ACHE/OLFM2/PIM1/ADM/MYH11/USP2	19
GO_CELLULAR_RESPONSE_TO_LIPID	GO_CELLULAR_RESPONSE_TO_LIPID	17/304	473/12277	0.0796885	0.847357	CALCOCO1/HMGB2/DAB2/NFKBIA/CTNNB1/PTGFR/CLDN1/ZFP36L1/IL15/DDX5/NR4A1/AHR/GRAMD1B/CRY1/FBXO32/PIM1/HSF1	17
GO_REGULATION_OF_CELL_CYCLE_ARREST	GO_REGULATION_OF_CELL_CYCLE_ARREST	5/304	93/12277	0.0808226	0.847357	CNOT4/MED25/PLK3/HSP90AB1/PLK2	5
GO_COENZYME_BIOSYNTHETIC_PROCESS	GO_COENZYME_BIOSYNTHETIC_PROCESS	6/304	122/12277	0.0824884	0.847357	NNMT/MOCS1/ACSBG2/PDXK/NADK2/ATIC	6
GO_RESPONSE_TO_BIOTIC_STIMULUS	GO_RESPONSE_TO_BIOTIC_STIMULUS	22/304	650/12277	0.0848494	0.847357	CYP1A1/ZNF175/PCBP2/IRAK3/LGALS8/HMGB2/TPT1/CHD7/NFKBIA/IRF5/GBP1/FAM3A/COMT/PQBP1/PTGFR/DDIT3/CLDN1/IL15/ALAD/HTRA1/HSF1/ADM	22
GO_REGULATION_OF_HORMONE_LEVELS	GO_REGULATION_OF_HORMONE_LEVELS	15/304	410/12277	0.08538	0.847357	BLK/CYP1A1/CHD7/SLC16A10/TFR2/PIM3/STC2/RDH14/STXBP5L/COMT/CRY1/ACHE/PTPRN2/ADH4/ADM	15
GO_REGULATION_OF_RESPONSE_TO_BIOTIC_STIMULUS	GO_REGULATION_OF_RESPONSE_TO_BIOTIC_STIMULUS	5/304	95/12277	0.0866903	0.847357	PCBP2/FAM3A/PQBP1/IL15/HTRA1	5
GO_ORGANOPHOSPHATE_BIOSYNTHETIC_PROCESS	GO_ORGANOPHOSPHATE_BIOSYNTHETIC_PROCESS	17/304	479/12277	0.0869908	0.847357	NNMT/PGAP3/MOCS1/PRPS2/ADORA2B/LCAT/DNAJC30/IP6K2/ACSBG2/VCP/LHPP/AGK/ETNPPL/ACHE/GGPS1/NADK2/ATIC	17
GO_NEGATIVE_REGULATION_OF_CELL_DEVELOPMENT	GO_NEGATIVE_REGULATION_OF_CELL_DEVELOPMENT	11/304	280/12277	0.0887673	0.847357	GBP1/DMTN/EFNB3/RAPGEF2/CTNNB1/DPYSL3/DAAM2/LGALS1/SEMA3A/RNF10/PLK2	11
GO_REGULATION_OF_RESPONSE_TO_DNA_DAMAGE_STIMULUS	GO_REGULATION_OF_RESPONSE_TO_DNA_DAMAGE_STIMULUS	8/304	185/12277	0.0892052	0.847357	HNRNPK/TPT1/AXIN2/DDX5/CRY1/IER3/HSF1/RPS3	8
GO_DEFENSE_RESPONSE_TO_VIRUS	GO_DEFENSE_RESPONSE_TO_VIRUS	7/304	155/12277	0.0905787	0.847357	ZNF175/PCBP2/IRF5/GBP1/PQBP1/IL15/HTRA1	7
GO_RESPONSE_TO_STEROID_HORMONE	GO_RESPONSE_TO_STEROID_HORMONE	12/304	314/12277	0.0909567	0.847357	CALCOCO1/HMGB2/DAB2/CTNNB1/CLDN1/ZFP36L1/DDX5/NR4A1/ALAD/CRY1/FBXO32/ADM	12
GO_NEURAL_TUBE_FORMATION	GO_NEURAL_TUBE_FORMATION	5/304	97/12277	0.0927751	0.847357	DVL3/PFN1/FZD2/ALX1/ADM	5
GO_REGULATION_OF_UBIQUITIN_DEPENDENT_PROTEIN_CATABOLIC_PROCESS	GO_REGULATION_OF_UBIQUITIN_DEPENDENT_PROTEIN_CATABOLIC_PROCESS	6/304	126/12277	0.0928603	0.847357	DAB2/VCP/PLK3/HSP90AB1/PLK2/FBXW8	6
GO_REGULATION_OF_BINDING	GO_REGULATION_OF_BINDING	12/304	316/12277	0.0942135	0.847357	MED25/LGALS3/HMGB2/DAB2/NFKBIA/RAPGEF2/HOXA3/CTNNB1/DDIT3/EPB41/PLK2/HSF1	12
GO_NEGATIVE_REGULATION_OF_CELL_PROJECTION_ORGANIZATION	GO_NEGATIVE_REGULATION_OF_CELL_PROJECTION_ORGANIZATION	7/304	157/12277	0.0953423	0.847357	EFNB3/RAPGEF2/DPYSL3/LGALS1/SEMA3A/PLK2/SPRY2	7
GO_INTERSPECIES_INTERACTION_BETWEEN_ORGANISMS	GO_INTERSPECIES_INTERACTION_BETWEEN_ORGANISMS	25/304	766/12277	0.0954796	0.847357	PCBP2/ITSN1/EIF3A/SPEN/HNRNPK/RPLP0/NFKBIA/RPS20/LMBRD1/SNF8/COPS6/EFNB3/CTNNB1/VCP/EIF3G/RPS9/CLDN1/SLC1A5/TAF11/DDX5/LGALS1/HSP90AB1/RPL3/RPS3/VAPB	25
GO_POST_TRANSLATIONAL_PROTEIN_MODIFICATION	GO_POST_TRANSLATIONAL_PROTEIN_MODIFICATION	12/304	317/12277	0.0958683	0.847357	FBXO21/RHBDD1/IGFBP3/F5/STC2/COPS6/CISH/FBXL20/LGALS1/FBXO32/MIA3/FBXW8	12
GO_REGULATION_OF_OSTEOBLAST_DIFFERENTIATION	GO_REGULATION_OF_OSTEOBLAST_DIFFERENTIATION	5/304	98/12277	0.0958978	0.847357	NELL1/AXIN2/CEBPD/CTNNB1/DDX5	5
GO_POSITIVE_REGULATION_OF_CELL_DEATH	GO_POSITIVE_REGULATION_OF_CELL_DEATH	19/304	557/12277	0.0983526	0.847357	ITSN1/HBA1/IGFBP3/PRODH/ADAMTSL4/IRF5/SAV1/STK17A/AXIN2/IP6K2/RAPGEF2/CTNNB1/VCP/DDIT3/GADD45G/FANK1/HSF1/ADM/RPS3	19

## Sheet: C1_4
ID	Description	GeneRatio	BgRatio	pvalue	p.adjust	geneID	Count
GO_ANTERIOR_POSTERIOR_PATTERN_SPECIFICATION	GO_ANTERIOR_POSTERIOR_PATTERN_SPECIFICATION	8/106	176/12277	0.000138934	0.271338	SEMA3C/TCAP/HES5/ZBTB16/BTG2/LDB1/HEY2/DMRT2	8
GO_NEGATIVE_REGULATION_OF_IMMUNE_SYSTEM_PROCESS	GO_NEGATIVE_REGULATION_OF_IMMUNE_SYSTEM_PROCESS	9/106	336/12277	0.00247433	0.361831	TNFAIP3/PTPN22/HES5/TRIM38/ZBTB16/CEACAM1/LDB1/ZFPM1/RHBDD3	9
GO_NEGATIVE_REGULATION_OF_HEMOPOIESIS	GO_NEGATIVE_REGULATION_OF_HEMOPOIESIS	5/106	112/12277	0.00281859	0.361831	HES5/ZBTB16/CEACAM1/LDB1/ZFPM1	5
GO_NEGATIVE_REGULATION_OF_MOLECULAR_FUNCTION	GO_NEGATIVE_REGULATION_OF_MOLECULAR_FUNCTION	16/106	867/12277	0.00302567	0.361831	TNFAIP3/CRY2/CRMP1/PTPN22/SLPI/A2ML1/GGNBP2/TIMP3/TNK2/CEACAM1/ZFPM1/HAND1/HEY2/SERPINA10/APLP2/GADD45B	16
GO_REGIONALIZATION	GO_REGIONALIZATION	8/106	291/12277	0.003669	0.361831	SEMA3C/TCAP/HES5/ZBTB16/BTG2/LDB1/HEY2/DMRT2	8
GO_NEGATIVE_REGULATION_OF_MULTI_ORGANISM_PROCESS	GO_NEGATIVE_REGULATION_OF_MULTI_ORGANISM_PROCESS	5/106	121/12277	0.0039298	0.361831	TNFAIP3/SLPI/SQSTM1/TRIM38/FCN1	5
GO_PATTERN_SPECIFICATION_PROCESS	GO_PATTERN_SPECIFICATION_PROCESS	9/106	374/12277	0.00501129	0.361831	SEMA3C/TCAP/HES5/ZBTB16/BTG2/LDB1/HAND1/HEY2/DMRT2	9
GO_ANATOMICAL_STRUCTURE_FORMATION_INVOLVED_IN_MORPHOGENESIS	GO_ANATOMICAL_STRUCTURE_FORMATION_INVOLVED_IN_MORPHOGENESIS	16/106	924/12277	0.00561411	0.361831	TNFAIP3/SEMA3C/TCAP/HES5/KLF2/PRKD1/CEACAM1/LDB1/SOX7/ZFPM1/HAND1/HEY2/SMOC2/NRCAM/ERVW-1/DMRT2	16
GO_NEGATIVE_REGULATION_OF_TRANSCRIPTION_BY_RNA_POLYMERASE_II	GO_NEGATIVE_REGULATION_OF_TRANSCRIPTION_BY_RNA_POLYMERASE_II	13/106	681/12277	0.00571368	0.361831	CRY2/HES5/KLF2/SQSTM1/ZBTB16/BTG2/USP2/LDB1/SOX7/ZFPM1/HAND1/HEY2/PLK3	13
GO_REGULATION_OF_CELL_POPULATION_PROLIFERATION	GO_REGULATION_OF_CELL_POPULATION_PROLIFERATION	20/106	1276/12277	0.00594105	0.361831	TNFAIP3/PTGES/PTPN22/HES5/FOSL1/GGNBP2/RPS15A/CD209/NDRG2/ZBTB16/PRKD1/BTG2/CD46/TNK2/CEACAM1/SOX7/HEY2/ODC1/SULT2B1/MAPK15	20
GO_NEGATIVE_REGULATION_OF_CYTOKINE_PRODUCTION	GO_NEGATIVE_REGULATION_OF_CYTOKINE_PRODUCTION	6/106	191/12277	0.00618347	0.361831	TNFAIP3/PTPN22/KLF2/NDRG2/CEACAM1/ZFPM1	6
GO_NEGATIVE_REGULATION_OF_CATALYTIC_ACTIVITY	GO_NEGATIVE_REGULATION_OF_CATALYTIC_ACTIVITY	12/106	611/12277	0.00633893	0.361831	TNFAIP3/CRY2/PTPN22/SLPI/A2ML1/GGNBP2/TIMP3/TNK2/CEACAM1/SERPINA10/APLP2/GADD45B	12
GO_NEGATIVE_REGULATION_OF_BINDING	GO_NEGATIVE_REGULATION_OF_BINDING	5/106	136/12277	0.00642962	0.361831	CRMP1/SLPI/ZFPM1/HAND1/HEY2	5
GO_NEGATIVE_REGULATION_OF_MULTICELLULAR_ORGANISMAL_PROCESS	GO_NEGATIVE_REGULATION_OF_MULTICELLULAR_ORGANISMAL_PROCESS	16/106	957/12277	0.00780013	0.363483	TNFAIP3/NOVA1/KCNMA1/SEMA3C/CRMP1/PTPN22/RTN4RL2/HES5/KLF2/NDRG2/ZBTB16/CEACAM1/LDB1/ZFPM1/HEY2/ATP1A1	16
GO_I_KAPPAB_KINASE_NF_KAPPAB_SIGNALING	GO_I_KAPPAB_KINASE_NF_KAPPAB_SIGNALING	6/106	214/12277	0.0105347	0.389081	TNFAIP3/SQSTM1/TRIM38/PRKD1/IL1RN/S100A4	6
GO_NEGATIVE_REGULATION_OF_PEPTIDASE_ACTIVITY	GO_NEGATIVE_REGULATION_OF_PEPTIDASE_ACTIVITY	5/106	160/12277	0.0124686	0.404931	SLPI/A2ML1/TIMP3/SERPINA10/APLP2	5
GO_REGULATION_OF_CELL_CELL_ADHESION	GO_REGULATION_OF_CELL_CELL_ADHESION	7/106	296/12277	0.014135	0.413461	PTPN22/CD209/ZBTB16/MINK1/CD46/IL1RN/CEACAM1	7
GO_NEGATIVE_REGULATION_OF_PROTEIN_METABOLIC_PROCESS	GO_NEGATIVE_REGULATION_OF_PROTEIN_METABOLIC_PROCESS	14/106	855/12277	0.0150625	0.413461	TNFAIP3/CRY2/PTPN22/SLPI/A2ML1/GGNBP2/TIMP3/NDRG2/BTG2/CEACAM1/ZFPM1/SERPINA10/APLP2/GADD45B	14
GO_CARDIOVASCULAR_SYSTEM_DEVELOPMENT	GO_CARDIOVASCULAR_SYSTEM_DEVELOPMENT	11/106	608/12277	0.0157108	0.420318	TNFAIP3/SEMA3C/FOSL1/KLF2/GGNBP2/PRKD1/CEACAM1/HAND1/HEY2/SMOC2/NRCAM	11
GO_REGULATION_OF_PEPTIDASE_ACTIVITY	GO_REGULATION_OF_PEPTIDASE_ACTIVITY	7/106	306/12277	0.0166798	0.42346	SLPI/A2ML1/TIMP3/ADRM1/SOX7/SERPINA10/APLP2	7
GO_EMBRYO_DEVELOPMENT	GO_EMBRYO_DEVELOPMENT	14/106	869/12277	0.0171292	0.42346	SEMA3C/TCAP/HES5/FOSL1/KLF2/GGNBP2/ZBTB16/IL1RN/LDB1/SOX7/ZFPM1/HAND1/HEY2/DMRT2	14
GO_RESPONSE_TO_MECHANICAL_STIMULUS	GO_RESPONSE_TO_MECHANICAL_STIMULUS	5/106	180/12277	0.0197891	0.436051	TCAP/FOSL1/BTG2/ATP1A1/PKD1L3	5
GO_REGULATION_OF_CELL_ADHESION	GO_REGULATION_OF_CELL_ADHESION	10/106	548/12277	0.0198712	0.436051	PTPN22/CD209/ZBTB16/MINK1/CD46/IL1RN/CEACAM1/LDB1/SMOC2/VWC2	10
GO_REGULATION_OF_LYMPHOCYTE_ACTIVATION	GO_REGULATION_OF_LYMPHOCYTE_ACTIVATION	7/106	320/12277	0.0207672	0.445196	TNFAIP3/PTPN22/CD209/ZBTB16/CD46/CEACAM1/RHBDD3	7
GO_CYTOKINE_PRODUCTION	GO_CYTOKINE_PRODUCTION	10/106	554/12277	0.0212532	0.446317	TNFAIP3/PTPN22/KLF2/TRIM38/NDRG2/CD46/IL1RN/CEACAM1/FCN1/ZFPM1	10
GO_NEGATIVE_REGULATION_OF_CELL_POPULATION_PROLIFERATION	GO_NEGATIVE_REGULATION_OF_CELL_POPULATION_PROLIFERATION	10/106	561/12277	0.0229532	0.45288	TNFAIP3/PTGES/FOSL1/GGNBP2/NDRG2/ZBTB16/BTG2/CEACAM1/SOX7/SULT2B1	10
GO_NEGATIVE_REGULATION_OF_HYDROLASE_ACTIVITY	GO_NEGATIVE_REGULATION_OF_HYDROLASE_ACTIVITY	7/106	331/12277	0.0244357	0.457302	CRY2/SLPI/A2ML1/TIMP3/TNK2/SERPINA10/APLP2	7
GO_MACROMOLECULE_CATABOLIC_PROCESS	GO_MACROMOLECULE_CATABOLIC_PROCESS	17/106	1183/12277	0.0246171	0.457302	TNFAIP3/SERBP1/SQSTM1/RPS15A/TRIM38/TIMP3/BTG2/CEACAM1/USP2/DKC1/ADRM1/PYGM/USP43/RHBDD3/RPS24/ODC1/PLK3	17
GO_TAXIS	GO_TAXIS	9/106	487/12277	0.0248203	0.457302	SEMA3C/CRMP1/FOSL1/PRKD1/IL1RN/DPYSL5/LAMB2/SMOC2/NRCAM	9
GO_POSITIVE_REGULATION_OF_CELL_CYCLE	GO_POSITIVE_REGULATION_OF_CELL_CYCLE	7/106	333/12277	0.0251478	0.459007	FOSL1/RPS15A/BTG2/USP2/SMOC2/PLK3/MAPK15	7
GO_RESPONSE_TO_REACTIVE_OXYGEN_SPECIES	GO_RESPONSE_TO_REACTIVE_OXYGEN_SPECIES	5/106	193/12277	0.0258094	0.462439	TNFAIP3/FOSL1/KLF2/PLK3/TXNRD2	5
GO_MUSCLE_ORGAN_DEVELOPMENT	GO_MUSCLE_ORGAN_DEVELOPMENT	7/106	339/12277	0.0273697	0.481516	TCAP/BTG2/USP2/ZFPM1/HAND1/HEY2/TCF12	7
GO_REGULATION_OF_VASCULATURE_DEVELOPMENT	GO_REGULATION_OF_VASCULATURE_DEVELOPMENT	6/106	266/12277	0.0276138	0.481516	TNFAIP3/KLF2/PRKD1/CEACAM1/HEY2/SMOC2	6
GO_RESPONSE_TO_OXYGEN_CONTAINING_COMPOUND	GO_RESPONSE_TO_OXYGEN_CONTAINING_COMPOUND	18/106	1295/12277	0.0280753	0.485231	TNFAIP3/KCNMA1/ATP6V1G2/PTGES/PTPN22/SLPI/FOSL1/KLF2/PRKD1/BTG2/EPS8/AANAT/IL1RN/CEACAM1/ATP1A1/PLK3/WBP2/TXNRD2	18
GO_HOMEOSTASIS_OF_NUMBER_OF_CELLS	GO_HOMEOSTASIS_OF_NUMBER_OF_CELLS	5/106	210/12277	0.0352989	0.517699	TNFAIP3/KLF2/LDB1/ZFPM1/RPS24	5
GO_NEGATIVE_REGULATION_OF_BIOSYNTHETIC_PROCESS	GO_NEGATIVE_REGULATION_OF_BIOSYNTHETIC_PROCESS	17/106	1236/12277	0.035577	0.517699	CRY2/TMEFF2/HES5/KLF2/SQSTM1/ZBTB16/BTG2/ORMDL3/CEACAM1/USP2/LDB1/SOX7/ZFPM1/HAND1/HEY2/ATP1A1/PLK3	17
GO_NEGATIVE_REGULATION_OF_KINASE_ACTIVITY	GO_NEGATIVE_REGULATION_OF_KINASE_ACTIVITY	5/106	212/12277	0.0365399	0.517699	TNFAIP3/PTPN22/GGNBP2/CEACAM1/GADD45B	5
GO_ENDOMEMBRANE_SYSTEM_ORGANIZATION	GO_ENDOMEMBRANE_SYSTEM_ORGANIZATION	7/106	361/12277	0.0366568	0.517699	TMEFF2/SQSTM1/ATP8B2/PRKD1/PLK3/TMEM38A/MAPK15	7
GO_REGULATION_OF_HEMOPOIESIS	GO_REGULATION_OF_HEMOPOIESIS	7/106	369/12277	0.0404962	0.517699	HES5/ZBTB16/CD46/CEACAM1/LDB1/ZFPM1/TCF12	7
GO_RESPONSE_TO_OXIDATIVE_STRESS	GO_RESPONSE_TO_OXIDATIVE_STRESS	7/106	373/12277	0.0425113	0.517699	TNFAIP3/FOSL1/KLF2/PRKD1/ALDH3B1/PLK3/TXNRD2	7
GO_RESPONSE_TO_INORGANIC_SUBSTANCE	GO_RESPONSE_TO_INORGANIC_SUBSTANCE	8/106	454/12277	0.0425572	0.517699	TNFAIP3/KCNMA1/PTGES/FOSL1/KLF2/AANAT/CPNE7/TXNRD2	8
GO_NEGATIVE_REGULATION_OF_PHOSPHORYLATION	GO_NEGATIVE_REGULATION_OF_PHOSPHORYLATION	7/106	374/12277	0.0430251	0.517699	TNFAIP3/PTPN22/GGNBP2/TIMP3/NDRG2/CEACAM1/GADD45B	7
GO_RESPONSE_TO_VIRUS	GO_RESPONSE_TO_VIRUS	5/106	225/12277	0.0452618	0.517699	TNFAIP3/FOSL1/RPS15A/TRIM38/ODC1	5
GO_NEGATIVE_REGULATION_OF_PHOSPHORUS_METABOLIC_PROCESS	GO_NEGATIVE_REGULATION_OF_PHOSPHORUS_METABOLIC_PROCESS	8/106	461/12277	0.0458562	0.517699	TNFAIP3/CRY2/PTPN22/GGNBP2/TIMP3/NDRG2/CEACAM1/GADD45B	8
GO_HEART_MORPHOGENESIS	GO_HEART_MORPHOGENESIS	5/106	226/12277	0.0459801	0.517699	SEMA3C/TCAP/ZFPM1/HAND1/HEY2	5
GO_CIRCULATORY_SYSTEM_DEVELOPMENT	GO_CIRCULATORY_SYSTEM_DEVELOPMENT	13/106	903/12277	0.0469236	0.517699	TNFAIP3/SEMA3C/TCAP/FOSL1/KLF2/GGNBP2/PRKD1/CEACAM1/ZFPM1/HAND1/HEY2/SMOC2/NRCAM	13
GO_EMBRYO_DEVELOPMENT_ENDING_IN_BIRTH_OR_EGG_HATCHING	GO_EMBRYO_DEVELOPMENT_ENDING_IN_BIRTH_OR_EGG_HATCHING	9/106	553/12277	0.049433	0.517699	SEMA3C/TCAP/HES5/FOSL1/KLF2/GGNBP2/HAND1/HEY2/DMRT2	9
GO_REGULATION_OF_T_CELL_ACTIVATION	GO_REGULATION_OF_T_CELL_ACTIVATION	5/106	232/12277	0.0504333	0.517699	PTPN22/CD209/ZBTB16/CD46/CEACAM1	5
GO_RESPONSE_TO_BIOTIC_STIMULUS	GO_RESPONSE_TO_BIOTIC_STIMULUS	10/106	650/12277	0.0539289	0.517699	TNFAIP3/PTGES/PTPN22/SLPI/FOSL1/RPS15A/TRIM38/IL1RN/CEACAM1/ODC1	10
GO_RESPONSE_TO_STEROID_HORMONE	GO_RESPONSE_TO_STEROID_HORMONE	6/106	314/12277	0.0544292	0.517699	CRY2/FOSL1/AANAT/IL1RN/ATP1A1/WBP2	6
GO_NEGATIVE_REGULATION_OF_TRANSFERASE_ACTIVITY	GO_NEGATIVE_REGULATION_OF_TRANSFERASE_ACTIVITY	5/106	238/12277	0.0551329	0.517699	TNFAIP3/PTPN22/GGNBP2/CEACAM1/GADD45B	5
GO_NEGATIVE_REGULATION_OF_CELL_DIFFERENTIATION	GO_NEGATIVE_REGULATION_OF_CELL_DIFFERENTIATION	9/106	565/12277	0.0552105	0.517699	SEMA3C/CRMP1/RTN4RL2/HES5/ZBTB16/CEACAM1/LDB1/ZFPM1/HEY2	9
GO_REGULATION_OF_NEURON_DIFFERENTIATION	GO_REGULATION_OF_NEURON_DIFFERENTIATION	9/106	565/12277	0.0552105	0.517699	SEMA3C/CRMP1/RTN4RL2/HES5/PRKD1/HEY2/NRCAM/TCF12/VWC2	9
GO_NEURON_PROJECTION_GUIDANCE	GO_NEURON_PROJECTION_GUIDANCE	5/106	239/12277	0.0559401	0.517699	SEMA3C/CRMP1/DPYSL5/LAMB2/NRCAM	5
GO_NEGATIVE_REGULATION_OF_PROTEOLYSIS	GO_NEGATIVE_REGULATION_OF_PROTEOLYSIS	5/106	241/12277	0.0575751	0.517699	SLPI/A2ML1/TIMP3/SERPINA10/APLP2	5
GO_POSITIVE_REGULATION_OF_CELL_ADHESION	GO_POSITIVE_REGULATION_OF_CELL_ADHESION	6/106	320/12277	0.0586078	0.517699	CD209/ZBTB16/CD46/LDB1/SMOC2/VWC2	6
GO_REGULATION_OF_CATABOLIC_PROCESS	GO_REGULATION_OF_CATABOLIC_PROCESS	12/106	846/12277	0.0605332	0.517699	TNFAIP3/ATP6V1G2/PTPN22/SERBP1/TIMP3/PRKD1/BTG2/DKC1/RHBDD3/ODC1/PLK3/MAPK15	12
GO_LEUKOCYTE_CELL_CELL_ADHESION	GO_LEUKOCYTE_CELL_CELL_ADHESION	5/106	246/12277	0.0617825	0.517699	PTPN22/CD209/ZBTB16/CD46/CEACAM1	5
GO_CELLULAR_RESPONSE_TO_OXIDATIVE_STRESS	GO_CELLULAR_RESPONSE_TO_OXIDATIVE_STRESS	5/106	248/12277	0.0635133	0.517699	TNFAIP3/KLF2/PRKD1/ALDH3B1/TXNRD2	5
GO_RESPONSE_TO_MOLECULE_OF_BACTERIAL_ORIGIN	GO_RESPONSE_TO_MOLECULE_OF_BACTERIAL_ORIGIN	5/106	248/12277	0.0635133	0.517699	TNFAIP3/PTGES/PTPN22/SLPI/IL1RN	5
GO_REGULATION_OF_CELL_ACTIVATION	GO_REGULATION_OF_CELL_ACTIVATION	7/106	412/12277	0.065604	0.517699	TNFAIP3/PTPN22/CD209/ZBTB16/CD46/CEACAM1/RHBDD3	7
GO_PROTEIN_CATABOLIC_PROCESS	GO_PROTEIN_CATABOLIC_PROCESS	11/106	769/12277	0.0675741	0.517699	TNFAIP3/SQSTM1/TRIM38/TIMP3/CEACAM1/USP2/ADRM1/USP43/RHBDD3/ODC1/PLK3	11
GO_NEGATIVE_REGULATION_OF_PROTEIN_MODIFICATION_PROCESS	GO_NEGATIVE_REGULATION_OF_PROTEIN_MODIFICATION_PROCESS	8/106	501/12277	0.0679338	0.517699	TNFAIP3/CRY2/PTPN22/GGNBP2/TIMP3/NDRG2/CEACAM1/GADD45B	8
GO_EPITHELIUM_DEVELOPMENT	GO_EPITHELIUM_DEVELOPMENT	13/106	961/12277	0.0700102	0.517699	KRT5/SEMA3C/TCAP/TMEFF2/HES5/KLF2/CEACAM1/LDB1/HAND1/HEY2/LAMB2/SULT2B1/DMRT2	13
GO_BLOOD_VESSEL_MORPHOGENESIS	GO_BLOOD_VESSEL_MORPHOGENESIS	8/106	506/12277	0.0710888	0.517699	TNFAIP3/KLF2/PRKD1/CEACAM1/HAND1/HEY2/SMOC2/NRCAM	8
GO_LYMPHOCYTE_ACTIVATION	GO_LYMPHOCYTE_ACTIVATION	8/106	506/12277	0.0710888	0.517699	TNFAIP3/PTPN22/CD209/ZBTB16/CD46/CEACAM1/ZFPM1/RHBDD3	8
GO_RESPONSE_TO_PEPTIDE	GO_RESPONSE_TO_PEPTIDE	7/106	423/12277	0.0732729	0.517699	TNFAIP3/ATP6V1G2/PTPN22/KLF2/BTG2/AANAT/CEACAM1	7
GO_T_CELL_ACTIVATION	GO_T_CELL_ACTIVATION	6/106	341/12277	0.0747184	0.517699	PTPN22/CD209/ZBTB16/CD46/CEACAM1/ZFPM1	6
GO_LOCOMOTION	GO_LOCOMOTION	18/106	1460/12277	0.074978	0.517699	TNFAIP3/JPH3/SEMA3C/CRMP1/TMEFF2/FOSL1/PRKD1/EPS8/MINK1/IL1RN/DPYSL5/CEACAM1/LDB1/ELP5/LAMB2/SMOC2/NRCAM/MAPK15	18
GO_EPIDERMIS_DEVELOPMENT	GO_EPIDERMIS_DEVELOPMENT	5/106	261/12277	0.0754272	0.517699	KRT5/HES5/LDB1/HEY2/SULT2B1	5
GO_MUSCLE_TISSUE_DEVELOPMENT	GO_MUSCLE_TISSUE_DEVELOPMENT	6/106	342/12277	0.0755432	0.517699	SEMA3C/TCAP/BTG2/ZFPM1/HAND1/HEY2	6
GO_RENAL_SYSTEM_DEVELOPMENT	GO_RENAL_SYSTEM_DEVELOPMENT	5/106	262/12277	0.076391	0.517699	HES5/ZBTB16/LAMB2/PKD1L3/ODC1	5
GO_REGULATION_OF_TRANSPORT	GO_REGULATION_OF_TRANSPORT	18/106	1464/12277	0.076545	0.517699	RTN2/TNFAIP3/JPH3/KCNMA1/CRY2/PTPN22/PNKD/PRKD1/MINK1/TNK2/CEACAM1/PCLO/FCN1/RHBDD3/ATP1A1/PLK3/TMEM38A/MAPK15	18
GO_POSITIVE_REGULATION_OF_TRANSCRIPTION_BY_RNA_POLYMERASE_II	GO_POSITIVE_REGULATION_OF_TRANSCRIPTION_BY_RNA_POLYMERASE_II	13/106	975/12277	0.0765488	0.517699	HES5/FOSL1/KLF2/SQSTM1/ZBTB16/PRKD1/LDB1/ZFPM1/HAND1/HEY2/TCF12/WBP2/DMRT2	13
GO_NEURON_DIFFERENTIATION	GO_NEURON_DIFFERENTIATION	15/106	1170/12277	0.0774513	0.517699	SEMA3C/CRMP1/RTN4RL2/HES5/PRKD1/BTG2/MINK1/DPYSL5/LDB1/HEY2/LAMB2/RAPH1/NRCAM/TCF12/VWC2	15
GO_VIRAL_LIFE_CYCLE	GO_VIRAL_LIFE_CYCLE	5/106	265/12277	0.0793227	0.517699	SLPI/CD209/TRIM38/CD46/FCN1	5
GO_NEGATIVE_REGULATION_OF_RNA_BIOSYNTHETIC_PROCESS	GO_NEGATIVE_REGULATION_OF_RNA_BIOSYNTHETIC_PROCESS	13/106	987/12277	0.0824622	0.517699	CRY2/HES5/KLF2/SQSTM1/ZBTB16/BTG2/USP2/LDB1/SOX7/ZFPM1/HAND1/HEY2/PLK3	13
GO_INNATE_IMMUNE_RESPONSE	GO_INNATE_IMMUNE_RESPONSE	9/106	615/12277	0.0839501	0.517699	TNFAIP3/PTPN22/SLPI/CD209/TRIM38/PRKD1/CD46/CEACAM1/FCN1	9
GO_REGULATION_OF_CELLULAR_CATABOLIC_PROCESS	GO_REGULATION_OF_CELLULAR_CATABOLIC_PROCESS	10/106	712/12277	0.0872272	0.517699	TNFAIP3/ATP6V1G2/PTPN22/SERBP1/TIMP3/PRKD1/BTG2/DKC1/PLK3/MAPK15	10
GO_REGULATION_OF_TRANSFERASE_ACTIVITY	GO_REGULATION_OF_TRANSFERASE_ACTIVITY	11/106	810/12277	0.0898686	0.517699	TNFAIP3/PTPN22/CENPE/GGNBP2/PRKD1/MINK1/CEACAM1/LDB1/DKC1/MAPK15/GADD45B	11
GO_POSITIVE_REGULATION_OF_MULTICELLULAR_ORGANISMAL_PROCESS	GO_POSITIVE_REGULATION_OF_MULTICELLULAR_ORGANISMAL_PROCESS	17/106	1396/12277	0.090119	0.517699	TNFAIP3/SEMA3C/PTPN22/ZBTB16/PRKD1/CD46/IL1RN/CEACAM1/FCN1/ZFPM1/HEY2/ATP1A1/SMOC2/NRCAM/TCF12/VWC2/DMRT2	17
GO_RESPONSE_TO_WOUNDING	GO_RESPONSE_TO_WOUNDING	8/106	535/12277	0.0911478	0.517699	TNFAIP3/TMEFF2/RTN4RL2/CEACAM1/ZFPM1/LAMB2/SERPINA10/SMOC2	8
GO_POSITIVE_REGULATION_OF_PROTEIN_METABOLIC_PROCESS	GO_POSITIVE_REGULATION_OF_PROTEIN_METABOLIC_PROCESS	16/106	1300/12277	0.0919247	0.517699	TNFAIP3/PTPN22/HES5/KLF2/CENPE/SQSTM1/PRKD1/MINK1/IL1RN/TNK2/ADRM1/SOX7/ZFPM1/PLK3/WBP2/GADD45B	16
GO_POSITIVE_REGULATION_OF_CELL_POPULATION_PROLIFERATION	GO_POSITIVE_REGULATION_OF_CELL_POPULATION_PROLIFERATION	10/106	721/12277	0.0929224	0.517699	TNFAIP3/HES5/FOSL1/RPS15A/CD209/PRKD1/CD46/HEY2/ODC1/MAPK15	10
GO_TUBE_MORPHOGENESIS	GO_TUBE_MORPHOGENESIS	10/106	722/12277	0.0935688	0.517699	TNFAIP3/TCAP/HES5/KLF2/PRKD1/CEACAM1/HAND1/HEY2/SMOC2/NRCAM	10
GO_RESPONSE_TO_LIPID	GO_RESPONSE_TO_LIPID	10/106	725/12277	0.0955243	0.517699	TNFAIP3/CRY2/PTGES/PTPN22/SLPI/FOSL1/AANAT/IL1RN/ATP1A1/WBP2	10
GO_REGULATION_OF_AUTOPHAGY	GO_REGULATION_OF_AUTOPHAGY	5/106	281/12277	0.095964	0.517699	ATP6V1G2/PTPN22/PRKD1/PLK3/MAPK15	5
GO_RESPONSE_TO_DRUG	GO_RESPONSE_TO_DRUG	11/106	822/12277	0.097165	0.517699	TNFAIP3/KCNMA1/SEMA3C/PTPN22/FOSL1/KLF2/EPS8/ATP1A1/WBP2/TMEM38A/MAPK15	11
GO_AXON_DEVELOPMENT	GO_AXON_DEVELOPMENT	7/106	456/12277	0.0993571	0.517699	SEMA3C/CRMP1/RTN4RL2/DPYSL5/LAMB2/RAPH1/NRCAM	7

## Sheet: C1_5
ID	Description	GeneRatio	BgRatio	pvalue	p.adjust	geneID	Count
GO_REGULATION_OF_TRANSMEMBRANE_TRANSPORT	GO_REGULATION_OF_TRANSMEMBRANE_TRANSPORT	5/38	439/12277	0.0108441	0.482836	STAC2/RTN2/GNB5/GRIA2/TESC	5
GO_TRANSMEMBRANE_TRANSPORT	GO_TRANSMEMBRANE_TRANSPORT	8/38	1256/12277	0.0355563	0.482836	STAC2/SLCO2A1/RTN2/GNB5/GRIA2/TESC/SLC6A8/ATP12A	8
GO_MICROTUBULE_BASED_PROCESS	GO_MICROTUBULE_BASED_PROCESS	5/38	639/12277	0.0456487	0.482836	KIF5C/CNTN2/TUBA3D/MAP7D2/E2F4	5
GO_G_PROTEIN_COUPLED_RECEPTOR_SIGNALING_PATHWAY	GO_G_PROTEIN_COUPLED_RECEPTOR_SIGNALING_PATHWAY	5/38	655/12277	0.0498671	0.482836	RGS7/GPR162/CNTN2/GNB5/PCSK1N	5
GO_CATION_TRANSMEMBRANE_TRANSPORT	GO_CATION_TRANSMEMBRANE_TRANSPORT	5/38	675/12277	0.0554601	0.482836	STAC2/GNB5/GRIA2/TESC/ATP12A	5
GO_CATION_TRANSPORT	GO_CATION_TRANSPORT	6/38	901/12277	0.0565677	0.482836	STAC2/GNB5/GRIA2/TESC/SLC6A8/ATP12A	6
GO_ION_TRANSMEMBRANE_TRANSPORT	GO_ION_TRANSMEMBRANE_TRANSPORT	6/38	907/12277	0.0580811	0.482836	STAC2/GNB5/GRIA2/TESC/SLC6A8/ATP12A	6
GO_METAL_ION_TRANSPORT	GO_METAL_ION_TRANSPORT	5/38	695/12277	0.0614103	0.482836	STAC2/GNB5/TESC/SLC6A8/ATP12A	5
GO_REGULATION_OF_HYDROLASE_ACTIVITY	GO_REGULATION_OF_HYDROLASE_ACTIVITY	6/38	1013/12277	0.0889336	0.483577	RGS7/TIMP3/GNB5/SH3BP4/PCSK1N/MYBPC3	6

## Sheet: C1_6
ID	Description	GeneRatio	BgRatio	pvalue	p.adjust	geneID	Count
GO_AXON_DEVELOPMENT	GO_AXON_DEVELOPMENT	6/41	456/12277	0.00378716	0.551194	RTN4RL1/IST1/RAP1GAP/GFRA4/NGFR/CAMSAP2	6
GO_REGULATION_OF_CELL_PROJECTION_ORGANIZATION	GO_REGULATION_OF_CELL_PROJECTION_ORGANIZATION	6/41	585/12277	0.0123812	0.551194	RTN4RL1/PROM2/IST1/RAP1GAP/NGFR/CAMSAP2	6
GO_CARBOHYDRATE_DERIVATIVE_BIOSYNTHETIC_PROCESS	GO_CARBOHYDRATE_DERIVATIVE_BIOSYNTHETIC_PROCESS	5/41	551/12277	0.0353773	0.551194	FASN/UGDH/FUT4/B3GNT9/ACSS1	5
GO_NEURON_DEVELOPMENT	GO_NEURON_DEVELOPMENT	7/41	964/12277	0.0386193	0.551194	RTN4RL1/IST1/SYN1/RAP1GAP/GFRA4/NGFR/CAMSAP2	7
GO_REGULATION_OF_NERVOUS_SYSTEM_DEVELOPMENT	GO_REGULATION_OF_NERVOUS_SYSTEM_DEVELOPMENT	6/41	782/12277	0.0438068	0.551194	LRRN1/RTN4RL1/IST1/NGFR/SYNDIG1/CAMSAP2	6
GO_NEGATIVE_REGULATION_OF_CELLULAR_COMPONENT_ORGANIZATION	GO_NEGATIVE_REGULATION_OF_CELLULAR_COMPONENT_ORGANIZATION	5/41	586/12277	0.0442664	0.551194	RTN4RL1/PROM2/RAP1GAP/NGFR/CAMSAP2	5
GO_POSITIVE_REGULATION_OF_DEVELOPMENTAL_PROCESS	GO_POSITIVE_REGULATION_OF_DEVELOPMENTAL_PROCESS	7/41	1129/12277	0.0778482	0.551194	LRRN1/PNP/FGFBP1/IST1/SH3PXD2B/NGFR/SYNDIG1	7
GO_POSITIVE_REGULATION_OF_MULTICELLULAR_ORGANISMAL_PROCESS	GO_POSITIVE_REGULATION_OF_MULTICELLULAR_ORGANISMAL_PROCESS	8/41	1396/12277	0.0873845	0.551194	LRRN1/PNP/GATM/FGFBP1/IST1/SH3PXD2B/NGFR/SYNDIG1	8
GO_NEURON_DIFFERENTIATION	GO_NEURON_DIFFERENTIATION	7/41	1170/12277	0.090355	0.551194	RTN4RL1/IST1/SYN1/RAP1GAP/GFRA4/NGFR/CAMSAP2	7

## Sheet: C1_8
ID	Description	GeneRatio	BgRatio	pvalue	p.adjust	geneID	Count
GO_REGULATION_OF_CELL_ADHESION	GO_REGULATION_OF_CELL_ADHESION	17/139	548/12277	0.000150105	0.0906189	ITGA6/ANXA1/EPHA3/KANK1/LGALS3/ARHGAP6/SRC/NFKBIZ/EPHA1/ICAM1/YES1/VTCN1/RAC3/LMO7/ALOX12/CSK/IL18	17
GO_POSITIVE_REGULATION_OF_CELL_CELL_ADHESION	GO_POSITIVE_REGULATION_OF_CELL_CELL_ADHESION	9/139	186/12277	0.000261698	0.0906189	ITGA6/ANXA1/SRC/NFKBIZ/ICAM1/YES1/VTCN1/CSK/IL18	9
GO_CELLULAR_RESPONSE_TO_HORMONE_STIMULUS	GO_CELLULAR_RESPONSE_TO_HORMONE_STIMULUS	17/139	576/12277	0.000270715	0.0906189	ANXA1/GNRHR2/KANK1/CTSS/ATP6V1A/ATP6V0A4/SORBS1/PADI2/SRC/ASNS/ICAM1/ESR1/ADIPOR2/NR2C1/USP8/UMODL1/CSK	17
GO_RESPONSE_TO_HORMONE	GO_RESPONSE_TO_HORMONE	21/139	806/12277	0.000278334	0.0906189	ANXA1/GNRHR2/KANK1/HTR5A/CTSS/ATP6V1A/ATP6V0A4/SORBS1/PADI2/SRC/CLDN4/ASNS/ICAM1/ESR1/ADIPOR2/NR2C1/GGH/USP8/UMODL1/SRSF4/CSK	21
GO_BIOLOGICAL_ADHESION	GO_BIOLOGICAL_ADHESION	26/139	1135/12277	0.000378188	0.0906189	ITGA6/ANXA1/EPHA3/KANK1/COL5A1/LGALS3/TAOK2/ARHGAP6/NINJ2/MXRA8/SORBS1/CD72/SRC/CSTA/NFKBIZ/CLDN4/EPHA1/ICAM1/YES1/APP/VTCN1/RAC3/LMO7/ALOX12/CSK/IL18	26
GO_CELLULAR_AMINO_ACID_BIOSYNTHETIC_PROCESS	GO_CELLULAR_AMINO_ACID_BIOSYNTHETIC_PROCESS	5/139	55/12277	0.000382206	0.0906189	AGXT2/SERINC3/ASNS/MTHFD1/GAD1	5
GO_POSITIVE_REGULATION_OF_LEUKOCYTE_CELL_CELL_ADHESION	GO_POSITIVE_REGULATION_OF_LEUKOCYTE_CELL_CELL_ADHESION	8/139	158/12277	0.000426845	0.0906189	ANXA1/SRC/NFKBIZ/ICAM1/YES1/VTCN1/CSK/IL18	8
GO_PURINE_CONTAINING_COMPOUND_BIOSYNTHETIC_PROCESS	GO_PURINE_CONTAINING_COMPOUND_BIOSYNTHETIC_PROCESS	8/139	161/12277	0.000483948	0.0906189	PDP2/AK4/PANK3/ELOVL5/PDHX/MTHFD1/PRTFDC1/GUCA2A	8
GO_RESPONSE_TO_ENDOGENOUS_STIMULUS	GO_RESPONSE_TO_ENDOGENOUS_STIMULUS	29/139	1353/12277	0.000501091	0.0906189	ANXA1/GNRHR2/KANK1/HTR5A/CSNK1D/CTSS/ATP6V1A/TMEM38B/SOX5/ATP6V0A4/RPTOR/SORBS1/PADI2/SRC/CHRDL1/CLDN4/ASNS/ICAM1/YES1/ESR1/APP/AQP9/ADIPOR2/NR2C1/GGH/USP8/UMODL1/SRSF4/CSK	29
GO_CELLULAR_RESPONSE_TO_OXYGEN_CONTAINING_COMPOUND	GO_CELLULAR_RESPONSE_TO_OXYGEN_CONTAINING_COMPOUND	22/139	906/12277	0.000520941	0.0906189	ANXA1/EPHA3/GNRHR2/KANK1/ATP6V1A/ATP6V0A4/RPTOR/SORBS1/SRC/SGMS1/ICAM1/YES1/ESR1/APP/AQP9/PRDX5/USP8/UMODL1/KIF5B/GPR37/CSK/IL18	22
GO_REGULATION_OF_CELL_CELL_ADHESION	GO_REGULATION_OF_CELL_CELL_ADHESION	11/139	296/12277	0.00053832	0.0906189	ITGA6/ANXA1/LGALS3/SRC/NFKBIZ/ICAM1/YES1/VTCN1/ALOX12/CSK/IL18	11
GO_CELL_SUBSTRATE_JUNCTION_ASSEMBLY	GO_CELL_SUBSTRATE_JUNCTION_ASSEMBLY	6/139	92/12277	0.000606903	0.0906189	ITGA6/EPHA3/TAOK2/ARHGAP6/SORBS1/SRC	6
GO_SUPRAMOLECULAR_FIBER_ORGANIZATION	GO_SUPRAMOLECULAR_FIBER_ORGANIZATION	16/139	569/12277	0.000700249	0.0906189	KANK1/COL5A1/EPPK1/CSNK1D/NCKAP1/ARHGAP6/SORBS1/MID1/SRC/RHOF/EPHA1/ICAM1/APP/NRAP/TRIM27/RAC3	16
GO_T_CELL_ACTIVATION_INVOLVED_IN_IMMUNE_RESPONSE	GO_T_CELL_ACTIVATION_INVOLVED_IN_IMMUNE_RESPONSE	5/139	63/12277	0.000718378	0.0906189	ANXA1/LGALS3/NFKBIZ/ICAM1/IL18	5
GO_RESPONSE_TO_PEPTIDE_HORMONE	GO_RESPONSE_TO_PEPTIDE_HORMONE	12/139	359/12277	0.000773071	0.0906189	ANXA1/GNRHR2/KANK1/ATP6V1A/ATP6V0A4/SORBS1/SRC/ICAM1/GGH/UMODL1/SRSF4/CSK	12
GO_RESPONSE_TO_PEPTIDE	GO_RESPONSE_TO_PEPTIDE	13/139	423/12277	0.00101682	0.0911207	ANXA1/GNRHR2/KANK1/ATP6V1A/ATP6V0A4/SORBS1/SRC/ICAM1/APP/GGH/UMODL1/SRSF4/CSK	13
GO_POSITIVE_REGULATION_OF_CELL_ADHESION	GO_POSITIVE_REGULATION_OF_CELL_ADHESION	11/139	320/12277	0.00102286	0.0911207	ITGA6/ANXA1/SRC/NFKBIZ/EPHA1/ICAM1/YES1/VTCN1/RAC3/CSK/IL18	11
GO_CELLULAR_RESPONSE_TO_ENDOGENOUS_STIMULUS	GO_CELLULAR_RESPONSE_TO_ENDOGENOUS_STIMULUS	25/139	1147/12277	0.00102891	0.0911207	ANXA1/GNRHR2/KANK1/CSNK1D/CTSS/ATP6V1A/TMEM38B/SOX5/ATP6V0A4/RPTOR/SORBS1/PADI2/SRC/CHRDL1/ASNS/ICAM1/YES1/ESR1/APP/AQP9/ADIPOR2/NR2C1/USP8/UMODL1/CSK	25
GO_LAMELLIPODIUM_ORGANIZATION	GO_LAMELLIPODIUM_ORGANIZATION	5/139	70/12277	0.00116127	0.0988862	KANK1/NCKAP1/SRC/ENPP2/ARHGEF4	5
GO_RESPONSE_TO_OXYGEN_CONTAINING_COMPOUND	GO_RESPONSE_TO_OXYGEN_CONTAINING_COMPOUND	27/139	1295/12277	0.00123129	0.100966	ANXA1/EPHA3/GNRHR2/KANK1/HTR5A/ATP6V1A/ATP6V0A4/RPTOR/SORBS1/SRC/SGMS1/CLDN4/ASNS/ICAM1/YES1/ESR1/APP/AQP9/GGH/PRDX5/USP8/UMODL1/KIF5B/GPR37/SRSF4/CSK/IL18	27
GO_REGULATION_OF_ACTIN_FILAMENT_BASED_PROCESS	GO_REGULATION_OF_ACTIN_FILAMENT_BASED_PROCESS	11/139	329/12277	0.00127933	0.101158	EPHA3/KANK1/NCKAP1/TAOK2/ARHGAP6/RHOF/EPHA1/ICAM1/DIXDC1/TRIM27/RAC3	11
GO_ORGANIC_ACID_BIOSYNTHETIC_PROCESS	GO_ORGANIC_ACID_BIOSYNTHETIC_PROCESS	9/139	238/12277	0.00153366	0.117087	ANXA1/AGXT2/SERINC3/ELOVL5/ASNS/ADIPOR2/MTHFD1/GAD1/ALOX12	9
GO_ACTIN_FILAMENT_ORGANIZATION	GO_ACTIN_FILAMENT_ORGANIZATION	11/139	340/12277	0.00166252	0.122694	KANK1/NCKAP1/ARHGAP6/SORBS1/SRC/RHOF/EPHA1/ICAM1/NRAP/TRIM27/RAC3	11
GO_ORGANIC_ACID_METABOLIC_PROCESS	GO_ORGANIC_ACID_METABOLIC_PROCESS	18/139	742/12277	0.00176508	0.125324	ANXA1/PDP2/AGXT2/PLA2G4C/SLC2A9/SERINC3/BCKDHA/IDH3B/ELOVL5/PDHX/ASNS/ECI1/ABCC1/ADIPOR2/PON2/MTHFD1/GAD1/ALOX12	18
GO_EPHRIN_RECEPTOR_SIGNALING_PATHWAY	GO_EPHRIN_RECEPTOR_SIGNALING_PATHWAY	5/139	78/12277	0.00188475	0.125324	EPHA3/NGEF/SRC/EPHA1/YES1	5
GO_LEUKOCYTE_CELL_CELL_ADHESION	GO_LEUKOCYTE_CELL_CELL_ADHESION	9/139	246/12277	0.001924	0.125324	ANXA1/LGALS3/SRC/NFKBIZ/ICAM1/YES1/VTCN1/CSK/IL18	9
GO_PEPTIDYL_TYROSINE_MODIFICATION	GO_PEPTIDYL_TYROSINE_MODIFICATION	10/139	301/12277	0.00222215	0.136662	EPHA3/VPS25/SRC/ENPP2/EPHA1/ICAM1/YES1/APP/CSK/IL18	10
GO_ADHERENS_JUNCTION_ASSEMBLY	GO_ADHERENS_JUNCTION_ASSEMBLY	5/139	84/12277	0.00261142	0.148249	EPHA3/TAOK2/ARHGAP6/SORBS1/SRC	5
GO_REGULATION_OF_PROTEIN_LOCALIZATION_TO_PLASMA_MEMBRANE	GO_REGULATION_OF_PROTEIN_LOCALIZATION_TO_PLASMA_MEMBRANE	5/139	84/12277	0.00261142	0.148249	EPHA3/LGALS3/SORBS1/KIF5B/CSK	5
GO_SECRETION	GO_SECRETION	26/139	1303/12277	0.00284553	0.148324	ANXA1/ARFGEF2/CRISPLD2/FCN1/S100P/TMEM79/LGALS3/CTSS/TMEM38B/PADI2/SRC/RHOF/APP/VTCN1/AQP9/TRIM27/GGH/SLC25A5/SYTL2/OTOF/GAD1/CAMP/KIF5B/FAM3B/ENDOD1/MCU	26
GO_CELLULAR_RESPONSE_TO_PEPTIDE	GO_CELLULAR_RESPONSE_TO_PEPTIDE	10/139	312/12277	0.00288073	0.148324	GNRHR2/KANK1/ATP6V1A/ATP6V0A4/SORBS1/SRC/ICAM1/APP/UMODL1/CSK	10
GO_ACTIN_FILAMENT_BASED_PROCESS	GO_ACTIN_FILAMENT_BASED_PROCESS	16/139	660/12277	0.00321894	0.158372	ANXA1/EPHA3/KANK1/MYH14/NCKAP1/TAOK2/ARHGAP6/SORBS1/SRC/RHOF/EPHA1/ICAM1/DIXDC1/NRAP/TRIM27/RAC3	16
GO_CELL_ACTIVATION_INVOLVED_IN_IMMUNE_RESPONSE	GO_CELL_ACTIVATION_INVOLVED_IN_IMMUNE_RESPONSE	14/139	545/12277	0.00349239	0.16809	ANXA1/CRISPLD2/FCN1/S100P/LGALS3/CTSS/PADI2/RHOF/NFKBIZ/ICAM1/APP/GGH/CAMP/IL18	14
GO_ADHERENS_JUNCTION_ORGANIZATION	GO_ADHERENS_JUNCTION_ORGANIZATION	6/139	132/12277	0.00385863	0.173	EPHA3/TAOK2/ARHGAP6/SORBS1/SRC/CSK	6
GO_INNATE_IMMUNE_RESPONSE	GO_INNATE_IMMUNE_RESPONSE	15/139	615/12277	0.00408764	0.177123	ANXA1/FCN1/SERINC3/LGALS3/CTSS/MID1/SRC/ICAM1/ESR1/APP/TRIM27/MR1/CAMP/KIF5B/IL18	15
GO_SMALL_GTPASE_MEDIATED_SIGNAL_TRANSDUCTION	GO_SMALL_GTPASE_MEDIATED_SIGNAL_TRANSDUCTION	13/139	500/12277	0.00438983	0.183063	KANK1/ARFGEF2/NCKAP1/DNMBP/ARHGAP6/NGEF/SRC/RHOF/ARHGEF4/RAC3/USP8/DOCK9/SH2D3C	13
GO_REGULATION_OF_LEUKOCYTE_MIGRATION	GO_REGULATION_OF_LEUKOCYTE_MIGRATION	6/139	136/12277	0.00446495	0.183063	ANXA1/CXCL14/LGALS3/PADI2/ICAM1/APP	6
GO_SKIN_DEVELOPMENT	GO_SKIN_DEVELOPMENT	8/139	231/12277	0.00474813	0.186675	ITGA6/ANXA1/COL5A1/TMEM79/KRT75/CSTA/CLDN4/ALOX12	8
GO_REGULATION_OF_T_CELL_ACTIVATION	GO_REGULATION_OF_T_CELL_ACTIVATION	8/139	232/12277	0.00487182	0.186675	ANXA1/LGALS3/SRC/NFKBIZ/YES1/VTCN1/CSK/IL18	8
GO_RHO_PROTEIN_SIGNAL_TRANSDUCTION	GO_RHO_PROTEIN_SIGNAL_TRANSDUCTION	7/139	184/12277	0.00491934	0.186675	KANK1/DNMBP/ARHGAP6/NGEF/RHOF/ARHGEF4/RAC3	7
GO_REGULATION_OF_CYTOSKELETON_ORGANIZATION	GO_REGULATION_OF_CYTOSKELETON_ORGANIZATION	12/139	452/12277	0.0052242	0.186675	EPHA3/KANK1/NCKAP1/TAOK2/ARHGAP6/MID1/RHOF/EPHA1/ICAM1/DIXDC1/TRIM27/RAC3	12
GO_RESPONSE_TO_INSULIN	GO_RESPONSE_TO_INSULIN	8/139	235/12277	0.00525776	0.186675	KANK1/ATP6V1A/ATP6V0A4/SORBS1/SRC/ICAM1/GGH/SRSF4	8
GO_IMMUNE_EFFECTOR_PROCESS	GO_IMMUNE_EFFECTOR_PROCESS	19/139	892/12277	0.00556629	0.186724	ANXA1/CRISPLD2/FCN1/S100P/IFI44L/SERINC3/LGALS3/NCKAP1/CTSS/PADI2/SRC/RHOF/NFKBIZ/ICAM1/YES1/APP/GGH/CAMP/IL18	19
GO_REGULATION_OF_PROTEIN_LOCALIZATION_TO_CELL_PERIPHERY	GO_REGULATION_OF_PROTEIN_LOCALIZATION_TO_CELL_PERIPHERY	5/139	101/12277	0.00575289	0.190103	EPHA3/LGALS3/SORBS1/KIF5B/CSK	5
GO_REGULATION_OF_CELL_SUBSTRATE_ADHESION	GO_REGULATION_OF_CELL_SUBSTRATE_ADHESION	7/139	191/12277	0.00601293	0.195774	ITGA6/EPHA3/KANK1/ARHGAP6/SRC/EPHA1/RAC3	7
GO_CELLULAR_RESPONSE_TO_ORGANIC_CYCLIC_COMPOUND	GO_CELLULAR_RESPONSE_TO_ORGANIC_CYCLIC_COMPOUND	12/139	462/12277	0.0061925	0.196978	ITGA6/ANXA1/TMEM38B/PADI2/SRC/ICAM1/ESR1/APP/AQP9/NR2C1/USP8/IL18	12
GO_REGULATION_OF_SUPRAMOLECULAR_FIBER_ORGANIZATION	GO_REGULATION_OF_SUPRAMOLECULAR_FIBER_ORGANIZATION	9/139	294/12277	0.00622785	0.196978	KANK1/NCKAP1/ARHGAP6/MID1/EPHA1/ICAM1/APP/TRIM27/RAC3	9
GO_COFACTOR_METABOLIC_PROCESS	GO_COFACTOR_METABOLIC_PROCESS	10/139	350/12277	0.00643674	0.200717	PDP2/ACOT13/ADH4/PANK3/ELOVL5/PDHX/ABCC1/GGH/MTHFD1/PRDX5	10
GO_POSITIVE_REGULATION_OF_CELL_ACTIVATION	GO_POSITIVE_REGULATION_OF_CELL_ACTIVATION	8/139	246/12277	0.00687632	0.204118	ANXA1/SRC/NFKBIZ/YES1/APP/VTCN1/CSK/IL18	8
GO_ACTIN_FILAMENT_POLYMERIZATION	GO_ACTIN_FILAMENT_POLYMERIZATION	6/139	149/12277	0.00692474	0.204118	KANK1/NCKAP1/ARHGAP6/ICAM1/TRIM27/RAC3	6
GO_CELLULAR_RESPONSE_TO_NITROGEN_COMPOUND	GO_CELLULAR_RESPONSE_TO_NITROGEN_COMPOUND	13/139	531/12277	0.00719114	0.204118	GNRHR2/KANK1/ATP6V1A/TMEM38B/ATP6V0A4/RPTOR/SORBS1/SRC/ICAM1/APP/AQP9/UMODL1/CSK	13
GO_CELLULAR_RESPONSE_TO_LIPID	GO_CELLULAR_RESPONSE_TO_LIPID	12/139	473/12277	0.00741703	0.205418	ANXA1/EPHA3/PADI2/SRC/SGMS1/ICAM1/YES1/ESR1/NR2C1/USP8/ALOX12/IL18	12
GO_SMALL_MOLECULE_METABOLIC_PROCESS	GO_SMALL_MOLECULE_METABOLIC_PROCESS	26/139	1404/12277	0.00763496	0.205418	ANXA1/PDP2/AGXT2/ACOT13/PLA2G4C/SLC2A9/ADH4/SERINC3/AK4/BCKDHA/ATP6V1A/IDH3B/SORBS1/ELOVL5/SRC/PDHX/ASNS/ECI1/ABCC1/APP/ADIPOR2/PON2/MTHFD1/GAD1/PRTFDC1/ALOX12	26
GO_REGULATION_OF_PEPTIDYL_TYROSINE_PHOSPHORYLATION	GO_REGULATION_OF_PEPTIDYL_TYROSINE_PHOSPHORYLATION	7/139	202/12277	0.00808598	0.205418	VPS25/SRC/ENPP2/ICAM1/YES1/APP/IL18	7
GO_REGULATION_OF_SMALL_GTPASE_MEDIATED_SIGNAL_TRANSDUCTION	GO_REGULATION_OF_SMALL_GTPASE_MEDIATED_SIGNAL_TRANSDUCTION	9/139	307/12277	0.00817503	0.205418	KANK1/ARFGEF2/DNMBP/ARHGAP6/NGEF/SRC/RHOF/ARHGEF4/RAC3	9
GO_CELL_RECOGNITION	GO_CELL_RECOGNITION	5/139	110/12277	0.00820227	0.205418	EPHA3/FCN1/LGALS3/APP/ZP2	5
GO_CELL_MATRIX_ADHESION	GO_CELL_MATRIX_ADHESION	7/139	203/12277	0.00829764	0.205418	ITGA6/EPHA3/TAOK2/ARHGAP6/SORBS1/SRC/EPHA1	7
GO_POSITIVE_REGULATION_OF_WNT_SIGNALING_PATHWAY	GO_POSITIVE_REGULATION_OF_WNT_SIGNALING_PATHWAY	6/139	156/12277	0.00859646	0.205418	RSPO3/KANK1/CSNK1D/SRC/DIXDC1/USP8	6
GO_CELL_MOTILITY	GO_CELL_MOTILITY	24/139	1277/12277	0.00875865	0.205418	ITGA6/ANXA1/EPHA3/KANK1/CXCL14/PODN/COL5A1/EPPK1/S100P/LGALS3/NCKAP1/TAOK2/PADI2/SRC/ENPP2/RHOF/EPHA1/ICAM1/YES1/ABCC1/APP/DIXDC1/RAC3/ALOX12	24
GO_RESPONSE_TO_NITROGEN_COMPOUND	GO_RESPONSE_TO_NITROGEN_COMPOUND	17/139	801/12277	0.00898254	0.205418	ANXA1/GNRHR2/KANK1/ATP6V1A/TMEM38B/ATP6V0A4/RPTOR/SORBS1/SRC/ASNS/ICAM1/APP/AQP9/GGH/UMODL1/SRSF4/CSK	17
GO_CELL_SUBSTRATE_ADHESION	GO_CELL_SUBSTRATE_ADHESION	9/139	312/12277	0.00903646	0.205418	ITGA6/EPHA3/KANK1/TAOK2/ARHGAP6/SORBS1/SRC/EPHA1/RAC3	9
GO_POSITIVE_REGULATION_OF_LYMPHOCYTE_ACTIVATION	GO_POSITIVE_REGULATION_OF_LYMPHOCYTE_ACTIVATION	7/139	207/12277	0.00918535	0.205418	ANXA1/SRC/NFKBIZ/YES1/VTCN1/CSK/IL18	7
GO_FATTY_ACID_METABOLIC_PROCESS	GO_FATTY_ACID_METABOLIC_PROCESS	7/139	208/12277	0.00941777	0.208509	PDP2/PLA2G4C/ELOVL5/ECI1/ADIPOR2/PON2/ALOX12	7
GO_MONOCARBOXYLIC_ACID_METABOLIC_PROCESS	GO_MONOCARBOXYLIC_ACID_METABOLIC_PROCESS	10/139	371/12277	0.00951492	0.208575	ANXA1/PDP2/AGXT2/PLA2G4C/ELOVL5/PDHX/ECI1/ADIPOR2/PON2/ALOX12	10
GO_COENZYME_METABOLIC_PROCESS	GO_COENZYME_METABOLIC_PROCESS	7/139	210/12277	0.00989551	0.210142	PDP2/ACOT13/PANK3/ELOVL5/PDHX/GGH/MTHFD1	7
GO_POSITIVE_REGULATION_OF_PROTEIN_COMPLEX_ASSEMBLY	GO_POSITIVE_REGULATION_OF_PROTEIN_COMPLEX_ASSEMBLY	7/139	210/12277	0.00989551	0.210142	NCKAP1/SRC/ICAM1/ESR1/TRIM27/RAC3/EIF4G1	7
GO_REGULATION_OF_CELL_MORPHOGENESIS	GO_REGULATION_OF_CELL_MORPHOGENESIS	11/139	432/12277	0.00996609	0.210142	ANXA1/KANK1/MYH14/TAOK2/NGEF/LINGO1/SRC/ENPP2/RHOF/ICAM1/RAC3	11
GO_CELLULAR_RESPONSE_TO_PEPTIDE_HORMONE_STIMULUS	GO_CELLULAR_RESPONSE_TO_PEPTIDE_HORMONE_STIMULUS	8/139	263/12277	0.0100865	0.210675	GNRHR2/KANK1/ATP6V1A/ATP6V0A4/SORBS1/SRC/UMODL1/CSK	8
GO_CARBOHYDRATE_TRANSPORT	GO_CARBOHYDRATE_TRANSPORT	5/139	117/12277	0.0105491	0.211304	SLC2A9/SORBS1/YES1/AQP9/ADIPOR2	5
GO_CELLULAR_RESPONSE_TO_STEROID_HORMONE_STIMULUS	GO_CELLULAR_RESPONSE_TO_STEROID_HORMONE_STIMULUS	7/139	214/12277	0.0109038	0.213021	ANXA1/PADI2/SRC/ICAM1/ESR1/NR2C1/USP8	7
GO_EXOCYTOSIS	GO_EXOCYTOSIS	16/139	753/12277	0.0110648	0.213021	ANXA1/ARFGEF2/CRISPLD2/FCN1/S100P/TMEM79/LGALS3/CTSS/PADI2/RHOF/APP/GGH/SYTL2/OTOF/CAMP/ENDOD1	16
GO_LEUKOCYTE_MIGRATION	GO_LEUKOCYTE_MIGRATION	9/139	323/12277	0.011173	0.21325	ITGA6/ANXA1/CXCL14/LGALS3/PADI2/SRC/ICAM1/YES1/APP	9
GO_NEGATIVE_REGULATION_OF_CELL_ADHESION	GO_NEGATIVE_REGULATION_OF_CELL_ADHESION	7/139	216/12277	0.0114351	0.216388	ANXA1/KANK1/LGALS3/ARHGAP6/SRC/VTCN1/ALOX12	7
GO_INSULIN_RECEPTOR_SIGNALING_PATHWAY	GO_INSULIN_RECEPTOR_SIGNALING_PATHWAY	5/139	120/12277	0.0116827	0.219198	KANK1/ATP6V1A/ATP6V0A4/SORBS1/SRC	5
GO_DEFENSE_RESPONSE	GO_DEFENSE_RESPONSE	21/139	1101/12277	0.0121468	0.220435	ANXA1/FCN1/PLA2G4C/IFI44L/SERINC3/LGALS3/CTSS/MID1/SRC/SGMS1/NFKBIZ/ICAM1/ESR1/APP/TRIM27/PRDX5/MR1/EIF4G1/CAMP/KIF5B/IL18	21
GO_LOCOMOTION	GO_LOCOMOTION	26/139	1460/12277	0.0124044	0.222452	ITGA6/ANXA1/EPHA3/KANK1/CXCL14/PODN/COL5A1/EPPK1/S100P/LGALS3/NCKAP1/TAOK2/PADI2/SRC/ENPP2/RHOF/EPHA1/ICAM1/YES1/ABCC1/APP/DIXDC1/TRIM27/RAC3/GPR37/ALOX12	26
GO_COENZYME_BIOSYNTHETIC_PROCESS	GO_COENZYME_BIOSYNTHETIC_PROCESS	5/139	122/12277	0.0124828	0.222452	PDP2/PANK3/ELOVL5/PDHX/MTHFD1	5
GO_REGULATION_OF_APOPTOTIC_SIGNALING_PATHWAY	GO_REGULATION_OF_APOPTOTIC_SIGNALING_PATHWAY	9/139	330/12277	0.0127177	0.222452	ITGA6/SERINC3/LGALS3/TAF9/SRC/SGMS1/ICAM1/SLC25A5/TRIM39	9
GO_MULTICELLULAR_ORGANISMAL_HOMEOSTASIS	GO_MULTICELLULAR_ORGANISMAL_HOMEOSTASIS	10/139	388/12277	0.0127461	0.222452	ACOT13/TMEM79/SRC/CLDN4/ADIPOR2/RAC3/EIF4G1/ALOX12/CSK/IL18	10
GO_REGULATION_OF_ACTIN_FILAMENT_ORGANIZATION	GO_REGULATION_OF_ACTIN_FILAMENT_ORGANIZATION	7/139	222/12277	0.0131418	0.222452	KANK1/NCKAP1/ARHGAP6/EPHA1/ICAM1/TRIM27/RAC3	7
GO_ACTIN_POLYMERIZATION_OR_DEPOLYMERIZATION	GO_ACTIN_POLYMERIZATION_OR_DEPOLYMERIZATION	6/139	172/12277	0.0134739	0.222452	KANK1/NCKAP1/ARHGAP6/ICAM1/TRIM27/RAC3	6
GO_LYMPHOCYTE_ACTIVATION_INVOLVED_IN_IMMUNE_RESPONSE	GO_LYMPHOCYTE_ACTIVATION_INVOLVED_IN_IMMUNE_RESPONSE	5/139	125/12277	0.0137516	0.222452	ANXA1/LGALS3/NFKBIZ/ICAM1/IL18	5
GO_PHAGOCYTOSIS	GO_PHAGOCYTOSIS	7/139	225/12277	0.0140606	0.225582	ANXA1/FCN1/NCKAP1/SRC/YES1/RAC3/CSK	7
GO_CYTOSKELETON_ORGANIZATION	GO_CYTOSKELETON_ORGANIZATION	21/139	1120/12277	0.0145243	0.229286	ANXA1/EPHA3/KANK1/HAUS8/EPPK1/CSNK1D/MYH14/NCKAP1/TAOK2/ARHGAP6/SVIL/SORBS1/MID1/SRC/RHOF/EPHA1/ICAM1/DIXDC1/NRAP/TRIM27/RAC3	21
GO_NUCLEOSIDE_PHOSPHATE_BIOSYNTHETIC_PROCESS	GO_NUCLEOSIDE_PHOSPHATE_BIOSYNTHETIC_PROCESS	7/139	227/12277	0.0146983	0.229286	PDP2/AK4/PANK3/ELOVL5/PDHX/MTHFD1/GUCA2A	7
GO_RAS_PROTEIN_SIGNAL_TRANSDUCTION	GO_RAS_PROTEIN_SIGNAL_TRANSDUCTION	10/139	397/12277	0.0147615	0.229286	KANK1/ARFGEF2/NCKAP1/DNMBP/ARHGAP6/NGEF/RHOF/ARHGEF4/RAC3/USP8	10
GO_POSITIVE_REGULATION_OF_CANONICAL_WNT_SIGNALING_PATHWAY	GO_POSITIVE_REGULATION_OF_CANONICAL_WNT_SIGNALING_PATHWAY	5/139	128/12277	0.0151046	0.229286	RSPO3/KANK1/CSNK1D/SRC/USP8	5
GO_TISSUE_REMODELING	GO_TISSUE_REMODELING	5/139	128/12277	0.0151046	0.229286	ANXA1/RSPO3/SRC/CSK/IL18	5
GO_ACTOMYOSIN_STRUCTURE_ORGANIZATION	GO_ACTOMYOSIN_STRUCTURE_ORGANIZATION	6/139	177/12277	0.01533	0.230152	MYH14/ARHGAP6/SORBS1/SRC/EPHA1/NRAP	6
GO_T_CELL_ACTIVATION	GO_T_CELL_ACTIVATION	9/139	341/12277	0.01546	0.230152	ANXA1/LGALS3/SRC/NFKBIZ/ICAM1/YES1/VTCN1/CSK/IL18	9
GO_REGULATION_OF_CELL_SHAPE	GO_REGULATION_OF_CELL_SHAPE	5/139	129/12277	0.0155747	0.230152	ANXA1/MYH14/TAOK2/RHOF/ICAM1	5
GO_CELL_CELL_ADHESION	GO_CELL_CELL_ADHESION	14/139	651/12277	0.015593	0.230152	ITGA6/ANXA1/LGALS3/NINJ2/SRC/CSTA/NFKBIZ/CLDN4/ICAM1/YES1/VTCN1/ALOX12/CSK/IL18	14
GO_POSITIVE_REGULATION_OF_SUPRAMOLECULAR_FIBER_ORGANIZATION	GO_POSITIVE_REGULATION_OF_SUPRAMOLECULAR_FIBER_ORGANIZATION	6/139	179/12277	0.0161198	0.234798	NCKAP1/EPHA1/ICAM1/APP/TRIM27/RAC3	6
GO_CELL_ACTIVATION	GO_CELL_ACTIVATION	20/139	1063/12277	0.0164335	0.237802	ANXA1/CRISPLD2/FCN1/S100P/LGALS3/CTSS/PADI2/SRC/RHOF/NFKBIZ/ICAM1/YES1/APP/VTCN1/GGH/CAMP/ZP2/ALOX12/CSK/IL18	20
GO_PROTEIN_POLYMERIZATION	GO_PROTEIN_POLYMERIZATION	7/139	233/12277	0.0167351	0.238057	KANK1/CSNK1D/NCKAP1/ARHGAP6/ICAM1/TRIM27/RAC3	7
GO_CELLULAR_COMPONENT_MORPHOGENESIS	GO_CELLULAR_COMPONENT_MORPHOGENESIS	19/139	1000/12277	0.017551	0.241154	ANXA1/EPHA3/KANK1/MYH14/NCKAP1/TAOK2/NGEF/LINGO1/SRC/ENPP2/RHOF/PTPRZ1/PMP22/EPHA1/ICAM1/TMEM106B/APP/NRAP/RAC3	19
GO_REGULATION_OF_CELL_ACTIVATION	GO_REGULATION_OF_CELL_ACTIVATION	10/139	412/12277	0.0186388	0.242258	ANXA1/LGALS3/SRC/NFKBIZ/YES1/APP/VTCN1/ALOX12/CSK/IL18	10
GO_NEGATIVE_REGULATION_OF_APOPTOTIC_SIGNALING_PATHWAY	GO_NEGATIVE_REGULATION_OF_APOPTOTIC_SIGNALING_PATHWAY	6/139	187/12277	0.0195611	0.242258	ITGA6/LGALS3/TAF9/SRC/ICAM1/SLC25A5	6
GO_POSITIVE_REGULATION_OF_MITOTIC_CELL_CYCLE	GO_POSITIVE_REGULATION_OF_MITOTIC_CELL_CYCLE	5/139	137/12277	0.019691	0.242258	ANXA1/RPTOR/ASNS/APP/EIF4G1	5
GO_NEGATIVE_REGULATION_OF_PROTEOLYSIS	GO_NEGATIVE_REGULATION_OF_PROTEOLYSIS	7/139	241/12277	0.0197521	0.242258	TAF9/SRC/CSTA/APP/PRDX5/UMODL1/TRIM39	7
GO_CELL_PART_MORPHOGENESIS	GO_CELL_PART_MORPHOGENESIS	13/139	607/12277	0.0201249	0.242356	EPHA3/KANK1/MYH14/NCKAP1/TAOK2/NGEF/LINGO1/SRC/ENPP2/PTPRZ1/EPHA1/TMEM106B/APP	13
GO_ACTIN_FILAMENT_BUNDLE_ORGANIZATION	GO_ACTIN_FILAMENT_BUNDLE_ORGANIZATION	5/139	138/12277	0.020251	0.242356	ARHGAP6/SORBS1/SRC/RHOF/EPHA1	5
GO_SENSORY_PERCEPTION_OF_MECHANICAL_STIMULUS	GO_SENSORY_PERCEPTION_OF_MECHANICAL_STIMULUS	5/139	138/12277	0.020251	0.242356	MYH14/ATP6V0A4/ICAM1/TIMM10/OTOF	5
GO_NEGATIVE_REGULATION_OF_CATALYTIC_ACTIVITY	GO_NEGATIVE_REGULATION_OF_CATALYTIC_ACTIVITY	13/139	611/12277	0.0211136	0.246593	ANXA1/LGALS3/VPS25/RPTOR/SRC/CSTA/EPHA1/APP/TRIM27/SYTL2/PRDX5/UMODL1/CSK	13
GO_ADAPTIVE_IMMUNE_RESPONSE	GO_ADAPTIVE_IMMUNE_RESPONSE	8/139	304/12277	0.0222602	0.255748	ANXA1/CTSS/NFKBIZ/ICAM1/VTCN1/TRIM27/CSK/IL18	8
GO_RESPONSE_TO_ORGANIC_CYCLIC_COMPOUND	GO_RESPONSE_TO_ORGANIC_CYCLIC_COMPOUND	15/139	749/12277	0.0223131	0.255748	ITGA6/ANXA1/HTR5A/TMEM38B/PADI2/SRC/CLDN4/ASNS/ICAM1/ESR1/APP/AQP9/NR2C1/USP8/IL18	15
GO_CYTOKINE_SECRETION	GO_CYTOKINE_SECRETION	5/139	142/12277	0.0225955	0.255748	ANXA1/FCN1/SRC/VTCN1/TRIM27	5
GO_REGULATION_OF_WNT_SIGNALING_PATHWAY	GO_REGULATION_OF_WNT_SIGNALING_PATHWAY	8/139	305/12277	0.0226484	0.255748	RSPO3/KANK1/CSNK1D/SRC/ESR1/APP/DIXDC1/USP8	8
GO_NEGATIVE_REGULATION_OF_NEURON_DIFFERENTIATION	GO_NEGATIVE_REGULATION_OF_NEURON_DIFFERENTIATION	6/139	198/12277	0.0250672	0.268345	KANK1/NGEF/LINGO1/PMP22/APP/DIXDC1	6
GO_ALPHA_AMINO_ACID_METABOLIC_PROCESS	GO_ALPHA_AMINO_ACID_METABOLIC_PROCESS	5/139	146/12277	0.0251096	0.268345	AGXT2/SERINC3/ASNS/MTHFD1/GAD1	5
GO_CELL_PROJECTION_ASSEMBLY	GO_CELL_PROJECTION_ASSEMBLY	11/139	496/12277	0.0252071	0.268345	ITGA6/KANK1/HAUS8/CSNK1D/NCKAP1/SRC/IFT52/PMP22/ICAM1/ARHGEF4/RAC3	11
GO_TISSUE_MIGRATION	GO_TISSUE_MIGRATION	7/139	255/12277	0.0259151	0.270776	ANXA1/KANK1/EPPK1/S100P/SRC/ENPP2/ALOX12	7
GO_IMMUNE_RESPONSE_REGULATING_CELL_SURFACE_RECEPTOR_SIGNALING_PATHWAY	GO_IMMUNE_RESPONSE_REGULATING_CELL_SURFACE_RECEPTOR_SIGNALING_PATHWAY	8/139	313/12277	0.0259279	0.270776	FCN1/LGALS3/NCKAP1/SRC/NFKBIZ/YES1/VTCN1/CSK	8
GO_RESPONSE_TO_STEROID_HORMONE	GO_RESPONSE_TO_STEROID_HORMONE	8/139	314/12277	0.0263601	0.273996	ANXA1/PADI2/SRC/CLDN4/ICAM1/ESR1/NR2C1/USP8	8
GO_POSITIVE_REGULATION_OF_PEPTIDYL_TYROSINE_PHOSPHORYLATION	GO_POSITIVE_REGULATION_OF_PEPTIDYL_TYROSINE_PHOSPHORYLATION	5/139	149/12277	0.0271088	0.280462	SRC/ENPP2/ICAM1/YES1/IL18	5
GO_DRUG_METABOLIC_PROCESS	GO_DRUG_METABOLIC_PROCESS	7/139	260/12277	0.0284038	0.286267	ADH4/AK4/ATP6V1A/ABCC1/MTHFD1/PRDX5/GPR37	7
GO_IMMUNE_RESPONSE_REGULATING_SIGNALING_PATHWAY	GO_IMMUNE_RESPONSE_REGULATING_SIGNALING_PATHWAY	10/139	442/12277	0.028575	0.286267	FCN1/LGALS3/NCKAP1/CTSS/SRC/NFKBIZ/YES1/ESR1/VTCN1/CSK	10
GO_WOUND_HEALING	GO_WOUND_HEALING	10/139	442/12277	0.028575	0.286267	ANXA1/KANK1/COL5A1/EPPK1/NINJ2/SRC/PHF21A/ADIPOR2/ALOX12/DOCK9	10
GO_REGULATION_OF_LYMPHOCYTE_ACTIVATION	GO_REGULATION_OF_LYMPHOCYTE_ACTIVATION	8/139	320/12277	0.0290589	0.286667	ANXA1/LGALS3/SRC/NFKBIZ/YES1/VTCN1/CSK/IL18	8
GO_MYELOID_LEUKOCYTE_ACTIVATION	GO_MYELOID_LEUKOCYTE_ACTIVATION	11/139	510/12277	0.0300745	0.288247	CRISPLD2/FCN1/S100P/LGALS3/CTSS/PADI2/RHOF/APP/GGH/CAMP/IL18	11
GO_RIBOSE_PHOSPHATE_BIOSYNTHETIC_PROCESS	GO_RIBOSE_PHOSPHATE_BIOSYNTHETIC_PROCESS	5/139	155/12277	0.0314052	0.297264	PDP2/AK4/PANK3/ELOVL5/PDHX	5
GO_NUCLEOBASE_CONTAINING_COMPOUND_TRANSPORT	GO_NUCLEOBASE_CONTAINING_COMPOUND_TRANSPORT	6/139	209/12277	0.0315253	0.297264	KHSRP/SLC35E2B/CALHM1/NUP35/SLC25A5/SRSF4	6
GO_REGULATION_OF_PROTEIN_LOCALIZATION_TO_MEMBRANE	GO_REGULATION_OF_PROTEIN_LOCALIZATION_TO_MEMBRANE	5/139	158/12277	0.0337049	0.307089	EPHA3/LGALS3/SORBS1/KIF5B/CSK	5
GO_POSITIVE_REGULATION_OF_LOCOMOTION	GO_POSITIVE_REGULATION_OF_LOCOMOTION	10/139	455/12277	0.0338834	0.30745	ITGA6/ANXA1/CXCL14/LGALS3/SRC/ENPP2/EPHA1/ICAM1/APP/ALOX12	10
GO_CELL_JUNCTION_ORGANIZATION	GO_CELL_JUNCTION_ORGANIZATION	7/139	271/12277	0.0344399	0.309249	ITGA6/EPHA3/TAOK2/ARHGAP6/SORBS1/SRC/CSK	7
GO_NEGATIVE_REGULATION_OF_HYDROLASE_ACTIVITY	GO_NEGATIVE_REGULATION_OF_HYDROLASE_ACTIVITY	8/139	331/12277	0.0344932	0.309249	ANXA1/LGALS3/SRC/CSTA/APP/SYTL2/PRDX5/UMODL1	8
GO_RESPONSE_TO_LIPID	GO_RESPONSE_TO_LIPID	14/139	725/12277	0.0351182	0.312256	ANXA1/EPHA3/HTR5A/PADI2/SRC/SGMS1/CLDN4/ICAM1/YES1/ESR1/NR2C1/USP8/ALOX12/IL18	14
GO_NEGATIVE_REGULATION_OF_PEPTIDASE_ACTIVITY	GO_NEGATIVE_REGULATION_OF_PEPTIDASE_ACTIVITY	5/139	160/12277	0.0352949	0.312572	SRC/CSTA/APP/PRDX5/UMODL1	5
GO_RESPONSE_TO_INTERLEUKIN_1	GO_RESPONSE_TO_INTERLEUKIN_1	5/139	164/12277	0.0386125	0.332639	ANXA1/RBMX/TAF9/SRC/ICAM1	5
GO_POSITIVE_REGULATION_OF_IMMUNE_SYSTEM_PROCESS	GO_POSITIVE_REGULATION_OF_IMMUNE_SYSTEM_PROCESS	15/139	807/12277	0.0395219	0.334248	ANXA1/CXCL14/FCN1/LGALS3/NCKAP1/CTSS/SRC/NFKBIZ/ICAM1/YES1/ESR1/APP/VTCN1/CSK/IL18	15
GO_REGULATION_OF_CELL_DEATH	GO_REGULATION_OF_CELL_DEATH	22/139	1317/12277	0.0400102	0.33554	ITGA6/ANXA1/RASSF6/SERINC3/LGALS3/TAF9/NGEF/SRC/SGMS1/ASNS/ICAM1/ESR1/VTCN1/ARHGEF4/IER3IP1/SLC25A5/PRDX5/UMODL1/EIF4G1/TRIM39/GPR37/ALOX12	22
GO_POSITIVE_REGULATION_OF_IMMUNE_RESPONSE	GO_POSITIVE_REGULATION_OF_IMMUNE_RESPONSE	12/139	603/12277	0.0407773	0.338131	ANXA1/FCN1/LGALS3/NCKAP1/CTSS/SRC/NFKBIZ/YES1/ESR1/VTCN1/CSK/IL18	12
GO_REGULATION_OF_CELLULAR_COMPONENT_MOVEMENT	GO_REGULATION_OF_CELLULAR_COMPONENT_MOVEMENT	15/139	812/12277	0.0413605	0.338385	ITGA6/ANXA1/KANK1/CXCL14/PODN/EPPK1/LGALS3/PADI2/SRC/ENPP2/RHOF/EPHA1/ICAM1/APP/ALOX12	15
GO_REGULATION_OF_IMMUNE_RESPONSE	GO_REGULATION_OF_IMMUNE_RESPONSE	14/139	745/12277	0.0425908	0.339194	ANXA1/FCN1/LGALS3/NCKAP1/CTSS/SRC/NFKBIZ/ICAM1/YES1/ESR1/VTCN1/TRIM27/CSK/IL18	14
GO_CELL_JUNCTION_ASSEMBLY	GO_CELL_JUNCTION_ASSEMBLY	6/139	227/12277	0.0442759	0.35135	ITGA6/EPHA3/TAOK2/ARHGAP6/SORBS1/SRC	6
GO_RESPONSE_TO_DRUG	GO_RESPONSE_TO_DRUG	15/139	822/12277	0.0452213	0.355036	ANXA1/AK4/TMEM38B/SRC/CALHM1/SLC25A15/CLDN4/ASNS/ICAM1/ABCC1/GGH/SLC25A5/USP8/GAD1/GPR37	15
GO_REGULATION_OF_PEPTIDE_SECRETION	GO_REGULATION_OF_PEPTIDE_SECRETION	8/139	350/12277	0.0454376	0.355188	ANXA1/FCN1/SRC/VTCN1/TRIM27/SLC25A5/KIF5B/MCU	8
GO_RESPONSE_TO_TOXIC_SUBSTANCE	GO_RESPONSE_TO_TOXIC_SUBSTANCE	9/139	414/12277	0.0455977	0.355188	ANXA1/ADH4/SRC/ASNS/ICAM1/GGH/PON2/PRDX5/GPR37	9
GO_TRANSMEMBRANE_RECEPTOR_PROTEIN_TYROSINE_KINASE_SIGNALING_PATHWAY	GO_TRANSMEMBRANE_RECEPTOR_PROTEIN_TYROSINE_KINASE_SIGNALING_PATHWAY	12/139	614/12277	0.045722	0.355188	EPHA3/KANK1/NCKAP1/ATP6V1A/VPS25/ATP6V0A4/NGEF/SORBS1/SRC/EPHA1/YES1/APP	12
GO_ACTIVATION_OF_IMMUNE_RESPONSE	GO_ACTIVATION_OF_IMMUNE_RESPONSE	10/139	482/12277	0.0470517	0.36297	FCN1/LGALS3/NCKAP1/CTSS/SRC/NFKBIZ/YES1/ESR1/VTCN1/CSK	10
GO_INSULIN_SECRETION	GO_INSULIN_SECRETION	5/139	174/12277	0.0477192	0.363579	ANXA1/SLC25A5/KIF5B/FAM3B/MCU	5
GO_TAXIS	GO_TAXIS	10/139	487/12277	0.0498244	0.375963	ANXA1/EPHA3/CXCL14/LGALS3/PADI2/SRC/ENPP2/EPHA1/ABCC1/APP	10
GO_PROTEIN_LOCALIZATION_TO_PLASMA_MEMBRANE	GO_PROTEIN_LOCALIZATION_TO_PLASMA_MEMBRANE	6/139	235/12277	0.0508479	0.376513	EPHA3/LGALS3/SORBS1/SYTL2/KIF5B/CSK	6
GO_COFACTOR_BIOSYNTHETIC_PROCESS	GO_COFACTOR_BIOSYNTHETIC_PROCESS	5/139	178/12277	0.05169	0.380205	PDP2/PANK3/ELOVL5/PDHX/MTHFD1	5
GO_REGULATION_OF_PROTEIN_POLYMERIZATION	GO_REGULATION_OF_PROTEIN_POLYMERIZATION	5/139	179/12277	0.0527121	0.383177	KANK1/NCKAP1/ICAM1/TRIM27/RAC3	5
GO_REGULATION_OF_PROTEIN_COMPLEX_ASSEMBLY	GO_REGULATION_OF_PROTEIN_COMPLEX_ASSEMBLY	8/139	362/12277	0.0534145	0.383177	KANK1/NCKAP1/SRC/ICAM1/ESR1/TRIM27/RAC3/EIF4G1	8
GO_NEGATIVE_REGULATION_OF_TRANSFERASE_ACTIVITY	GO_NEGATIVE_REGULATION_OF_TRANSFERASE_ACTIVITY	6/139	238/12277	0.0534591	0.383177	VPS25/RPTOR/SRC/EPHA1/TRIM27/CSK	6
GO_CHEMICAL_HOMEOSTASIS	GO_CHEMICAL_HOMEOSTASIS	16/139	918/12277	0.0553667	0.391094	TMEM79/ATP6V1A/TMEM38B/ATP6V0A4/SRC/CLDN4/ICAM1/ESR1/APP/AQP9/ADIPOR2/KIF5B/ALOX12/IL18/FAM3B/MCU	16
GO_NEGATIVE_REGULATION_OF_CELL_DIFFERENTIATION	GO_NEGATIVE_REGULATION_OF_CELL_DIFFERENTIATION	11/139	565/12277	0.0557567	0.391094	ANXA1/KANK1/CXCL14/COL5A1/UCMA/NGEF/LINGO1/PMP22/APP/DIXDC1/IL18	11
GO_REGULATION_OF_NEURON_DIFFERENTIATION	GO_REGULATION_OF_NEURON_DIFFERENTIATION	11/139	565/12277	0.0557567	0.391094	EPHA3/KANK1/CSNK1D/NGEF/LINGO1/PMP22/TMEM106B/APP/DIXDC1/RAC3/EIF4G1	11
GO_CELLULAR_RESPONSE_TO_INSULIN_STIMULUS	GO_CELLULAR_RESPONSE_TO_INSULIN_STIMULUS	5/139	183/12277	0.0569185	0.391105	KANK1/ATP6V1A/ATP6V0A4/SORBS1/SRC	5
GO_POSITIVE_REGULATION_OF_PHOSPHORUS_METABOLIC_PROCESS	GO_POSITIVE_REGULATION_OF_PHOSPHORUS_METABOLIC_PROCESS	15/139	850/12277	0.0573872	0.391105	ITGA6/CSNK1D/TAOK2/RPTOR/MID1/SRC/ENPP2/ICAM1/YES1/APP/EIF4G1/GPR37/CSK/IL18/SH2D3C	15
GO_REGULATION_OF_ANATOMICAL_STRUCTURE_MORPHOGENESIS	GO_REGULATION_OF_ANATOMICAL_STRUCTURE_MORPHOGENESIS	16/139	923/12277	0.0576028	0.391204	ANXA1/RSPO3/KANK1/COL5A1/MYH14/TAOK2/NGEF/LINGO1/SRC/ENPP2/RHOF/EPHA1/ICAM1/ESR1/RAC3/ALOX12	16
GO_REGULATION_OF_ORGANELLE_ORGANIZATION	GO_REGULATION_OF_ORGANELLE_ORGANIZATION	18/139	1075/12277	0.0597345	0.395066	ANXA1/EPHA3/KANK1/FYCO1/NCKAP1/TAOK2/ARHGAP6/PADI2/MID1/SRC/RHOF/EPHA1/ICAM1/DIXDC1/TRIM27/SLC25A5/RAC3/KIF5B	18
GO_NEGATIVE_REGULATION_OF_PROTEIN_METABOLIC_PROCESS	GO_NEGATIVE_REGULATION_OF_PROTEIN_METABOLIC_PROCESS	15/139	855/12277	0.0597774	0.395066	KHSRP/LGALS3/TAF9/VPS25/RPTOR/SRC/CSTA/EPHA1/APP/TRIM27/PRDX5/UMODL1/EIF4G1/TRIM39/CSK	15
GO_POSITIVE_REGULATION_OF_SIGNALING	GO_POSITIVE_REGULATION_OF_SIGNALING	23/139	1461/12277	0.0629553	0.408887	RSPO3/KANK1/CSNK1D/SERINC3/TAOK2/ARHGAP6/RPTOR/SORBS1/MID1/SRC/ICAM1/ESR1/APP/DIXDC1/NR2C1/USP8/KIF5B/TRIM39/GPR37/CSK/IL18/SH2D3C/MCU	23
GO_MYELOID_LEUKOCYTE_MEDIATED_IMMUNITY	GO_MYELOID_LEUKOCYTE_MEDIATED_IMMUNITY	9/139	441/12277	0.0629766	0.408887	CRISPLD2/FCN1/S100P/LGALS3/CTSS/PADI2/RHOF/GGH/CAMP	9
GO_PEPTIDE_SECRETION	GO_PEPTIDE_SECRETION	9/139	443/12277	0.0644119	0.412507	ANXA1/FCN1/SRC/VTCN1/TRIM27/SLC25A5/KIF5B/FAM3B/MCU	9
GO_HORMONE_MEDIATED_SIGNALING_PATHWAY	GO_HORMONE_MEDIATED_SIGNALING_PATHWAY	5/139	190/12277	0.0647329	0.412507	PADI2/SRC/ESR1/ADIPOR2/NR2C1	5
GO_APOPTOTIC_PROCESS	GO_APOPTOTIC_PROCESS	24/139	1543/12277	0.0648551	0.412507	ITGA6/ANXA1/RASSF6/SERINC3/LGALS3/TAF9/NCKAP1/TAOK2/NGEF/SRC/SGMS1/ASNS/ICAM1/ESR1/APP/VTCN1/ARHGEF4/IER3IP1/SLC25A5/PRDX5/UMODL1/TRIM39/ALOX12/FAM3B	24
GO_REGULATION_OF_HYDROLASE_ACTIVITY	GO_REGULATION_OF_HYDROLASE_ACTIVITY	17/139	1013/12277	0.0652664	0.412507	ITGA6/ANXA1/EPHA3/LGALS3/ARHGAP6/NGEF/SRC/CSTA/EPHA1/ICAM1/ESR1/APP/SYTL2/PRDX5/UMODL1/ALOX12/DOCK9	17
GO_REGULATION_OF_EPITHELIAL_CELL_MIGRATION	GO_REGULATION_OF_EPITHELIAL_CELL_MIGRATION	5/139	191/12277	0.0658963	0.412507	ANXA1/EPPK1/SRC/ENPP2/ALOX12	5
GO_ORGANIC_ANION_TRANSPORT	GO_ORGANIC_ANION_TRANSPORT	8/139	379/12277	0.06618	0.41274	ANXA1/SLC2A9/CALHM1/SLC25A15/ABCC1/AQP9/SLC25A5/SLC6A15	8
GO_REGULATION_OF_RESPONSE_TO_STRESS	GO_REGULATION_OF_RESPONSE_TO_STRESS	19/139	1166/12277	0.0669033	0.415161	ANXA1/KANK1/EPPK1/FCN1/SERINC3/TAF9/TAOK2/CTSS/RPTOR/MID1/SRC/NFKBIZ/NUP35/ESR1/APP/EIF4G1/GPR37/ALOX12/IL18	19
GO_REGULATION_OF_RNA_METABOLIC_PROCESS	GO_REGULATION_OF_RNA_METABOLIC_PROCESS	5/139	192/12277	0.0670713	0.415161	RBMX/KHDRBS3/KHSRP/ESR1/SRSF4	5
GO_LIPID_METABOLIC_PROCESS	GO_LIPID_METABOLIC_PROCESS	17/139	1019/12277	0.0681661	0.420389	ANXA1/PDP2/PLA2G4C/ADH4/SERINC3/SORBS1/ELOVL5/SRC/ENPP2/SGMS1/GPCPD1/ECI1/ESR1/APP/ADIPOR2/PON2/ALOX12	17
GO_CELLULAR_LIPID_METABOLIC_PROCESS	GO_CELLULAR_LIPID_METABOLIC_PROCESS	13/139	728/12277	0.0688757	0.422412	PDP2/PLA2G4C/ADH4/SERINC3/ELOVL5/SRC/ENPP2/SGMS1/GPCPD1/ECI1/ADIPOR2/PON2/ALOX12	13
GO_CELLULAR_RESPONSE_TO_TOXIC_SUBSTANCE	GO_CELLULAR_RESPONSE_TO_TOXIC_SUBSTANCE	5/139	194/12277	0.0694565	0.423632	ANXA1/ADH4/SRC/PRDX5/GPR37	5
GO_CELL_PROJECTION_ORGANIZATION	GO_CELL_PROJECTION_ORGANIZATION	21/139	1324/12277	0.0696768	0.423632	ITGA6/EPHA3/KANK1/HAUS8/CSNK1D/NCKAP1/TAOK2/NGEF/LINGO1/SRC/ENPP2/PTPRZ1/IFT52/PMP22/EPHA1/ICAM1/TMEM106B/APP/ARHGEF4/RAC3/GPR22	21
GO_PEPTIDYL_SERINE_MODIFICATION	GO_PEPTIDYL_SERINE_MODIFICATION	6/139	255/12277	0.0697817	0.423632	CSNK1D/RPTOR/SRC/APP/EIF4G1/SH2D3C	6
GO_POSITIVE_REGULATION_OF_PEPTIDE_SECRETION	GO_POSITIVE_REGULATION_OF_PEPTIDE_SECRETION	5/139	195/12277	0.0706666	0.427475	FCN1/SRC/VTCN1/KIF5B/MCU	5
GO_POSITIVE_REGULATION_OF_CYTOKINE_PRODUCTION	GO_POSITIVE_REGULATION_OF_CYTOKINE_PRODUCTION	7/139	321/12277	0.0723619	0.429515	ANXA1/ARFGEF2/FCN1/SRC/APP/VTCN1/IL18	7
GO_TRANSMEMBRANE_TRANSPORT	GO_TRANSMEMBRANE_TRANSPORT	20/139	1256/12277	0.073455	0.43187	SLC2A9/SLC35E2B/CTSS/ATP6V1A/TMEM38B/ATP6V0A4/SORBS1/CALHM1/SLC25A15/CLDN4/YES1/ABCC1/APP/AQP9/ADIPOR2/SLC25A5/KIF5B/NIPAL4/SLC6A15/MCU	20
GO_PEPTIDYL_AMINO_ACID_MODIFICATION	GO_PEPTIDYL_AMINO_ACID_MODIFICATION	17/139	1031/12277	0.0742274	0.43187	EPHA3/CSNK1D/TAF9/VPS25/RPTOR/PADI2/SRC/ENPP2/NUP35/EPHA1/ICAM1/YES1/APP/EIF4G1/CSK/IL18/SH2D3C	17
GO_CELL_CHEMOTAXIS	GO_CELL_CHEMOTAXIS	5/139	198/12277	0.0743665	0.43187	ANXA1/CXCL14/LGALS3/PADI2/ABCC1	5
GO_CARBOHYDRATE_HOMEOSTASIS	GO_CARBOHYDRATE_HOMEOSTASIS	5/139	199/12277	0.075623	0.433755	ICAM1/ADIPOR2/KIF5B/FAM3B/MCU	5
GO_POSITIVE_REGULATION_OF_CYTOSKELETON_ORGANIZATION	GO_POSITIVE_REGULATION_OF_CYTOSKELETON_ORGANIZATION	5/139	200/12277	0.0768911	0.439889	NCKAP1/EPHA1/ICAM1/TRIM27/RAC3	5
GO_PEPTIDE_HORMONE_SECRETION	GO_PEPTIDE_HORMONE_SECRETION	5/139	202/12277	0.0794617	0.44773	ANXA1/SLC25A5/KIF5B/FAM3B/MCU	5
GO_NEGATIVE_REGULATION_OF_LOCOMOTION	GO_NEGATIVE_REGULATION_OF_LOCOMOTION	6/139	264/12277	0.0794752	0.44773	KANK1/PODN/EPPK1/PADI2/EPHA1/TRIM27	6
GO_NEGATIVE_REGULATION_OF_NERVOUS_SYSTEM_DEVELOPMENT	GO_NEGATIVE_REGULATION_OF_NERVOUS_SYSTEM_DEVELOPMENT	6/139	266/12277	0.0817277	0.455565	KANK1/NGEF/LINGO1/PMP22/APP/DIXDC1	6
GO_RESPONSE_TO_WOUNDING	GO_RESPONSE_TO_WOUNDING	10/139	535/12277	0.0821005	0.455565	ANXA1/KANK1/COL5A1/EPPK1/NINJ2/SRC/PHF21A/ADIPOR2/ALOX12/DOCK9	10
GO_POSITIVE_REGULATION_OF_CELL_CYCLE	GO_POSITIVE_REGULATION_OF_CELL_CYCLE	7/139	333/12277	0.0841388	0.464547	ANXA1/SVIL/RPTOR/SRC/ASNS/APP/EIF4G1	7
GO_CATION_TRANSPORT	GO_CATION_TRANSPORT	15/139	901/12277	0.0850215	0.465122	SLC2A9/LGALS3/CTSS/ATP6V1A/TMEM38B/ATP6V0A4/CALHM1/SLC25A15/ICAM1/APP/TRIM27/KIF5B/NIPAL4/SLC6A15/MCU	15
GO_LEUKOCYTE_MEDIATED_IMMUNITY	GO_LEUKOCYTE_MEDIATED_IMMUNITY	11/139	610/12277	0.0854459	0.465954	CRISPLD2/FCN1/S100P/LGALS3/CTSS/PADI2/RHOF/ICAM1/GGH/CAMP/IL18	11
GO_PROTEIN_AUTOPHOSPHORYLATION	GO_PROTEIN_AUTOPHOSPHORYLATION	5/139	207/12277	0.0860885	0.468304	TAOK2/SRC/EPHA1/YES1/CSK	5
GO_ION_TRANSMEMBRANE_TRANSPORT	GO_ION_TRANSMEMBRANE_TRANSPORT	15/139	907/12277	0.0887582	0.473874	SLC2A9/CTSS/ATP6V1A/TMEM38B/ATP6V0A4/CALHM1/SLC25A15/CLDN4/ABCC1/APP/AQP9/KIF5B/NIPAL4/SLC6A15/MCU	15
GO_HOMEOSTATIC_PROCESS	GO_HOMEOSTATIC_PROCESS	23/139	1525/12277	0.091402	0.473874	ANXA1/ACOT13/TMEM79/ATP6V1A/TMEM38B/ATP6V0A4/SRC/CLDN4/ICAM1/ESR1/APP/AQP9/ADIPOR2/MTHFD1/PRDX5/RAC3/EIF4G1/KIF5B/ALOX12/CSK/IL18/FAM3B/MCU	23
GO_ANION_TRANSPORT	GO_ANION_TRANSPORT	9/139	478/12277	0.092919	0.473874	ANXA1/SLC2A9/CALHM1/SLC25A15/CLDN4/ABCC1/AQP9/SLC25A5/SLC6A15	9
GO_NEGATIVE_REGULATION_OF_KINASE_ACTIVITY	GO_NEGATIVE_REGULATION_OF_KINASE_ACTIVITY	5/139	212/12277	0.0929977	0.473874	VPS25/RPTOR/EPHA1/TRIM27/CSK	5
GO_REGULATION_OF_PROTEOLYSIS	GO_REGULATION_OF_PROTEOLYSIS	10/139	549/12277	0.0935017	0.473874	CSNK1D/TAF9/SRC/IFT52/CSTA/APP/PRDX5/UMODL1/TRIM39/ALOX12	10
GO_ORGANOPHOSPHATE_BIOSYNTHETIC_PROCESS	GO_ORGANOPHOSPHATE_BIOSYNTHETIC_PROCESS	9/139	479/12277	0.0938281	0.473874	PDP2/AK4/PANK3/TMEM38B/ELOVL5/SGMS1/PDHX/MTHFD1/GUCA2A	9
GO_SMALL_MOLECULE_BIOSYNTHETIC_PROCESS	GO_SMALL_MOLECULE_BIOSYNTHETIC_PROCESS	10/139	551/12277	0.0952046	0.473874	ANXA1/AGXT2/SERINC3/ELOVL5/ASNS/ADIPOR2/MTHFD1/GAD1/PRTFDC1/ALOX12	10
GO_AMEBOIDAL_TYPE_CELL_MIGRATION	GO_AMEBOIDAL_TYPE_CELL_MIGRATION	7/139	345/12277	0.0969582	0.473874	ANXA1/KANK1/EPPK1/S100P/SRC/ENPP2/ALOX12	7
GO_ION_TRANSPORT	GO_ION_TRANSPORT	20/139	1302/12277	0.0972226	0.473874	ANXA1/SLC2A9/LGALS3/CTSS/ATP6V1A/TMEM38B/ATP6V0A4/CALHM1/SLC25A15/CLDN4/ICAM1/ABCC1/APP/AQP9/TRIM27/SLC25A5/KIF5B/NIPAL4/SLC6A15/MCU	20
GO_CYTOKINE_PRODUCTION	GO_CYTOKINE_PRODUCTION	10/139	554/12277	0.0977936	0.473874	ANXA1/ARFGEF2/FCN1/SRC/APP/VTCN1/TRIM27/MR1/CSK/IL18	10
GO_NEGATIVE_REGULATION_OF_CELL_DEVELOPMENT	GO_NEGATIVE_REGULATION_OF_CELL_DEVELOPMENT	6/139	280/12277	0.0984853	0.473874	KANK1/NGEF/LINGO1/PMP22/APP/DIXDC1	6
GO_POSITIVE_REGULATION_OF_DNA_BINDING_TRANSCRIPTION_FACTOR_ACTIVITY	GO_POSITIVE_REGULATION_OF_DNA_BINDING_TRANSCRIPTION_FACTOR_ACTIVITY	5/139	216/12277	0.0987252	0.473874	ICAM1/ESR1/APP/TRIM27/IL18	5
GO_REGULATION_OF_SMALL_MOLECULE_METABOLIC_PROCESS	GO_REGULATION_OF_SMALL_MOLECULE_METABOLIC_PROCESS	6/139	281/12277	0.0997477	0.473874	ANXA1/PDP2/SORBS1/ELOVL5/SRC/ADIPOR2	6
GO_RESPONSE_TO_ACID_CHEMICAL	GO_RESPONSE_TO_ACID_CHEMICAL	6/139	281/12277	0.0997477	0.473874	EPHA3/RPTOR/SRC/ASNS/ICAM1/YES1	6

## Sheet: C2_1
ID	Description	GeneRatio	BgRatio	pvalue	p.adjust	geneID	Count
GO_REGULATION_OF_RNA_SPLICING	GO_REGULATION_OF_RNA_SPLICING	21/421	115/12277	2.85274e-10	8.66376e-07	CLK4/PIK3R1/CLK2/AHNAK/HNRNPL/SRSF6/SNRNP70/RPS13/SRSF3/ZNF326/DYRK1A/CIRBP/TRA2B/SRSF4/SRPK2/ESRP2/DDX17/SRSF8/RBM5/ZBTB7A/POLR2A	21
GO_REGULATION_OF_RNA_METABOLIC_PROCESS	GO_REGULATION_OF_RNA_METABOLIC_PROCESS	22/421	192/12277	6.94226e-07	0.000753071	CLK4/PIK3R1/CLK2/AHNAK/HNRNPL/SRSF6/SNRNP70/RPS13/SRSF3/ZNF326/DYRK1A/CIRBP/TRA2B/SRSF4/SRPK2/ESRP2/DDX17/SRSF8/RBM5/ZBTB7A/POLR2A/NPM1	22
GO_RNA_SPLICING	GO_RNA_SPLICING	33/421	377/12277	7.43897e-07	0.000753071	CLK4/SF3B1/PIK3R1/SNRPA1/CLK2/AHNAK/AKAP8L/HNRNPL/SRSF6/SNRNP70/RPS13/SRSF3/ZNF326/RBMX2/DYRK1A/HNRNPD/CIRBP/TRA2B/SRSF4/PRPF39/DDX41/ZRANB2/SFPQ/SRPK2/ESRP2/DDX17/SRSF8/RBM5/SCAF11/SRRM1/ZBTB7A/POLR2A/SF1	33
GO_ALTERNATIVE_MRNA_SPLICING_VIA_SPLICEOSOME	GO_ALTERNATIVE_MRNA_SPLICING_VIA_SPLICEOSOME	12/421	69/12277	3.38847e-06	0.00257269	HNRNPL/SRSF6/SRSF3/DYRK1A/TRA2B/SRSF4/SFPQ/ESRP2/DDX17/SRSF8/RBM5/ZBTB7A	12
GO_REGULATION_OF_MRNA_SPLICING_VIA_SPLICEOSOME	GO_REGULATION_OF_MRNA_SPLICING_VIA_SPLICEOSOME	13/421	84/12277	5.14528e-06	0.00312524	HNRNPL/SRSF6/SNRNP70/SRSF3/DYRK1A/CIRBP/TRA2B/SRSF4/SRPK2/DDX17/SRSF8/RBM5/ZBTB7A	13
GO_RNA_SPLICING_VIA_TRANSESTERIFICATION_REACTIONS	GO_RNA_SPLICING_VIA_TRANSESTERIFICATION_REACTIONS	25/421	299/12277	3.64543e-05	0.018452	SF3B1/SNRPA1/HNRNPL/SRSF6/SNRNP70/SRSF3/RBMX2/DYRK1A/HNRNPD/CIRBP/TRA2B/SRSF4/PRPF39/DDX41/SFPQ/SRPK2/ESRP2/DDX17/SRSF8/RBM5/SCAF11/SRRM1/ZBTB7A/POLR2A/SF1	25
GO_REGULATION_OF_NUCLEOBASE_CONTAINING_COMPOUND_METABOLIC_PROCESS	GO_REGULATION_OF_NUCLEOBASE_CONTAINING_COMPOUND_METABOLIC_PROCESS	32/421	437/12277	4.36952e-05	0.0189575	CLK4/PIK3R1/SMCHD1/CLK2/AHNAK/HNRNPL/SRSF6/PINX1/SNRNP70/RPS13/SRSF3/ANXA3/ZNF326/MYC/SETD2/DYRK1A/HNRNPD/CIRBP/TRA2B/SRSF4/NEIL1/SRPK2/ESRP2/PRDM9/DDX17/SRSF8/GRHL2/RBM5/ZBTB7A/POLR2A/MAP2K7/NPM1	32
GO_REGULATION_OF_MRNA_PROCESSING	GO_REGULATION_OF_MRNA_PROCESSING	13/421	120/12277	0.000235601	0.0819556	HNRNPL/SRSF6/SNRNP70/SRSF3/DYRK1A/CIRBP/TRA2B/SRSF4/SRPK2/DDX17/SRSF8/RBM5/ZBTB7A	13
GO_POSITIVE_REGULATION_OF_RNA_SPLICING	GO_POSITIVE_REGULATION_OF_RNA_SPLICING	6/421	29/12277	0.000380975	0.115702	PIK3R1/SNRNP70/DYRK1A/CIRBP/TRA2B/POLR2A	6
GO_KERATINOCYTE_PROLIFERATION	GO_KERATINOCYTE_PROLIFERATION	6/421	32/12277	0.000666245	0.183944	CASK/SRSF6/CD109/SNAI2/EPPK1/CDH13	6
GO_CELL_JUNCTION_ORGANIZATION	GO_CELL_JUNCTION_ORGANIZATION	20/421	271/12277	0.00107254	0.232267	PLEC/CDH26/F2RL1/OCLN/PKN2/BCAS3/RASSF8/TGFB2/EPHA3/POF1B/SNAI2/RAPGEF2/KRT5/PARD6B/CDH12/TJP1/COL16A1/PTPRJ/CDH13/GRHL2	20
GO_NEGATIVE_REGULATION_OF_RNA_SPLICING	GO_NEGATIVE_REGULATION_OF_RNA_SPLICING	5/421	24/12277	0.00114719	0.232267	HNRNPL/SRSF6/RPS13/DYRK1A/SRSF4	5
GO_REGULATION_OF_KERATINOCYTE_PROLIFERATION	GO_REGULATION_OF_KERATINOCYTE_PROLIFERATION	5/421	24/12277	0.00114719	0.232267	CASK/SRSF6/CD109/SNAI2/EPPK1	5
GO_SPLICEOSOMAL_COMPLEX_ASSEMBLY	GO_SPLICEOSOMAL_COMPLEX_ASSEMBLY	7/421	49/12277	0.00131151	0.248941	SF3B1/SRSF6/PRPF39/SRPK2/RBM5/SCAF11/SF1	7
GO_MRNA_METABOLIC_PROCESS	GO_MRNA_METABOLIC_PROCESS	29/421	467/12277	0.00148035	0.264461	SF3B1/SNRPA1/AKAP8L/HNRNPL/SRSF6/SNRNP70/SRSF3/ZNF326/RBMX2/DYRK1A/HIPK3/HNRNPD/CIRBP/TRA2B/SRSF4/PRPF39/DDX41/ZRANB2/SFPQ/SRPK2/ESRP2/DDX17/SRSF8/RBM5/SCAF11/SRRM1/ZBTB7A/POLR2A/SF1	29
GO_ACTIVATION_OF_INNATE_IMMUNE_RESPONSE	GO_ACTIVATION_OF_INNATE_IMMUNE_RESPONSE	18/421	245/12277	0.00197095	0.332544	LGR4/PUM1/F2RL1/MUC16/CTSS/RIOK3/WDFY1/TICAM2/IRF3/MUC5AC/APOB/UBB/PRKDC/PSMD2/TSPAN6/SFPQ/KRAS/MUC15	18
GO_CELL_JUNCTION_ASSEMBLY	GO_CELL_JUNCTION_ASSEMBLY	17/421	227/12277	0.00212778	0.340108	PLEC/CDH26/OCLN/PKN2/BCAS3/EPHA3/POF1B/SNAI2/RAPGEF2/KRT5/PARD6B/CDH12/TJP1/COL16A1/PTPRJ/CDH13/GRHL2	17
GO_SKIN_DEVELOPMENT	GO_SKIN_DEVELOPMENT	17/421	231/12277	0.00255591	0.388115	ABCA12/LGR4/GJB3/SRSF6/SPRR1A/CD109/TGFB2/KRT5/CAPNS1/GRHL3/KRT12/KRT19/ASPRV1/EVPL/GRHL2/FST/WDR48	17
GO_MRNA_CIS_SPLICING_VIA_SPLICEOSOME	GO_MRNA_CIS_SPLICING_VIA_SPLICEOSOME	5/421	29/12277	0.00278427	0.392823	SRSF6/SRSF3/SRSF4/PRPF39/SRSF8	5
GO_XENOBIOTIC_METABOLIC_PROCESS	GO_XENOBIOTIC_METABOLIC_PROCESS	8/421	72/12277	0.00313917	0.396666	FMO3/GSTM4/CYP2C8/MARC2/AHRR/CYP2J2/BCHE/CYP2D6	8
GO_BETA_CATENIN_TCF_COMPLEX_ASSEMBLY	GO_BETA_CATENIN_TCF_COMPLEX_ASSEMBLY	5/421	30/12277	0.00324861	0.396666	RUVBL1/KMT2D/MYC/RBBP5/KAT5	5
GO_APICAL_JUNCTION_ASSEMBLY	GO_APICAL_JUNCTION_ASSEMBLY	7/421	58/12277	0.0035265	0.396666	OCLN/PKN2/POF1B/SNAI2/PARD6B/TJP1/GRHL2	7
GO_KERATINIZATION	GO_KERATINIZATION	7/421	58/12277	0.0035265	0.396666	ABCA12/SPRR1A/KRT5/CAPNS1/KRT12/KRT19/EVPL	7
GO_CELL_CELL_JUNCTION_ORGANIZATION	GO_CELL_CELL_JUNCTION_ORGANIZATION	12/421	145/12277	0.00418534	0.438306	CDH26/F2RL1/OCLN/PKN2/TGFB2/POF1B/SNAI2/PARD6B/CDH12/TJP1/CDH13/GRHL2	12
GO_ANDROGEN_RECEPTOR_SIGNALING_PATHWAY	GO_ANDROGEN_RECEPTOR_SIGNALING_PATHWAY	6/421	46/12277	0.00460005	0.450657	FHL2/FOXP1/DDX17/KAT5/ZBTB7A/PIAS2	6
GO_REGULATION_OF_TELOMERASE_ACTIVITY	GO_REGULATION_OF_TELOMERASE_ACTIVITY	6/421	46/12277	0.00460005	0.450657	PINX1/PARP4/MYC/HNRNPD/GRHL2/MAP2K7	6
GO_ARACHIDONIC_ACID_METABOLIC_PROCESS	GO_ARACHIDONIC_ACID_METABOLIC_PROCESS	5/421	33/12277	0.00497402	0.46675	CYP2C8/CYP2J2/CYP2D6/FAAH/DAGLB	5
GO_LONG_CHAIN_FATTY_ACID_METABOLIC_PROCESS	GO_LONG_CHAIN_FATTY_ACID_METABOLIC_PROCESS	7/421	62/12277	0.00513244	0.46675	ACOT2/CYP2C8/ACSBG1/CYP2J2/CYP2D6/FAAH/DAGLB	7
GO_CELL_CELL_JUNCTION_ASSEMBLY	GO_CELL_CELL_JUNCTION_ASSEMBLY	10/421	116/12277	0.00649035	0.538657	CDH26/OCLN/PKN2/POF1B/SNAI2/PARD6B/CDH12/TJP1/CDH13/GRHL2	10
GO_INTRACELLULAR_RECEPTOR_SIGNALING_PATHWAY	GO_INTRACELLULAR_RECEPTOR_SIGNALING_PATHWAY	16/421	233/12277	0.0065625	0.538657	PUM1/RIOK3/KMT2D/IRF3/LBH/ALDH1A2/SNAI2/FHL2/DHRS3/UBB/FOXP1/TSPAN6/DDX17/KAT5/ZBTB7A/PIAS2	16
GO_REGULATION_OF_CELL_JUNCTION_ASSEMBLY	GO_REGULATION_OF_CELL_JUNCTION_ASSEMBLY	8/421	82/12277	0.00695603	0.544435	OCLN/BCAS3/EPHA3/SNAI2/RAPGEF2/TJP1/COL16A1/PTPRJ	8
GO_MICROTUBULE_ORGANIZING_CENTER_ORGANIZATION	GO_MICROTUBULE_ORGANIZING_CENTER_ORGANIZATION	10/421	119/12277	0.00773602	0.587357	DEUP1/BCAS3/GOLGA2/GCC2/SYNE2/CNTLN/PARD6B/HEPACAM2/MDM1/NPM1	10
GO_NEGATIVE_REGULATION_OF_CELL_MATRIX_ADHESION	GO_NEGATIVE_REGULATION_OF_CELL_MATRIX_ADHESION	5/421	37/12277	0.00816949	0.60514	PIK3R1/CASK/BCAS3/AJAP1/SEMA3E	5
GO_CORNIFICATION	GO_CORNIFICATION	6/421	52/12277	0.00842082	0.607254	SPRR1A/KRT5/CAPNS1/KRT12/KRT19/EVPL	6
GO_INORGANIC_ANION_TRANSMEMBRANE_TRANSPORT	GO_INORGANIC_ANION_TRANSMEMBRANE_TRANSPORT	8/421	85/12277	0.00859793	0.607254	CLCN6/SLC1A3/CLCN3/SLC25A3/SLC25A30/CLCC1/CLIC6/SLC12A4	8
GO_TIGHT_JUNCTION_ORGANIZATION	GO_TIGHT_JUNCTION_ORGANIZATION	6/421	53/12277	0.00922866	0.622832	OCLN/POF1B/SNAI2/PARD6B/TJP1/GRHL2	6
GO_UNSATURATED_FATTY_ACID_METABOLIC_PROCESS	GO_UNSATURATED_FATTY_ACID_METABOLIC_PROCESS	6/421	54/12277	0.0100904	0.659479	CYP2C8/PTGR2/CYP2J2/CYP2D6/FAAH/DAGLB	6
GO_INTERMEDIATE_FILAMENT_BASED_PROCESS	GO_INTERMEDIATE_FILAMENT_BASED_PROCESS	5/421	39/12277	0.010206	0.659479	PLEC/VPS54/EPPK1/EVPL/AGFG1	5
GO_REGULATION_OF_CELL_MATRIX_ADHESION	GO_REGULATION_OF_CELL_MATRIX_ADHESION	9/421	106/12277	0.0105397	0.666856	PIK3R1/CASK/BCAS3/EPHA3/AJAP1/SEMA3E/COL16A1/PTPRJ/CDH13	9
GO_MALE_GAMETE_GENERATION	GO_MALE_GAMETE_GENERATION	21/421	361/12277	0.0128981	0.782486	INPP5B/NEURL1/LGR4/SNRPA1/PUM1/GJB3/BRD2/PARP11/RUVBL1/GGNBP2/ZSCAN2/KIT/SUN1/DDX6/APOB/UBB/ACVR2A/AGFG1/FNDC3A/ADCYAP1R1/WDR48	21
GO_ICOSANOID_METABOLIC_PROCESS	GO_ICOSANOID_METABOLIC_PROCESS	6/421	57/12277	0.0130167	0.782486	CYP2C8/PTGR2/CYP2J2/CYP2D6/FAAH/DAGLB	6
GO_PATTERN_RECOGNITION_RECEPTOR_SIGNALING_PATHWAY	GO_PATTERN_RECOGNITION_RECEPTOR_SIGNALING_PATHWAY	11/421	153/12277	0.0162583	0.79498	LGR4/PUM1/F2RL1/CTSS/RIOK3/WDFY1/TICAM2/IRF3/APOB/UBB/TSPAN6	11
GO_POSITIVE_REGULATION_OF_RNA_METABOLIC_PROCESS	GO_POSITIVE_REGULATION_OF_RNA_METABOLIC_PROCESS	6/421	60/12277	0.0164912	0.79498	PIK3R1/SNRNP70/DYRK1A/CIRBP/TRA2B/POLR2A	6
GO_O_GLYCAN_PROCESSING	GO_O_GLYCAN_PROCESSING	5/421	44/12277	0.0167559	0.795118	MUC16/GALNT4/MUC5AC/B3GNT6/MUC15	5
GO_ESTABLISHMENT_OF_RNA_LOCALIZATION	GO_ESTABLISHMENT_OF_RNA_LOCALIZATION	12/421	175/12277	0.017445	0.815086	AKAP8L/SRSF6/PARP11/SRSF3/MRPL18/SETD2/SRSF4/AHCTF1/AGFG1/SFPQ/SRRM1/NPM1	12
GO_EPIDERMIS_DEVELOPMENT	GO_EPIDERMIS_DEVELOPMENT	16/421	261/12277	0.0180166	0.819725	ABCA12/LGR4/AGPAT2/SLITRK6/SRSF6/SPRR1A/CD109/TGFB2/KRT5/CAPNS1/GRHL3/KRT12/KRT19/EVPL/GRHL2/FST	16
GO_NEGATIVE_REGULATION_OF_CELL_POPULATION_PROLIFERATION	GO_NEGATIVE_REGULATION_OF_CELL_POPULATION_PROLIFERATION	29/421	561/12277	0.0180841	0.819725	NEURL1/B4GALT1/DLG3/CASK/PINX1/IGFBP7/GGNBP2/MYC/CD109/TGFB2/HGS/PDCD10/ALDH1A2/UMOD/SNAI2/RAPGEF2/MDM4/BCHE/CUL5/BTN2A2/PODN/EPPK1/PTPRJ/CDH13/ZNF268/RBM5/NACC2/SF1/NPM1	29
GO_REGULATION_OF_INNATE_IMMUNE_RESPONSE	GO_REGULATION_OF_INNATE_IMMUNE_RESPONSE	19/421	329/12277	0.0187278	0.836416	LGR4/LAMP1/PUM1/F2RL1/MUC16/CTSS/RIOK3/WDFY1/TICAM2/IRF3/MUC5AC/APOB/UBB/PRKDC/PSMD2/TSPAN6/SFPQ/KRAS/MUC15	19
GO_NEGATIVE_REGULATION_OF_RNA_METABOLIC_PROCESS	GO_NEGATIVE_REGULATION_OF_RNA_METABOLIC_PROCESS	5/421	46/12277	0.0200109	0.868186	HNRNPL/SRSF6/RPS13/DYRK1A/SRSF4	5
GO_STEM_CELL_DIFFERENTIATION	GO_STEM_CELL_DIFFERENTIATION	14/421	223/12277	0.0216183	0.878482	PUM1/GPM6A/TGFB2/KIT/LBH/SETD2/ALDH1A2/SNAI2/BCHE/SEMA3E/PSMD2/KLHL12/MTF2/SEMA3D	14
GO_FACE_DEVELOPMENT	GO_FACE_DEVELOPMENT	5/421	47/12277	0.0217831	0.878482	CRISPLD2/ALDH1A2/NIPBL/GRHL2/ANKRD11	5
GO_CHLORIDE_TRANSMEMBRANE_TRANSPORT	GO_CHLORIDE_TRANSMEMBRANE_TRANSPORT	6/421	64/12277	0.0220515	0.878482	CLCN6/SLC1A3/CLCN3/CLCC1/CLIC6/SLC12A4	6
GO_CELL_MATRIX_ADHESION	GO_CELL_MATRIX_ADHESION	13/421	203/12277	0.0227734	0.886704	PIK3R1/CASK/BCAS3/EPHA3/ECM2/AJAP1/SEMA3E/COL16A1/FREM1/PTPRJ/OTOA/CDH13/SNED1	13
GO_POSITIVE_REGULATION_OF_TYPE_I_INTERFERON_PRODUCTION	GO_POSITIVE_REGULATION_OF_TYPE_I_INTERFERON_PRODUCTION	6/421	65/12277	0.023617	0.90791	ZBTB20/RIOK3/IRF3/SETD2/PRKDC/DDX41	6
GO_CYTOPLASMIC_PATTERN_RECOGNITION_RECEPTOR_SIGNALING_PATHWAY	GO_CYTOPLASMIC_PATTERN_RECOGNITION_RECEPTOR_SIGNALING_PATHWAY	5/421	49/12277	0.0256262	0.936134	PUM1/RIOK3/IRF3/UBB/TSPAN6	5
GO_POSITIVE_REGULATION_OF_DEFENSE_RESPONSE	GO_POSITIVE_REGULATION_OF_DEFENSE_RESPONSE	20/421	364/12277	0.0259301	0.936134	LGR4/LAMP1/F12/PUM1/F2RL1/MUC16/CTSS/RIOK3/WDFY1/TICAM2/IRF3/MUC5AC/APOB/UBB/PRKDC/PSMD2/TSPAN6/SFPQ/KRAS/MUC15	20
GO_RNA_LOCALIZATION	GO_RNA_LOCALIZATION	13/421	207/12277	0.0262007	0.936134	AKAP8L/SRSF6/PARP11/SRSF3/RUVBL1/MRPL18/SETD2/SRSF4/AHCTF1/AGFG1/SFPQ/SRRM1/NPM1	13
GO_EPIDERMAL_CELL_DIFFERENTIATION	GO_EPIDERMAL_CELL_DIFFERENTIATION	11/421	165/12277	0.0267515	0.944702	ABCA12/SLITRK6/SRSF6/SPRR1A/CD109/KRT5/CAPNS1/KRT12/KRT19/EVPL/GRHL2	11
GO_INTRACELLULAR_STEROID_HORMONE_RECEPTOR_SIGNALING_PATHWAY	GO_INTRACELLULAR_STEROID_HORMONE_RECEPTOR_SIGNALING_PATHWAY	8/421	105/12277	0.0277396	0.968336	KMT2D/LBH/FHL2/FOXP1/DDX17/KAT5/ZBTB7A/PIAS2	8
GO_GLYCOPROTEIN_BIOSYNTHETIC_PROCESS	GO_GLYCOPROTEIN_BIOSYNTHETIC_PROCESS	16/421	276/12277	0.0285294	0.973524	B4GALT1/CHST8/MUC16/DSEL/GALNT4/FUT3/LMF1/ACAN/GOLGA2/MUC5AC/B3GNT6/MUC15/ALG9/ITM2B/B3GALT2/UST	16
GO_GAMETE_GENERATION	GO_GAMETE_GENERATION	24/421	464/12277	0.0296312	0.9889	INPP5B/NEURL1/LGR4/SNRPA1/PUM1/GJB3/BRD2/PARP11/RUVBL1/GGNBP2/KMT2D/ZSCAN2/KIT/SUN1/DDX6/APOB/UBB/ACVR2A/AGFG1/FNDC3A/ADCYAP1R1/PAQR5/ZNF148/WDR48	24
GO_IMMUNE_RESPONSE_REGULATING_SIGNALING_PATHWAY	GO_IMMUNE_RESPONSE_REGULATING_SIGNALING_PATHWAY	23/421	442/12277	0.0309001	0.999774	LGR4/PIK3R1/PUM1/F2RL1/MUC16/CTSS/RIOK3/WDFY1/TICAM2/IRF3/KIT/MUC5AC/APOB/UBB/BTN2A2/FOXP1/PSMD2/TSPAN6/PTPRJ/KRAS/MUC15/FYB2/MAP2K7	23
GO_DEVELOPMENTAL_PROCESS_INVOLVED_IN_REPRODUCTION	GO_DEVELOPMENTAL_PROCESS_INVOLVED_IN_REPRODUCTION	26/421	515/12277	0.0314392	0.999774	NEURL1/LGR4/GJB3/B4GALT1/PLCD1/TNFSF10/GGNBP2/KMT2D/INSRR/TGFB2/KIT/SETD2/STOX2/DDX6/KRT19/UBB/PRKDC/ACVR2A/NIPBL/AGFG1/FNDC3A/ADCYAP1R1/PAQR5/GRHL2/SF1/WDR48	26
GO_MORPHOGENESIS_OF_A_BRANCHING_STRUCTURE	GO_MORPHOGENESIS_OF_A_BRANCHING_STRUCTURE	11/421	170/12277	0.0323214	0.999774	LGR4/BCL11A/MYC/SETD2/COL4A1/SNAI2/SEMA3E/SHOX2/KRAS/ESRP2/GRHL2	11
GO_NUCLEUS_ORGANIZATION	GO_NUCLEUS_ORGANIZATION	8/421	109/12277	0.0336481	0.999774	AKAP8L/PARP11/GOLM1/SUN1/AHCTF1/AGFG1/SRPK2/SF1	8
GO_PHOSPHOLIPID_TRANSPORT	GO_PHOSPHOLIPID_TRANSPORT	6/421	71/12277	0.0345796	0.999774	ABCA12/ATP8A1/ATP9B/ATP10B/PLSCR3/PCTP	6
GO_MRNA_TRANSPORT	GO_MRNA_TRANSPORT	9/421	130/12277	0.0347896	0.999774	AKAP8L/SRSF6/PARP11/SRSF3/SETD2/SRSF4/AHCTF1/AGFG1/SRRM1	9
GO_MALE_SEX_DIFFERENTIATION	GO_MALE_SEX_DIFFERENTIATION	9/421	132/12277	0.0378055	0.999774	LGR4/TNFSF10/TGFB2/KIT/UBB/ACVR2A/FNDC3A/SF1/WDR48	9
GO_MYELOID_CELL_DEVELOPMENT	GO_MYELOID_CELL_DEVELOPMENT	5/421	55/12277	0.039649	0.999774	KIT/ATP6AP1/FOXP1/FBN1/ZBTB7A	5
GO_POLYOL_METABOLIC_PROCESS	GO_POLYOL_METABOLIC_PROCESS	5/421	55/12277	0.039649	0.999774	INPP5B/PLCD1/PLCB4/GK/INPP4A	5
GO_RIBONUCLEOPROTEIN_COMPLEX_SUBUNIT_ORGANIZATION	GO_RIBONUCLEOPROTEIN_COMPLEX_SUBUNIT_ORGANIZATION	13/421	220/12277	0.0399606	0.999774	SF3B1/SRSF6/MTIF2/RUVBL1/MDN1/DDX6/CIRBP/PRPF39/SRPK2/RBM5/SCAF11/SF1/NPM1	13
GO_TOLL_LIKE_RECEPTOR_SIGNALING_PATHWAY	GO_TOLL_LIKE_RECEPTOR_SIGNALING_PATHWAY	8/421	113/12277	0.040359	0.999774	LGR4/F2RL1/CTSS/WDFY1/TICAM2/IRF3/APOB/UBB	8
GO_DEFENSE_RESPONSE_TO_VIRUS	GO_DEFENSE_RESPONSE_TO_VIRUS	10/421	155/12277	0.0407925	0.999774	IFI44L/PUM1/F2RL1/RIOK3/IRF3/SETD2/TSPAN6/DDX41/DDX17/ILF3	10
GO_NEGATIVE_REGULATION_OF_CELL_SUBSTRATE_ADHESION	GO_NEGATIVE_REGULATION_OF_CELL_SUBSTRATE_ADHESION	5/421	56/12277	0.0423614	0.999774	PIK3R1/CASK/BCAS3/AJAP1/SEMA3E	5
GO_EPITHELIUM_DEVELOPMENT	GO_EPITHELIUM_DEVELOPMENT	43/421	961/12277	0.0428611	0.999774	ABCA12/LGR4/F2RL1/B4GALT1/DLG3/SLITRK6/CHRD/SRSF6/SPRR1A/DEUP1/MYC/FKBP8/CD109/TGFB2/PDCD10/POF1B/LBH/SETD2/ALDH1A2/UMOD/COL4A1/SNAI2/RAPGEF2/AJAP1/KRT5/CAPNS1/SEMA3E/GRHL3/KRT12/KRT19/PRKDC/FOXP1/EPPK1/TJP1/PSMD2/EVPL/CEP290/FNDC3A/KLF15/KRAS/ESRP2/GRHL2/FST	43
GO_SEXUAL_REPRODUCTION	GO_SEXUAL_REPRODUCTION	27/421	558/12277	0.0449522	0.999774	INPP5B/NEURL1/LGR4/SNRPA1/PUM1/GJB3/B4GALT1/BRD2/PARP11/RUVBL1/GGNBP2/KMT2D/INTS13/ZSCAN2/KIT/SUN1/DDX6/APOB/UBB/P2RX1/ACVR2A/AGFG1/FNDC3A/ADCYAP1R1/PAQR5/ZNF148/WDR48	27
GO_NEGATIVE_REGULATION_OF_TRANSMEMBRANE_RECEPTOR_PROTEIN_SERINE_THREONINE_KINASE_SIGNALING_PATHWAY	GO_NEGATIVE_REGULATION_OF_TRANSMEMBRANE_RECEPTOR_PROTEIN_SERINE_THREONINE_KINASE_SIGNALING_PATHWAY	7/421	96/12277	0.0466676	0.999774	PEG10/CHRD/CD109/UBB/FBN1/FST/ZBTB7A	7
GO_CRANIAL_SKELETAL_SYSTEM_DEVELOPMENT	GO_CRANIAL_SKELETAL_SYSTEM_DEVELOPMENT	5/421	58/12277	0.0481142	0.999774	TGFB2/SETD2/NIPBL/FREM1/GRHL2	5
GO_MULTICELLULAR_ORGANISM_REPRODUCTION	GO_MULTICELLULAR_ORGANISM_REPRODUCTION	28/421	587/12277	0.0483946	0.999774	INPP5B/NEURL1/LGR4/SNRPA1/PUM1/GJB3/B4GALT1/BRD2/PARP11/RUVBL1/GGNBP2/KMT2D/ZSCAN2/TGFB2/KIT/SUN1/STOX2/DDX6/APOB/UBB/P2RX1/ACVR2A/AGFG1/FNDC3A/ADCYAP1R1/PAQR5/ZNF148/WDR48	28
GO_MULTI_ORGANISM_REPRODUCTIVE_PROCESS	GO_MULTI_ORGANISM_REPRODUCTIVE_PROCESS	32/421	688/12277	0.0487411	0.999774	INPP5B/NEURL1/LGR4/SNRPA1/PUM1/GJB3/B4GALT1/BRD2/PARP11/IGFBP7/RUVBL1/GGNBP2/KMT2D/INTS13/ZSCAN2/KIT/FOSB/SUN1/STOX2/DDX6/APOB/UBB/P2RX1/ACVR2A/COL16A1/AGFG1/FNDC3A/KRAS/ADCYAP1R1/PAQR5/ZNF148/WDR48	32
GO_EPITHELIAL_CELL_PROLIFERATION	GO_EPITHELIAL_CELL_PROLIFERATION	17/421	320/12277	0.0494743	0.999774	LGR4/B4GALT1/CASK/SRSF6/MYC/CD109/TGFB2/KIT/PDCD10/ALDH1A2/SNAI2/PRKDC/EPPK1/ACVR2A/CDH13/ESRP2/WDR48	17
GO_POSITIVE_REGULATION_OF_NUCLEOBASE_CONTAINING_COMPOUND_METABOLIC_PROCESS	GO_POSITIVE_REGULATION_OF_NUCLEOBASE_CONTAINING_COMPOUND_METABOLIC_PROCESS	12/421	205/12277	0.0500553	0.999774	PIK3R1/SMCHD1/SNRNP70/ANXA3/MYC/DYRK1A/HNRNPD/CIRBP/TRA2B/PRDM9/POLR2A/MAP2K7	12
GO_ALCOHOL_METABOLIC_PROCESS	GO_ALCOHOL_METABOLIC_PROCESS	11/421	183/12277	0.0505537	0.999774	INPP5B/PLCD1/CHKA/LMF1/ALDH1A2/PLCB4/DHRS3/GK/ADH4/APOB/INPP4A	11
GO_HISTONE_H4_ACETYLATION	GO_HISTONE_H4_ACETYLATION	5/421	59/12277	0.0511554	0.999774	PHF20/JADE2/RUVBL1/KAT7/KAT5	5
GO_MRNA_EXPORT_FROM_NUCLEUS	GO_MRNA_EXPORT_FROM_NUCLEUS	7/421	99/12277	0.0535179	0.999774	AKAP8L/SRSF6/SRSF3/SETD2/SRSF4/AGFG1/SRRM1	7
GO_CELLULAR_RESPONSE_TO_AMINO_ACID_STIMULUS	GO_CELLULAR_RESPONSE_TO_AMINO_ACID_STIMULUS	5/421	60/12277	0.0543067	0.999774	NEURL1/BCL11A/COL4A1/HNRNPD/COL16A1	5
GO_CELLULAR_RESPONSE_TO_XENOBIOTIC_STIMULUS	GO_CELLULAR_RESPONSE_TO_XENOBIOTIC_STIMULUS	8/421	121/12277	0.0563209	0.999774	FMO3/GSTM4/CYP2C8/MARC2/AHRR/CYP2J2/BCHE/CYP2D6	8
GO_NUCLEOBASE_CONTAINING_COMPOUND_TRANSPORT	GO_NUCLEOBASE_CONTAINING_COMPOUND_TRANSPORT	12/421	209/12277	0.0563679	0.999774	AKAP8L/SRSF6/PARP11/SRSF3/MRPL18/SETD2/SRSF4/AHCTF1/AGFG1/SFPQ/SRRM1/NPM1	12
GO_DNA_PACKAGING	GO_DNA_PACKAGING	8/421	122/12277	0.0585621	0.999774	SMCHD1/AKAP8L/BRD2/RUVBL1/CENPC/NIPBL/PRDM9/NPM1	8
GO_CHLORIDE_TRANSPORT	GO_CHLORIDE_TRANSPORT	6/421	81/12277	0.0592331	0.999774	CLCN6/SLC1A3/CLCN3/CLCC1/CLIC6/SLC12A4	6
GO_NEGATIVE_REGULATION_OF_CELLULAR_RESPONSE_TO_GROWTH_FACTOR_STIMULUS	GO_NEGATIVE_REGULATION_OF_CELLULAR_RESPONSE_TO_GROWTH_FACTOR_STIMULUS	8/421	123/12277	0.0608589	0.999774	PEG10/CHRD/CASK/CD109/HGS/UBB/FBN1/ZBTB7A	8
GO_CELL_ADHESION_MEDIATED_BY_INTEGRIN	GO_CELL_ADHESION_MEDIATED_BY_INTEGRIN	5/421	62/12277	0.0609396	0.999774	TGFB2/SNAI2/COL16A1/FBN1/FYB2	5
GO_NEGATIVE_REGULATION_OF_CELLULAR_RESPONSE_TO_TRANSFORMING_GROWTH_FACTOR_BETA_STIMULUS	GO_NEGATIVE_REGULATION_OF_CELLULAR_RESPONSE_TO_TRANSFORMING_GROWTH_FACTOR_BETA_STIMULUS	5/421	62/12277	0.0609396	0.999774	PEG10/CD109/UBB/FBN1/ZBTB7A	5
GO_REGULATION_OF_INTRACELLULAR_STEROID_HORMONE_RECEPTOR_SIGNALING_PATHWAY	GO_REGULATION_OF_INTRACELLULAR_STEROID_HORMONE_RECEPTOR_SIGNALING_PATHWAY	5/421	62/12277	0.0609396	0.999774	KMT2D/LBH/FOXP1/ZBTB7A/PIAS2	5
GO_RESPONSE_TO_HORMONE	GO_RESPONSE_TO_HORMONE	36/421	806/12277	0.0617888	0.999774	LGR4/PIK3R1/SRSF6/CTSS/IGFBP7/TNFSF10/ANXA3/KMT2D/LEPROT/OXCT1/INSRR/TBC1D4/TGFB2/KIT/LBH/GGH/ALDH1A2/FOSB/FHL2/ACSBG1/HNRNPD/BCHE/APOB/ATP6AP1/SRSF4/PRKDC/FOXP1/KLF15/KRAS/FBN1/GHR/ADCYAP1R1/DDX17/KAT5/ZBTB7A/PIAS2	36
GO_TYPE_I_INTERFERON_PRODUCTION	GO_TYPE_I_INTERFERON_PRODUCTION	7/421	103/12277	0.0635841	0.999774	ZBTB20/RIOK3/IRF3/SETD2/PRKDC/DDX41/TAX1BP1	7
GO_RNA_EXPORT_FROM_NUCLEUS	GO_RNA_EXPORT_FROM_NUCLEUS	8/421	125/12277	0.0656202	0.999774	AKAP8L/SRSF6/SRSF3/SETD2/SRSF4/AGFG1/SRRM1/NPM1	8
GO_ACTIVATION_OF_IMMUNE_RESPONSE	GO_ACTIVATION_OF_IMMUNE_RESPONSE	23/421	482/12277	0.068731	0.999774	LGR4/PIK3R1/PUM1/F2RL1/MUC16/CTSS/RIOK3/WDFY1/TICAM2/IRF3/MUC5AC/APOB/UBB/BTN2A2/PRKDC/FOXP1/PSMD2/TSPAN6/PTPRJ/SFPQ/KRAS/MUC15/FYB2	23
GO_NEGATIVE_REGULATION_OF_NUCLEOBASE_CONTAINING_COMPOUND_METABOLIC_PROCESS	GO_NEGATIVE_REGULATION_OF_NUCLEOBASE_CONTAINING_COMPOUND_METABOLIC_PROCESS	8/421	127/12277	0.0706062	0.999774	SMCHD1/HNRNPL/SRSF6/PINX1/RPS13/DYRK1A/SRSF4/NEIL1	8
GO_MYELOID_LEUKOCYTE_ACTIVATION	GO_MYELOID_LEUKOCYTE_ACTIVATION	24/421	510/12277	0.0723789	0.999774	NBEAL2/AGPAT2/LAMP1/ATP8A1/F2RL1/B4GALT1/VAPA/CTSS/TOM1/CRISPLD2/HGSNAT/SLC7A2/ANXA3/TICAM2/KIT/GGH/IST1/FOXP1/PGRMC1/FLT3LG/PSMD2/P2RX1/CEP290/PTPRJ	24
GO_MULTICELLULAR_ORGANISM_GROWTH	GO_MULTICELLULAR_ORGANISM_GROWTH	8/421	128/12277	0.0731837	0.999774	SLITRK6/FKBP8/CACNA2D2/NIPBL/GHR/GRHL2/ANKRD11/WDR48	8
GO_REGULATION_OF_NOTCH_SIGNALING_PATHWAY	GO_REGULATION_OF_NOTCH_SIGNALING_PATHWAY	6/421	86/12277	0.0746787	0.999774	NEURL1/NOTCH3/TGFB2/KIT/PDCD10/ZBTB7A	6
GO_REPRODUCTION	GO_REPRODUCTION	45/421	1057/12277	0.0753728	0.999774	INPP5B/NEURL1/LGR4/SNRPA1/PUM1/GJB3/B4GALT1/PLCD1/BRD2/PARP11/IGFBP7/RUVBL1/TNFSF10/GGNBP2/KMT2D/INSRR/GOLGA2/INTS13/ZSCAN2/TGFB2/KIT/SETD2/CENPC/FOSB/SUN1/STOX2/DDX6/APOB/KRT19/UBB/PRKDC/P2RX1/ACVR2A/COL16A1/NIPBL/AGFG1/FNDC3A/KRAS/ADCYAP1R1/PRDM9/PAQR5/GRHL2/SF1/ZNF148/WDR48	45
GO_CHROMATIN_ASSEMBLY	GO_CHROMATIN_ASSEMBLY	6/421	87/12277	0.0780185	0.999774	SMCHD1/BRD2/RUVBL1/CENPC/PRDM9/NPM1	6
GO_POSITIVE_REGULATION_OF_PLASMA_MEMBRANE_BOUNDED_CELL_PROJECTION_ASSEMBLY	GO_POSITIVE_REGULATION_OF_PLASMA_MEMBRANE_BOUNDED_CELL_PROJECTION_ASSEMBLY	6/421	87/12277	0.0780185	0.999774	NEURL1/F2RL1/GPM6A/BCAS3/KIT/CDC42EP2	6
GO_REGULATION_OF_RECEPTOR_SIGNALING_PATHWAY_VIA_STAT	GO_REGULATION_OF_RECEPTOR_SIGNALING_PATHWAY_VIA_STAT	6/421	87/12277	0.0780185	0.999774	GGNBP2/LEPROT/KIT/HGS/FGFR3/GHR	6
GO_TRANSCRIPTION_COUPLED_NUCLEOTIDE_EXCISION_REPAIR	GO_TRANSCRIPTION_COUPLED_NUCLEOTIDE_EXCISION_REPAIR	5/421	67/12277	0.0794342	0.999774	COPS7A/POLD4/UVSSA/UBB/POLR2A	5
GO_POSITIVE_REGULATION_OF_CHROMOSOME_ORGANIZATION	GO_POSITIVE_REGULATION_OF_CHROMOSOME_ORGANIZATION	9/421	153/12277	0.0804978	0.999774	AKAP8L/KAT7/SNAI2/SMC5/HNRNPD/NIPBL/SFPQ/MAP2K7/MTF2	9
GO_MYELOID_LEUKOCYTE_MEDIATED_IMMUNITY	GO_MYELOID_LEUKOCYTE_MEDIATED_IMMUNITY	21/421	441/12277	0.0806784	0.999774	NBEAL2/AGPAT2/LAMP1/ATP8A1/F2RL1/B4GALT1/VAPA/CTSS/TOM1/CRISPLD2/HGSNAT/ANXA3/TICAM2/KIT/GGH/IST1/PGRMC1/PSMD2/P2RX1/CEP290/PTPRJ	21
GO_TUBE_DEVELOPMENT	GO_TUBE_DEVELOPMENT	38/421	878/12277	0.080733	0.999774	ABCA12/LGR4/B4GALT1/CHRD/PLCD1/SRSF6/CRISPLD2/ANXA3/CARD10/NOTCH3/BCAS3/MYC/FKBP8/TGFB2/KIT/HGS/PDCD10/SETD2/ALDH1A2/UMOD/COL4A1/RAPGEF2/SEMA3E/GRHL3/APOB/UBB/AMOTL1/FOXP1/NIPBL/CEP290/SHOX2/KRAS/SRPK2/CDH13/ESRP2/GRHL2/ENPP2/WDR48	38
GO_INORGANIC_ANION_TRANSPORT	GO_INORGANIC_ANION_TRANSPORT	8/421	131/12277	0.0812548	0.999774	CLCN6/SLC1A3/CLCN3/SLC25A3/SLC25A30/CLCC1/CLIC6/SLC12A4	8
GO_ADHERENS_JUNCTION_ORGANIZATION	GO_ADHERENS_JUNCTION_ORGANIZATION	8/421	132/12277	0.084058	0.999774	CDH26/BCAS3/RASSF8/EPHA3/CDH12/COL16A1/PTPRJ/CDH13	8
GO_ORGANOPHOSPHATE_METABOLIC_PROCESS	GO_ORGANOPHOSPHATE_METABOLIC_PROCESS	21/421	444/12277	0.0851057	0.999774	INPP5B/AGPAT2/PIK3R1/LPCAT4/TTC7B/ACOT2/PLPPR1/PLCD1/CASK/CTPS2/NMNAT2/KMO/KIT/PLCB4/TP53I3/NT5C3B/FGFR3/DGUOK/AK5/INPP4A/AGPAT4	21
GO_RESPONSE_TO_VIRUS	GO_RESPONSE_TO_VIRUS	12/421	225/12277	0.0868585	0.999774	IFI44L/PUM1/F2RL1/RIOK3/IRF3/SETD2/APOB/TSPAN6/DDX41/DDX17/ILF3/IFI44	12
GO_POSITIVE_REGULATION_OF_PROTEIN_LOCALIZATION_TO_NUCLEUS	GO_POSITIVE_REGULATION_OF_PROTEIN_LOCALIZATION_TO_NUCLEUS	5/421	69/12277	0.0875842	0.999774	PIK3R1/PINX1/CARD10/KAT7/CHP2	5
GO_REGULATION_OF_EPIDERMIS_DEVELOPMENT	GO_REGULATION_OF_EPIDERMIS_DEVELOPMENT	5/421	69/12277	0.0875842	0.999774	SRSF6/CD109/TGFB2/GRHL2/FST	5
GO_EMBRYONIC_ORGAN_DEVELOPMENT	GO_EMBRYONIC_ORGAN_DEVELOPMENT	18/421	371/12277	0.087899	0.999774	SLITRK6/PLCD1/GGNBP2/TGFB2/KIT/SETD2/ALDH1A2/TRA2B/GRHL3/KRT19/FLT3LG/NIPBL/CEP290/SHOX2/FBN1/GRHL2/LRIG1/WDR48	18
GO_CELLULAR_LIPID_METABOLIC_PROCESS	GO_CELLULAR_LIPID_METABOLIC_PROCESS	32/421	728/12277	0.0883413	0.999774	INPP5B/AGPAT2/PIK3R1/LPCAT4/TTC7B/ACOT2/PLPPR1/PLCD1/VAPA/CYP2C8/FUT3/LMF1/PTGR2/ESYT3/KIT/ALDH1A2/ACSBG1/DHRS3/CYP2J2/GK/ADH4/CYP2D6/APOB/FAAH/FGFR3/PRKAG2/P2RX1/ALG9/DAGLB/B3GALT2/ENPP2/AGPAT4	32
GO_CELLULAR_RESPONSE_TO_DNA_DAMAGE_STIMULUS	GO_CELLULAR_RESPONSE_TO_DNA_DAMAGE_STIMULUS	32/421	730/12277	0.0907704	0.999774	PIK3R1/SMCHD1/PARP4/BOD1L1/RUVBL1/COPS7A/POLD4/UVSSA/UBE2E2/MYC/IRF3/RBBP5/SETD2/SNAI2/DYRK1A/SMC5/MDM4/MACROD1/UBB/NEIL1/PRKDC/FOXP1/NIPBL/SFPQ/CNOT10/KAT5/NACC2/ZBTB7A/NEK4/POLR2A/WDR48/NPM1	32
GO_CELL_SUBSTRATE_JUNCTION_ASSEMBLY	GO_CELL_SUBSTRATE_JUNCTION_ASSEMBLY	6/421	92/12277	0.0959542	0.999774	PLEC/BCAS3/EPHA3/KRT5/COL16A1/PTPRJ	6
GO_MOLTING_CYCLE	GO_MOLTING_CYCLE	6/421	92/12277	0.0959542	0.999774	LGR4/CD109/TGFB2/NIPBL/FST/LRIG1	6
GO_REGULATION_OF_WOUND_HEALING	GO_REGULATION_OF_WOUND_HEALING	7/421	114/12277	0.0968177	0.999774	F12/F2RL1/CASK/SRSF6/CD109/AJAP1/EPPK1	7

## Sheet: C2_2
ID	Description	GeneRatio	BgRatio	pvalue	p.adjust	geneID	Count
GO_REGULATION_OF_RNA_SPLICING	GO_REGULATION_OF_RNA_SPLICING	19/519	115/12277	3.13744e-07	0.00107708	DDX17/SRSF2/HNRNPL/U2AF2/RBMXL1/PIK3R1/FAM172A/DDX5/CWC22/CLK4/SRSF5/HNRNPF/RBM4/HNRNPH1/HNRNPK/AHNAK/RBM10/CIRBP/ZNF326	19
GO_RNA_SPLICING	GO_RNA_SPLICING	36/519	377/12277	4.08338e-06	0.00700912	PRPF40A/RBM39/DDX17/SRSF2/HNRNPL/PABPC1/U2AF2/RBMXL1/PIK3R1/AAR2/FAM172A/PPWD1/DDX5/CWC22/CLK4/SRSF5/HNRNPF/NONO/DDX39B/RBM4/HNRNPH1/HNRNPK/AHNAK/HNRNPD/RBM10/FIP1L1/CIR1/SRSF11/SRRM1/WBP4/SFPQ/CIRBP/SNRPA1/ZNF326/RP9/BUD13	36
GO_NEGATIVE_REGULATION_OF_RNA_BIOSYNTHETIC_PROCESS	GO_NEGATIVE_REGULATION_OF_RNA_BIOSYNTHETIC_PROCESS	69/519	987/12277	1.9875e-05	0.0227437	NEDD4/ZNF350/NR4A2/EZH1/SRSF2/BACH1/CBX7/MTF2/PEG3/TFAP2A/KLF5/TXNIP/MOSPD1/FGFR2/DMAP1/TOB2/DUSP22/TFAP4/NAB2/SMCHD1/PRMT2/FAM172A/NPAT/AEBP2/DNMT1/N4BP2L2/GZF1/DDX5/ZBTB1/BCL11A/HIC1/MSL3/NONO/ZFP36/SATB1/ZNF282/CITED2/RBM10/CBX3/TRIM11/CIC/SREBF1/ZC3H6/NR1I2/ZNF418/CIR1/MBD3/JUND/USP47/PDE2A/IRX1/JARID2/KAT6A/PBXIP1/WWC2/TBX3/SFPQ/JAZF1/CIPC/ZNF157/PPM1A/NOTCH1/IRX2/CIITA/RBAK/ZFHX3/MYPOP/AR/E…	69
GO_CELLULAR_RESPONSE_TO_ACID_CHEMICAL	GO_CELLULAR_RESPONSE_TO_ACID_CHEMICAL	20/519	169/12277	3.00772e-05	0.0252698	COL1A2/CPEB4/SESN2/PCK1/FGFR2/PTGER4/PRKAA2/DNMT1/PKD2/FZD7/BCL11A/SESN3/HTRA2/HNRNPD/COL16A1/CLDN1/SREBF1/PDGFD/COL1A1/ABL2	20
GO_NEGATIVE_REGULATION_OF_BIOSYNTHETIC_PROCESS	GO_NEGATIVE_REGULATION_OF_BIOSYNTHETIC_PROCESS	81/519	1236/12277	3.68043e-05	0.0252698	NEDD4/CYP7A1/ZNF350/CPEB4/NR4A2/EZH1/SRSF2/BACH1/CBX7/MTF2/PEG3/SESN2/TFAP2A/KLF5/TXNIP/TSC1/MOSPD1/FGFR2/DMAP1/TOB2/DUSP22/TFAP4/NAB2/SCAP/SMCHD1/PRMT2/FAM172A/NPAT/AEBP2/DNMT1/N4BP2L2/GZF1/DDX5/ZBTB1/BCL11A/HIC1/MSL3/GSTP1/IGFBP5/NONO/RBM4/ZFP36/SATB1/ZNF282/HNRNPD/CITED2/RBM10/CBX3/TRIM11/CIC/HUS1/SREBF1/ZC3H6/NR1I2/ZNF418/CIR1/MBD3/JUND/USP47/PDE2A/IRX1/JARID2/KAT6A/PBXIP1/WWC2/TBX3/SFPQ/JAZF…	81
GO_REGULATION_OF_MRNA_SPLICING_VIA_SPLICEOSOME	GO_REGULATION_OF_MRNA_SPLICING_VIA_SPLICEOSOME	13/519	84/12277	4.72548e-05	0.0270376	DDX17/SRSF2/HNRNPL/U2AF2/RBMXL1/FAM172A/DDX5/CWC22/SRSF5/RBM4/HNRNPK/RBM10/CIRBP	13
GO_RESPONSE_TO_AMINO_ACID	GO_RESPONSE_TO_AMINO_ACID	14/519	99/12277	6.79819e-05	0.0292985	COL1A2/CPEB4/PTN/GLRA4/SESN2/PCK1/DNMT1/BCL11A/GSTP1/SESN3/HNRNPD/COL16A1/PDGFD/COL1A1	14
GO_RNA_SPLICING_VIA_TRANSESTERIFICATION_REACTIONS	GO_RNA_SPLICING_VIA_TRANSESTERIFICATION_REACTIONS	28/519	299/12277	6.82749e-05	0.0292985	PRPF40A/DDX17/SRSF2/HNRNPL/PABPC1/U2AF2/RBMXL1/AAR2/FAM172A/PPWD1/DDX5/CWC22/SRSF5/HNRNPF/DDX39B/RBM4/HNRNPH1/HNRNPK/HNRNPD/RBM10/FIP1L1/SRSF11/SRRM1/WBP4/SFPQ/CIRBP/SNRPA1/BUD13	28
GO_CELLULAR_RESPONSE_TO_ENDOGENOUS_STIMULUS	GO_CELLULAR_RESPONSE_TO_ENDOGENOUS_STIMULUS	75/519	1147/12277	8.01133e-05	0.0305588	OGT/NEDD4/COL1A2/CPEB4/DDX17/PTN/NR4A2/NCOA1/ARHGEF18/SESN2/KLF5/ACTB/PCK1/GALNT3/PTGS2/TSC1/FGFR2/KIF16B/PIK3R2/KIF1B/DUSP22/TFAP4/PCSK6/PTGER4/PIK3R1/PRKAA2/PRMT2/P2RX4/BCL9L/PEG10/DNMT1/PKD2/DDX5/ITPR2/BCL11A/GSTP1/SESN3/STXBP4/IGFBP5/SRSF5/HNRNPF/HNRNPH1/SMAD9/ZFP36/HNRNPD/CITED2/LEPROT/NCOA4/KIF18A/RAPGEF3/COL16A1/CLDN1/SREBF1/IRS2/NR1I2/PDGFD/PRKAR1A/JUND/LATS1/COL1A1/EGR3/KLF9/PDE2A/PRKDC/…	75
GO_POSITIVE_REGULATION_OF_GENE_EXPRESSION	GO_POSITIVE_REGULATION_OF_GENE_EXPRESSION	97/519	1606/12277	0.000138799	0.0459543	OGT/EPAS1/BCAS3/ZNF350/DDX17/CRTC3/NR4A2/EZH1/NCOA1/BACH1/MTF2/PEG3/TFAP2E/HNRNPL/PABPC1/SESN2/TFAP2A/KLF5/ACTB/ZNF300/PCK1/U2AF2/MOSPD1/RBMXL1/FGFR2/MED26/PIK3R2/ZNF398/LAMP3/RFXANK/KIF1B/MYSM1/TFAP4/PIK3R1/SCAP/PRMT2/NPAT/BCL9L/KMT2C/DNMT1/ZNF593/PKD2/KMT2A/DDX5/FZD7/BCL11A/IKZF2/WAC/SRSF5/YTHDF1/DDX39B/HNRNPK/SMAD9/ZFP36/HNRNPD/CITED2/PPP1R15A/RBM10/NCOA4/MLXIP/FOXJ2/SREBF1/NR1I2/EIF3C/ING1/JU…	97
GO_RESPONSE_TO_ACID_CHEMICAL	GO_RESPONSE_TO_ACID_CHEMICAL	26/519	281/12277	0.000149924	0.0459543	COL1A2/CPEB4/PTN/NCOA1/GLRA4/SESN2/PCK1/PTGS2/FGFR2/PTGER4/PRKAA2/CCL19/DNMT1/PKD2/FZD7/BCL11A/GSTP1/SESN3/HTRA2/HNRNPD/COL16A1/CLDN1/SREBF1/PDGFD/COL1A1/ABL2	26
GO_REGULATION_OF_RESPONSE_TO_OXIDATIVE_STRESS	GO_REGULATION_OF_RESPONSE_TO_OXIDATIVE_STRESS	11/519	71/12277	0.00017755	0.0459543	SESN2/TSC1/GGT7/SESN3/MAPKAP1/NONO/HTRA2/MCL1/MCTP1/P4HB/SFPQ	11
GO_REGULATION_OF_RNA_METABOLIC_PROCESS	GO_REGULATION_OF_RNA_METABOLIC_PROCESS	20/519	192/12277	0.000181055	0.0459543	DDX17/SRSF2/HNRNPL/U2AF2/RBMXL1/PIK3R1/FAM172A/DDX5/CWC22/CLK4/SRSF5/HNRNPF/RBM4/HNRNPH1/HNRNPK/AHNAK/RBM10/SHQ1/CIRBP/ZNF326	20
GO_CELLULAR_RESPONSE_TO_AMINO_ACID_STIMULUS	GO_CELLULAR_RESPONSE_TO_AMINO_ACID_STIMULUS	10/519	60/12277	0.000187404	0.0459543	COL1A2/CPEB4/SESN2/DNMT1/BCL11A/SESN3/HNRNPD/COL16A1/PDGFD/COL1A1	10
GO_RESPONSE_TO_OXIDATIVE_STRESS	GO_RESPONSE_TO_OXIDATIVE_STRESS	31/519	373/12277	0.000255365	0.0584446	TXNRD1/EPAS1/APOD/NR4A2/SESN2/VRK2/TXNIP/PTGS2/TSC1/ALDH3B1/PRKAA2/PPP1R15B/CCL19/PKD2/GGT7/GSTP1/SESN3/MAPKAP1/NONO/HTRA2/MCL1/HNRNPD/MCTP1/PDGFD/AGAP3/P4HB/COL1A1/MSRB3/ANGPTL7/SFPQ/PRKD1	31
GO_RESPONSE_TO_ENDOGENOUS_STIMULUS	GO_RESPONSE_TO_ENDOGENOUS_STIMULUS	83/519	1353/12277	0.000278984	0.0598594	OGT/NEDD4/COL1A2/CPEB4/DDX17/PTN/NR4A2/NCOA1/ARHGEF18/SESN2/KLF5/ACTB/PCK1/GOT2/GALNT3/TXNIP/PTGS2/TSC1/FGFR2/KIF16B/PIK3R2/KIF1B/DUSP22/TFAP4/PCSK6/PTGER4/PIK3R1/SCAP/PRKAA2/PRMT2/CCL19/P2RX4/BCL9L/PEG10/DNMT1/PKD2/DDX5/ITPR2/BCL11A/GSTP1/CLDN4/SESN3/EIF2B1/STXBP4/IGFBP5/SRSF5/HNRNPF/HNRNPH1/SMAD9/ZFP36/HNRNPD/CITED2/LEPROT/NCOA4/KIF18A/RAPGEF3/COL16A1/CLDN1/SREBF1/IRS2/NR1I2/PDGFD/PRKAR1A/MBD3/…	83
GO_ENDOTHELIAL_CELL_CHEMOTAXIS	GO_ENDOTHELIAL_CELL_CHEMOTAXIS	6/519	23/12277	0.00030246	0.0610792	P2RX4/NRP1/SEMA5A/EGR3/NOTCH1/PRKD1	6
GO_TRANSLATIONAL_INITIATION	GO_TRANSLATIONAL_INITIATION	18/519	174/12277	0.000408821	0.0779713	RPL27A/EIF4A1/RPL38/PABPC1/EIF1B/PPP1R15B/EIF4G3/EIF2B1/MTIF2/YTHDF1/RBM4/RPS20/PPP1R15A/RPL15/EIF3C/RPL3/RPL27/AGO2	18
GO_NEGATIVE_REGULATION_OF_TRANSCRIPTION_BY_RNA_POLYMERASE_II	GO_NEGATIVE_REGULATION_OF_TRANSCRIPTION_BY_RNA_POLYMERASE_II	47/519	681/12277	0.000602045	0.10878	NEDD4/ZNF350/NR4A2/EZH1/BACH1/CBX7/MTF2/PEG3/TFAP2A/KLF5/TXNIP/MOSPD1/FGFR2/DMAP1/DUSP22/AEBP2/DNMT1/N4BP2L2/GZF1/DDX5/ZBTB1/BCL11A/HIC1/ZFP36/SATB1/CITED2/RBM10/CIC/SREBF1/MBD3/JUND/PDE2A/IRX1/JARID2/WWC2/TBX3/SFPQ/JAZF1/ZNF157/PPM1A/NOTCH1/IRX2/CIITA/ZFHX3/MYPOP/AR/ETS2	47
GO_PROTEIN_METHYLATION	GO_PROTEIN_METHYLATION	16/519	152/12277	0.000697097	0.114344	OGT/EZH1/MTF2/BTG1/PRMT2/PCMTD1/KMT2C/DNMT1/KMT2A/SATB1/PRDM9/PCMTD2/KMT2E/JARID2/FAM98A/SETD5	16
GO_MRNA_METABOLIC_PROCESS	GO_MRNA_METABOLIC_PROCESS	35/519	467/12277	0.000725751	0.114344	PRPF40A/RBM39/DDX17/SRSF2/HNRNPL/PABPC1/U2AF2/RBMXL1/AAR2/FAM172A/PPWD1/DDX5/CWC22/ZBTB1/SRSF5/HNRNPF/NONO/DDX39B/RBM4/HNRNPH1/HNRNPK/HNRNPD/RBM10/FIP1L1/SREBF1/CIR1/SRSF11/SRRM1/WBP4/PAN3/SFPQ/CIRBP/SNRPA1/ZNF326/BUD13	35
GO_TRANSMEMBRANE_RECEPTOR_PROTEIN_TYROSINE_KINASE_SIGNALING_PATHWAY	GO_TRANSMEMBRANE_RECEPTOR_PROTEIN_TYROSINE_KINASE_SIGNALING_PATHWAY	43/519	614/12277	0.000765256	0.114344	OGT/NEDD4/APOD/MPZL1/ACTB/GALNT3/TXNIP/TSC1/FGFR2/KIF16B/PIK3R2/GAB2/PIK3R1/MYORG/NCSTN/MYOC/DDR2/MTSS1/SESN3/STXBP4/IGFBP5/HNRNPF/HNRNPH1/NRP1/LEPROT/EPN2/SREBF1/IRS2/PDGFD/COL1A1/CD8A/XDH/SLC2A8/SPRY2/AP2A2/TSC2/PRKD1/GIGYF1/GKAP1/CSRNP1/FRS3/AR/SHOC2	43
GO_HISTONE_H4_ACETYLATION	GO_HISTONE_H4_ACETYLATION	9/519	59/12277	0.000766068	0.114344	OGT/NCOA1/JADE2/DMAP1/KMT2A/MSL3/NAA60/KAT6A/PHF20	9
GO_CELLULAR_RESPONSE_TO_EXTRACELLULAR_STIMULUS	GO_CELLULAR_RESPONSE_TO_EXTRACELLULAR_STIMULUS	21/519	232/12277	0.000843887	0.115883	CPEB4/PTN/NR4A2/NCOA1/HNRNPL/SESN2/PCK1/PTGS2/TSC1/WDR45/PRKAA2/P2RX4/ZFYVE1/BCL11A/GSTP1/SESN3/MIOS/SREBF1/COL1A1/GLUL/PRKD1	21
GO_ENZYME_LINKED_RECEPTOR_PROTEIN_SIGNALING_PATHWAY	GO_ENZYME_LINKED_RECEPTOR_PROTEIN_SIGNALING_PATHWAY	56/519	868/12277	0.000946744	0.125007	OGT/NEDD4/APOD/COL1A2/PTN/ARHGEF18/MPZL1/ACTB/GALNT3/TXNIP/TSC1/FGFR2/KIF16B/PIK3R2/DUSP22/GAB2/PCSK6/PIK3R1/BCL9L/PEG10/MYORG/DDX5/NCSTN/MYOC/DDR2/MTSS1/DACT2/SESN3/STXBP4/IGFBP5/HNRNPF/HNRNPH1/NRP1/SMAD9/CITED2/LEPROT/EPN2/SREBF1/IRS2/PDGFD/COL1A1/CD8A/XDH/PPM1A/NOTCH1/SLC2A8/SPRY2/AP2A2/TSC2/PRKD1/GIGYF1/GKAP1/CSRNP1/FRS3/AR/SHOC2	56
GO_GPI_ANCHOR_BIOSYNTHETIC_PROCESS	GO_GPI_ANCHOR_BIOSYNTHETIC_PROCESS	6/519	29/12277	0.00114717	0.135906	PIGV/PIGQ/PIGB/PIGS/PGAP3/PYURF	6
GO_INSULIN_LIKE_GROWTH_FACTOR_RECEPTOR_SIGNALING_PATHWAY	GO_INSULIN_LIKE_GROWTH_FACTOR_RECEPTOR_SIGNALING_PATHWAY	6/519	29/12277	0.00114717	0.135906	PIK3R1/MYORG/IGFBP5/TSC2/GIGYF1/AR	6
GO_RHYTHMIC_PROCESS	GO_RHYTHMIC_PROCESS	21/519	238/12277	0.00116883	0.135906	OGT/PTN/NCOA1/HNRNPL/PHLPP1/PRKAA2/KMT2A/DDX5/CLDN4/NONO/RBM4/HNRNPD/CBX3/SREBF1/EGR3/KLF9/PRKDC/SFPQ/CIPC/ZFHX3/NFYA	21
GO_CHROMATIN_ORGANIZATION	GO_CHROMATIN_ORGANIZATION	42/519	609/12277	0.00118764	0.135906	OGT/PHF13/EZH1/NCOA1/JADE2/CBX7/MTF2/EPC2/ACTB/DMAP1/MYSM1/PRKAA2/SMCHD1/PRMT2/FAM172A/KMT2C/AEBP2/DNMT1/KMT2A/ZBTB1/MSL3/WAC/CENPH/SATB1/PRDM9/CBX3/SREBF1/CHD2/SMARCD2/HUWE1/NAA60/MBD3/PCGF5/KMT2E/JARID2/KAT6A/SFPQ/ARID2/PRKD1/PHF20/EMSY/SETD5	42
GO_REGULATION_OF_CELL_SUBSTRATE_ADHESION	GO_REGULATION_OF_CELL_SUBSTRATE_ADHESION	18/519	191/12277	0.00122786	0.135976	BCAS3/APOD/PTN/PLAU/VIT/TSC1/DUSP22/PIK3R1/FZD7/MYOC/DDR2/SLK/NRP1/COL16A1/COL1A1/ABI3BP/NOTCH1/MMRN1	18
GO_PROTEIN_ACYLATION	GO_PROTEIN_ACYLATION	19/519	208/12277	0.00131724	0.1374	OGT/NCOA1/JADE2/EPC2/PCK1/DMAP1/PRKAA2/ABHD17C/KMT2A/MSL3/RAPGEF3/TERF2IP/NAA60/MBD3/KAT6A/PPM1A/GLUL/PHF20/SETD5	19
GO_TOR_SIGNALING	GO_TOR_SIGNALING	12/519	103/12277	0.00132077	0.1374	MTM1/GPAT3/SESN2/PRR5/TSC1/RFFL/PRKAA2/SESN3/MAPKAP1/MIOS/AKT3/TSC2	12
GO_REGULATION_OF_ADHERENS_JUNCTION_ORGANIZATION	GO_REGULATION_OF_ADHERENS_JUNCTION_ORGANIZATION	9/519	64/12277	0.00139301	0.140653	BCAS3/APOD/TSC1/DUSP22/MYOC/SLK/NRP1/COL16A1/RDX	9
GO_REGULATION_OF_MRNA_PROCESSING	GO_REGULATION_OF_MRNA_PROCESSING	13/519	120/12277	0.00165866	0.159715	DDX17/SRSF2/HNRNPL/U2AF2/RBMXL1/FAM172A/DDX5/CWC22/SRSF5/RBM4/HNRNPK/RBM10/CIRBP	13
GO_CIRCADIAN_RHYTHM	GO_CIRCADIAN_RHYTHM	16/519	165/12277	0.00167485	0.159715	OGT/HNRNPL/PHLPP1/PRKAA2/KMT2A/CLDN4/NONO/RBM4/HNRNPD/SREBF1/EGR3/KLF9/PRKDC/SFPQ/CIPC/ZFHX3	16
GO_CELLULAR_RESPONSE_TO_NITROGEN_COMPOUND	GO_CELLULAR_RESPONSE_TO_NITROGEN_COMPOUND	37/519	531/12277	0.00192493	0.171555	OGT/COL1A2/CPEB4/NR4A2/SESN2/KLF5/ACTB/PCK1/PTGS2/TSC1/PIK3R2/PIK3R1/P2RX4/DNMT1/PKD2/ITPR2/BCL11A/GSTP1/SESN3/STXBP4/IGFBP5/SRSF5/HNRNPD/LEPROT/RAPGEF3/COL16A1/SREBF1/IRS2/PDGFD/PRKAR1A/COL1A1/PDE2A/PRKDC/SLC2A8/RIOK3/TSC2/GKAP1	37
GO_RESPONSE_TO_ORGANOPHOSPHORUS	GO_RESPONSE_TO_ORGANOPHOSPHORUS	13/519	122/12277	0.00192686	0.171555	PCK1/PTGS2/P2RX4/PKD2/P2RX1/ITPR2/IGFBP5/RAPGEF3/SREBF1/JUND/COL1A1/THBD/PDE2A	13
GO_CELLULAR_RESPONSE_TO_OXIDATIVE_STRESS	GO_CELLULAR_RESPONSE_TO_OXIDATIVE_STRESS	21/519	248/12277	0.00194892	0.171555	TXNRD1/EPAS1/NR4A2/SESN2/VRK2/TSC1/ALDH3B1/PRKAA2/PKD2/GSTP1/MAPKAP1/NONO/HTRA2/MCL1/HNRNPD/PDGFD/AGAP3/P4HB/MSRB3/SFPQ/PRKD1	21
GO_PROTEIN_ACETYLATION	GO_PROTEIN_ACETYLATION	16/519	170/12277	0.00227742	0.175661	OGT/NCOA1/JADE2/EPC2/PCK1/DMAP1/PRKAA2/KMT2A/MSL3/RAPGEF3/TERF2IP/NAA60/MBD3/KAT6A/PHF20/SETD5	16
GO_NEGATIVE_REGULATION_OF_CELL_SUBSTRATE_ADHESION	GO_NEGATIVE_REGULATION_OF_CELL_SUBSTRATE_ADHESION	8/519	56/12277	0.00229467	0.175661	BCAS3/APOD/DUSP22/PIK3R1/FZD7/MYOC/COL1A1/NOTCH1	8
GO_POSITIVE_REGULATION_OF_HISTONE_METHYLATION	GO_POSITIVE_REGULATION_OF_HISTONE_METHYLATION	6/519	33/12277	0.00231802	0.175661	OGT/MTF2/DNMT1/KMT2A/KMT2E/JARID2	6
GO_REGULATION_OF_CELL_JUNCTION_ASSEMBLY	GO_REGULATION_OF_CELL_JUNCTION_ASSEMBLY	10/519	82/12277	0.00232019	0.175661	BCAS3/APOD/TSC1/DUSP22/MYOC/TJP1/SLK/NRP1/COL16A1/CLDN1	10
GO_REGULATION_OF_OXIDATIVE_STRESS_INDUCED_INTRINSIC_APOPTOTIC_SIGNALING_PATHWAY	GO_REGULATION_OF_OXIDATIVE_STRESS_INDUCED_INTRINSIC_APOPTOTIC_SIGNALING_PATHWAY	5/519	23/12277	0.00236593	0.175661	NONO/HTRA2/MCL1/P4HB/SFPQ	5
GO_ALTERNATIVE_MRNA_SPLICING_VIA_SPLICEOSOME	GO_ALTERNATIVE_MRNA_SPLICING_VIA_SPLICEOSOME	9/519	69/12277	0.00237929	0.175661	DDX17/SRSF2/HNRNPL/FAM172A/DDX5/SRSF5/RBM4/RBM10/SFPQ	9
GO_RESPONSE_TO_HORMONE	GO_RESPONSE_TO_HORMONE	51/519	806/12277	0.00240491	0.175661	OGT/NEDD4/DDX17/PTN/NR4A2/NCOA1/SESN2/PCK1/GOT2/TXNIP/PTGS2/TSC1/PIK3R2/TFAP4/PTGER4/PIK3R1/SCAP/PRKAA2/PRMT2/CCL19/DDX5/GSTP1/CLDN4/SESN3/EIF2B1/STXBP4/IGFBP5/SRSF5/ZFP36/HNRNPD/LEPROT/NCOA4/KIF18A/CLDN1/SREBF1/IRS2/NR1I2/PRKAR1A/MBD3/JUND/LATS1/COL1A1/KLF9/PRKDC/CYP7B1/NOTCH1/SLC2A8/RDX/TSC2/GKAP1/AR	51
GO_RESPONSE_TO_KETONE	GO_RESPONSE_TO_KETONE	15/519	156/12277	0.00250753	0.179341	PTN/NCOA1/PCK1/TXNIP/KIF1B/TFAP4/PTGER4/PRKAA2/CCL19/CLDN4/HNRNPD/CLDN1/SREBF1/KLF9/AR	15
GO_COVALENT_CHROMATIN_MODIFICATION	GO_COVALENT_CHROMATIN_MODIFICATION	29/519	395/12277	0.00274265	0.189294	OGT/EZH1/NCOA1/JADE2/MTF2/EPC2/DMAP1/MYSM1/PRKAA2/PRMT2/KMT2C/DNMT1/KMT2A/MSL3/WAC/SATB1/PRDM9/SREBF1/HUWE1/NAA60/MBD3/PCGF5/KMT2E/JARID2/KAT6A/SFPQ/PRKD1/PHF20/SETD5	29
GO_MACROMOLECULE_METHYLATION	GO_MACROMOLECULE_METHYLATION	21/519	256/12277	0.00285692	0.189294	OGT/EZH1/MTF2/DMAP1/BTG1/PRMT2/RRNAD1/PCMTD1/KMT2C/DNMT1/KMT2A/SATB1/PRDM9/PCMTD2/MBD3/KMT2E/JARID2/PCIF1/TRMT13/FAM98A/SETD5	21
GO_POSITIVE_REGULATION_OF_NUCLEOCYTOPLASMIC_TRANSPORT	GO_POSITIVE_REGULATION_OF_NUCLEOCYTOPLASMIC_TRANSPORT	8/519	58/12277	0.00287662	0.189294	NEDD4/PTGS2/DMAP1/PIK3R2/PIK3R1/RAPGEF3/CHP2/PPM1A	8
GO_NEGATIVE_REGULATION_OF_MUSCLE_HYPERTROPHY	GO_NEGATIVE_REGULATION_OF_MUSCLE_HYPERTROPHY	5/519	24/12277	0.00288617	0.189294	P2RX4/IGFBP5/JARID2/NOTCH1/CTDP1	5
GO_CELLULAR_RESPONSE_TO_EXTERNAL_STIMULUS	GO_CELLULAR_RESPONSE_TO_EXTERNAL_STIMULUS	23/519	291/12277	0.00296058	0.189294	CPEB4/PTN/NR4A2/NCOA1/HNRNPL/SESN2/PCK1/PTGS2/TSC1/WDR45/PTGER4/PRKAA2/P2RX4/ZFYVE1/BCL11A/GSTP1/SESN3/MIOS/SREBF1/COL1A1/PDE2A/GLUL/PRKD1	23
GO_POSITIVE_REGULATION_OF_BIOSYNTHETIC_PROCESS	GO_POSITIVE_REGULATION_OF_BIOSYNTHETIC_PROCESS	91/519	1633/12277	0.00303137	0.189294	OGT/EPAS1/CYP7A1/BCAS3/ZNF350/DDX17/CRTC3/NR4A2/EZH1/NCOA1/BACH1/MTF2/PEG3/TFAP2E/HNRNPL/PABPC1/SESN2/TFAP2A/KLF5/ZNF300/PCK1/PTGS2/MOSPD1/FGFR2/MED26/PIK3R2/ZNF398/RFXANK/MYSM1/TFAP4/PIK3R1/SCAP/PRMT2/CCL19/NPAT/P2RX4/BCL9L/KMT2C/ZNF593/PKD2/KMT2A/FZD7/NCSTN/IKZF2/WAC/YTHDF1/DDX39B/HNRNPK/SMAD9/HNRNPD/CITED2/PPP1R15A/NCOA4/MLXIP/FOXJ2/SREBF1/IRS2/NR1I2/SMARCD2/EIF3C/ING1/JUND/TAF8/COL1A1/PCGF5/E…	91
GO_LIPOPROTEIN_BIOSYNTHETIC_PROCESS	GO_LIPOPROTEIN_BIOSYNTHETIC_PROCESS	10/519	85/12277	0.00303268	0.189294	PIGV/WDR45/ABHD17C/PIGQ/PIGB/PPM1A/PIGS/GLUL/PGAP3/PYURF	10
GO_ORGANONITROGEN_COMPOUND_BIOSYNTHETIC_PROCESS	GO_ORGANONITROGEN_COMPOUND_BIOSYNTHETIC_PROCESS	84/519	1488/12277	0.00313003	0.191882	RPL27A/OGT/ALG3/CPEB4/NR4A2/ADK/EIF4A1/GPAT3/ALAS1/RPL38/HNRNPL/PABPC1/SESN2/MUC5AC/GOT2/EIF1B/GALNT3/PTGS2/TSC1/PIGV/RFNG/WDR45/ALDH3B1/SCAP/PPP1R15B/MOCS1/ABHD17C/CCL19/SEPSECS/EIF4G3/B3GALT5/DCAKD/P2RX1/RIMKLB/PDP1/NCSTN/PIGQ/GGT7/GSTP1/EIF2B1/MTIF2/IGFBP5/YTHDF1/DDX39B/RBM4/HNRNPK/RPS20/RRBP1/MUC16/ZFP36/HNRNPD/ADAL/PPP1R15A/SERINC5/RPL15/ACCS/NNMT/EFL1/EIF3C/UMPS/PLPP2/CERS4/PIGB/ADI1/KYNU/A…	84
GO_REGULATION_OF_NUCLEOCYTOPLASMIC_TRANSPORT	GO_REGULATION_OF_NUCLEOCYTOPLASMIC_TRANSPORT	11/519	100/12277	0.00326976	0.196931	NEDD4/APOD/PTGS2/DMAP1/PIK3R2/PIK3R1/RBM4/RAPGEF3/CHP2/PTPN14/PPM1A	11
GO_NUCLEAR_TRANSPORT	GO_NUCLEAR_TRANSPORT	23/519	294/12277	0.00336454	0.199146	NEDD4/APOD/SRSF2/TXNIP/PTGS2/U2AF2/TSC1/DMAP1/PIK3R2/PIK3R1/ZNF593/NUPL2/SRSF5/DDX39B/RBM4/RAPGEF3/FIP1L1/CHP2/SRSF11/SRRM1/PTPN14/PPM1A/TSC2	23
GO_RESPONSE_TO_NITROGEN_COMPOUND	GO_RESPONSE_TO_NITROGEN_COMPOUND	50/519	801/12277	0.00347705	0.202317	OGT/COL1A2/CPEB4/PTN/NR4A2/GLRA4/HNRNPL/SESN2/KLF5/ACTB/PCK1/GOT2/PTGS2/TSC1/PIK3R2/PIK3R1/SCAP/CCL19/P2RX4/DNMT1/PKD2/P2RX1/ITPR2/BCL11A/GSTP1/SESN3/EIF2B1/STXBP4/IGFBP5/SRSF5/HNRNPD/LEPROT/RAPGEF3/COL16A1/SREBF1/IRS2/PDGFD/NNMT/PRKAR1A/JUND/COL1A1/KYNU/THBD/PDE2A/PRKDC/NOTCH1/SLC2A8/RIOK3/TSC2/GKAP1	50
GO_RESPONSE_TO_CAMP	GO_RESPONSE_TO_CAMP	10/519	87/12277	0.00359753	0.205839	PCK1/PKD2/ITPR2/IGFBP5/RAPGEF3/SREBF1/JUND/COL1A1/THBD/PDE2A	10
GO_RESPONSE_TO_STEROID_HORMONE	GO_RESPONSE_TO_STEROID_HORMONE	24/519	314/12277	0.00373196	0.21003	NEDD4/DDX17/PTN/NR4A2/NCOA1/PCK1/TXNIP/PTGS2/TFAP4/PRMT2/DDX5/GSTP1/CLDN4/ZFP36/NCOA4/CLDN1/SREBF1/NR1I2/LATS1/COL1A1/KLF9/CYP7B1/NOTCH1/AR	24
GO_PROTEIN_KINASE_B_SIGNALING	GO_PROTEIN_KINASE_B_SIGNALING	17/519	196/12277	0.00396646	0.213871	MTM1/SESN2/FGFR2/PIK3R2/PHLPP1/PIK3R1/CCL19/P2RX4/MYORG/MYOC/SESN3/IGFBP5/IRS2/SEMA5A/XDH/SPRY2/TSC2	17
GO_CELLULAR_RESPONSE_TO_OXYGEN_CONTAINING_COMPOUND	GO_CELLULAR_RESPONSE_TO_OXYGEN_CONTAINING_COMPOUND	55/519	906/12277	0.0039871	0.213871	OGT/CYP7A1/C2CD2L/COL1A2/CPEB4/PTN/NR4A2/SESN2/KLF5/ACTB/PCK1/PTGS2/TSC1/FGFR2/PIK3R2/TFAP4/PTGER4/PIK3R1/PRKAA2/P2RX4/DNMT1/PKD2/FZD7/ITPR2/BCL11A/GSTP1/SESN3/STXBP4/IGFBP5/SRSF5/HTRA2/ZFP36/HNRNPD/LEPROT/KIF18A/RAPGEF3/COL16A1/CLDN1/SREBF1/IRS2/PDGFD/AGAP3/PRKAR1A/COL1A1/KLF9/PDE2A/ABL2/PRKDC/SLC2A8/TSC2/PRKD1/GKAP1/TICAM2/AR/SCARB1	55
GO_RESPONSE_TO_OXYGEN_CONTAINING_COMPOUND	GO_RESPONSE_TO_OXYGEN_CONTAINING_COMPOUND	74/519	1295/12277	0.00414685	0.216241	OGT/CYP7A1/APOD/C2CD2L/COL1A2/CPEB4/PTN/NR4A2/NCOA1/GLRA4/HNRNPL/SESN2/KLF5/ACTB/PCK1/GOT2/TXNIP/PTGS2/TSC1/FGFR2/DMAP1/PIK3R2/KIF1B/TFAP4/PTGER4/PIK3R1/SCAP/PRKAA2/PPP1R15B/CCL19/P2RX4/DNMT1/PKD2/P2RX1/FZD7/ITPR2/BCL11A/GSTP1/CLDN4/SESN3/EIF2B1/STXBP4/IGFBP5/SRSF5/HTRA2/ZFP36/HNRNPD/LEPROT/KIF18A/RAPGEF3/COL16A1/CLDN1/SREBF1/IRS2/PDGFD/AGAP3/PRKAR1A/MBD3/JUND/COL1A1/THBD/KLF9/PDE2A/ABL2/PRKDC/NO…	74
GO_NEGATIVE_REGULATION_OF_INTRACELLULAR_SIGNAL_TRANSDUCTION	GO_NEGATIVE_REGULATION_OF_INTRACELLULAR_SIGNAL_TRANSDUCTION	30/519	425/12277	0.00415728	0.216241	CYLD/MTM1/CRTC3/RANBP9/PIK3IP1/SESN2/PTGS2/TSC1/PIK3R2/RFFL/DUSP22/PHLPP1/PRKAA2/PKD2/MYOC/GSTP1/SESN3/MAPKAP1/NONO/HTRA2/MCL1/USP47/PDE2A/ABL2/XDH/WWC2/PPM1A/SPRY2/RIOK3/TSC2	30
GO_CELLULAR_RESPONSE_TO_HORMONE_STIMULUS	GO_CELLULAR_RESPONSE_TO_HORMONE_STIMULUS	38/519	576/12277	0.00428538	0.219444	OGT/NEDD4/DDX17/NR4A2/NCOA1/PCK1/TSC1/PIK3R2/TFAP4/PTGER4/PIK3R1/PRKAA2/PRMT2/DDX5/GSTP1/SESN3/STXBP4/SRSF5/ZFP36/HNRNPD/LEPROT/NCOA4/KIF18A/SREBF1/IRS2/NR1I2/PRKAR1A/JUND/LATS1/KLF9/PRKDC/CYP7B1/NOTCH1/SLC2A8/RDX/TSC2/GKAP1/AR	38
GO_LONG_CHAIN_FATTY_ACID_METABOLIC_PROCESS	GO_LONG_CHAIN_FATTY_ACID_METABOLIC_PROCESS	8/519	62/12277	0.0043806	0.219444	CYP2U1/CYP2G1P/PTGS2/ACOT2/GSTP1/ACSL3/CYP2J2/FAAH	8
GO_REGULATION_OF_CELLULAR_AMIDE_METABOLIC_PROCESS	GO_REGULATION_OF_CELLULAR_AMIDE_METABOLIC_PROCESS	25/519	336/12277	0.00441062	0.219444	CPEB4/RPL38/HNRNPL/PABPC1/SESN2/EIF1B/TSC1/PPP1R15B/SEPSECS/EIF4G3/PDP1/MTIF2/IGFBP5/YTHDF1/DDX39B/RBM4/ZFP36/HNRNPD/PPP1R15A/EIF3C/PCIF1/PUM2/SPON1/CIRBP/AGO2	25
GO_RESPONSE_TO_STARVATION	GO_RESPONSE_TO_STARVATION	15/519	166/12277	0.00452769	0.222051	BCAS3/CPEB4/HNRNPL/SESN2/PCK1/WDR45/PRKAA2/ULK2/ZFYVE1/SESN3/MIOS/ZFP36/SREBF1/GLUL/PRKD1	15
GO_HISTONE_METHYLATION	GO_HISTONE_METHYLATION	12/519	120/12277	0.00477466	0.225669	OGT/EZH1/MTF2/PRMT2/KMT2C/DNMT1/KMT2A/SATB1/PRDM9/KMT2E/JARID2/SETD5	12
GO_POSITIVE_REGULATION_OF_TRANSCRIPTION_BY_RNA_POLYMERASE_II	GO_POSITIVE_REGULATION_OF_TRANSCRIPTION_BY_RNA_POLYMERASE_II	58/519	975/12277	0.00483547	0.225669	OGT/EPAS1/BCAS3/ZNF350/DDX17/CRTC3/NR4A2/EZH1/NCOA1/BACH1/MTF2/PEG3/TFAP2E/SESN2/TFAP2A/KLF5/ZNF300/PCK1/MOSPD1/FGFR2/PIK3R2/RFXANK/MYSM1/TFAP4/PIK3R1/SCAP/BCL9L/KMT2C/ZNF593/PKD2/KMT2A/IKZF2/HNRNPK/SMAD9/CITED2/MLXIP/FOXJ2/SREBF1/NR1I2/JUND/PCGF5/EGR3/CHP2/ASXL3/KAT6A/CYTL1/PRKDC/SFPQ/NOTCH1/CIITA/ZFHX3/RNF10/PRKD1/CSRNP1/AGO2/AR/FOXK2/ETS2	58
GO_METHYLATION	GO_METHYLATION	23/519	303/12277	0.00486441	0.225669	OGT/EZH1/MTF2/DMAP1/BTG1/PRMT2/RRNAD1/PCMTD1/KMT2C/DNMT1/KMT2A/SATB1/PRDM9/NNMT/PCMTD2/MBD3/KMT2E/JARID2/PCIF1/MAT2A/TRMT13/FAM98A/SETD5	23
GO_REGULATION_OF_CELL_MATRIX_ADHESION	GO_REGULATION_OF_CELL_MATRIX_ADHESION	11/519	106/12277	0.00511948	0.234336	BCAS3/APOD/PLAU/TSC1/DUSP22/PIK3R1/MYOC/DDR2/SLK/NRP1/COL16A1	11
GO_POSITIVE_REGULATION_OF_RNA_BIOSYNTHETIC_PROCESS	GO_POSITIVE_REGULATION_OF_RNA_BIOSYNTHETIC_PROCESS	75/519	1328/12277	0.00521907	0.235751	OGT/EPAS1/BCAS3/ZNF350/DDX17/CRTC3/NR4A2/EZH1/NCOA1/BACH1/MTF2/PEG3/TFAP2E/SESN2/TFAP2A/KLF5/ZNF300/PCK1/MOSPD1/FGFR2/MED26/PIK3R2/ZNF398/RFXANK/MYSM1/TFAP4/PIK3R1/SCAP/PRMT2/NPAT/BCL9L/KMT2C/ZNF593/PKD2/KMT2A/FZD7/IKZF2/WAC/DDX39B/HNRNPK/SMAD9/HNRNPD/CITED2/NCOA4/MLXIP/FOXJ2/SREBF1/NR1I2/SMARCD2/ING1/JUND/TAF8/COL1A1/PCGF5/EGR3/CHP2/KMT2E/ASXL3/KAT6A/CYTL1/PRKDC/TBX3/SFPQ/PPM1A/NOTCH1/CIITA/ZFHX…	75
GO_RESPONSE_TO_PURINE_CONTAINING_COMPOUND	GO_RESPONSE_TO_PURINE_CONTAINING_COMPOUND	13/519	137/12277	0.00529288	0.23598	PCK1/PTGS2/P2RX4/PKD2/P2RX1/ITPR2/IGFBP5/RAPGEF3/SREBF1/JUND/COL1A1/THBD/PDE2A	13
GO_NEGATIVE_REGULATION_OF_GENE_EXPRESSION_EPIGENETIC	GO_NEGATIVE_REGULATION_OF_GENE_EXPRESSION_EPIGENETIC	9/519	78/12277	0.00548181	0.236625	EZH1/MTF2/SMCHD1/FAM172A/AEBP2/DNMT1/MSL3/MBD3/JARID2	9
GO_ENDOTHELIUM_DEVELOPMENT	GO_ENDOTHELIUM_DEVELOPMENT	11/519	107/12277	0.00549541	0.236625	PTN/BTG1/TJP1/NRP1/RAPGEF3/FOXJ2/CLDN1/PDE2A/XDH/NOTCH1/RDX	11
GO_NEGATIVE_REGULATION_OF_TOR_SIGNALING	GO_NEGATIVE_REGULATION_OF_TOR_SIGNALING	6/519	39/12277	0.00551412	0.236625	MTM1/SESN2/TSC1/PRKAA2/SESN3/TSC2	6
GO_REGULATION_OF_CIRCADIAN_RHYTHM	GO_REGULATION_OF_CIRCADIAN_RHYTHM	9/519	80/12277	0.00647347	0.274363	PHLPP1/PRKAA2/NONO/RBM4/HNRNPD/PRKDC/SFPQ/CIPC/ZFHX3	9
GO_MRNA_CIS_SPLICING_VIA_SPLICEOSOME	GO_MRNA_CIS_SPLICING_VIA_SPLICEOSOME	5/519	29/12277	0.00677831	0.280361	PRPF40A/SRSF2/SRSF5/RBM4/WBP4	5
GO_POSITIVE_REGULATION_OF_RNA_SPLICING	GO_POSITIVE_REGULATION_OF_RNA_SPLICING	5/519	29/12277	0.00677831	0.280361	U2AF2/RBMXL1/PIK3R1/SRSF5/CIRBP	5
GO_CELLULAR_RESPONSE_TO_ORGANIC_CYCLIC_COMPOUND	GO_CELLULAR_RESPONSE_TO_ORGANIC_CYCLIC_COMPOUND	31/519	462/12277	0.0074592	0.295612	NEDD4/CYP7A1/DDX17/PTN/NR4A2/NCOA1/KLF5/ACTB/PCK1/PTGS2/TFAP4/PRMT2/P2RX4/PKD2/DDX5/ITPR2/GSTP1/IGFBP5/ZFP36/HNRNPD/NCOA4/KIF18A/RAPGEF3/NR1I2/LATS1/COL1A1/KLF9/PDE2A/CYP7B1/RIOK3/AR	31
GO_NEGATIVE_REGULATION_OF_CELLULAR_CATABOLIC_PROCESS	GO_NEGATIVE_REGULATION_OF_CELLULAR_CATABOLIC_PROCESS	17/519	209/12277	0.00749147	0.295612	OGT/MTM1/PABPC1/TSC1/LAMP3/USP25/TRIM39/HS1BP3/WAC/HTRA2/ZFP36/MCL1/HNRNPD/RBM10/CIRBP/TSC2/TBC1D14	17
GO_POSITIVE_REGULATION_OF_CELL_JUNCTION_ASSEMBLY	GO_POSITIVE_REGULATION_OF_CELL_JUNCTION_ASSEMBLY	5/519	30/12277	0.00785727	0.306523	TSC1/MYOC/NRP1/COL16A1/CLDN1	5
GO_REGULATION_OF_TRANSLATIONAL_INITIATION	GO_REGULATION_OF_TRANSLATIONAL_INITIATION	8/519	69/12277	0.00838392	0.322164	EIF1B/PPP1R15B/EIF4G3/MTIF2/YTHDF1/RBM4/PPP1R15A/AGO2	8
GO_PEPTIDYL_LYSINE_ACETYLATION	GO_PEPTIDYL_LYSINE_ACETYLATION	13/519	145/12277	0.00844589	0.322164	OGT/NCOA1/JADE2/EPC2/DMAP1/PRKAA2/KMT2A/MSL3/NAA60/MBD3/KAT6A/PHF20/SETD5	13
GO_MUSCLE_CELL_PROLIFERATION	GO_MUSCLE_CELL_PROLIFERATION	14/519	164/12277	0.00972292	0.358912	APOD/PTGS2/FGFR2/DNMT1/GSTP1/IGFBP5/DDX39B/FOXJ2/PDGFD/PRKAR1A/JARID2/PRKDC/ARID2/NOTCH1	14
GO_RESPONSE_TO_PEPTIDE_HORMONE	GO_RESPONSE_TO_PEPTIDE_HORMONE	25/519	359/12277	0.00996823	0.364053	OGT/NR4A2/SESN2/PCK1/GOT2/PTGS2/TSC1/PIK3R2/PIK3R1/SCAP/GSTP1/SESN3/EIF2B1/STXBP4/IGFBP5/SRSF5/LEPROT/SREBF1/IRS2/PRKAR1A/COL1A1/PRKDC/SLC2A8/TSC2/GKAP1	25
GO_CELLULAR_RESPONSE_TO_LIPID	GO_CELLULAR_RESPONSE_TO_LIPID	31/519	473/12277	0.0102853	0.370546	NEDD4/CYP7A1/DDX17/PTN/NR4A2/NCOA1/PCK1/FGFR2/TFAP4/PTGER4/PRKAA2/PRMT2/DDX5/FZD7/GSTP1/HTRA2/ZFP36/HNRNPD/NCOA4/KIF18A/CLDN1/SREBF1/NR1I2/LATS1/COL1A1/KLF9/ABL2/CYP7B1/TICAM2/AR/SCARB1	31
GO_RESPONSE_TO_FLUID_SHEAR_STRESS	GO_RESPONSE_TO_FLUID_SHEAR_STRESS	5/519	32/12277	0.0103619	0.370546	PTGS2/P2RX4/PKD2/MTSS1/CITED2	5
GO_CELLULAR_RESPONSE_TO_STARVATION	GO_CELLULAR_RESPONSE_TO_STARVATION	12/519	133/12277	0.0106316	0.375391	CPEB4/HNRNPL/SESN2/PCK1/WDR45/PRKAA2/ZFYVE1/SESN3/MIOS/SREBF1/GLUL/PRKD1	12
GO_CELLULAR_RESPONSE_TO_INSULIN_STIMULUS	GO_CELLULAR_RESPONSE_TO_INSULIN_STIMULUS	15/519	183/12277	0.0108491	0.375391	OGT/PCK1/TSC1/PIK3R2/PIK3R1/GSTP1/SESN3/STXBP4/SRSF5/SREBF1/IRS2/PRKDC/SLC2A8/TSC2/GKAP1	15
GO_REGULATION_OF_NUCLEOBASE_CONTAINING_COMPOUND_METABOLIC_PROCESS	GO_REGULATION_OF_NUCLEOBASE_CONTAINING_COMPOUND_METABOLIC_PROCESS	29/519	437/12277	0.0109331	0.375391	DDX17/SRSF2/HNRNPL/U2AF2/RBMXL1/PIK3R1/SMCHD1/FAM172A/KMT2A/DDX5/CWC22/CLK4/SRSF5/HNRNPF/RBM4/HNRNPH1/HNRNPK/AHNAK/ZFP36/HNRNPD/PRDM9/RBM10/SHQ1/TERF2IP/MBD3/CIRBP/ZNF326/KLHL15/NABP2	29
GO_RESPONSE_TO_INSULIN	GO_RESPONSE_TO_INSULIN	18/519	235/12277	0.0109348	0.375391	OGT/SESN2/PCK1/GOT2/TSC1/PIK3R2/PIK3R1/SCAP/GSTP1/SESN3/STXBP4/SRSF5/SREBF1/IRS2/PRKDC/SLC2A8/TSC2/GKAP1	18
GO_NEGATIVE_REGULATION_OF_CHEMOTAXIS	GO_NEGATIVE_REGULATION_OF_CHEMOTAXIS	6/519	45/12277	0.0111299	0.376741	SEMA4G/GSTP1/SEMA3D/NRP1/SEMA5A/NOTCH1	6
GO_POSITIVE_REGULATION_OF_MACROAUTOPHAGY	GO_POSITIVE_REGULATION_OF_MACROAUTOPHAGY	7/519	59/12277	0.0117966	0.376741	SESN2/TSC1/PRKAA2/SESN3/WAC/VPS13C/TSC2	7
GO_ARACHIDONIC_ACID_METABOLIC_PROCESS	GO_ARACHIDONIC_ACID_METABOLIC_PROCESS	5/519	33/12277	0.0117983	0.376741	CYP2U1/CYP2G1P/PTGS2/CYP2J2/FAAH	5
GO_POSITIVE_REGULATION_OF_INTRACELLULAR_PROTEIN_TRANSPORT	GO_POSITIVE_REGULATION_OF_INTRACELLULAR_PROTEIN_TRANSPORT	12/519	135/12277	0.0118866	0.376741	BCAS3/PTGS2/DMAP1/PIK3R2/PIK3R1/HTRA2/LEPROT/RAPGEF3/HUWE1/CHP2/PPM1A/MFF	12
GO_ANDROGEN_RECEPTOR_SIGNALING_PATHWAY	GO_ANDROGEN_RECEPTOR_SIGNALING_PATHWAY	6/519	46/12277	0.0123553	0.376741	DDX17/NCOA1/PRMT2/DDX5/NCOA4/AR	6
GO_POSITIVE_REGULATION_OF_INTRACELLULAR_TRANSPORT	GO_POSITIVE_REGULATION_OF_INTRACELLULAR_TRANSPORT	15/519	186/12277	0.0124689	0.376741	NEDD4/BCAS3/PTGS2/DMAP1/PIK3R2/GAB2/PIK3R1/HTRA2/LEPROT/RAPGEF3/HUWE1/CHP2/PPM1A/RDX/MFF	15
GO_REGULATION_OF_LIPID_METABOLIC_PROCESS	GO_REGULATION_OF_LIPID_METABOLIC_PROCESS	23/519	329/12277	0.0125644	0.376741	TXNRD1/CYP7A1/APOD/PNPLA2/NCOA1/ALAS1/PIK3IP1/PTGS2/PPP2R5A/PIK3R2/PIK3R1/SCAP/PRKAA2/CCL19/PDP1/SREBF1/IRS2/ACSL3/LACTB/PRKD1/NFYA/FDFT1/SCARB1	23
GO_INSULIN_RECEPTOR_SIGNALING_PATHWAY	GO_INSULIN_RECEPTOR_SIGNALING_PATHWAY	11/519	120/12277	0.0126417	0.376741	OGT/TSC1/PIK3R2/PIK3R1/SESN3/STXBP4/SREBF1/IRS2/SLC2A8/TSC2/GKAP1	11
GO_RESPONSE_TO_PEPTIDE	GO_RESPONSE_TO_PEPTIDE	28/519	423/12277	0.0126585	0.376741	OGT/NR4A2/HNRNPL/SESN2/KLF5/PCK1/GOT2/PTGS2/TSC1/PIK3R2/PIK3R1/SCAP/GSTP1/SESN3/EIF2B1/STXBP4/IGFBP5/SRSF5/LEPROT/SREBF1/IRS2/PRKAR1A/COL1A1/PRKDC/NOTCH1/SLC2A8/TSC2/GKAP1	28
GO_NEGATIVE_REGULATION_OF_DEVELOPMENTAL_GROWTH	GO_NEGATIVE_REGULATION_OF_DEVELOPMENTAL_GROWTH	9/519	89/12277	0.01273	0.376741	SEMA4G/ULK2/BCL11A/SEMA3D/NRP1/SEMA5A/JARID2/WWC2/CTDP1	9
GO_CELLULAR_RESPONSE_TO_CAMP	GO_CELLULAR_RESPONSE_TO_CAMP	6/519	47/12277	0.0136726	0.401179	PCK1/PKD2/ITPR2/IGFBP5/RAPGEF3/PDE2A	6
GO_RESPONSE_TO_EXTRACELLULAR_STIMULUS	GO_RESPONSE_TO_EXTRACELLULAR_STIMULUS	29/519	447/12277	0.0145485	0.416385	OGT/BCAS3/CPEB4/PTN/NR4A2/NCOA1/HNRNPL/SESN2/PCK1/PTGS2/TSC1/WDR45/PRKAA2/ULK2/P2RX4/ZFYVE1/P2RX1/BCL11A/GSTP1/SESN3/MIOS/ZFP36/SREBF1/MBD3/COL1A1/KYNU/ACSL3/GLUL/PRKD1	29
GO_POSITIVE_REGULATION_OF_EPITHELIAL_CELL_PROLIFERATION	GO_POSITIVE_REGULATION_OF_EPITHELIAL_CELL_PROLIFERATION	13/519	156/12277	0.0149994	0.416385	PTN/FGFR2/FZD7/STXBP4/NRP1/SEMA5A/EGR3/AKT3/CYP7B1/NOTCH1/GLUL/PRKD1/AR	13
GO_RESPONSE_TO_PROGESTERONE	GO_RESPONSE_TO_PROGESTERONE	5/519	35/12277	0.0150644	0.416385	PTN/NCOA1/TXNIP/CLDN4/SREBF1	5
GO_CELLULAR_RESPONSE_TO_VASCULAR_ENDOTHELIAL_GROWTH_FACTOR_STIMULUS	GO_CELLULAR_RESPONSE_TO_VASCULAR_ENDOTHELIAL_GROWTH_FACTOR_STIMULUS	6/519	48/12277	0.0150848	0.416385	NRP1/EGR3/XDH/NOTCH1/SPRY2/PRKD1	6
GO_CHROMATIN_REMODELING	GO_CHROMATIN_REMODELING	12/519	140/12277	0.0155223	0.416385	EZH1/ACTB/DMAP1/MYSM1/SMCHD1/ZBTB1/CENPH/SATB1/CBX3/SMARCD2/MBD3/JARID2	12
GO_RESPONSE_TO_FIBROBLAST_GROWTH_FACTOR	GO_RESPONSE_TO_FIBROBLAST_GROWTH_FACTOR	11/519	124/12277	0.0158621	0.41888	GALNT3/FGFR2/KIF16B/HNRNPF/HNRNPH1/ZFP36/COL1A1/EGR3/SPRY2/FRS3/SHOC2	11
GO_REGULATION_OF_AUTOPHAGY	GO_REGULATION_OF_AUTOPHAGY	20/519	281/12277	0.0160377	0.420286	NEDD4/MTM1/SESN2/TSC1/PIK3R2/LAMP3/PRKAA2/ULK2/HS1BP3/SESN3/WAC/HTRA2/MCL1/SREBF1/EXOC7/VPS13C/ABL2/TSC2/TBC1D14/PRKD1	20
GO_RESPONSE_TO_ORGANIC_CYCLIC_COMPOUND	GO_RESPONSE_TO_ORGANIC_CYCLIC_COMPOUND	44/519	749/12277	0.0163953	0.422737	NEDD4/CYP7A1/DDX17/PTN/NR4A2/NCOA1/KLF5/ACTB/PCK1/GOT2/TXNIP/PTGS2/KIF1B/TFAP4/PRMT2/P2RX4/PKD2/DDX5/P2RX1/ITPR2/GSTP1/CLDN4/IGFBP5/ZFP36/HNRNPD/NCOA4/KIF18A/RAPGEF3/CLDN1/SREBF1/NR1I2/MBD3/JUND/LATS1/COL1A1/KYNU/THBD/KLF9/PDE2A/ACSL3/CYP7B1/NOTCH1/RIOK3/AR	44
GO_ORGAN_GROWTH	GO_ORGAN_GROWTH	13/519	158/12277	0.0165232	0.422737	VIT/FGFR2/DDR2/DDX39B/PRKAR1A/LATS1/JARID2/WWC2/ARID2/NOTCH1/SPRY2/CTDP1/AR	13
GO_HISTONE_H3_K4_METHYLATION	GO_HISTONE_H3_K4_METHYLATION	6/519	49/12277	0.0165951	0.422737	OGT/KMT2C/DNMT1/KMT2A/PRDM9/KMT2E	6
GO_PEPTIDYL_LYSINE_METHYLATION	GO_PEPTIDYL_LYSINE_METHYLATION	10/519	109/12277	0.0168965	0.422737	OGT/EZH1/MTF2/KMT2C/DNMT1/KMT2A/PRDM9/KMT2E/JARID2/SETD5	10
GO_POSITIVE_REGULATION_OF_PROTEIN_IMPORT	GO_POSITIVE_REGULATION_OF_PROTEIN_IMPORT	5/519	36/12277	0.0169034	0.422737	PTGS2/DMAP1/PIK3R2/PIK3R1/CHP2	5
GO_INTRINSIC_APOPTOTIC_SIGNALING_PATHWAY_IN_RESPONSE_TO_OXIDATIVE_STRESS	GO_INTRINSIC_APOPTOTIC_SIGNALING_PATHWAY_IN_RESPONSE_TO_OXIDATIVE_STRESS	5/519	37/12277	0.0188854	0.456575	NONO/HTRA2/MCL1/P4HB/SFPQ	5
GO_NEGATIVE_REGULATION_OF_CELL_MATRIX_ADHESION	GO_NEGATIVE_REGULATION_OF_CELL_MATRIX_ADHESION	5/519	37/12277	0.0188854	0.456575	BCAS3/APOD/DUSP22/PIK3R1/MYOC	5
GO_NEGATIVE_REGULATION_OF_RESPONSE_TO_OXIDATIVE_STRESS	GO_NEGATIVE_REGULATION_OF_RESPONSE_TO_OXIDATIVE_STRESS	5/519	37/12277	0.0188854	0.456575	TSC1/GGT7/NONO/HTRA2/MCTP1	5
GO_CELLULAR_RESPONSE_TO_STEROID_HORMONE_STIMULUS	GO_CELLULAR_RESPONSE_TO_STEROID_HORMONE_STIMULUS	16/519	214/12277	0.019488	0.45726	NEDD4/DDX17/NR4A2/NCOA1/PCK1/TFAP4/PRMT2/DDX5/GSTP1/ZFP36/NCOA4/NR1I2/LATS1/KLF9/CYP7B1/AR	16
GO_MEMBRANE_LIPID_BIOSYNTHETIC_PROCESS	GO_MEMBRANE_LIPID_BIOSYNTHETIC_PROCESS	11/519	128/12277	0.0196618	0.45726	PIGV/ALDH3B1/P2RX1/PIGQ/PLPP2/CERS4/PIGB/PIGS/PRKD1/PGAP3/PYURF	11
GO_INTRACELLULAR_RECEPTOR_SIGNALING_PATHWAY	GO_INTRACELLULAR_RECEPTOR_SIGNALING_PATHWAY	17/519	233/12277	0.0202979	0.46767	CYLD/NEDD4/DDX17/NR4A2/NCOA1/FAM120B/PRMT2/DDX5/CITED2/NCOA4/SREBF1/NR1I2/LATS1/CYP7B1/PUM2/RIOK3/AR	17
GO_SEMAPHORIN_PLEXIN_SIGNALING_PATHWAY	GO_SEMAPHORIN_PLEXIN_SIGNALING_PATHWAY	5/519	38/12277	0.0210143	0.478652	SEMA4G/SEMA3D/NRP1/SEMA5A/FARP2	5
GO_POSITIVE_REGULATION_OF_CELLULAR_PROTEIN_LOCALIZATION	GO_POSITIVE_REGULATION_OF_CELLULAR_PROTEIN_LOCALIZATION	20/519	289/12277	0.0210534	0.478652	CYLD/BCAS3/PTN/SESN2/PTGS2/PPP3CC/DMAP1/PIK3R2/PIK3R1/PRKAA2/ABHD17C/HTRA2/LEPROT/RAPGEF3/HUWE1/CHP2/ACSL3/PPM1A/RDX/MFF	20
GO_RESPONSE_TO_GROWTH_FACTOR	GO_RESPONSE_TO_GROWTH_FACTOR	36/519	600/12277	0.0213885	0.483071	NEDD4/COL1A2/PTN/ARHGEF18/GALNT3/FGFR2/KIF16B/KIF1B/DUSP22/PCSK6/BCL9L/PEG10/DDX5/GSTP1/HNRNPF/HNRNPH1/HTRA2/NRP1/SMAD9/ZFP36/CITED2/EPN2/CLDN1/PDGFD/COL1A1/EGR3/PDE2A/XDH/PPM1A/NOTCH1/ZFHX3/SPRY2/RDX/PRKD1/FRS3/SHOC2	36
GO_REGULATION_OF_OXIDATIVE_STRESS_INDUCED_CELL_DEATH	GO_REGULATION_OF_OXIDATIVE_STRESS_INDUCED_CELL_DEATH	6/519	52/12277	0.0217438	0.485886	TSC1/NONO/HTRA2/MCL1/P4HB/SFPQ	6
GO_POSITIVE_REGULATION_OF_PROTEIN_KINASE_B_SIGNALING	GO_POSITIVE_REGULATION_OF_PROTEIN_KINASE_B_SIGNALING	11/519	130/12277	0.0217962	0.485886	FGFR2/PIK3R2/PIK3R1/CCL19/P2RX4/MYORG/MYOC/IGFBP5/IRS2/SEMA5A/SPRY2	11
GO_NEGATIVE_REGULATION_OF_CATABOLIC_PROCESS	GO_NEGATIVE_REGULATION_OF_CATABOLIC_PROCESS	18/519	255/12277	0.0232576	0.504821	OGT/MTM1/CRTC3/PABPC1/TSC1/LAMP3/USP25/TRIM39/HS1BP3/WAC/HTRA2/ZFP36/MCL1/HNRNPD/RBM10/CIRBP/TSC2/TBC1D14	18
GO_ESTABLISHMENT_OF_ENDOTHELIAL_BARRIER	GO_ESTABLISHMENT_OF_ENDOTHELIAL_BARRIER	5/519	39/12277	0.0232937	0.504821	TJP1/RAPGEF3/CLDN1/PDE2A/RDX	5
GO_MEMBRANE_LIPID_METABOLIC_PROCESS	GO_MEMBRANE_LIPID_METABOLIC_PROCESS	14/519	183/12277	0.0233114	0.504821	PIGV/ALDH3B1/P2RX1/PIGQ/HTRA2/SERINC5/PLPP2/CERS4/PIGB/SERINC1/PIGS/PRKD1/PGAP3/PYURF	14
GO_REGULATION_OF_MUSCLE_HYPERTROPHY	GO_REGULATION_OF_MUSCLE_HYPERTROPHY	6/519	53/12277	0.023675	0.504821	P2RX4/IGFBP5/DDX39B/JARID2/NOTCH1/CTDP1	6
GO_REGULATION_OF_PROTEIN_IMPORT	GO_REGULATION_OF_PROTEIN_IMPORT	6/519	53/12277	0.023675	0.504821	APOD/PTGS2/DMAP1/PIK3R2/PIK3R1/CHP2	6
GO_CELLULAR_LIPID_METABOLIC_PROCESS	GO_CELLULAR_LIPID_METABOLIC_PROCESS	42/519	728/12277	0.0245302	0.516496	CYP2U1/APOD/PNPLA2/ALG3/MTM1/CYP2G1P/GPAT3/PIK3IP1/SESN2/PCK1/PTGS2/PIGV/PIK3R2/ALDH3B1/PIK3R1/SCAP/ACOT11/CCL19/ACOT2/P2RX1/PDP1/PIGQ/GSTP1/SERAC1/HTRA2/SERINC5/SREBF1/IRS2/PLPP2/CERS4/PIGB/SLC25A17/ACSL3/CYP2J2/SERINC1/PIGS/FAAH/PRKD1/FDFT1/SCARB1/PGAP3/PYURF	42
GO_LIPID_METABOLIC_PROCESS	GO_LIPID_METABOLIC_PROCESS	56/519	1019/12277	0.0247658	0.516496	TXNRD1/CYP2U1/CYP7A1/APOD/PNPLA2/ALG3/MTM1/CYP2G1P/NCOA1/GPAT3/ALAS1/PIK3IP1/SESN2/PCK1/PTGS2/PAFAH2/PIGV/PPP2R5A/PIK3R2/ALDH3B1/PIK3R1/SCAP/PRKAA2/ACOT11/CCL19/ACOT2/P2RX1/PDP1/PIGQ/GSTP1/DHRS4/SERAC1/HTRA2/ACAD8/SERINC5/SREBF1/IRS2/NR1I2/PLPP2/CERS4/PIGB/SLC25A17/ACSL3/JAZF1/CYP7B1/CYP2J2/SERINC1/PIGS/FAAH/LACTB/PRKD1/NFYA/FDFT1/SCARB1/PGAP3/PYURF	56
GO_REGULATION_OF_MACROAUTOPHAGY	GO_REGULATION_OF_MACROAUTOPHAGY	12/519	150/12277	0.0252419	0.516496	NEDD4/MTM1/SESN2/TSC1/PRKAA2/SESN3/WAC/HTRA2/EXOC7/VPS13C/TSC2/TBC1D14	12
GO_ADHERENS_JUNCTION_ASSEMBLY	GO_ADHERENS_JUNCTION_ASSEMBLY	8/519	84/12277	0.0253435	0.516496	BCAS3/APOD/TSC1/DUSP22/MYOC/SLK/NRP1/COL16A1	8
GO_GLYCEROLIPID_BIOSYNTHETIC_PROCESS	GO_GLYCEROLIPID_BIOSYNTHETIC_PROCESS	15/519	203/12277	0.0254806	0.516496	MTM1/GPAT3/PCK1/PIGV/PIK3R2/PIK3R1/PIGQ/SREBF1/PIGB/ACSL3/PIGS/STARD7/SCARB1/PGAP3/PYURF	15
GO_REGULATION_OF_CELLULAR_RESPONSE_TO_INSULIN_STIMULUS	GO_REGULATION_OF_CELLULAR_RESPONSE_TO_INSULIN_STIMULUS	6/519	54/12277	0.0257178	0.516496	OGT/TSC1/PIK3R1/SESN3/TSC2/GKAP1	6
GO_REGULATION_OF_LIPID_KINASE_ACTIVITY	GO_REGULATION_OF_LIPID_KINASE_ACTIVITY	6/519	54/12277	0.0257178	0.516496	PIK3IP1/PPP2R5A/PIK3R2/PIK3R1/CCL19/PRKD1	6
GO_UNSATURATED_FATTY_ACID_METABOLIC_PROCESS	GO_UNSATURATED_FATTY_ACID_METABOLIC_PROCESS	6/519	54/12277	0.0257178	0.516496	CYP2U1/CYP2G1P/PTGS2/GSTP1/CYP2J2/FAAH	6
GO_RNA_STABILIZATION	GO_RNA_STABILIZATION	5/519	40/12277	0.025727	0.516496	PABPC1/ZFP36/HNRNPD/RBM10/CIRBP	5
GO_NEGATIVE_REGULATION_OF_AUTOPHAGY	GO_NEGATIVE_REGULATION_OF_AUTOPHAGY	7/519	69/12277	0.0260846	0.51762	MTM1/TSC1/HS1BP3/HTRA2/MCL1/TSC2/TBC1D14	7
GO_OUTFLOW_TRACT_MORPHOGENESIS	GO_OUTFLOW_TRACT_MORPHOGENESIS	7/519	69/12277	0.0260846	0.51762	NEDD4/FGFR2/NRP1/CITED2/NPY1R/TBX3/NOTCH1	7
GO_SMOOTH_MUSCLE_CELL_PROLIFERATION	GO_SMOOTH_MUSCLE_CELL_PROLIFERATION	10/519	117/12277	0.026303	0.518954	APOD/PTGS2/FGFR2/DNMT1/GSTP1/IGFBP5/DDX39B/FOXJ2/PDGFD/PRKDC	10
GO_CELLULAR_AMINO_ACID_BIOSYNTHETIC_PROCESS	GO_CELLULAR_AMINO_ACID_BIOSYNTHETIC_PROCESS	6/519	55/12277	0.0278747	0.532002	GOT2/RIMKLB/SERINC5/ACCS/ADI1/GLUL	6
GO_SEGMENTATION	GO_SEGMENTATION	8/519	86/12277	0.0286965	0.539194	MTF2/PCSK6/NRP1/IRX1/PRKDC/TBX3/NOTCH1/IRX2	8
GO_INOSITOL_LIPID_MEDIATED_SIGNALING	GO_INOSITOL_LIPID_MEDIATED_SIGNALING	12/519	153/12277	0.0288781	0.539194	OGT/NEDD4/PIK3IP1/MUC5AC/PRR5/PIK3R2/GAB2/PIK3R1/MYOC/IRS2/PDGFD/TSC2	12
GO_CELLULAR_RESPONSE_TO_PEPTIDE_HORMONE_STIMULUS	GO_CELLULAR_RESPONSE_TO_PEPTIDE_HORMONE_STIMULUS	18/519	263/12277	0.0304229	0.562546	OGT/NR4A2/PCK1/TSC1/PIK3R2/PIK3R1/GSTP1/SESN3/STXBP4/SRSF5/LEPROT/SREBF1/IRS2/PRKAR1A/PRKDC/SLC2A8/TSC2/GKAP1	18
GO_POSITIVE_REGULATION_OF_ENDOTHELIAL_CELL_MIGRATION	GO_POSITIVE_REGULATION_OF_ENDOTHELIAL_CELL_MIGRATION	8/519	87/12277	0.0304827	0.562546	BCAS3/PTGS2/P2RX4/NRP1/SEMA5A/AKT3/PRKD1/SCARB1	8
GO_EPITHELIAL_CELL_PROLIFERATION	GO_EPITHELIAL_CELL_PROLIFERATION	21/519	320/12277	0.0307138	0.562546	PTN/FGFR2/FZD7/NCSTN/MTSS1/STXBP4/IGFBP5/NRP1/ZFP36/SEMA5A/EGR3/KLF9/AKT3/XDH/PRKDC/CYP7B1/NOTCH1/GLUL/PRKD1/AR/SCARB1	21
GO_REGULATION_OF_INTRACELLULAR_SIGNAL_TRANSDUCTION	GO_REGULATION_OF_INTRACELLULAR_SIGNAL_TRANSDUCTION	77/519	1482/12277	0.0308065	0.562546	CYLD/OGT/NEDD4/MTM1/CRTC3/RANBP9/ARHGEF18/GPAT3/PIK3IP1/SESN2/VRK2/PRR5/PTGS2/TSC1/FGFR2/PIK3R2/RFFL/DUSP22/PHLPP1/PIK3R1/PRKAA2/MOB3B/CCL19/P2RX4/RHOBTB1/MYORG/PKD2/DDX5/CARD14/FZD7/MYOC/HIC1/GSTP1/SESN3/IGFBP5/MAPKAP1/NONO/MIOS/HNRNPK/HTRA2/NRP1/MCL1/ARHGAP26/HUS1/IRS2/PDGFD/A2M/SH3RF3/TERF2IP/MBD3/P4HB/SEMA5A/USP47/CHP2/PDE2A/ABL2/AKT3/XDH/KAT6A/WWC2/TNIK/SFPQ/PPM1A/NOTCH1/PUM2/GUCY1A1/SPRY2/R…	77
GO_PEPTIDYL_LYSINE_MODIFICATION	GO_PEPTIDYL_LYSINE_MODIFICATION	22/519	340/12277	0.0314548	0.569288	OGT/EZH1/NCOA1/JADE2/MTF2/EPC2/DMAP1/PRKAA2/KMT2C/DNMT1/KMT2A/BCL11A/MSL3/NUPL2/PRDM9/NAA60/MBD3/KMT2E/JARID2/KAT6A/PHF20/SETD5	22
GO_MAMMARY_GLAND_DEVELOPMENT	GO_MAMMARY_GLAND_DEVELOPMENT	10/519	121/12277	0.0322005	0.569288	NCOA1/GOT2/FGFR2/IGFBP5/IRS2/UMPS/LATS1/XDH/TBX3/AR	10
GO_NEPHRON_DEVELOPMENT	GO_NEPHRON_DEVELOPMENT	10/519	121/12277	0.0322005	0.569288	LAMB2/PKD2/GZF1/MTSS1/PDGFD/SEC61A1/IRX1/UMOD/NOTCH1/IRX2	10
GO_POSITIVE_REGULATION_OF_CHROMATIN_ORGANIZATION	GO_POSITIVE_REGULATION_OF_CHROMATIN_ORGANIZATION	8/519	88/12277	0.0323438	0.569288	OGT/MTF2/DNMT1/KMT2A/SREBF1/KMT2E/JARID2/PRKD1	8
GO_REGULATION_OF_HISTONE_METHYLATION	GO_REGULATION_OF_HISTONE_METHYLATION	6/519	57/12277	0.0325386	0.569288	OGT/MTF2/DNMT1/KMT2A/KMT2E/JARID2	6
GO_INTRACELLULAR_STEROID_HORMONE_RECEPTOR_SIGNALING_PATHWAY	GO_INTRACELLULAR_STEROID_HORMONE_RECEPTOR_SIGNALING_PATHWAY	9/519	105/12277	0.0335001	0.577919	NEDD4/DDX17/NCOA1/PRMT2/DDX5/NCOA4/LATS1/CYP7B1/AR	9
GO_REGULATION_OF_CHOLESTEROL_BIOSYNTHETIC_PROCESS	GO_REGULATION_OF_CHOLESTEROL_BIOSYNTHETIC_PROCESS	5/519	43/12277	0.0339779	0.581629	CYP7A1/SCAP/SREBF1/NFYA/FDFT1	5
GO_CHROMOSOME_ORGANIZATION	GO_CHROMOSOME_ORGANIZATION	52/519	954/12277	0.034054	0.581629	OGT/PHF13/EZH1/NCOA1/JADE2/CBX7/MTF2/EPC2/ACTB/CCNE2/DMAP1/MSTO1/MYSM1/PRKAA2/SMCHD1/PRMT2/FAM172A/KMT2C/AEBP2/DNMT1/KMT2A/ZBTB1/MSL3/WAC/CENPH/SATB1/HNRNPD/PRDM9/CBX3/KIF18A/HUS1/SREBF1/CHD2/SMARCD2/HUWE1/TERF2IP/NAA60/MBD3/LATS1/PCGF5/KMT2E/JARID2/KAT6A/PRKDC/SFPQ/ARID2/PRKD1/NABP2/PHF20/DDX11L8/EMSY/SETD5	52
GO_MRNA_3_END_PROCESSING	GO_MRNA_3_END_PROCESSING	8/519	89/12277	0.034281	0.582607	SRSF2/PABPC1/U2AF2/SRSF5/DDX39B/FIP1L1/SRSF11/SRRM1	8
GO_KIDNEY_EPITHELIUM_DEVELOPMENT	GO_KIDNEY_EPITHELIUM_DEVELOPMENT	10/519	123/12277	0.0354733	0.599294	LAMB2/FGFR2/PKD2/GZF1/MTSS1/CRLF1/IRX1/UMOD/NOTCH1/IRX2	10
GO_POSITIVE_REGULATION_OF_SMOOTH_MUSCLE_CELL_PROLIFERATION	GO_POSITIVE_REGULATION_OF_SMOOTH_MUSCLE_CELL_PROLIFERATION	7/519	74/12277	0.0364233	0.599294	PTGS2/FGFR2/DNMT1/IGFBP5/DDX39B/FOXJ2/PDGFD	7
GO_CARDIAC_MUSCLE_CELL_PROLIFERATION	GO_CARDIAC_MUSCLE_CELL_PROLIFERATION	5/519	44/12277	0.0370529	0.599294	FGFR2/PRKAR1A/JARID2/ARID2/NOTCH1	5
GO_RESPONSE_TO_AMINO_ACID_STARVATION	GO_RESPONSE_TO_AMINO_ACID_STARVATION	5/519	44/12277	0.0370529	0.599294	HNRNPL/SESN2/SESN3/MIOS/PRKD1	5
GO_GLAND_DEVELOPMENT	GO_GLAND_DEVELOPMENT	24/519	385/12277	0.0370765	0.599294	PTN/NCOA1/PCK1/GOT2/FGFR2/PKD2/ZBTB1/IGFBP5/SRSF5/DDX39B/NRP1/HNRNPD/CITED2/CLDN1/IRS2/UMPS/LATS1/JARID2/XDH/PRKDC/TBX3/CYP7B1/NOTCH1/AR	24
GO_ENDOTHELIAL_CELL_MIGRATION	GO_ENDOTHELIAL_CELL_MIGRATION	13/519	177/12277	0.0374193	0.599294	BCAS3/S100P/PTGS2/DPP4/P2RX4/NRP1/SEMA5A/EGR3/AKT3/NOTCH1/GLUL/PRKD1/SCARB1	13
GO_ARTERY_MORPHOGENESIS	GO_ARTERY_MORPHOGENESIS	6/519	59/12277	0.0376819	0.599294	PKD2/NRP1/MYLK/AKT3/ARID2/NOTCH1	6
GO_REGULATION_OF_INTRACELLULAR_PROTEIN_TRANSPORT	GO_REGULATION_OF_INTRACELLULAR_PROTEIN_TRANSPORT	15/519	214/12277	0.0381174	0.599294	BCAS3/APOD/PTGS2/DMAP1/PIK3R2/PIK3R1/HTRA2/LEPROT/RAPGEF3/SREBF1/HUWE1/CHP2/PTPN14/PPM1A/MFF	15
GO_HEART_GROWTH	GO_HEART_GROWTH	7/519	75/12277	0.0387735	0.599294	FGFR2/DDX39B/PRKAR1A/JARID2/ARID2/NOTCH1/CTDP1	7
GO_RNA_METABOLIC_PROCESS	GO_RNA_METABOLIC_PROCESS	51/519	941/12277	0.0388499	0.599294	PRPF40A/RBM39/DDX17/SRSF2/HNRNPL/PABPC1/U2AF2/RBMXL1/DUSP11/PIK3R1/AAR2/RRNAD1/FAM172A/SEPSECS/PPWD1/DDX5/CWC22/ZBTB1/CCNL1/CLK4/SRSF5/HNRNPF/NONO/DDX39B/RBM4/HNRNPH1/HNRNPK/AHNAK/HNRNPD/RBM10/FIP1L1/SHQ1/SREBF1/CIR1/SRSF11/SRRM1/THUMPD1/WBP4/PAN3/SFPQ/PCIF1/PUM2/CIRBP/SNRPA1/RPL27/ZNF326/TRMT13/RIOK3/AGO2/RP9/BUD13	51
GO_RNA_EXPORT_FROM_NUCLEUS	GO_RNA_EXPORT_FROM_NUCLEUS	10/519	125/12277	0.0389709	0.599294	SRSF2/U2AF2/TSC1/ZNF593/NUPL2/SRSF5/DDX39B/FIP1L1/SRSF11/SRRM1	10
GO_PHOSPHOLIPID_BIOSYNTHETIC_PROCESS	GO_PHOSPHOLIPID_BIOSYNTHETIC_PROCESS	15/519	215/12277	0.0394562	0.599294	MTM1/GPAT3/PIGV/PIK3R2/PIK3R1/PIGQ/SERAC1/SERINC5/PIGB/ACSL3/SERINC1/PIGS/STARD7/PGAP3/PYURF	15
GO_PHOSPHOLIPID_METABOLIC_PROCESS	GO_PHOSPHOLIPID_METABOLIC_PROCESS	15/519	215/12277	0.0394562	0.599294	MTM1/PIK3IP1/PIGV/PIK3R2/PIK3R1/CCL19/PIGQ/SERAC1/SERINC5/PLPP2/PIGB/SERINC1/PRKD1/FDFT1/PGAP3	15
GO_REGULATION_OF_CELL_ADHESION	GO_REGULATION_OF_CELL_ADHESION	32/519	548/12277	0.039858	0.599294	CYLD/BCAS3/APOD/PTN/LAMA4/PLAU/VIT/TSC1/DUSP22/PIK3R1/CCL19/DPP4/FZD7/ZBTB1/MYOC/DDR2/DACT2/SLK/NRP1/CITED2/COL16A1/PRKAR1A/COL1A1/SEMA5A/EGR3/ABL2/ABI3BP/NOTCH1/TGFBI/MMRN1/ZFHX3/RDX	32
GO_REGULATION_OF_VASCULAR_SMOOTH_MUSCLE_CELL_PROLIFERATION	GO_REGULATION_OF_VASCULAR_SMOOTH_MUSCLE_CELL_PROLIFERATION	5/519	45/12277	0.0402932	0.599294	DNMT1/GSTP1/IGFBP5/DDX39B/FOXJ2	5
GO_GLYCOLIPID_BIOSYNTHETIC_PROCESS	GO_GLYCOLIPID_BIOSYNTHETIC_PROCESS	6/519	60/12277	0.0404373	0.599294	PIGV/PIGQ/PIGB/PIGS/PGAP3/PYURF	6
GO_POSITIVE_REGULATION_OF_RNA_METABOLIC_PROCESS	GO_POSITIVE_REGULATION_OF_RNA_METABOLIC_PROCESS	6/519	60/12277	0.0404373	0.599294	U2AF2/RBMXL1/PIK3R1/DDX5/SRSF5/CIRBP	6
GO_CELL_SUBSTRATE_JUNCTION_ASSEMBLY	GO_CELL_SUBSTRATE_JUNCTION_ASSEMBLY	8/519	92/12277	0.0405601	0.599294	BCAS3/APOD/TSC1/DUSP22/MYOC/SLK/NRP1/COL16A1	8
GO_PHOSPHATIDYLINOSITOL_BIOSYNTHETIC_PROCESS	GO_PHOSPHATIDYLINOSITOL_BIOSYNTHETIC_PROCESS	9/519	109/12277	0.0410925	0.599294	MTM1/PIGV/PIK3R2/PIK3R1/PIGQ/PIGB/PIGS/PGAP3/PYURF	9
GO_RESPONSE_TO_ESTRADIOL	GO_RESPONSE_TO_ESTRADIOL	9/519	109/12277	0.0410925	0.599294	PTN/NCOA1/TXNIP/PTGS2/GSTP1/HNRNPD/KIF18A/MBD3/COL1A1	9
GO_POSITIVE_REGULATION_OF_PEPTIDYL_SERINE_PHOSPHORYLATION	GO_POSITIVE_REGULATION_OF_PEPTIDYL_SERINE_PHOSPHORYLATION	7/519	76/12277	0.0412208	0.599294	PTGS2/MAPKAP1/RAPGEF3/TERF2IP/LATS1/SPRY2/PRKD1	7
GO_REGULATION_OF_MUSCLE_ADAPTATION	GO_REGULATION_OF_MUSCLE_ADAPTATION	7/519	76/12277	0.0412208	0.599294	P2RX4/GTF2IRD1/IGFBP5/DDX39B/JARID2/NOTCH1/CTDP1	7
GO_REGULATION_OF_CELLULAR_PROTEIN_LOCALIZATION	GO_REGULATION_OF_CELLULAR_PROTEIN_LOCALIZATION	28/519	469/12277	0.0413985	0.599294	CYLD/BCAS3/APOD/PTN/SESN2/ACTB/LEPROTL1/CCNE2/PTGS2/PPP3CC/DMAP1/PPP2R5A/PIK3R2/PIK3R1/PRKAA2/ABHD17C/HTRA2/LEPROT/RAPGEF3/SREBF1/HUWE1/CHP2/PTPN14/ACSL3/PPM1A/RDX/AR/MFF	28
GO_NEGATIVE_REGULATION_OF_CELLULAR_AMIDE_METABOLIC_PROCESS	GO_NEGATIVE_REGULATION_OF_CELLULAR_AMIDE_METABOLIC_PROCESS	10/519	127/12277	0.042699	0.599294	CPEB4/SESN2/TSC1/IGFBP5/RBM4/ZFP36/HNRNPD/SPON1/CIRBP/AGO2	10
GO_PROTEIN_DEPHOSPHORYLATION	GO_PROTEIN_DEPHOSPHORYLATION	18/519	274/12277	0.0428068	0.599294	MTM1/PTN/TSC1/PPP3CC/DUSP11/PPP2R5A/DUSP22/PHLPP1/PPP1R15B/PDP1/PPP1R15A/PLPP2/PPP1R3E/PTPN14/PPM1A/CTDP1/PPP4R4/SHOC2	18
GO_MAINTENANCE_OF_PROTEIN_LOCATION	GO_MAINTENANCE_OF_PROTEIN_LOCATION	8/519	93/12277	0.0428124	0.599294	SYNE2/PKD2/KEAP1/VPS13C/LATS1/TAF8/NFKBIE/CLMN	8
GO_NEPHRON_EPITHELIUM_DEVELOPMENT	GO_NEPHRON_EPITHELIUM_DEVELOPMENT	8/519	93/12277	0.0428124	0.599294	LAMB2/PKD2/GZF1/MTSS1/IRX1/UMOD/NOTCH1/IRX2	8
GO_NEGATIVE_REGULATION_OF_GROWTH	GO_NEGATIVE_REGULATION_OF_GROWTH	14/519	199/12277	0.0429934	0.599294	SESN2/SEMA4G/BTG1/ULK2/BCL11A/IGFBP5/SEMA3D/NRP1/ING1/SEMA5A/JARID2/WWC2/NOTCH1/CTDP1	14
GO_CELLULAR_RESPONSE_TO_NUTRIENT	GO_CELLULAR_RESPONSE_TO_NUTRIENT	6/519	61/12277	0.043317	0.599294	PTN/NCOA1/PTGS2/P2RX4/BCL11A/COL1A1	6
GO_NEGATIVE_REGULATION_OF_PROTEOLYSIS_INVOLVED_IN_CELLULAR_PROTEIN_CATABOLIC_PROCESS	GO_NEGATIVE_REGULATION_OF_PROTEOLYSIS_INVOLVED_IN_CELLULAR_PROTEIN_CATABOLIC_PROCESS	6/519	61/12277	0.043317	0.599294	OGT/MTM1/LAMP3/USP25/TRIM39/WAC	6
GO_PROCESS_UTILIZING_AUTOPHAGIC_MECHANISM	GO_PROCESS_UTILIZING_AUTOPHAGIC_MECHANISM	26/519	431/12277	0.0433636	0.599294	ATG2B/NEDD4/MTM1/SESN2/RAB33B/TSC1/WDR45/PIK3R2/LAMP3/PRKAA2/ULK2/ZFYVE1/HS1BP3/SESN3/WAC/HTRA2/MCL1/SREBF1/EXOC7/VPS13C/ABL2/VPS39/TSC2/TBC1D14/PRKD1/TBC1D17	26
GO_NEGATIVE_REGULATION_OF_RNA_METABOLIC_PROCESS	GO_NEGATIVE_REGULATION_OF_RNA_METABOLIC_PROCESS	5/519	46/12277	0.0437003	0.599294	HNRNPL/U2AF2/HNRNPK/RBM10/SHQ1	5
GO_PEPTIDE_BIOSYNTHETIC_PROCESS	GO_PEPTIDE_BIOSYNTHETIC_PROCESS	33/519	573/12277	0.0438325	0.599294	RPL27A/CPEB4/EIF4A1/RPL38/HNRNPL/PABPC1/SESN2/EIF1B/TSC1/PPP1R15B/SEPSECS/EIF4G3/GGT7/EIF2B1/MTIF2/IGFBP5/YTHDF1/DDX39B/RBM4/RPS20/RRBP1/ZFP36/HNRNPD/PPP1R15A/RPL15/EFL1/EIF3C/RPL3/PCIF1/PUM2/CIRBP/RPL27/AGO2	33
GO_REGULATION_OF_DEVELOPMENTAL_GROWTH	GO_REGULATION_OF_DEVELOPMENTAL_GROWTH	18/519	275/12277	0.0440901	0.599294	MTM1/FGFR2/SEMA4G/ULK2/BCL11A/DDX39B/SEMA3D/HTRA2/NRP1/LATS1/SEMA5A/NPY1R/JARID2/WWC2/PRKDC/NOTCH1/CTDP1/AR	18
GO_REGULATION_OF_GENE_EXPRESSION_EPIGENETIC	GO_REGULATION_OF_GENE_EXPRESSION_EPIGENETIC	17/519	256/12277	0.0441713	0.599294	EZH1/MTF2/ACTB/SMCHD1/FAM172A/AEBP2/DNMT1/DDX5/MSL3/NUPL2/RBM4/ZFP36/MBD3/PCGF5/JARID2/PUM2/AGO2	17
GO_UROGENITAL_SYSTEM_DEVELOPMENT	GO_UROGENITAL_SYSTEM_DEVELOPMENT	19/519	295/12277	0.0451016	0.600737	TFAP2A/LAMB2/TSC1/FGFR2/PKD2/CPLANE1/GZF1/MTSS1/DACT2/NRP1/PDGFD/SEC61A1/CRLF1/IRX1/CYP7B1/UMOD/NOTCH1/IRX2/AR	19
GO_RESPONSE_TO_RETINOIC_ACID	GO_RESPONSE_TO_RETINOIC_ACID	8/519	94/12277	0.0451459	0.600737	NCOA1/PCK1/FGFR2/FZD7/HTRA2/SREBF1/COL1A1/ABL2	8
GO_NUCLEAR_EXPORT	GO_NUCLEAR_EXPORT	13/519	182/12277	0.0451471	0.600737	SRSF2/U2AF2/TSC1/ZNF593/NUPL2/SRSF5/DDX39B/RAPGEF3/FIP1L1/SRSF11/SRRM1/PTPN14/PPM1A	13
GO_ORGANIC_ACID_BIOSYNTHETIC_PROCESS	GO_ORGANIC_ACID_BIOSYNTHETIC_PROCESS	16/519	238/12277	0.045467	0.602658	CYP7A1/GOT2/PTGS2/SCAP/PRKAA2/ACOT11/RIMKLB/GGT7/SERINC5/ACCS/ADI1/KYNU/ACSL3/CYP7B1/GLUL/GSTM4	16
GO_CELLULAR_RESPONSE_TO_RETINOIC_ACID	GO_CELLULAR_RESPONSE_TO_RETINOIC_ACID	6/519	62/12277	0.046322	0.609285	PCK1/FGFR2/FZD7/HTRA2/COL1A1/ABL2	6
GO_RESPONSE_TO_FATTY_ACID	GO_RESPONSE_TO_FATTY_ACID	6/519	62/12277	0.046322	0.609285	PTGS2/PTGER4/PRKAA2/CCL19/CLDN1/SREBF1	6
GO_INTRACELLULAR_PROTEIN_TRANSPORT	GO_INTRACELLULAR_PROTEIN_TRANSPORT	54/519	1017/12277	0.0470003	0.615848	RPL27A/NEDD4/BCAS3/APOD/SRSF2/TRIM23/RPL38/RAB33B/TXNIP/PTGS2/U2AF2/TSC1/DMAP1/PIK3R2/PIK3R1/ACOT2/ZNF593/DHRS4/NUPL2/STXBP4/SRSF5/DDX39B/HTRA2/RPS20/LEPROT/NCOA4/RAPGEF3/FIP1L1/RAB28/RPL15/SREBF1/HUWE1/VPS13C/ARFGAP3/RAB40B/SEC61A1/CHP2/SRSF11/SRRM1/TOM1L2/PTPN14/PAN3/SFPQ/RPL3/PPM1A/VPS39/RPL27/AP2A2/TSC2/TBC1D14/KIF13A/TBC1D17/TICAM2/MFF	54
GO_PROTEIN_HETEROOLIGOMERIZATION	GO_PROTEIN_HETEROOLIGOMERIZATION	8/519	95/12277	0.0475613	0.620091	COL1A2/TSC1/PKD2/P2RX1/CLDN1/COL1A1/MAT2A/TMEM120A	8
GO_CELLULAR_AMIDE_METABOLIC_PROCESS	GO_CELLULAR_AMIDE_METABOLIC_PROCESS	45/519	827/12277	0.0476854	0.620091	RPL27A/CPEB4/ALDH1L1/EIF4A1/RPL38/HNRNPL/PABPC1/SESN2/EIF1B/TSC1/PPP1R15B/ACOT11/ACOT2/SEPSECS/EIF4G3/P2RX1/PDP1/NCSTN/GGT7/GSTP1/EIF2B1/MTIF2/IGFBP5/YTHDF1/DDX39B/RBM4/HTRA2/RPS20/RRBP1/ZFP36/HNRNPD/PPP1R15A/RPL15/EFL1/EIF3C/CERS4/ACSL3/RPL3/PCIF1/PUM2/SPON1/CIRBP/RPL27/AGO2/GSTM4	45
GO_HEPATICOBILIARY_SYSTEM_DEVELOPMENT	GO_HEPATICOBILIARY_SYSTEM_DEVELOPMENT	10/519	131/12277	0.0508687	0.643916	PTN/PCK1/PKD2/SRSF5/DDX39B/HNRNPD/CITED2/CLDN1/JARID2/NOTCH1	10
GO_NEGATIVE_REGULATION_OF_PROTEASOMAL_PROTEIN_CATABOLIC_PROCESS	GO_NEGATIVE_REGULATION_OF_PROTEASOMAL_PROTEIN_CATABOLIC_PROCESS	5/519	48/12277	0.0510181	0.643916	OGT/MTM1/LAMP3/USP25/WAC	5
GO_NEGATIVE_REGULATION_OF_RNA_CATABOLIC_PROCESS	GO_NEGATIVE_REGULATION_OF_RNA_CATABOLIC_PROCESS	5/519	48/12277	0.0510181	0.643916	PABPC1/ZFP36/HNRNPD/RBM10/CIRBP	5
GO_MUSCLE_HYPERTROPHY	GO_MUSCLE_HYPERTROPHY	7/519	80/12277	0.0520024	0.653935	P2RX4/MYOC/IGFBP5/DDX39B/JARID2/NOTCH1/CTDP1	7
GO_FIBROBLAST_GROWTH_FACTOR_RECEPTOR_SIGNALING_PATHWAY	GO_FIBROBLAST_GROWTH_FACTOR_RECEPTOR_SIGNALING_PATHWAY	8/519	97/12277	0.0526413	0.656848	GALNT3/FGFR2/KIF16B/HNRNPF/HNRNPH1/SPRY2/FRS3/SHOC2	8
GO_REGULATION_OF_SPROUTING_ANGIOGENESIS	GO_REGULATION_OF_SPROUTING_ANGIOGENESIS	6/519	64/12277	0.0527118	0.656848	PTGS2/NRP1/EPN2/AKT3/NOTCH1/GLUL	6
GO_RENAL_SYSTEM_DEVELOPMENT	GO_RENAL_SYSTEM_DEVELOPMENT	17/519	262/12277	0.052808	0.656848	TFAP2A/LAMB2/TSC1/FGFR2/PKD2/CPLANE1/GZF1/MTSS1/DACT2/NRP1/PDGFD/SEC61A1/CRLF1/IRX1/UMOD/NOTCH1/IRX2	17
GO_ADHERENS_JUNCTION_ORGANIZATION	GO_ADHERENS_JUNCTION_ORGANIZATION	10/519	132/12277	0.0530632	0.657638	BCAS3/APOD/TSC1/RASSF8/DUSP22/MYOC/SLK/NRP1/COL16A1/RDX	10
GO_INTRACELLULAR_ESTROGEN_RECEPTOR_SIGNALING_PATHWAY	GO_INTRACELLULAR_ESTROGEN_RECEPTOR_SIGNALING_PATHWAY	5/519	49/12277	0.0549298	0.664839	DDX17/DDX5/LATS1/CYP7B1/AR	5
GO_NEGATIVE_REGULATION_OF_RESPONSE_TO_STIMULUS	GO_NEGATIVE_REGULATION_OF_RESPONSE_TO_STIMULUS	67/519	1310/12277	0.0558638	0.664839	CYLD/NEDD4/APOD/MTM1/CRTC3/NR4A2/RANBP9/PLAU/WIF1/PIK3IP1/SESN2/PTGS2/TSC1/SEMA4G/PIK3R2/RFFL/DUSP22/PTGER4/PHLPP1/PRKAA2/PPP1R15B/SMCHD1/USP25/BCL9L/PEG10/PKD2/MYOC/HIC1/GGT7/DACT2/GSTP1/SESN3/IGFBP5/MAPKAP1/NONO/DDX39B/SEMA3D/HTRA2/NRP1/MCL1/LEPROT/PPP1R15A/PSMB8/MCTP1/EPN2/A2M/VPS13C/LATS1/SEMA5A/THBD/USP47/PDE2A/ABL2/AKT3/XDH/WWC2/PRKDC/CYP7B1/PPM1A/NOTCH1/CHID1/SPRY2/RIOK3/KLHL15/TSC2/TICAM2…	67
GO_AUTOPHAGY_OF_MITOCHONDRION	GO_AUTOPHAGY_OF_MITOCHONDRION	6/519	65/12277	0.0560979	0.664839	ATG2B/WDR45/HTRA2/SREBF1/VPS13C/TSC2	6
GO_RESPONSE_TO_TRANSFORMING_GROWTH_FACTOR_BETA	GO_RESPONSE_TO_TRANSFORMING_GROWTH_FACTOR_BETA	14/519	207/12277	0.0563239	0.664839	COL1A2/ARHGEF18/FGFR2/DUSP22/BCL9L/PEG10/SMAD9/CITED2/CLDN1/PDGFD/COL1A1/PDE2A/PPM1A/ZFHX3	14
GO_NEGATIVE_REGULATION_OF_CELLULAR_COMPONENT_ORGANIZATION	GO_NEGATIVE_REGULATION_OF_CELLULAR_COMPONENT_ORGANIZATION	33/519	586/12277	0.0564557	0.664839	BCAS3/APOD/MTM1/PTN/MTF2/TSC1/SEMA4G/MYLIP/DUSP22/PTGER4/ULK2/DPP4/DNMT1/MYOC/BCL11A/SEMA3D/HTRA2/NRP1/MCTP1/RAPGEF3/TERF2IP/PRKAR1A/SEMA5A/JARID2/TOM1L2/PPM1A/NOTCH1/SPRY2/RIOK3/RDX/TSC2/PRKD1/AR	33
GO_REGULATION_OF_CELLULAR_CATABOLIC_PROCESS	GO_REGULATION_OF_CELLULAR_CATABOLIC_PROCESS	39/519	712/12277	0.0574593	0.664839	OGT/NEDD4/PNPLA2/MTM1/PABPC1/SESN2/TSC1/MYLIP/PIK3R2/LAMP3/NUB1/PRKAA2/ULK2/USP25/TRIM39/HS1BP3/SESN3/WAC/HTRA2/ZFP36/MCL1/HNRNPD/RBM10/PSMB8/KEAP1/SREBF1/IRS2/EXOC7/VPS13C/LATS1/ABL2/PUM2/CIRBP/RDX/TSC2/TBC1D14/PRKD1/AGO2/SCARB1	39
GO_STEROID_HORMONE_MEDIATED_SIGNALING_PATHWAY	GO_STEROID_HORMONE_MEDIATED_SIGNALING_PATHWAY	11/519	152/12277	0.057504	0.664839	NEDD4/DDX17/NR4A2/NCOA1/PRMT2/DDX5/NCOA4/NR1I2/LATS1/CYP7B1/AR	11
GO_CARDIOVASCULAR_SYSTEM_DEVELOPMENT	GO_CARDIOVASCULAR_SYSTEM_DEVELOPMENT	34/519	608/12277	0.0578199	0.664839	NEDD4/EPAS1/BCAS3/APOD/COL1A2/PTN/KLF5/PTGS2/FGFR2/BTG1/DNMT1/PKD2/CPLANE1/NRP1/MYLK/RAPGEF3/FOXJ2/TMEM231/EPN2/PDGFD/COL1A1/SEMA5A/EGR3/AKT3/XDH/PTPN14/TBX3/ARID2/NOTCH1/TGFBI/GLUL/SPRY2/PRKD1/AGO2	34
GO_REGULATION_OF_ORGAN_GROWTH	GO_REGULATION_OF_ORGAN_GROWTH	7/519	82/12277	0.0579997	0.664839	FGFR2/DDX39B/LATS1/JARID2/WWC2/NOTCH1/CTDP1	7
GO_RENAL_TUBULE_DEVELOPMENT	GO_RENAL_TUBULE_DEVELOPMENT	7/519	82/12277	0.0579997	0.664839	PKD2/GZF1/MTSS1/IRX1/UMOD/NOTCH1/IRX2	7
GO_MRNA_EXPORT_FROM_NUCLEUS	GO_MRNA_EXPORT_FROM_NUCLEUS	8/519	99/12277	0.0580573	0.664839	SRSF2/U2AF2/NUPL2/SRSF5/DDX39B/FIP1L1/SRSF11/SRRM1	8
GO_MUSCLE_ADAPTATION	GO_MUSCLE_ADAPTATION	8/519	99/12277	0.0580573	0.664839	P2RX4/MYOC/GTF2IRD1/IGFBP5/DDX39B/JARID2/NOTCH1/CTDP1	8
GO_FATTY_ACID_METABOLIC_PROCESS	GO_FATTY_ACID_METABOLIC_PROCESS	14/519	208/12277	0.0581685	0.664839	CYP2U1/CYP2G1P/SESN2/PTGS2/ACOT11/ACOT2/PDP1/GSTP1/SREBF1/IRS2/SLC25A17/ACSL3/CYP2J2/FAAH	14
GO_CELLULAR_MACROMOLECULE_LOCALIZATION	GO_CELLULAR_MACROMOLECULE_LOCALIZATION	83/519	1665/12277	0.0585778	0.664839	CYLD/RPL27A/NEDD4/BCAS3/APOD/PTN/SRSF2/TRIM23/RPL38/SESN2/RAB33B/ACTB/LEPROTL1/CCNE2/TXNIP/PTGS2/U2AF2/TSC1/PPP3CC/DMAP1/WDR45/PPP2R5A/PIK3R2/KIF1B/PIK3R1/PRKAA2/ABHD17C/ACOT2/ZNF593/SYNE2/CPLANE1/DHRS4/NUPL2/STXBP4/SRSF5/DDX39B/MIOS/HTRA2/RPS20/NRP1/ZFP36/LEPROT/PPP1R15A/NCOA4/RAPGEF3/FIP1L1/RAB28/RPL15/SREBF1/HUWE1/TERF2IP/VPS13C/ARFGAP3/RAB40B/SEC61A1/LATS1/TAF8/COL1A1/CHP2/SRSF11/SRRM1/TNIK/T…	83
GO_MACROAUTOPHAGY	GO_MACROAUTOPHAGY	17/519	266/12277	0.059185	0.664839	ATG2B/NEDD4/MTM1/SESN2/RAB33B/TSC1/WDR45/PRKAA2/ULK2/ZFYVE1/SESN3/WAC/HTRA2/EXOC7/VPS13C/TSC2/TBC1D14	17
GO_REGULATION_OF_VASCULATURE_DEVELOPMENT	GO_REGULATION_OF_VASCULATURE_DEVELOPMENT	17/519	266/12277	0.059185	0.664839	PTN/PTGS2/BTG1/DNMT1/NRP1/RAPGEF3/FOXJ2/EPN2/PDGFD/SEMA5A/AKT3/XDH/NOTCH1/GLUL/SPRY2/PRKD1/AGO2	17
GO_POSITIVE_REGULATION_OF_CHROMOSOME_ORGANIZATION	GO_POSITIVE_REGULATION_OF_CHROMOSOME_ORGANIZATION	11/519	153/12277	0.0597215	0.664839	OGT/MTF2/DNMT1/KMT2A/HNRNPD/SREBF1/KMT2E/JARID2/SFPQ/PRKD1/NABP2	11
GO_REGULATION_OF_PHOSPHATIDYLINOSITOL_3_KINASE_SIGNALING	GO_REGULATION_OF_PHOSPHATIDYLINOSITOL_3_KINASE_SIGNALING	8/519	100/12277	0.0608928	0.664839	NEDD4/PIK3IP1/PRR5/PIK3R1/MYOC/IRS2/PDGFD/TSC2	8
GO_RESPONSE_TO_DRUG	GO_RESPONSE_TO_DRUG	44/519	822/12277	0.0617702	0.664839	CYP2U1/APOD/PTN/NR4A2/CYP2G1P/NCOA1/ACTB/PCK1/GOT2/TXNIP/PTGS2/FGFR2/DMAP1/KIF1B/TFAP4/PRKAA2/PPP1R15B/CCL19/P2RX4/CD69/KMT2A/P2RX1/ITPR2/BCL11A/GSTP1/CLDN4/HNRNPD/SLC6A9/CLDN1/SREBF1/NR1I2/PDGFD/NNMT/UMPS/JUND/SLC25A17/COL1A1/KYNU/USP47/KLF9/PDE2A/CYP2J2/NFKBIE/NOTCH1	44
GO_POSITIVE_REGULATION_OF_LIPID_METABOLIC_PROCESS	GO_POSITIVE_REGULATION_OF_LIPID_METABOLIC_PROCESS	9/519	118/12277	0.0622089	0.664839	CYP7A1/PNPLA2/PTGS2/CCL19/SREBF1/IRS2/ACSL3/PRKD1/SCARB1	9
GO_REGULATION_OF_ENDOTHELIAL_CELL_MIGRATION	GO_REGULATION_OF_ENDOTHELIAL_CELL_MIGRATION	10/519	136/12277	0.0624642	0.664839	BCAS3/PTGS2/P2RX4/NRP1/SEMA5A/AKT3/NOTCH1/GLUL/PRKD1/SCARB1	10
GO_ALPHA_AMINO_ACID_BIOSYNTHETIC_PROCESS	GO_ALPHA_AMINO_ACID_BIOSYNTHETIC_PROCESS	5/519	51/12277	0.0632588	0.664839	GOT2/GGT7/SERINC5/ADI1/GLUL	5
GO_POSITIVE_REGULATION_OF_BLOOD_VESSEL_ENDOTHELIAL_CELL_MIGRATION	GO_POSITIVE_REGULATION_OF_BLOOD_VESSEL_ENDOTHELIAL_CELL_MIGRATION	5/519	51/12277	0.0632588	0.664839	PTGS2/P2RX4/NRP1/AKT3/PRKD1	5
GO_SKIN_DEVELOPMENT	GO_SKIN_DEVELOPMENT	15/519	231/12277	0.0656546	0.678041	COL1A2/TXNIP/FGFR2/MYSM1/PCSK6/ADAMTS2/DACT2/CLDN4/IGFBP5/ZFP36/CLDN1/LATS1/COL1A1/KRT80/NOTCH1	15
GO_RESPONSE_TO_CARBOHYDRATE	GO_RESPONSE_TO_CARBOHYDRATE	13/519	193/12277	0.0659085	0.678041	CYP7A1/C2CD2L/SESN2/PCK1/TXNIP/PTGS2/PRKAA2/GSTP1/EIF2B1/STXBP4/SREBF1/IRS2/GLUL	13
GO_APOPTOTIC_SIGNALING_PATHWAY	GO_APOPTOTIC_SIGNALING_PATHWAY	28/519	491/12277	0.0659673	0.678041	CYLD/NR4A2/DIDO1/TRAF1/PTGS2/PPP3CC/RFFL/TFAP4/PIK3R1/P2RX4/DDX5/TRIM39/DEDD/HIC1/GSTP1/NONO/HNRNPK/HTRA2/NRP1/MCL1/PPP1R15A/P4HB/USP47/PRKDC/SFPQ/TICAM2/AR/MFF	28
GO_MESODERM_DEVELOPMENT	GO_MESODERM_DEVELOPMENT	8/519	102/12277	0.0668204	0.680235	TXNRD1/RPL38/FGFR2/MEST/CITED2/PRKAR1A/TBX3/ETS2	8
GO_POSITIVE_REGULATION_OF_AUTOPHAGY	GO_POSITIVE_REGULATION_OF_AUTOPHAGY	8/519	102/12277	0.0668204	0.680235	SESN2/TSC1/PRKAA2/SESN3/WAC/VPS13C/TSC2/PRKD1	8
GO_CELL_DEATH_IN_RESPONSE_TO_OXIDATIVE_STRESS	GO_CELL_DEATH_IN_RESPONSE_TO_OXIDATIVE_STRESS	6/519	68/12277	0.0670255	0.680235	TSC1/NONO/HTRA2/MCL1/P4HB/SFPQ	6
GO_CELL_MIGRATION_INVOLVED_IN_SPROUTING_ANGIOGENESIS	GO_CELL_MIGRATION_INVOLVED_IN_SPROUTING_ANGIOGENESIS	5/519	52/12277	0.0676753	0.680235	PTGS2/NRP1/EGR3/AKT3/NOTCH1	5
GO_DICARBOXYLIC_ACID_METABOLIC_PROCESS	GO_DICARBOXYLIC_ACID_METABOLIC_PROCESS	5/519	52/12277	0.0676753	0.680235	PCK1/GOT2/GGT7/GLUL/KYAT3	5
GO_ESTABLISHMENT_OF_RNA_LOCALIZATION	GO_ESTABLISHMENT_OF_RNA_LOCALIZATION	12/519	175/12277	0.0676778	0.680235	SRSF2/U2AF2/TSC1/ZNF593/NUPL2/SRSF5/DDX39B/ZFP36/FIP1L1/SRSF11/SRRM1/SFPQ	12
GO_REGULATION_OF_MUSCLE_ORGAN_DEVELOPMENT	GO_REGULATION_OF_MUSCLE_ORGAN_DEVELOPMENT	9/519	120/12277	0.0676925	0.680235	MTM1/DDX17/FGFR2/DDX5/FZD7/DDX39B/JARID2/NOTCH1/CTDP1	9
GO_REGULATION_OF_ACTIN_FILAMENT_BUNDLE_ASSEMBLY	GO_REGULATION_OF_ACTIN_FILAMENT_BUNDLE_ASSEMBLY	7/519	85/12277	0.0677659	0.680235	TSC1/PTGER4/PIK3R1/MYOC/NRP1/RAPGEF3/RDX	7
GO_MONOCARBOXYLIC_ACID_METABOLIC_PROCESS	GO_MONOCARBOXYLIC_ACID_METABOLIC_PROCESS	22/519	371/12277	0.0689633	0.681331	CYP2U1/CYP7A1/CYP2G1P/SESN2/PCK1/GOT2/PTGS2/SCAP/PRKAA2/ACOT11/ACOT2/PDP1/GSTP1/SREBF1/IRS2/SLC25A17/KYNU/ACSL3/CYP7B1/CYP2J2/FAAH/GSTM4	22
GO_ESTABLISHMENT_OF_PROTEIN_LOCALIZATION_TO_ORGANELLE	GO_ESTABLISHMENT_OF_PROTEIN_LOCALIZATION_TO_ORGANELLE	27/519	473/12277	0.0693848	0.681331	RPL27A/NEDD4/APOD/RPL38/TXNIP/PTGS2/PPP3CC/DMAP1/PIK3R2/PIK3R1/ACOT2/DHRS4/HTRA2/RPS20/LEPROT/NCOA4/RPL15/SREBF1/HUWE1/VPS13C/SEC61A1/CHP2/RPL3/RPL27/TSC2/NABP2/MFF	27
GO_GLAND_MORPHOGENESIS	GO_GLAND_MORPHOGENESIS	8/519	103/12277	0.0699131	0.681331	PTN/FGFR2/IGFBP5/NRP1/TBX3/CYP7B1/NOTCH1/AR	8
GO_CELLULAR_RESPONSE_TO_XENOBIOTIC_STIMULUS	GO_CELLULAR_RESPONSE_TO_XENOBIOTIC_STIMULUS	9/519	121/12277	0.0705446	0.681331	CYP2U1/CYP2G1P/PCK1/TFAP4/GSTP1/NR1I2/PDE2A/CYP2J2/GSTM4	9
GO_PHOSPHATIDYLINOSITOL_3_KINASE_SIGNALING	GO_PHOSPHATIDYLINOSITOL_3_KINASE_SIGNALING	9/519	121/12277	0.0705446	0.681331	NEDD4/PIK3IP1/PRR5/PIK3R2/PIK3R1/MYOC/IRS2/PDGFD/TSC2	9
GO_POSITIVE_REGULATION_OF_CELLULAR_AMIDE_METABOLIC_PROCESS	GO_POSITIVE_REGULATION_OF_CELLULAR_AMIDE_METABOLIC_PROCESS	9/519	121/12277	0.0705446	0.681331	HNRNPL/PABPC1/YTHDF1/DDX39B/HNRNPD/PPP1R15A/EIF3C/PCIF1/CIRBP	9
GO_CELL_SUBSTRATE_ADHESION	GO_CELL_SUBSTRATE_ADHESION	19/519	312/12277	0.0706435	0.681331	BCAS3/APOD/PTN/PLAU/VIT/TSC1/DUSP22/PIK3R1/SGCE/FZD7/MYOC/DDR2/SLK/NRP1/COL16A1/COL1A1/ABI3BP/NOTCH1/MMRN1	19
GO_CELLULAR_RESPONSE_TO_PEPTIDE	GO_CELLULAR_RESPONSE_TO_PEPTIDE	19/519	312/12277	0.0706435	0.681331	OGT/NR4A2/KLF5/PCK1/TSC1/PIK3R2/PIK3R1/GSTP1/SESN3/STXBP4/SRSF5/LEPROT/SREBF1/IRS2/PRKAR1A/PRKDC/SLC2A8/TSC2/GKAP1	19
GO_POSITIVE_REGULATION_OF_PROTEIN_LOCALIZATION_TO_NUCLEUS	GO_POSITIVE_REGULATION_OF_PROTEIN_LOCALIZATION_TO_NUCLEUS	6/519	69/12277	0.0709247	0.681331	SESN2/PTGS2/DMAP1/PIK3R2/PIK3R1/CHP2	6
GO_RESPONSE_TO_LIPID	GO_RESPONSE_TO_LIPID	39/519	725/12277	0.0712216	0.681331	NEDD4/CYP7A1/DDX17/PTN/NR4A2/NCOA1/PCK1/TXNIP/PTGS2/FGFR2/TFAP4/PTGER4/PRKAA2/PRMT2/CCL19/DDX5/FZD7/GSTP1/CLDN4/HTRA2/ZFP36/HNRNPD/NCOA4/KIF18A/CLDN1/SREBF1/NR1I2/MBD3/JUND/LATS1/COL1A1/THBD/KLF9/ABL2/CYP7B1/NOTCH1/TICAM2/AR/SCARB1	39
GO_LIPID_BIOSYNTHETIC_PROCESS	GO_LIPID_BIOSYNTHETIC_PROCESS	32/519	578/12277	0.0713858	0.681331	CYP7A1/MTM1/GPAT3/PCK1/PTGS2/PIGV/PIK3R2/ALDH3B1/PIK3R1/SCAP/PRKAA2/ACOT11/P2RX1/PIGQ/SERAC1/SERINC5/SREBF1/PLPP2/CERS4/PIGB/ACSL3/CYP7B1/SERINC1/PIGS/PRKD1/NFYA/STARD7/FDFT1/SCARB1/PGAP3/PYURF/GSTM4	32
GO_PLATELET_DERIVED_GROWTH_FACTOR_RECEPTOR_SIGNALING_PATHWAY	GO_PLATELET_DERIVED_GROWTH_FACTOR_RECEPTOR_SIGNALING_PATHWAY	5/519	53/12277	0.0722587	0.681331	APOD/TXNIP/NRP1/PDGFD/CSRNP1	5
GO_AMIDE_BIOSYNTHETIC_PROCESS	GO_AMIDE_BIOSYNTHETIC_PROCESS	37/519	684/12277	0.0727118	0.681331	RPL27A/CPEB4/EIF4A1/RPL38/HNRNPL/PABPC1/SESN2/EIF1B/TSC1/PPP1R15B/SEPSECS/EIF4G3/P2RX1/PDP1/GGT7/EIF2B1/MTIF2/IGFBP5/YTHDF1/DDX39B/RBM4/RPS20/RRBP1/ZFP36/HNRNPD/PPP1R15A/RPL15/EFL1/EIF3C/CERS4/ACSL3/RPL3/PCIF1/PUM2/CIRBP/RPL27/AGO2	37
GO_BLOOD_VESSEL_ENDOTHELIAL_CELL_MIGRATION	GO_BLOOD_VESSEL_ENDOTHELIAL_CELL_MIGRATION	8/519	104/12277	0.0730921	0.681331	PTGS2/P2RX4/NRP1/EGR3/AKT3/NOTCH1/PRKD1/SCARB1	8
GO_SPROUTING_ANGIOGENESIS	GO_SPROUTING_ANGIOGENESIS	8/519	104/12277	0.0730921	0.681331	PTGS2/NRP1/EPN2/SEMA5A/EGR3/AKT3/NOTCH1/GLUL	8
GO_NEGATIVE_REGULATION_OF_PROTEIN_METABOLIC_PROCESS	GO_NEGATIVE_REGULATION_OF_PROTEIN_METABOLIC_PROCESS	45/519	855/12277	0.0736973	0.681331	CYLD/OGT/APOD/MTM1/CPEB4/PTN/RANBP9/MTF2/SESN2/PTGS2/U2AF2/TSC1/PIK3R2/LAMP3/RFFL/DUSP22/TFAP4/PRKAA2/PPP1R15B/USP25/DNMT1/TRIM39/GSTP1/IGFBP5/WAC/RBM4/ZFP36/HNRNPD/PPP1R15A/PRKRIP1/A2M/TERF2IP/PRKAR1A/LATS1/USP47/JARID2/XDH/PRKDC/SPON1/CIRBP/SPRY2/TSC2/PPP4R4/AGO2/A2ML1	45
GO_NUCLEOBASE_CONTAINING_SMALL_MOLECULE_BIOSYNTHETIC_PROCESS	GO_NUCLEOBASE_CONTAINING_SMALL_MOLECULE_BIOSYNTHETIC_PROCESS	7/519	87/12277	0.074793	0.681331	ENTPD3/ADK/ADAL/UMPS/PDE2A/XDH/NUDT3	7
GO_ORGANELLE_DISASSEMBLY	GO_ORGANELLE_DISASSEMBLY	7/519	87/12277	0.074793	0.681331	ATG2B/WDR45/MTIF2/HTRA2/SREBF1/VPS13C/TSC2	7
GO_CELLULAR_RESPONSE_TO_UV	GO_CELLULAR_RESPONSE_TO_UV	6/519	70/12277	0.0749518	0.681331	NEDD4/PTN/PTGS2/PIK3R1/ZBTB1/USP47	6
GO_CHROMATIN_ORGANIZATION_INVOLVED_IN_REGULATION_OF_TRANSCRIPTION	GO_CHROMATIN_ORGANIZATION_INVOLVED_IN_REGULATION_OF_TRANSCRIPTION	6/519	70/12277	0.0749518	0.681331	EZH1/SMCHD1/FAM172A/DNMT1/MSL3/MBD3	6
GO_REGULATION_OF_CARDIAC_MUSCLE_TISSUE_DEVELOPMENT	GO_REGULATION_OF_CARDIAC_MUSCLE_TISSUE_DEVELOPMENT	6/519	70/12277	0.0749518	0.681331	FGFR2/FZD7/DDX39B/JARID2/NOTCH1/CTDP1	6
GO_REGULATION_OF_HISTONE_MODIFICATION	GO_REGULATION_OF_HISTONE_MODIFICATION	9/519	123/12277	0.0764702	0.681875	OGT/MTF2/DNMT1/KMT2A/SREBF1/KMT2E/JARID2/PRKD1/SETD5	9
GO_RAS_PROTEIN_SIGNAL_TRANSDUCTION	GO_RAS_PROTEIN_SIGNAL_TRANSDUCTION	23/519	397/12277	0.0782165	0.690382	OGT/COL1A2/ARHGEF18/HACE1/RAB33B/RFXANK/RHOBTB1/DNMT1/MYOC/MAPKAP1/NRP1/RAPGEF3/RAB28/IRS2/RAB40B/ABL2/NOTCH1/SPRY2/RDX/FARP2/PRKD1/DNMBP/SHOC2	23
GO_REGULATION_OF_CYCLIN_DEPENDENT_PROTEIN_KINASE_ACTIVITY	GO_REGULATION_OF_CYCLIN_DEPENDENT_PROTEIN_KINASE_ACTIVITY	7/519	88/12277	0.0784614	0.690382	ACTB/CCNI/CCNE2/TFAP4/PKD2/CCNL1/LATS1	7
GO_GLYCEROPHOSPHOLIPID_METABOLIC_PROCESS	GO_GLYCEROPHOSPHOLIPID_METABOLIC_PROCESS	10/519	142/12277	0.0784743	0.690382	MTM1/PIGV/PIK3R2/PIK3R1/PIGQ/SERAC1/SERINC5/PIGB/SERINC1/PGAP3	10
GO_POSITIVE_REGULATION_OF_PHOSPHATIDYLINOSITOL_3_KINASE_SIGNALING	GO_POSITIVE_REGULATION_OF_PHOSPHATIDYLINOSITOL_3_KINASE_SIGNALING	6/519	71/12277	0.0791064	0.690382	NEDD4/PRR5/PIK3R1/MYOC/IRS2/PDGFD	6
GO_REGULATION_OF_PLASMA_LIPOPROTEIN_PARTICLE_LEVELS	GO_REGULATION_OF_PLASMA_LIPOPROTEIN_PARTICLE_LEVELS	6/519	71/12277	0.0791064	0.690382	MYLIP/HNRNPK/P4HB/ACSL3/AP2A2/SCARB1	6
GO_STEROL_BIOSYNTHETIC_PROCESS	GO_STEROL_BIOSYNTHETIC_PROCESS	6/519	71/12277	0.0791064	0.690382	CYP7A1/SCAP/PRKAA2/SREBF1/NFYA/FDFT1	6
GO_CIRCULATORY_SYSTEM_DEVELOPMENT	GO_CIRCULATORY_SYSTEM_DEVELOPMENT	47/519	903/12277	0.0792341	0.690382	NEDD4/EPAS1/BCAS3/APOD/COL1A2/PTN/KLF5/PTGS2/TSC1/FGFR2/BTG1/DNAH5/DNMT1/PKD2/CPLANE1/FZD7/DDX39B/NRP1/MYLK/CITED2/RAPGEF3/FOXJ2/TMEM231/EPN2/PDGFD/PRKAR1A/MBD3/COL1A1/SEMA5A/EGR3/NPY1R/NEBL/AKT3/JARID2/XDH/PTPN14/PRKDC/TBX3/ARID2/NOTCH1/TGFBI/GLUL/SPRY2/CTDP1/TSC2/PRKD1/AGO2	47
GO_LIPID_HOMEOSTASIS	GO_LIPID_HOMEOSTASIS	8/519	106/12277	0.0797091	0.692763	CYP7A1/PNPLA2/SESN2/MYLIP/PRKAA2/IRS2/CYP7B1/SCARB1	8
GO_EMBRYONIC_DIGIT_MORPHOGENESIS	GO_EMBRYONIC_DIGIT_MORPHOGENESIS	5/519	55/12277	0.0819211	0.704004	CPLANE1/TMEM231/LMBR1/TBX3/NOTCH1	5
GO_COTRANSLATIONAL_PROTEIN_TARGETING_TO_MEMBRANE	GO_COTRANSLATIONAL_PROTEIN_TARGETING_TO_MEMBRANE	7/519	89/12277	0.0822329	0.704004	RPL27A/RPL38/RPS20/RPL15/SEC61A1/RPL3/RPL27	7
GO_INTRINSIC_APOPTOTIC_SIGNALING_PATHWAY_IN_RESPONSE_TO_DNA_DAMAGE	GO_INTRINSIC_APOPTOTIC_SIGNALING_PATHWAY_IN_RESPONSE_TO_DNA_DAMAGE	7/519	89/12277	0.0822329	0.704004	PIK3R1/HIC1/HNRNPK/HTRA2/MCL1/USP47/PRKDC	7
GO_RESPONSE_TO_CALCIUM_ION	GO_RESPONSE_TO_CALCIUM_ION	9/519	125/12277	0.0826919	0.706172	NEDD4/TXNIP/PRKAA2/CPNE8/PKD2/NCSTN/HNRNPD/KCNMB2/CHP2	9
GO_XENOBIOTIC_METABOLIC_PROCESS	GO_XENOBIOTIC_METABOLIC_PROCESS	6/519	72/12277	0.083388	0.709888	CYP2U1/CYP2G1P/GSTP1/NR1I2/CYP2J2/GSTM4	6
GO_RIBONUCLEOPROTEIN_COMPLEX_SUBUNIT_ORGANIZATION	GO_RIBONUCLEOPROTEIN_COMPLEX_SUBUNIT_ORGANIZATION	14/519	220/12277	0.0835406	0.709888	RPL38/AAR2/PRKAA2/MTIF2/SRSF5/DDX39B/SHQ1/EFL1/EIF3C/PAN3/RPL3/PUM2/CIRBP/AGO2	14
GO_SMALL_MOLECULE_CATABOLIC_PROCESS	GO_SMALL_MOLECULE_CATABOLIC_PROCESS	20/519	340/12277	0.0851776	0.710575	CYP7A1/ENTPD3/ENTPD8/HPD/SESN2/PCK1/GOT2/XYLB/ALDH3B1/ENOSF1/ADAL/ACAD8/IRS2/SLC25A17/KYNU/PGM2L1/GLUL/FAAH/NUDT3/SCARB1	20
GO_ACTIN_CYTOSKELETON_REORGANIZATION	GO_ACTIN_CYTOSKELETON_REORGANIZATION	7/519	90/12277	0.0861072	0.710575	BCAS3/RHOBTB1/NRP1/RAPGEF3/ABL2/TNIK/FARP2	7
GO_CELLULAR_RESPONSE_TO_CORTICOSTEROID_STIMULUS	GO_CELLULAR_RESPONSE_TO_CORTICOSTEROID_STIMULUS	5/519	56/12277	0.0869969	0.710575	PCK1/TFAP4/GSTP1/ZFP36/KLF9	5
GO_ENDOTHELIAL_CELL_DEVELOPMENT	GO_ENDOTHELIAL_CELL_DEVELOPMENT	5/519	56/12277	0.0869969	0.710575	TJP1/RAPGEF3/CLDN1/PDE2A/RDX	5
GO_MYOBLAST_DIFFERENTIATION	GO_MYOBLAST_DIFFERENTIATION	6/519	73/12277	0.0877956	0.710575	EPAS1/DDX17/BTG1/DDX5/TBX3/NOTCH1	6
GO_MUSCLE_TISSUE_DEVELOPMENT	GO_MUSCLE_TISSUE_DEVELOPMENT	20/519	342/12277	0.0890592	0.710575	MTM1/DDX17/KLF5/TSC1/FGFR2/BCL9L/MYORG/PKD2/DDX5/FZD7/IGFBP5/DDX39B/MYLK/PRKAR1A/NEBL/JARID2/TBX3/ARID2/NOTCH1/CTDP1	20
GO_NEGATIVE_REGULATION_OF_NUCLEOBASE_CONTAINING_COMPOUND_METABOLIC_PROCESS	GO_NEGATIVE_REGULATION_OF_NUCLEOBASE_CONTAINING_COMPOUND_METABOLIC_PROCESS	9/519	127/12277	0.08921	0.710575	HNRNPL/U2AF2/SMCHD1/KMT2A/HNRNPK/RBM10/SHQ1/TERF2IP/KLHL15	9
GO_CELL_FATE_COMMITMENT	GO_CELL_FATE_COMMITMENT	13/519	203/12277	0.0895526	0.711653	CYLD/EPAS1/FGFR2/FZD7/NRP1/MCL1/LATS1/PRKDC/TBX3/NOTCH1/SPRY2/AR/ETS2	13
GO_REGULATION_OF_CELLULAR_RESPONSE_TO_STRESS	GO_REGULATION_OF_CELLULAR_RESPONSE_TO_STRESS	33/519	614/12277	0.0922179	0.719189	CYLD/PTGS2/TSC1/DUSP22/PHLPP1/PIK3R1/PPP1R15B/SMCHD1/CCL19/USP25/DDX5/FZD7/HIC1/GSTP1/NUPL2/MAPKAP1/NONO/DDX39B/HNRNPK/HTRA2/MCL1/PPP1R15A/SH3RF3/TERF2IP/VPS13C/P4HB/USP47/AKT3/XDH/TNIK/PRKDC/SFPQ/KLHL15	33
GO_DIENCEPHALON_DEVELOPMENT	GO_DIENCEPHALON_DEVELOPMENT	5/519	57/12277	0.0922333	0.719189	PTN/NR4A2/NCOA1/NRP1/SEMA5A	5
GO_ICOSANOID_METABOLIC_PROCESS	GO_ICOSANOID_METABOLIC_PROCESS	5/519	57/12277	0.0922333	0.719189	CYP2U1/CYP2G1P/PTGS2/CYP2J2/FAAH	5
GO_NEGATIVE_REGULATION_OF_LIPID_METABOLIC_PROCESS	GO_NEGATIVE_REGULATION_OF_LIPID_METABOLIC_PROCESS	5/519	57/12277	0.0922333	0.719189	CYP7A1/APOD/PIK3IP1/PPP2R5A/SCAP	5
GO_REGULATION_OF_HEART_GROWTH	GO_REGULATION_OF_HEART_GROWTH	5/519	57/12277	0.0922333	0.719189	FGFR2/DDX39B/JARID2/NOTCH1/CTDP1	5
GO_REGULATION_OF_PHOSPHOLIPID_METABOLIC_PROCESS	GO_REGULATION_OF_PHOSPHOLIPID_METABOLIC_PROCESS	5/519	57/12277	0.0922333	0.719189	PIK3IP1/PIK3R2/PIK3R1/CCL19/PRKD1	5
GO_STRIATED_MUSCLE_CELL_PROLIFERATION	GO_STRIATED_MUSCLE_CELL_PROLIFERATION	5/519	57/12277	0.0922333	0.719189	FGFR2/PRKAR1A/JARID2/ARID2/NOTCH1	5
GO_FATTY_ACID_TRANSPORT	GO_FATTY_ACID_TRANSPORT	6/519	74/12277	0.0923285	0.719189	GOT2/PRKAA2/P2RX4/IRS2/SLC25A17/ACSL3	6
GO_SMALL_MOLECULE_BIOSYNTHETIC_PROCESS	GO_SMALL_MOLECULE_BIOSYNTHETIC_PROCESS	30/519	551/12277	0.0926796	0.719189	OGT/CYP7A1/ENTPD3/ADK/SESN2/PCK1/GOT2/PTGS2/SCAP/PRKAA2/ACOT11/RIMKLB/GGT7/ADAL/SERINC5/ACCS/SREBF1/UMPS/ADI1/KYNU/PDE2A/XDH/ACSL3/CYP7B1/SLC37A4/GLUL/NUDT3/NFYA/FDFT1/GSTM4	30
GO_MESENCHYME_DEVELOPMENT	GO_MESENCHYME_DEVELOPMENT	14/519	224/12277	0.0933586	0.719189	NEDD4/DDX17/FGFR2/SEMA4G/FAM172A/BCL9L/PKD2/DDX5/SEMA3D/NRP1/CITED2/COL1A1/SEMA5A/NOTCH1	14
GO_NEGATIVE_REGULATION_OF_CELL_GROWTH	GO_NEGATIVE_REGULATION_OF_CELL_GROWTH	10/519	147/12277	0.0935932	0.719189	SESN2/SEMA4G/BTG1/ULK2/BCL11A/SEMA3D/NRP1/ING1/SEMA5A/CTDP1	10
GO_NEGATIVE_REGULATION_OF_CELLULAR_PROTEIN_CATABOLIC_PROCESS	GO_NEGATIVE_REGULATION_OF_CELLULAR_PROTEIN_CATABOLIC_PROCESS	6/519	75/12277	0.0969854	0.736617	OGT/MTM1/LAMP3/USP25/TRIM39/WAC	6
GO_MRNA_TRANSPORT	GO_MRNA_TRANSPORT	9/519	130/12277	0.099541	0.740922	SRSF2/U2AF2/NUPL2/SRSF5/DDX39B/ZFP36/FIP1L1/SRSF11/SRRM1	9

## Sheet: C2_3
ID	Description	GeneRatio	BgRatio	pvalue	p.adjust	geneID	Count
GO_PEPTIDYL_LYSINE_METHYLATION	GO_PEPTIDYL_LYSINE_METHYLATION	9/187	109/12277	4.18812e-05	0.104284	MLLT6/CAMKMT/KMT2E/KDM4C/AUTS2/JARID2/PRDM9/KMT2B/ARID4A	9
GO_MULTI_ORGANISM_BEHAVIOR	GO_MULTI_ORGANISM_BEHAVIOR	6/187	54/12277	0.000162174	0.173195	GRID1/MSS51/NRXN1/CNTNAP2/KALRN/UBR3	6
GO_REGULATION_OF_HISTONE_METHYLATION	GO_REGULATION_OF_HISTONE_METHYLATION	6/187	57/12277	0.000219415	0.173195	MLLT6/KMT2E/KDM4C/AUTS2/JARID2/KMT2B	6
GO_NEGATIVE_REGULATION_OF_DEVELOPMENTAL_GROWTH	GO_NEGATIVE_REGULATION_OF_DEVELOPMENTAL_GROWTH	7/187	89/12277	0.000408874	0.173195	PTCH1/RTN4/CDKN1B/RGS4/SEMA7A/JARID2/BCL11A	7
GO_INTRASPECIES_INTERACTION_BETWEEN_ORGANISMS	GO_INTRASPECIES_INTERACTION_BETWEEN_ORGANISMS	5/187	42/12277	0.000418509	0.173195	GRID1/MSS51/NRXN1/CNTNAP2/KALRN	5
GO_HISTONE_METHYLATION	GO_HISTONE_METHYLATION	8/187	120/12277	0.000490164	0.173195	MLLT6/KMT2E/KDM4C/AUTS2/JARID2/PRDM9/KMT2B/ARID4A	8
GO_PROTEIN_METHYLATION	GO_PROTEIN_METHYLATION	9/187	152/12277	0.000526251	0.173195	MLLT6/CAMKMT/KMT2E/KDM4C/AUTS2/JARID2/PRDM9/KMT2B/ARID4A	9
GO_BEHAVIOR	GO_BEHAVIOR	18/187	495/12277	0.00055645	0.173195	GRID1/MSS51/JUN/NRXN1/CNTNAP2/ADCY8/KALRN/BRAF/THRA/AUTS2/FOS/TSC1/UBR3/ZFHX3/KMT2B/CEBPB/USP46/HIPK2	18
GO_GLAND_DEVELOPMENT	GO_GLAND_DEVELOPMENT	15/187	385/12277	0.00080964	0.184412	PTCH1/QDPR/RTN4/ANXA1/UMPS/JUN/KALRN/CDKN1B/HOXA3/BRAF/THRA/JARID2/PTPN3/ALOX15B/CEBPB	15
GO_CELLULAR_RESPONSE_TO_EXTRACELLULAR_STIMULUS	GO_CELLULAR_RESPONSE_TO_EXTRACELLULAR_STIMULUS	11/187	232/12277	0.000852443	0.184412	CIB2/ATG14/JUN/PIM1/FOS/MAP1LC3B/MAP3K5/TSC1/PDK2/INHBB/BCL11A	11
GO_HISTONE_H3_K4_METHYLATION	GO_HISTONE_H3_K4_METHYLATION	5/187	49/12277	0.000860859	0.184412	KMT2E/AUTS2/PRDM9/KMT2B/ARID4A	5
GO_NEGATIVE_REGULATION_OF_RNA_BIOSYNTHETIC_PROCESS	GO_NEGATIVE_REGULATION_OF_RNA_BIOSYNTHETIC_PROCESS	28/187	987/12277	0.000983394	0.185669	SMARCC2/PTCH1/JUND/MAF1/DDX5/MEF2A/SPEN/JUN/NRDE2/FOXK1/CDKN1B/ZNF256/MED25/TFAP2A/ZNF154/CIPC/THRA/COMMD7/MYPOP/JARID2/ZFHX3/WNT10B/ZNF776/CEBPB/FOXO3/BCL11A/HIPK2/ARID4A	28
GO_REGENERATION	GO_REGENERATION	9/187	168/12277	0.00107744	0.185669	PTCH1/ANXA1/JUN/CDKN1B/BRAF/PTPN3/WNT10B/NNMT/CEBPB	9
GO_POSITIVE_REGULATION_OF_DEVELOPMENTAL_PROCESS	GO_POSITIVE_REGULATION_OF_DEVELOPMENTAL_PROCESS	30/187	1129/12277	0.00180447	0.249619	PTCH1/JUND/RTN4/ANXA1/MOB2/MEF2A/SPEN/ZNF16/JUN/CACNA2D2/PIM1/KDM4C/NRXN1/KALRN/TFAP2A/BRAF/AAMDC/FOS/MACF1/MAP3K5/SEMA7A/AVIL/ALOX15B/WNT10B/CEBPB/SHOX2/FOXO3/HIPK2/AGO2/ALOX12	30
GO_RESPONSE_TO_CAMP	GO_RESPONSE_TO_CAMP	6/187	87/12277	0.00209611	0.264105	JUND/JUN/BRAF/FOS/DUOX1/WNT10B	6
GO_PEPTIDYL_LYSINE_MODIFICATION	GO_PEPTIDYL_LYSINE_MODIFICATION	13/187	340/12277	0.00212133	0.264105	MLLT6/CAMKMT/JADE2/POLE4/SGF29/KMT2E/KDM4C/AUTS2/JARID2/PRDM9/KMT2B/BCL11A/ARID4A	13
GO_METHYLATION	GO_METHYLATION	12/187	303/12277	0.00234236	0.264524	INMT/MLLT6/CAMKMT/KMT2E/KDM4C/AUTS2/FOS/JARID2/PRDM9/KMT2B/NNMT/ARID4A	12
GO_RESPONSE_TO_ORGANOPHOSPHORUS	GO_RESPONSE_TO_ORGANOPHOSPHORUS	7/187	122/12277	0.00261296	0.264524	CIB2/JUND/JUN/BRAF/FOS/DUOX1/WNT10B	7
GO_MYELOID_CELL_HOMEOSTASIS	GO_MYELOID_CELL_HOMEOSTASIS	7/187	125/12277	0.00299461	0.264524	ANXA1/ZNF16/KMT2E/THRA/FOXO3/HIPK2/ARID4A	7
GO_RESPONSE_TO_ANTIBIOTIC	GO_RESPONSE_TO_ANTIBIOTIC	11/187	273/12277	0.00309658	0.264524	CLDN3/ANXA1/JUN/ADCY8/CDKN1B/RGS4/MAPK13/HSP90AA1/MAP3K5/FOXO3/USP46	11
GO_REGULATION_OF_CELL_DIFFERENTIATION	GO_REGULATION_OF_CELL_DIFFERENTIATION	36/187	1489/12277	0.00315197	0.264524	PTCH1/MYL9/JUND/RTN4/ANXA1/DDX5/MOB2/MEF2A/SPEN/ZNF16/JUN/KMT2E/KDM4C/KALRN/CDKN1B/RGS4/TFAP2A/BRAF/AAMDC/FOS/ZSWIM4/MACF1/MAP3K5/LZTS3/TSC1/SEMA7A/AVIL/ALOX15B/ZFHX3/WNT10B/KMT2B/CEBPB/SHOX2/FOXO3/ADGRG1/BCL11A	36
GO_CELLULAR_RESPONSE_TO_CALCIUM_ION	GO_CELLULAR_RESPONSE_TO_CALCIUM_ION	5/187	66/12277	0.00327715	0.264524	MEF2A/JUN/ADCY8/BRAF/FOS	5
GO_RESPONSE_TO_WOUNDING	GO_RESPONSE_TO_WOUNDING	17/187	535/12277	0.00333049	0.264524	PLAU/MYL9/ANXA1/JUN/CDKN1B/BRAF/FIBP/MYLK/MACF1/DTNBP1/MAP3K5/SCARB1/DUOX1/WNT10B/SDC4/INHBB/ALOX12	17
GO_NEGATIVE_REGULATION_OF_BIOSYNTHETIC_PROCESS	GO_NEGATIVE_REGULATION_OF_BIOSYNTHETIC_PROCESS	31/187	1236/12277	0.00366809	0.276367	SMARCC2/PTCH1/JUND/MAF1/DDX5/MEF2A/SPEN/JUN/NRDE2/FOXK1/CDKN1B/ZNF256/MED25/TFAP2A/ZNF154/CIPC/THRA/COMMD7/MYPOP/TSC1/JARID2/ZFHX3/WNT10B/ZNF776/CEBPB/FOXO3/INHBB/BCL11A/HIPK2/AGO2/ARID4A	31
GO_HEPATICOBILIARY_SYSTEM_DEVELOPMENT	GO_HEPATICOBILIARY_SYSTEM_DEVELOPMENT	7/187	131/12277	0.00388468	0.276367	PTCH1/QDPR/ANXA1/JUN/JARID2/PTPN3/CEBPB	7
GO_COGNITION	GO_COGNITION	10/187	244/12277	0.00419722	0.290308	JUN/NRXN1/CNTNAP2/ADCY8/KALRN/BRAF/THRA/FOS/KMT2B/CEBPB	10
GO_ERYTHROCYTE_HOMEOSTASIS	GO_ERYTHROCYTE_HOMEOSTASIS	6/187	102/12277	0.00463616	0.312001	ZNF16/KMT2E/THRA/FOXO3/HIPK2/ARID4A	6
GO_RESPONSE_TO_PURINE_CONTAINING_COMPOUND	GO_RESPONSE_TO_PURINE_CONTAINING_COMPOUND	7/187	137/12277	0.00496274	0.316509	CIB2/JUND/JUN/BRAF/FOS/DUOX1/WNT10B	7
GO_CELLULAR_RESPONSE_TO_EXTERNAL_STIMULUS	GO_CELLULAR_RESPONSE_TO_EXTERNAL_STIMULUS	11/187	291/12277	0.0050048	0.316509	CIB2/ATG14/JUN/PIM1/FOS/MAP1LC3B/MAP3K5/TSC1/PDK2/INHBB/BCL11A	11
GO_REGULATION_OF_RESPONSE_TO_WOUNDING	GO_REGULATION_OF_RESPONSE_TO_WOUNDING	7/187	138/12277	0.00516232	0.316509	PLAU/ANXA1/CDKN1B/BRAF/MYLK/DUOX1/ALOX12	7
GO_CELLULAR_RESPONSE_TO_REACTIVE_OXYGEN_SPECIES	GO_CELLULAR_RESPONSE_TO_REACTIVE_OXYGEN_SPECIES	7/187	139/12277	0.00536788	0.316509	ANXA1/JUN/MAPK13/FOS/MAP3K5/PDK2/FOXO3	7
GO_NEURON_DEATH	GO_NEURON_DEATH	11/187	296/12277	0.00567372	0.316509	JUN/CRLF1/TFAP2A/BRAF/FOS/MAP3K5/PM20D1/TSC1/CEBPB/FOXO3/HIPK2	11
GO_POSITIVE_REGULATION_OF_CELL_DIFFERENTIATION	GO_POSITIVE_REGULATION_OF_CELL_DIFFERENTIATION	22/187	808/12277	0.00572005	0.316509	PTCH1/JUND/ANXA1/MOB2/MEF2A/SPEN/ZNF16/JUN/KDM4C/KALRN/BRAF/AAMDC/FOS/MACF1/MAP3K5/SEMA7A/AVIL/ALOX15B/WNT10B/CEBPB/SHOX2/FOXO3	22
GO_MACROMOLECULE_METHYLATION	GO_MACROMOLECULE_METHYLATION	10/187	256/12277	0.00585716	0.31705	MLLT6/CAMKMT/KMT2E/KDM4C/AUTS2/FOS/JARID2/PRDM9/KMT2B/ARID4A	10
GO_POSITIVE_REGULATION_OF_NEURON_DEATH	GO_POSITIVE_REGULATION_OF_NEURON_DEATH	5/187	78/12277	0.00668974	0.34703	JUN/TFAP2A/FOS/MAP3K5/FOXO3	5
GO_RESPONSE_TO_DRUG	GO_RESPONSE_TO_DRUG	22/187	822/12277	0.00696147	0.347937	PTCH1/CLDN3/QDPR/CIB2/JUND/ANXA1/UMPS/JUN/ADCY8/CDKN1B/RGS4/AQP5/BRAF/MAPK13/FOS/CD69/DTNBP1/MAP3K5/NNMT/FOXO3/USP46/BCL11A	22
GO_CELLULAR_RESPONSE_TO_DRUG	GO_CELLULAR_RESPONSE_TO_DRUG	11/187	307/12277	0.00739396	0.360999	QDPR/CIB2/ANXA1/UMPS/ADCY8/BRAF/MAPK13/CD69/MAP3K5/FOXO3/BCL11A	11
GO_REGULATION_OF_MYELOID_CELL_DIFFERENTIATION	GO_REGULATION_OF_MYELOID_CELL_DIFFERENTIATION	8/187	186/12277	0.00763555	0.361494	MYL9/ZNF16/JUN/KMT2E/FOS/KMT2B/CEBPB/FOXO3	8
GO_WOUND_HEALING	GO_WOUND_HEALING	14/187	442/12277	0.00772061	0.361494	PLAU/MYL9/ANXA1/CDKN1B/FIBP/MYLK/MACF1/DTNBP1/MAP3K5/SCARB1/DUOX1/WNT10B/SDC4/ALOX12	14
GO_REGULATION_OF_WOUND_HEALING	GO_REGULATION_OF_WOUND_HEALING	6/187	114/12277	0.00791098	0.361494	PLAU/ANXA1/CDKN1B/MYLK/DUOX1/ALOX12	6
GO_REGULATION_OF_DEVELOPMENTAL_GROWTH	GO_REGULATION_OF_DEVELOPMENTAL_GROWTH	10/187	275/12277	0.00948725	0.390173	PTCH1/RTN4/CACNA2D2/PIM1/CDKN1B/RGS4/MACF1/SEMA7A/JARID2/BCL11A	10
GO_REGULATION_OF_MUSCLE_ORGAN_DEVELOPMENT	GO_REGULATION_OF_MUSCLE_ORGAN_DEVELOPMENT	6/187	120/12277	0.0100592	0.390173	DDX5/PIM1/RGS4/JARID2/WNT10B/SHOX2	6
GO_MYELOID_CELL_DIFFERENTIATION	GO_MYELOID_CELL_DIFFERENTIATION	11/187	321/12277	0.0101446	0.390173	MYL9/ZNF16/JUN/KMT2E/THRA/FOS/KMT2B/CEBPB/FOXO3/HIPK2/ARID4A	11
GO_RESPONSE_TO_NITROGEN_COMPOUND	GO_RESPONSE_TO_NITROGEN_COMPOUND	21/187	801/12277	0.0103926	0.390173	QDPR/CIB2/JUND/ANXA1/JUN/ADCY8/CDKN1B/RGS4/BRAF/MAPK13/FOS/MAP3K5/TSC1/DUOX1/PDK2/WNT10B/NNMT/CEBPB/FOXO3/INHBB/BCL11A	21
GO_POSITIVE_REGULATION_OF_GENE_EXPRESSION	GO_POSITIVE_REGULATION_OF_GENE_EXPRESSION	36/187	1606/12277	0.0104785	0.390173	SMARCC2/PTCH1/ARID3B/NFAT5/JUND/DDX5/MLLT6/MEF2A/ZNF821/JUN/KMT2E/KDM4C/TCF20/FOXK1/MED25/TFAP2A/HOXA3/BRAF/THRA/CSRNP1/AUTS2/FOS/DTNBP1/MAP3K5/IFT74/RPS9/ZFHX3/WNT10B/KMT2B/CEBPB/FOXO3/BCL11A/HIPK2/AGO2/ARID4A/ALOX12	36
GO_REGULATION_OF_CELL_POPULATION_PROLIFERATION	GO_REGULATION_OF_CELL_POPULATION_PROLIFERATION	30/187	1276/12277	0.0104987	0.390173	PLAU/PTCH1/RTN4/ANXA1/ZNF16/JUN/PIM1/KDM4C/XIAP/CRLF1/CDKN1B/MED25/TFAP2A/HOXA3/BRAF/CSNK2A1/MAP3K5/TSC1/IFT74/JARID2/ALOX15B/RPS9/WNT10B/SDC4/CEBPB/SHOX2/FOXO3/ADGRG1/HIPK2/ALOX12	30
GO_NEURON_DIFFERENTIATION	GO_NEURON_DIFFERENTIATION	28/187	1170/12277	0.0107096	0.390173	PTCH1/RTN4/MOB2/MEF2A/JUN/NEK3/KDM4C/NRXN1/CNTNAP2/KALRN/BRAF/HSP90AA1/AUTS2/ZSWIM4/MACF1/DTNBP1/LZTS3/TSC1/SEMA7A/AVIL/ZFHX3/WNT10B/SDC4/CEBPB/SHOX2/FOXO3/BCL11A/HIPK2	28
GO_CELLULAR_RESPONSE_TO_ANTIBIOTIC	GO_CELLULAR_RESPONSE_TO_ANTIBIOTIC	6/187	122/12277	0.0108595	0.390173	ANXA1/ADCY8/CDKN1B/MAPK13/MAP3K5/FOXO3	6
GO_NEGATIVE_REGULATION_OF_GROWTH	GO_NEGATIVE_REGULATION_OF_GROWTH	8/187	199/12277	0.0112222	0.390173	PTCH1/RTN4/CDKN1B/RGS4/SEMA7A/JARID2/ALOX15B/BCL11A	8
GO_ADULT_BEHAVIOR	GO_ADULT_BEHAVIOR	6/187	123/12277	0.0112761	0.390173	NRXN1/CNTNAP2/KALRN/TSC1/USP46/HIPK2	6
GO_REGULATION_OF_HISTONE_MODIFICATION	GO_REGULATION_OF_HISTONE_MODIFICATION	6/187	123/12277	0.0112761	0.390173	MLLT6/KMT2E/KDM4C/AUTS2/JARID2/KMT2B	6
GO_CELL_PART_MORPHOGENESIS	GO_CELL_PART_MORPHOGENESIS	17/187	607/12277	0.0113093	0.390173	PTCH1/RTN4/MEF2A/NEK3/NRXN1/CNTNAP2/KALRN/BRAF/HSP90AA1/AUTS2/ZSWIM4/MACF1/DTNBP1/LZTS3/SEMA7A/SHOX2/BCL11A	17
GO_DEVELOPMENTAL_GROWTH	GO_DEVELOPMENTAL_GROWTH	16/187	559/12277	0.0114352	0.390173	PTCH1/RTN4/ANXA1/COL7A1/CACNA2D2/PIM1/CDKN1B/RGS4/HSP90AA1/AUTS2/MACF1/SEMA7A/JARID2/WNT10B/FOXO3/BCL11A	16
GO_REGULATION_OF_UBIQUITIN_DEPENDENT_PROTEIN_CATABOLIC_PROCESS	GO_REGULATION_OF_UBIQUITIN_DEPENDENT_PROTEIN_CATABOLIC_PROCESS	6/187	126/12277	0.0125936	0.407248	CHFR/TRIM39/UBQLN4/CSNK2A1/WNT10B/HIPK2	6
GO_BIOLOGICAL_ADHESION	GO_BIOLOGICAL_ADHESION	27/187	1135/12277	0.0131062	0.41559	PLAU/FBLN7/NFAT5/CLDN3/MYL9/ANXA1/CUZD1/COL7A1/NRXN1/CNTNAP2/TECTA/BRAF/FIBP/MAGI1/MPDZ/MACF1/TSC1/IFT74/SCARB1/ZFHX3/SDC4/FRMD5/CEBPB/INHBB/ADGRG1/SNED1/ALOX12	27
GO_LEARNING	GO_LEARNING	6/187	128/12277	0.0135299	0.41559	JUN/NRXN1/CNTNAP2/KALRN/BRAF/FOS	6
GO_NEGATIVE_REGULATION_OF_CELLULAR_CATABOLIC_PROCESS	GO_NEGATIVE_REGULATION_OF_CELLULAR_CATABOLIC_PROCESS	8/187	209/12277	0.014732	0.426996	UBAC2/TRIM39/MTMR9/UBQLN4/CSNK2A1/TSC1/PTPN3/HIPK2	8
GO_MUSCLE_ORGAN_DEVELOPMENT	GO_MUSCLE_ORGAN_DEVELOPMENT	11/187	339/12277	0.0147685	0.426996	DDX5/MEF2A/PIM1/FOXK1/RGS4/MYLK/FOS/JARID2/ZFHX3/WNT10B/SHOX2	11
GO_CELLULAR_RESPONSE_TO_INORGANIC_SUBSTANCE	GO_CELLULAR_RESPONSE_TO_INORGANIC_SUBSTANCE	7/187	171/12277	0.0157588	0.426996	MEF2A/JUN/ADCY8/CDKN1B/TFAP2A/BRAF/FOS	7
GO_NEGATIVE_REGULATION_OF_NEURON_DEATH	GO_NEGATIVE_REGULATION_OF_NEURON_DEATH	7/187	171/12277	0.0157588	0.426996	JUN/CRLF1/BRAF/PM20D1/TSC1/CEBPB/HIPK2	7
GO_SKELETAL_SYSTEM_MORPHOGENESIS	GO_SKELETAL_SYSTEM_MORPHOGENESIS	8/187	214/12277	0.0167593	0.43927	COL7A1/TFAP2A/HOXA3/THRA/CSRNP1/AUTS2/WNT10B/SHOX2	8
GO_NEUROGENESIS	GO_NEUROGENESIS	31/187	1381/12277	0.0172345	0.44241	PTCH1/RTN4/ANXA1/MOB2/MEF2A/SPEN/JUN/NEK3/KDM4C/NRXN1/CNTNAP2/KALRN/BRAF/HSP90AA1/AUTS2/ZSWIM4/MACF1/DTNBP1/LZTS3/TSC1/SEMA7A/AVIL/ZFHX3/WNT10B/SDC4/CEBPB/SHOX2/FOXO3/ADGRG1/BCL11A/HIPK2	31
GO_REGULATION_OF_CELLULAR_PROTEIN_CATABOLIC_PROCESS	GO_REGULATION_OF_CELLULAR_PROTEIN_CATABOLIC_PROCESS	8/187	216/12277	0.0176241	0.447796	UBAC2/CHFR/TRIM39/UBQLN4/HSP90AA1/CSNK2A1/WNT10B/HIPK2	8
GO_COFACTOR_BIOSYNTHETIC_PROCESS	GO_COFACTOR_BIOSYNTHETIC_PROCESS	7/187	178/12277	0.0192126	0.46446	QDPR/DUOX1/ELOVL1/PDK2/NNMT/COQ10B/ALAS1	7
GO_POSITIVE_REGULATION_OF_MULTICELLULAR_ORGANISMAL_PROCESS	GO_POSITIVE_REGULATION_OF_MULTICELLULAR_ORGANISMAL_PROCESS	31/187	1396/12277	0.0197916	0.473858	RTN4/ANXA1/MOB2/MEF2A/SPEN/ZNF16/JUN/CACNA2D2/PIM1/KDM4C/NRXN1/KALRN/RGS4/TFAP2A/BRAF/MAPK13/THRA/FOS/MACF1/SEMA7A/SCARB1/AVIL/ALOX15B/WNT10B/CEBPB/SHOX2/FOXO3/INHBB/HIPK2/AGO2/ALOX12	31
GO_AXON_EXTENSION	GO_AXON_EXTENSION	5/187	104/12277	0.0212874	0.489145	RTN4/HSP90AA1/AUTS2/MACF1/SEMA7A	5
GO_NEURON_PROJECTION_EXTENSION	GO_NEURON_PROJECTION_EXTENSION	6/187	142/12277	0.0214799	0.489145	RTN4/HSP90AA1/AUTS2/MACF1/SEMA7A/BCL11A	6
GO_RESPONSE_TO_INORGANIC_SUBSTANCE	GO_RESPONSE_TO_INORGANIC_SUBSTANCE	13/187	454/12277	0.0216088	0.489145	PTCH1/QDPR/ANXA1/MEF2A/JUN/ADCY8/CDKN1B/TFAP2A/BRAF/MAPK13/FOS/MAP3K5/FOXO3	13
GO_POSITIVE_REGULATION_OF_BIOSYNTHETIC_PROCESS	GO_POSITIVE_REGULATION_OF_BIOSYNTHETIC_PROCESS	35/187	1633/12277	0.0218775	0.490765	SMARCC2/PTCH1/ARID3B/NFAT5/CCT3/JUND/ANXA1/MLLT6/MEF2A/ZNF821/JUN/KMT2E/TCF20/RAMP1/FOXK1/MED25/TFAP2A/HOXA3/THRA/CSRNP1/HSP90AA1/AUTS2/FOS/MAP3K5/IFT74/SCARB1/RPS9/ZFHX3/WNT10B/KMT2B/CEBPB/FOXO3/HIPK2/AGO2/ARID4A	35
GO_POSITIVE_REGULATION_OF_TRANSCRIPTION_BY_RNA_POLYMERASE_II	GO_POSITIVE_REGULATION_OF_TRANSCRIPTION_BY_RNA_POLYMERASE_II	23/187	975/12277	0.0235419	0.507762	ARID3B/NFAT5/JUND/MLLT6/MEF2A/ZNF821/JUN/TCF20/MED25/TFAP2A/HOXA3/THRA/CSRNP1/AUTS2/FOS/IFT74/ZFHX3/WNT10B/CEBPB/FOXO3/HIPK2/AGO2/ARID4A	23
GO_DEVELOPMENTAL_CELL_GROWTH	GO_DEVELOPMENTAL_CELL_GROWTH	7/187	189/12277	0.025661	0.519787	RTN4/RGS4/HSP90AA1/AUTS2/MACF1/SEMA7A/BCL11A	7
GO_RESPONSE_TO_ALCOHOL	GO_RESPONSE_TO_ALCOHOL	7/187	189/12277	0.025661	0.519787	PTCH1/CLDN3/ADCY8/RGS4/FOS/FOXO3/USP46	7
GO_REGULATION_OF_NEURON_DIFFERENTIATION	GO_REGULATION_OF_NEURON_DIFFERENTIATION	15/187	565/12277	0.025885	0.519787	RTN4/MOB2/KDM4C/KALRN/BRAF/ZSWIM4/MACF1/LZTS3/TSC1/SEMA7A/AVIL/ZFHX3/SHOX2/FOXO3/BCL11A	15
GO_PROTEIN_STABILIZATION	GO_PROTEIN_STABILIZATION	6/187	149/12277	0.0264431	0.52238	CCT3/RTN4/MTMR9/HSP90AA1/TSC1/WNT10B	6
GO_PROTEIN_DNA_COMPLEX_SUBUNIT_ORGANIZATION	GO_PROTEIN_DNA_COMPLEX_SUBUNIT_ORGANIZATION	7/187	191/12277	0.026975	0.52238	SMARCC2/SGF29/THRA/WDR18/PRDM9/WNT10B/TRAPPC12	7
GO_NEGATIVE_REGULATION_OF_PROTEIN_CATABOLIC_PROCESS	GO_NEGATIVE_REGULATION_OF_PROTEIN_CATABOLIC_PROCESS	5/187	111/12277	0.0272776	0.52238	UBAC2/TRIM39/CSNK2A1/PTPN3/HIPK2	5
GO_CELL_MORPHOGENESIS_INVOLVED_IN_NEURON_DIFFERENTIATION	GO_CELL_MORPHOGENESIS_INVOLVED_IN_NEURON_DIFFERENTIATION	14/187	519/12277	0.0274307	0.52238	PTCH1/RTN4/MEF2A/NRXN1/KALRN/BRAF/HSP90AA1/AUTS2/ZSWIM4/MACF1/DTNBP1/LZTS3/SEMA7A/SHOX2	14
GO_REGULATION_OF_PROTEIN_CATABOLIC_PROCESS	GO_REGULATION_OF_PROTEIN_CATABOLIC_PROCESS	10/187	327/12277	0.028166	0.53029	UBAC2/CHFR/TRIM39/CDKN1B/UBQLN4/HSP90AA1/CSNK2A1/PTPN3/WNT10B/HIPK2	10
GO_RESPONSE_TO_REACTIVE_OXYGEN_SPECIES	GO_RESPONSE_TO_REACTIVE_OXYGEN_SPECIES	7/187	193/12277	0.0283343	0.53029	ANXA1/JUN/MAPK13/FOS/MAP3K5/PDK2/FOXO3	7
GO_REGULATION_OF_CHROMATIN_ORGANIZATION	GO_REGULATION_OF_CHROMATIN_ORGANIZATION	6/187	152/12277	0.0287854	0.53029	MLLT6/KMT2E/KDM4C/AUTS2/JARID2/KMT2B	6
GO_POSITIVE_REGULATION_OF_RNA_BIOSYNTHETIC_PROCESS	GO_POSITIVE_REGULATION_OF_RNA_BIOSYNTHETIC_PROCESS	29/187	1328/12277	0.0292667	0.53029	SMARCC2/PTCH1/ARID3B/NFAT5/JUND/MLLT6/MEF2A/ZNF821/JUN/KMT2E/TCF20/FOXK1/MED25/TFAP2A/HOXA3/THRA/CSRNP1/AUTS2/FOS/MAP3K5/IFT74/ZFHX3/WNT10B/KMT2B/CEBPB/FOXO3/HIPK2/AGO2/ARID4A	29
GO_REGULATION_OF_EPITHELIAL_CELL_DIFFERENTIATION	GO_REGULATION_OF_EPITHELIAL_CELL_DIFFERENTIATION	5/187	114/12277	0.0301422	0.53029	PTCH1/CDKN1B/ALOX15B/WNT10B/CEBPB	5
GO_NEGATIVE_REGULATION_OF_TRANSCRIPTION_BY_RNA_POLYMERASE_II	GO_NEGATIVE_REGULATION_OF_TRANSCRIPTION_BY_RNA_POLYMERASE_II	17/187	681/12277	0.0307947	0.53029	PTCH1/JUND/DDX5/MEF2A/SPEN/JUN/MED25/TFAP2A/THRA/MYPOP/JARID2/ZFHX3/WNT10B/CEBPB/FOXO3/BCL11A/HIPK2	17
GO_NEGATIVE_REGULATION_OF_PROTEOLYSIS	GO_NEGATIVE_REGULATION_OF_PROTEOLYSIS	8/187	241/12277	0.0312885	0.53029	CRIM1/COL7A1/UBAC2/XIAP/TRIM39/CSNK2A1/PTPN3/HIPK2	8
GO_RESPONSE_TO_HYDROGEN_PEROXIDE	GO_RESPONSE_TO_HYDROGEN_PEROXIDE	5/187	116/12277	0.0321534	0.53029	ANXA1/JUN/MAPK13/MAP3K5/FOXO3	5
GO_REGULATION_OF_CELL_PROJECTION_ORGANIZATION	GO_REGULATION_OF_CELL_PROJECTION_ORGANIZATION	15/187	585/12277	0.0337567	0.53029	RTN4/MOB2/CEP97/KALRN/CDC42EP3/BRAF/AUTS2/ZSWIM4/MACF1/LZTS3/TSC1/SEMA7A/AVIL/SHOX2/BCL11A	15
GO_REGULATION_OF_NEURON_PROJECTION_DEVELOPMENT	GO_REGULATION_OF_NEURON_PROJECTION_DEVELOPMENT	12/187	436/12277	0.0347796	0.53029	RTN4/MOB2/KALRN/BRAF/ZSWIM4/MACF1/LZTS3/TSC1/SEMA7A/AVIL/SHOX2/BCL11A	12
GO_FATTY_ACID_BIOSYNTHETIC_PROCESS	GO_FATTY_ACID_BIOSYNTHETIC_PROCESS	5/187	119/12277	0.0353244	0.53029	ANXA1/GSTM4/ALOX15B/ELOVL1/ALOX12	5
GO_CELLULAR_RESPONSE_TO_OXIDATIVE_STRESS	GO_CELLULAR_RESPONSE_TO_OXIDATIVE_STRESS	8/187	248/12277	0.0361439	0.53029	ANXA1/JUN/MAPK13/FOS/MAP3K5/TSC1/PDK2/FOXO3	8
GO_NEGATIVE_REGULATION_OF_PROTEIN_METABOLIC_PROCESS	GO_NEGATIVE_REGULATION_OF_PROTEIN_METABOLIC_PROCESS	20/187	855/12277	0.0363746	0.53029	CRIM1/ATG14/COL7A1/UBAC2/MLLT6/JUN/KDM4C/XIAP/TRIM39/CDKN1B/RGS4/CSNK2A1/DTNBP1/TSC1/JARID2/PTPN3/INHBB/EIF3A/HIPK2/AGO2	20
GO_NEURON_DEVELOPMENT	GO_NEURON_DEVELOPMENT	22/187	964/12277	0.0365203	0.53029	PTCH1/RTN4/MOB2/MEF2A/JUN/NEK3/NRXN1/CNTNAP2/KALRN/BRAF/HSP90AA1/AUTS2/ZSWIM4/MACF1/DTNBP1/LZTS3/TSC1/SEMA7A/AVIL/SDC4/SHOX2/BCL11A	22
GO_MUSCLE_TISSUE_DEVELOPMENT	GO_MUSCLE_TISSUE_DEVELOPMENT	10/187	342/12277	0.0366123	0.53029	DDX5/MEF2A/PIM1/RGS4/MYLK/FOS/TSC1/JARID2/WNT10B/SHOX2	10
GO_MUSCLE_STRUCTURE_DEVELOPMENT	GO_MUSCLE_STRUCTURE_DEVELOPMENT	14/187	541/12277	0.0370467	0.533215	DDX5/MEF2A/CACNA2D2/PIM1/FOXK1/RGS4/MYLK/FOS/MAP3K5/TSC1/JARID2/ZFHX3/WNT10B/SHOX2	14
GO_MAMMARY_GLAND_DEVELOPMENT	GO_MAMMARY_GLAND_DEVELOPMENT	5/187	121/12277	0.0375423	0.537243	PTCH1/RTN4/UMPS/KALRN/CEBPB	5
GO_AMEBOIDAL_TYPE_CELL_MIGRATION	GO_AMEBOIDAL_TYPE_CELL_MIGRATION	10/187	345/12277	0.0384926	0.541121	RTN4/ANXA1/JUN/BRAF/MACF1/SEMA7A/SCARB1/SDC4/AGO2/ALOX12	10
GO_COENZYME_BIOSYNTHETIC_PROCESS	GO_COENZYME_BIOSYNTHETIC_PROCESS	5/187	122/12277	0.0386826	0.541121	QDPR/ELOVL1/PDK2/NNMT/COQ10B	5
GO_COVALENT_CHROMATIN_MODIFICATION	GO_COVALENT_CHROMATIN_MODIFICATION	11/187	395/12277	0.0393822	0.542502	MLLT6/JADE2/POLE4/SGF29/KMT2E/KDM4C/AUTS2/JARID2/PRDM9/KMT2B/ARID4A	11
GO_MUSCLE_CELL_PROLIFERATION	GO_MUSCLE_CELL_PROLIFERATION	6/187	164/12277	0.0395073	0.542502	JUN/PIM1/CDKN1B/MAP3K5/JARID2/ALOX12	6
GO_REGULATION_OF_DNA_BINDING_TRANSCRIPTION_FACTOR_ACTIVITY	GO_REGULATION_OF_DNA_BINDING_TRANSCRIPTION_FACTOR_ACTIVITY	10/187	347/12277	0.0397827	0.542502	PTCH1/JUN/PIM1/ADCY8/COMMD7/FOS/TRAF5/WNT10B/HIPK2/NFKBIL1	10
GO_NEURON_APOPTOTIC_PROCESS	GO_NEURON_APOPTOTIC_PROCESS	7/187	208/12277	0.0400272	0.542502	JUN/CRLF1/TFAP2A/BRAF/CEBPB/FOXO3/HIPK2	7
GO_REGULATION_OF_CELLULAR_COMPONENT_MOVEMENT	GO_REGULATION_OF_CELLULAR_COMPONENT_MOVEMENT	19/187	812/12277	0.0407459	0.543567	PLAU/RTN4/ANXA1/JUN/CDKN1B/BRAF/MYLK/ZSWIM4/MACF1/SEMA7A/SCARB1/DUOX1/ALOX15B/SDC4/FRMD5/FOXO3/ADGRG1/AGO2/ALOX12	19
GO_RESPONSE_TO_EXTRACELLULAR_STIMULUS	GO_RESPONSE_TO_EXTRACELLULAR_STIMULUS	12/187	447/12277	0.0408221	0.543567	CIB2/ATG14/JUN/PIM1/FOS/MAP1LC3B/MAP3K5/TSC1/PDK2/FOXO3/INHBB/BCL11A	12
GO_NEGATIVE_REGULATION_OF_CATABOLIC_PROCESS	GO_NEGATIVE_REGULATION_OF_CATABOLIC_PROCESS	8/187	255/12277	0.0414857	0.549465	UBAC2/TRIM39/MTMR9/UBQLN4/CSNK2A1/TSC1/PTPN3/HIPK2	8
GO_HOMEOSTASIS_OF_NUMBER_OF_CELLS	GO_HOMEOSTASIS_OF_NUMBER_OF_CELLS	7/187	210/12277	0.0417928	0.550603	ANXA1/ZNF16/KMT2E/THRA/FOXO3/HIPK2/ARID4A	7
GO_RESPONSE_TO_CALCIUM_ION	GO_RESPONSE_TO_CALCIUM_ION	5/187	125/12277	0.0422297	0.553431	MEF2A/JUN/ADCY8/BRAF/FOS	5
GO_POSITIVE_REGULATION_OF_EPITHELIAL_CELL_MIGRATION	GO_POSITIVE_REGULATION_OF_EPITHELIAL_CELL_MIGRATION	5/187	126/12277	0.0434543	0.563342	RTN4/ANXA1/JUN/SCARB1/ALOX12	5
GO_CELL_MORPHOGENESIS_INVOLVED_IN_DIFFERENTIATION	GO_CELL_MORPHOGENESIS_INVOLVED_IN_DIFFERENTIATION	16/187	660/12277	0.0445201	0.567874	PTCH1/CLDN3/RTN4/COL7A1/MEF2A/NRXN1/KALRN/BRAF/HSP90AA1/AUTS2/ZSWIM4/MACF1/DTNBP1/LZTS3/SEMA7A/SHOX2	16
GO_NEGATIVE_REGULATION_OF_NEURON_APOPTOTIC_PROCESS	GO_NEGATIVE_REGULATION_OF_NEURON_APOPTOTIC_PROCESS	5/187	127/12277	0.0447002	0.567874	JUN/CRLF1/BRAF/CEBPB/HIPK2	5
GO_REGULATION_OF_AXONOGENESIS	GO_REGULATION_OF_AXONOGENESIS	6/187	170/12277	0.0457074	0.577723	RTN4/BRAF/ZSWIM4/MACF1/SEMA7A/SHOX2	6
GO_REPRODUCTIVE_SYSTEM_DEVELOPMENT	GO_REPRODUCTIVE_SYSTEM_DEVELOPMENT	10/187	358/12277	0.0474135	0.587361	PTCH1/ANXA1/CDKN1B/ALOX15B/KMT2B/CEBPB/FOXO3/INHBB/ADGRG1/ARID4A	10
GO_POSITIVE_REGULATION_OF_CELL_POPULATION_PROLIFERATION	GO_POSITIVE_REGULATION_OF_CELL_POPULATION_PROLIFERATION	17/187	721/12277	0.0484952	0.594842	RTN4/ANXA1/ZNF16/JUN/PIM1/KDM4C/CRLF1/CDKN1B/HOXA3/CSNK2A1/MAP3K5/RPS9/WNT10B/SHOX2/ADGRG1/HIPK2/ALOX12	17
GO_OSTEOBLAST_DIFFERENTIATION	GO_OSTEOBLAST_DIFFERENTIATION	6/187	174/12277	0.0501599	0.60193	PTCH1/DDX5/SEMA7A/WNT10B/CEBPB/SHOX2	6
GO_ANATOMICAL_STRUCTURE_MATURATION	GO_ANATOMICAL_STRUCTURE_MATURATION	5/187	132/12277	0.0512486	0.60193	TUT4/CNTNAP2/WNT10B/FOXO3/BCL11A	5
GO_HEAD_DEVELOPMENT	GO_HEAD_DEVELOPMENT	16/187	674/12277	0.0520247	0.60411	PTCH1/RTN4/MFSD2A/ZDHHC16/CNTNAP2/KIF1A/RGS4/BRAF/THRA/CSRNP1/AUTS2/TSC1/SEMA7A/ZFHX3/FOXO3/ADGRG1	16
GO_RESPONSE_TO_TOXIC_SUBSTANCE	GO_RESPONSE_TO_TOXIC_SUBSTANCE	11/187	414/12277	0.0520441	0.60411	INMT/CLDN3/ANXA1/JUN/RGS4/MAPK13/FOS/MAP3K5/DUOX1/FOXO3/USP46	11
GO_REGULATION_OF_NERVOUS_SYSTEM_DEVELOPMENT	GO_REGULATION_OF_NERVOUS_SYSTEM_DEVELOPMENT	18/187	782/12277	0.0521621	0.60411	RTN4/MOB2/SPEN/KDM4C/NRXN1/KALRN/BRAF/ZSWIM4/MACF1/LZTS3/TSC1/SEMA7A/AVIL/ZFHX3/SHOX2/FOXO3/ADGRG1/BCL11A	18
GO_CELLULAR_RESPONSE_TO_STARVATION	GO_CELLULAR_RESPONSE_TO_STARVATION	5/187	133/12277	0.0526223	0.606619	ATG14/JUN/MAP1LC3B/MAP3K5/INHBB	5
GO_REGULATION_OF_ACTIN_FILAMENT_ORGANIZATION	GO_REGULATION_OF_ACTIN_FILAMENT_ORGANIZATION	7/187	222/12277	0.0534479	0.613003	RGS4/CDC42EP3/BRAF/KANK4/TSC1/AVIL/SDC4	7
GO_ACTOMYOSIN_STRUCTURE_ORGANIZATION	GO_ACTOMYOSIN_STRUCTURE_ORGANIZATION	6/187	177/12277	0.0536686	0.613003	MYO18A/MEF2A/BRAF/TSC1/SDC4/FRMD5	6
GO_REGULATION_OF_HEMOPOIESIS	GO_REGULATION_OF_HEMOPOIESIS	10/187	369/12277	0.0559781	0.619491	MYL9/ANXA1/ZNF16/JUN/KMT2E/BRAF/FOS/KMT2B/CEBPB/FOXO3	10
GO_POSITIVE_REGULATION_OF_CELL_ADHESION	GO_POSITIVE_REGULATION_OF_CELL_ADHESION	9/187	320/12277	0.0562785	0.619635	NFAT5/ANXA1/BRAF/TSC1/IFT74/ZFHX3/SDC4/FRMD5/ADGRG1	9
GO_REGULATION_OF_CELL_DEVELOPMENT	GO_REGULATION_OF_CELL_DEVELOPMENT	18/187	790/12277	0.0564889	0.619635	RTN4/MOB2/SPEN/KDM4C/KALRN/RGS4/BRAF/ZSWIM4/MACF1/LZTS3/TSC1/SEMA7A/AVIL/ZFHX3/SHOX2/FOXO3/ADGRG1/BCL11A	18
GO_RESPONSE_TO_MECHANICAL_STIMULUS	GO_RESPONSE_TO_MECHANICAL_STIMULUS	6/187	180/12277	0.0573232	0.626029	PTCH1/JUND/JUN/NRXN1/CNTNAP2/FOS	6
GO_CELLULAR_RESPONSE_TO_LIPID	GO_CELLULAR_RESPONSE_TO_LIPID	12/187	473/12277	0.057955	0.628874	PTCH1/ANXA1/DDX5/PIM1/ADCY8/THRA/SCARB1/WNT10B/CEBPB/FOXO3/NFKBIL1/ALOX12	12
GO_DEVELOPMENT_OF_PRIMARY_SEXUAL_CHARACTERISTICS	GO_DEVELOPMENT_OF_PRIMARY_SEXUAL_CHARACTERISTICS	6/187	182/12277	0.0598409	0.636768	KMT2B/CEBPB/FOXO3/INHBB/ADGRG1/ARID4A	6
GO_POSITIVE_REGULATION_OF_CELL_PROJECTION_ORGANIZATION	GO_POSITIVE_REGULATION_OF_CELL_PROJECTION_ORGANIZATION	9/187	325/12277	0.0608514	0.641821	MOB2/KALRN/CDC42EP3/BRAF/AUTS2/MACF1/SEMA7A/AVIL/SHOX2	9
GO_HEART_DEVELOPMENT	GO_HEART_DEVELOPMENT	12/187	478/12277	0.0617322	0.641821	PTCH1/RTN4/MEF2A/JUN/PIM1/ZDHHC16/CDKN1B/RGS4/TSC1/IFT74/JARID2/SHOX2	12
GO_OSSIFICATION	GO_OSSIFICATION	9/187	326/12277	0.0617938	0.641821	PTCH1/DDX5/TFAP2A/HOXA3/THRA/SEMA7A/WNT10B/CEBPB/SHOX2	9
GO_REGULATION_OF_CELL_MORPHOGENESIS_INVOLVED_IN_DIFFERENTIATION	GO_REGULATION_OF_CELL_MORPHOGENESIS_INVOLVED_IN_DIFFERENTIATION	8/187	278/12277	0.0626378	0.641821	RTN4/KALRN/BRAF/ZSWIM4/MACF1/LZTS3/SEMA7A/SHOX2	8
GO_TELENCEPHALON_DEVELOPMENT	GO_TELENCEPHALON_DEVELOPMENT	7/187	231/12277	0.0634088	0.641821	RTN4/MFSD2A/ZDHHC16/CNTNAP2/TSC1/SEMA7A/ADGRG1	7
GO_POSITIVE_REGULATION_OF_CELL_MORPHOGENESIS_INVOLVED_IN_DIFFERENTIATION	GO_POSITIVE_REGULATION_OF_CELL_MORPHOGENESIS_INVOLVED_IN_DIFFERENTIATION	5/187	141/12277	0.064381	0.645805	KALRN/BRAF/MACF1/SEMA7A/SHOX2	5
GO_RESPONSE_TO_ORGANIC_CYCLIC_COMPOUND	GO_RESPONSE_TO_ORGANIC_CYCLIC_COMPOUND	17/187	749/12277	0.0645805	0.645805	PTCH1/CIB2/JUND/ANXA1/DDX5/JUN/PIM1/ADCY8/CDKN1B/RGS4/BRAF/THRA/FOS/DUOX1/WNT10B/CEBPB/FOXO3	17
GO_REGULATION_OF_CELL_MORPHOGENESIS	GO_REGULATION_OF_CELL_MORPHOGENESIS	11/187	432/12277	0.0663466	0.647639	RTN4/ANXA1/KALRN/CDC42EP3/BRAF/ZSWIM4/MACF1/LZTS3/SEMA7A/SHOX2/BCL11A	11
GO_ENZYME_LINKED_RECEPTOR_PROTEIN_SIGNALING_PATHWAY	GO_ENZYME_LINKED_RECEPTOR_PROTEIN_SIGNALING_PATHWAY	19/187	868/12277	0.0699677	0.647748	RTN4/CRIM1/DDX5/JUN/XIAP/KALRN/FIBP/CSRNP1/HSP90AA1/REPS2/FOS/ZFAND2B/TSC1/PTPN3/PEG10/PDK2/FOXO3/INHBB/HIPK2	19
GO_GROWTH	GO_GROWTH	18/187	813/12277	0.07032	0.647748	PTCH1/RTN4/ANXA1/COL7A1/CACNA2D2/PIM1/CDKN1B/RGS4/HSP90AA1/AUTS2/CSNK2A1/MACF1/SEMA7A/JARID2/ALOX15B/WNT10B/FOXO3/BCL11A	18
GO_CELL_PROJECTION_ORGANIZATION	GO_CELL_PROJECTION_ORGANIZATION	27/187	1324/12277	0.0704027	0.647748	PTCH1/RTN4/MOB2/MEF2A/JUN/CEP97/NEK3/NRXN1/CNTNAP2/KALRN/CDC42EP3/BRAF/TTC36/HSP90AA1/AUTS2/MYLK/ZSWIM4/MACF1/DTNBP1/LZTS3/TSC1/SEMA7A/IFT74/AVIL/SDC4/SHOX2/BCL11A	27
GO_REGULATION_OF_PROTEIN_STABILITY	GO_REGULATION_OF_PROTEIN_STABILITY	7/187	237/12277	0.0706392	0.647748	CCT3/RTN4/CHFR/MTMR9/HSP90AA1/TSC1/WNT10B	7
GO_FOREBRAIN_DEVELOPMENT	GO_FOREBRAIN_DEVELOPMENT	9/187	336/12277	0.071733	0.647748	RTN4/MFSD2A/ZDHHC16/CNTNAP2/KIF1A/AUTS2/TSC1/SEMA7A/ADGRG1	9
GO_REGULATION_OF_EPITHELIAL_CELL_MIGRATION	GO_REGULATION_OF_EPITHELIAL_CELL_MIGRATION	6/187	191/12277	0.0719775	0.647748	RTN4/ANXA1/JUN/MACF1/SCARB1/ALOX12	6
GO_POSITIVE_REGULATION_OF_NEURON_PROJECTION_DEVELOPMENT	GO_POSITIVE_REGULATION_OF_NEURON_PROJECTION_DEVELOPMENT	7/187	239/12277	0.0731547	0.647748	MOB2/KALRN/BRAF/MACF1/SEMA7A/AVIL/SHOX2	7
GO_NEGATIVE_REGULATION_OF_CELL_GROWTH	GO_NEGATIVE_REGULATION_OF_CELL_GROWTH	5/187	147/12277	0.0740928	0.647748	RTN4/CDKN1B/RGS4/SEMA7A/BCL11A	5
GO_REGULATION_OF_CELL_ADHESION	GO_REGULATION_OF_CELL_ADHESION	13/187	548/12277	0.075688	0.647748	PLAU/NFAT5/ANXA1/BRAF/MACF1/TSC1/IFT74/ZFHX3/SDC4/FRMD5/CEBPB/ADGRG1/ALOX12	13
GO_REGULATION_OF_PROTEOLYSIS	GO_REGULATION_OF_PROTEOLYSIS	13/187	549/12277	0.0765273	0.647748	CRIM1/COL7A1/UBAC2/CHFR/XIAP/TRIM39/UBQLN4/CSNK2A1/MAP3K5/PTPN3/WNT10B/HIPK2/ALOX12	13
GO_POSITIVE_REGULATION_OF_CELL_CYCLE_PROCESS	GO_POSITIVE_REGULATION_OF_CELL_CYCLE_PROCESS	7/187	242/12277	0.0770265	0.647748	ANXA1/ZNF16/KMT2E/CDKN1B/MED25/PRDM9/WNT10B	7
GO_REGULATION_OF_CHROMOSOME_ORGANIZATION	GO_REGULATION_OF_CHROMOSOME_ORGANIZATION	8/187	291/12277	0.0771281	0.647748	CCT3/MLLT6/KMT2E/KDM4C/AUTS2/JARID2/KMT2B/TRAPPC12	8
GO_POSITIVE_REGULATION_OF_HEMOPOIESIS	GO_POSITIVE_REGULATION_OF_HEMOPOIESIS	5/187	149/12277	0.0774984	0.647748	ANXA1/ZNF16/JUN/FOS/FOXO3	5
GO_POSITIVE_REGULATION_OF_SYNAPTIC_TRANSMISSION	GO_POSITIVE_REGULATION_OF_SYNAPTIC_TRANSMISSION	5/187	149/12277	0.0774984	0.647748	NRXN1/ADCY8/RGS4/BRAF/DTNBP1	5
GO_REGULATION_OF_SUPRAMOLECULAR_FIBER_ORGANIZATION	GO_REGULATION_OF_SUPRAMOLECULAR_FIBER_ORGANIZATION	8/187	294/12277	0.0807364	0.647748	CDKN1B/RGS4/CDC42EP3/BRAF/KANK4/TSC1/AVIL/SDC4	8
GO_REGULATION_OF_BODY_FLUID_LEVELS	GO_REGULATION_OF_BODY_FLUID_LEVELS	10/187	396/12277	0.0811412	0.647748	PLAU/MYL9/UMPS/MLLT6/ADCY8/KALRN/AQP5/FIBP/DTNBP1/ALOX12	10
GO_UROGENITAL_SYSTEM_DEVELOPMENT	GO_UROGENITAL_SYSTEM_DEVELOPMENT	8/187	295/12277	0.0819613	0.647748	PTCH1/ANXA1/CRLF1/CDKN1B/TFAP2A/TSC1/ALOX15B/SDC4	8
GO_CELLULAR_COMPONENT_MORPHOGENESIS	GO_CELLULAR_COMPONENT_MORPHOGENESIS	21/187	1000/12277	0.0823467	0.647748	PTCH1/CLDN3/RTN4/ANXA1/COL7A1/MEF2A/NEK3/NRXN1/CNTNAP2/KALRN/CDC42EP3/BRAF/HSP90AA1/AUTS2/ZSWIM4/MACF1/DTNBP1/LZTS3/SEMA7A/SHOX2/BCL11A	21
GO_EPITHELIAL_CELL_DIFFERENTIATION	GO_EPITHELIAL_CELL_DIFFERENTIATION	12/187	504/12277	0.0839997	0.647748	PTCH1/CLDN3/ANXA1/JUN/CDKN1B/THRA/IFT74/ALOX15B/WNT10B/CEBPB/DHRS9/ARID4A	12
GO_IMMUNE_SYSTEM_DEVELOPMENT	GO_IMMUNE_SYSTEM_DEVELOPMENT	17/187	777/12277	0.0840006	0.647748	MYL9/ANXA1/ZNF16/JUN/KMT2E/HOXA3/BRAF/THRA/FOS/TSC1/JARID2/WNT10B/KMT2B/CEBPB/FOXO3/HIPK2/ARID4A	17
GO_MONOCARBOXYLIC_ACID_BIOSYNTHETIC_PROCESS	GO_MONOCARBOXYLIC_ACID_BIOSYNTHETIC_PROCESS	5/187	154/12277	0.0863759	0.647748	ANXA1/GSTM4/ALOX15B/ELOVL1/ALOX12	5
GO_MUSCLE_CELL_DEVELOPMENT	GO_MUSCLE_CELL_DEVELOPMENT	5/187	154/12277	0.0863759	0.647748	MEF2A/CACNA2D2/RGS4/WNT10B/SHOX2	5
GO_RESPONSE_TO_OXYGEN_CONTAINING_COMPOUND	GO_RESPONSE_TO_OXYGEN_CONTAINING_COMPOUND	26/187	1295/12277	0.0865789	0.647748	PTCH1/CLDN3/QDPR/CIB2/JUND/ANXA1/JUN/PIM1/ADCY8/CDKN1B/RGS4/BRAF/MAPK13/FOS/MAP3K5/TSC1/SCARB1/DUOX1/PDK2/WNT10B/CEBPB/FOXO3/INHBB/USP46/BCL11A/NFKBIL1	26
GO_RESPONSE_TO_LIPID	GO_RESPONSE_TO_LIPID	16/187	725/12277	0.0867753	0.647748	PTCH1/JUND/ANXA1/DDX5/JUN/PIM1/ADCY8/CDKN1B/THRA/FOS/SCARB1/WNT10B/CEBPB/FOXO3/NFKBIL1/ALOX12	16
GO_NEGATIVE_REGULATION_OF_CELL_POPULATION_PROLIFERATION	GO_NEGATIVE_REGULATION_OF_CELL_POPULATION_PROLIFERATION	13/187	561/12277	0.0870706	0.647748	PTCH1/JUN/CDKN1B/MED25/TFAP2A/TSC1/IFT74/JARID2/ALOX15B/WNT10B/SDC4/CEBPB/ADGRG1	13
GO_COFACTOR_METABOLIC_PROCESS	GO_COFACTOR_METABOLIC_PROCESS	9/187	350/12277	0.0872357	0.647748	QDPR/GSTM4/HSP90AA1/DUOX1/ELOVL1/PDK2/NNMT/COQ10B/ALAS1	9
GO_RESPONSE_TO_METAL_ION	GO_RESPONSE_TO_METAL_ION	8/187	300/12277	0.0882509	0.647748	QDPR/MEF2A/JUN/ADCY8/CDKN1B/TFAP2A/BRAF/FOS	8
GO_AXON_DEVELOPMENT	GO_AXON_DEVELOPMENT	11/187	456/12277	0.0890791	0.647748	PTCH1/RTN4/JUN/NRXN1/BRAF/HSP90AA1/AUTS2/ZSWIM4/MACF1/SEMA7A/SHOX2	11
GO_PALLIUM_DEVELOPMENT	GO_PALLIUM_DEVELOPMENT	5/187	156/12277	0.0900706	0.647748	RTN4/MFSD2A/CNTNAP2/TSC1/ADGRG1	5
GO_CELL_MATRIX_ADHESION	GO_CELL_MATRIX_ADHESION	6/187	203/12277	0.0902034	0.647748	PLAU/TECTA/MACF1/TSC1/SDC4/SNED1	6
GO_GLYCEROLIPID_BIOSYNTHETIC_PROCESS	GO_GLYCEROLIPID_BIOSYNTHETIC_PROCESS	6/187	203/12277	0.0902034	0.647748	MFSD2A/PI4KA/MTMR9/CSNK2A1/SCARB1/SLC44A2	6
GO_NEGATIVE_REGULATION_OF_CELL_PROJECTION_ORGANIZATION	GO_NEGATIVE_REGULATION_OF_CELL_PROJECTION_ORGANIZATION	5/187	157/12277	0.0919484	0.647748	RTN4/CEP97/TSC1/SEMA7A/BCL11A	5
GO_DEVELOPMENTAL_GROWTH_INVOLVED_IN_MORPHOGENESIS	GO_DEVELOPMENTAL_GROWTH_INVOLVED_IN_MORPHOGENESIS	6/187	205/12277	0.0934652	0.647748	RTN4/HSP90AA1/AUTS2/MACF1/SEMA7A/BCL11A	6
GO_ORGAN_GROWTH	GO_ORGAN_GROWTH	5/187	158/12277	0.0938464	0.647748	COL7A1/CACNA2D2/PIM1/RGS4/JARID2	5
GO_REGULATION_OF_OSSIFICATION	GO_REGULATION_OF_OSSIFICATION	5/187	158/12277	0.0938464	0.647748	PTCH1/DDX5/TFAP2A/WNT10B/CEBPB	5
GO_APOPTOTIC_PROCESS	GO_APOPTOTIC_PROCESS	30/187	1543/12277	0.0941326	0.647748	MYO18A/RTN4/ANXA1/DDX5/MEF2A/ZNF16/JUN/PIM1/ZDHHC16/XIAP/CRLF1/TRIM39/KALRN/CDKN1B/TFAP2A/BRAF/THRA/CSRNP1/CSNK2A1/MAP3K5/TRAF5/ALOX15B/PEG10/PDK2/WNT10B/CEBPB/FOXO3/INHBB/HIPK2/ALOX12	30
GO_CIRCULATORY_SYSTEM_DEVELOPMENT	GO_CIRCULATORY_SYSTEM_DEVELOPMENT	19/187	903/12277	0.0941984	0.647748	PTCH1/RTN4/ANXA1/MEF2A/JUN/PIM1/ZDHHC16/RAMP1/CDKN1B/RGS4/HOXA3/MYLK/TSC1/IFT74/JARID2/SHOX2/ADGRG1/HIPK2/AGO2	19
GO_CELLULAR_RESPONSE_TO_ORGANIC_CYCLIC_COMPOUND	GO_CELLULAR_RESPONSE_TO_ORGANIC_CYCLIC_COMPOUND	11/187	462/12277	0.0954287	0.647748	PTCH1/CIB2/ANXA1/DDX5/PIM1/ADCY8/CDKN1B/THRA/WNT10B/CEBPB/FOXO3	11
GO_REGULATION_OF_CELL_SIZE	GO_REGULATION_OF_CELL_SIZE	5/187	159/12277	0.0957643	0.647748	RTN4/LRRC8C/MACF1/TSC1/SEMA7A	5
GO_REGULATION_OF_GENE_EXPRESSION_EPIGENETIC	GO_REGULATION_OF_GENE_EXPRESSION_EPIGENETIC	7/187	256/12277	0.0966543	0.647748	TUT4/DDX5/NRDE2/JARID2/KMT2B/AGO2/ARID4A	7
GO_RESPONSE_TO_PEPTIDE_HORMONE	GO_RESPONSE_TO_PEPTIDE_HORMONE	9/187	359/12277	0.0981835	0.647748	QDPR/ANXA1/ADCY8/CDKN1B/BRAF/TSC1/PDK2/FOXO3/INHBB	9
GO_PROTEIN_ACYLATION	GO_PROTEIN_ACYLATION	6/187	208/12277	0.0984762	0.647748	JADE2/POLE4/SGF29/ZDHHC16/ZDHHC1/AUTS2	6
GO_PROTEOLYSIS	GO_PROTEOLYSIS	27/187	1375/12277	0.0999502	0.647748	PLAU/PTCH1/CRIM1/CUZD1/COL7A1/UBAC2/USP31/CHFR/TMPRSS2/TMUB1/XIAP/FOXK1/TRIM39/UBQLN4/ZFAND2B/CSNK2A1/MAP3K5/PM20D1/ASRGL1/PTPN3/UBR3/HGFAC/WNT10B/USP46/HIPK2/ALOX12/TRAPPC12	27

[truncated: 44 more sheets: C2_4, C2_5, C2_7, C2_8, C3_1, C3_2, C3_3, C3_4, C3_5, C3_6, C3_7, C3_8, C4_1, C4_2, C4_3, C4_4, C4_5, C4_6, C4_7, C4_8 …]
