# Supplementary material for: Timing Does Matter: Nerve-Mediated HDAC1 Paces the Temporal Expression of Morphogenic Genes During Axolotl Limb Regeneration
Source: Front Cell Dev Biol. 2021 May 10;9:641987. doi: 10.3389/fcell.2021.641987 (PMC8143519; doi:10.3389/fcell.2021.641987)
Supplement: Additional File H — Supplementary Matrix to Epidermis GSEA analysis based on each gene ontology (reference for Supplementary Figure 7). [file Data_Sheet_9.XLSX]

## Sheet: Epidermis GSEA matrix
Additional File H_Supplementary Matrix to Epidermis GSEA analysis based on each gene ontology (reference for Supplementary Figure S7).xlsx
	3 dpa vs. 0 dpa	3 dpa + MS vs. 0 dpa	8 dpa vs. 0 dpa	8 dpa MS vs. 0 dpa
GO_TRANSMEMBRANE_RECEPTOR_PROTEIN_SERINE_THREONINE_KINASE_SIGNALING_PATHWAY	0	0	1.4819	0
GO_CHROMOSOME_SEGREGATION	0	0	1.48665	0
GO_NEGATIVE_REGULATION_OF_NEURON_PROJECTION_DEVELOPMENT	0	0	1.48803	0
GO_PROTEIN_PROCESSING	0	0	1.47053	0
GO_CELL_CELL_SIGNALING_BY_WNT	0	0	1.46261	0
GO_POSITIVE_REGULATION_OF_CELL_DEATH	0	0	1.45903	0
GO_REGULATION_OF_PROTEIN_BINDING	0	0	1.45926	0
GO_REGULATION_OF_TRANSMEMBRANE_RECEPTOR_PROTEIN_SERINE_THREONINE_KINASE_SIGNALING_PATHWAY	0	0	1.49614	0
GO_MEIOTIC_CELL_CYCLE	0	0	1.50031	0
GO_CARBOHYDRATE_METABOLIC_PROCESS	0	0	1.50497	0
GO_REGULATION_OF_ANIMAL_ORGAN_MORPHOGENESIS	0	0	1.51203	0
GO_POSITIVE_REGULATION_OF_HYDROLASE_ACTIVITY	0	0	1.50831	0
GO_NEGATIVE_REGULATION_OF_NUCLEOBASE_CONTAINING_COMPOUND_METABOLIC_PROCESS	0	0	1.50918	0
GO_RESPONSE_TO_MECHANICAL_STIMULUS	0	0	1.54609	0
GO_CELLULAR_RESPONSE_TO_LIPID	0	0	1.52353	0
GO_PROTEIN_IMPORT	0	0	1.53436	0
GO_RESPONSE_TO_GROWTH_FACTOR	0	0	1.32045	0
GO_CELL_SURFACE_RECEPTOR_SIGNALING_PATHWAY_INVOLVED_IN_CELL_CELL_SIGNALING	0	0	1.36447	0
GO_REGULATION_OF_NUCLEOBASE_CONTAINING_COMPOUND_METABOLIC_PROCESS	0	0	1.35947	0
GO_ACTIVATION_OF_PROTEIN_KINASE_ACTIVITY	0	0	1.40574	0
GO_REGULATION_OF_PROTEOLYSIS	0	0	1.39896	0
GO_POSITIVE_REGULATION_OF_MAPK_CASCADE	0	0	1.39963	0
GO_ANATOMICAL_STRUCTURE_HOMEOSTASIS	0	0	1.39947	0
GO_REGULATION_OF_GTPASE_ACTIVITY	0	0	1.39061	0
GO_EMBRYONIC_MORPHOGENESIS	0	0	1.37847	0
GO_CANONICAL_WNT_SIGNALING_PATHWAY	0	0	1.43943	0
GO_PROTEIN_POLYUBIQUITINATION	0	0	1.44756	0
GO_POSITIVE_REGULATION_OF_DNA_BINDING_TRANSCRIPTION_FACTOR_ACTIVITY	0	0	1.45034	0
GO_CELLULAR_PROTEIN_CATABOLIC_PROCESS	0	0	1.41962	0
GO_CARDIOVASCULAR_SYSTEM_DEVELOPMENT	0	0	1.41494	0
GO_REGULATION_OF_CELLULAR_RESPONSE_TO_STRESS	0	0	1.42534	0
GO_TRANSMEMBRANE_RECEPTOR_PROTEIN_TYROSINE_KINASE_SIGNALING_PATHWAY	0	0	1.42466	0
GO_MITOTIC_NUCLEAR_DIVISION	0	0	1.43171	0
GO_PROTEIN_MATURATION	0	0	1.4288	0
GO_REGULATION_OF_ISOTYPE_SWITCHING	0	0	1.99882	0
GO_POSITIVE_REGULATION_OF_INTERFERON_ALPHA_PRODUCTION	0	0	2.00924	0
GO_CELLULAR_PROTEIN_CONTAINING_COMPLEX_LOCALIZATION	0	0	2.00806	0
GO_REGULATION_OF_T_HELPER_2_CELL_DIFFERENTIATION	0	0	2.00825	0
GO_T_HELPER_2_CELL_DIFFERENTIATION	0	0	2.18259	0
GO_POSITIVE_REGULATION_OF_INTERLEUKIN_1_SECRETION	0	0	2.17696	0
GO_INTERLEUKIN_1_BETA_SECRETION	0	0	2.1047	0
GO_INTERFERON_ALPHA_PRODUCTION	0	0	2.13308	0
GO_POSITIVE_REGULATION_OF_INTERLEUKIN_1_PRODUCTION	0	0	2.21029	0
GO_POSITIVE_REGULATION_OF_CD4_POSITIVE_ALPHA_BETA_T_CELL_ACTIVATION	0	0	2.00969	0
GO_NEGATIVE_REGULATION_OF_TYPE_I_INTERFERON_PRODUCTION	0	0	2.11557	0
GO_POSITIVE_REGULATION_OF_DNA_RECOMBINATION	0	0	2.00899	0
GO_POSITIVE_REGULATION_OF_RESPONSE_TO_CYTOKINE_STIMULUS	0	0	2.05545	0
GO_SOMATIC_RECOMBINATION_OF_IMMUNOGLOBULIN_GENE_SEGMENTS	0	0	2.03896	0
GO_RESPONSE_TO_TYPE_I_INTERFERON	0	0	2.03049	0
GO_POSITIVE_REGULATION_OF_TYPE_I_INTERFERON_PRODUCTION	0	0	2.11472	0
GO_T_CELL_MEDIATED_IMMUNITY	0	0	2.03175	0
GO_INTERFERON_GAMMA_MEDIATED_SIGNALING_PATHWAY	0	0	2.06046	0
GO_TYPE_I_INTERFERON_PRODUCTION	0	0	2.20825	0
GO_DEFENSE_RESPONSE_TO_VIRUS	0	0	2.15577	0
GO_REGULATION_OF_RESPONSE_TO_CYTOKINE_STIMULUS	0	0	2.02259	0
GO_POSITIVE_REGULATION_OF_RESPONSE_TO_BIOTIC_STIMULUS	0	0	1.99226	0
GO_T_CELL_DIFFERENTIATION	0	0	1.9909	0
GO_RESPONSE_TO_PROTOZOAN	0	0	1.98958	0
GO_CHROMOSOME_SEPARATION	0	0	1.94348	0
GO_LIPOSACCHARIDE_METABOLIC_PROCESS	0	0	1.93852	0
GO_REGULATION_OF_IMMUNOGLOBULIN_PRODUCTION	0	0	1.96503	0
GO_DENDRITIC_CELL_DIFFERENTIATION	0	0	1.96287	0
GO_INTERSTRAND_CROSS_LINK_REPAIR	0	0	1.95008	0
GO_REGULATION_OF_TYPE_2_IMMUNE_RESPONSE	0	0	1.9562	0
GO_NEGATIVE_REGULATION_OF_T_CELL_DIFFERENTIATION	0	0	1.87599	0
GO_T_CELL_DIFFERENTIATION_INVOLVED_IN_IMMUNE_RESPONSE	0	0	1.86808	0
GO_SIALYLATION	0	0	1.87193	0
GO_I_KAPPAB_KINASE_NF_KAPPAB_SIGNALING	0	0	1.90882	0
GO_ENDODERM_DEVELOPMENT	0	0	1.88573	0
GO_NEGATIVE_REGULATION_OF_DNA_RECOMBINATION	0	0	1.88371	0
GO_NEGATIVE_REGULATION_OF_VIRAL_GENOME_REPLICATION	0	0	1.89487	0
GO_POSITIVE_REGULATION_OF_ISOTYPE_SWITCHING	0	0	1.89032	0
GO_REGULATION_OF_RECEPTOR_SIGNALING_PATHWAY_VIA_STAT	0	0	1.80069	0
GO_POSITIVE_REGULATION_OF_T_HELPER_CELL_DIFFERENTIATION	0	0	1.80645	0
GO_T_CELL_ACTIVATION_INVOLVED_IN_IMMUNE_RESPONSE	0	0	1.8069	0
GO_MEIOTIC_CHROMOSOME_SEPARATION	0	0	1.80681	0
GO_POSITIVE_REGULATION_OF_I_KAPPAB_KINASE_NF_KAPPAB_SIGNALING	0	0	1.80471	0
GO_NEGATIVE_REGULATION_OF_INTERLEUKIN_2_PRODUCTION	0	0	1.80302	0
GO_REGULATION_OF_CHROMOSOME_SEPARATION	0	0	1.82291	0
GO_POSITIVE_REGULATION_OF_BMP_SIGNALING_PATHWAY	0	0	1.82029	0
GO_REGULATION_OF_DOUBLE_STRAND_BREAK_REPAIR_VIA_HOMOLOGOUS_RECOMBINATION	0	0	1.81394	0
GO_RESPONSE_TO_INTERLEUKIN_6	0	0	1.81056	0
GO_METAPHASE_ANAPHASE_TRANSITION_OF_CELL_CYCLE	0	0	1.83579	0
GO_POSITIVE_REGULATION_OF_INTERLEUKIN_10_PRODUCTION	0	0	1.8351	0
GO_POSITIVE_REGULATION_OF_LYMPHOCYTE_MIGRATION	0	0	1.83509	0
GO_SOMATIC_DIVERSIFICATION_OF_IMMUNE_RECEPTORS	0	0	1.83769	0
GO_NEGATIVE_REGULATION_OF_ADAPTIVE_IMMUNE_RESPONSE	0	0	1.8366	0
GO_SYNCYTIUM_FORMATION	0	0	1.83198	0
GO_RECEPTOR_SIGNALING_PATHWAY_VIA_STAT	0	0	1.82945	0
GO_MYELOID_DENDRITIC_CELL_ACTIVATION	0	0	1.82751	0
GO_CELLULAR_RESPONSE_TO_VIRUS	0	0	1.82836	0
GO_POSITIVE_REGULATION_OF_INTERFERON_BETA_PRODUCTION	0	0	1.85627	0
GO_OLIGOSACCHARIDE_METABOLIC_PROCESS	0	0	1.84353	0
GO_REGULATION_OF_T_HELPER_CELL_DIFFERENTIATION	0	0	1.84813	0
GO_REGULATION_OF_ANTIGEN_PROCESSING_AND_PRESENTATION	0	0	1.85094	0
GO_REGULATION_OF_RESPONSE_TO_INTERFERON_GAMMA	0	0	1.78463	0
GO_NEGATIVE_REGULATION_OF_CHROMOSOME_SEGREGATION	0	0	1.78365	0
GO_SOMATIC_DIVERSIFICATION_OF_IMMUNE_RECEPTORS_VIA_GERMLINE_RECOMBINATION_WITHIN_A_SINGLE_LOCUS	0	0	1.79243	0
GO_MYD88_DEPENDENT_TOLL_LIKE_RECEPTOR_SIGNALING_PATHWAY	0	0	1.79385	0
GO_REGULATION_OF_ANTIGEN_RECEPTOR_MEDIATED_SIGNALING_PATHWAY	0	0	1.77521	0
GO_POSITIVE_REGULATION_OF_IMMUNOGLOBULIN_PRODUCTION	0	0	1.77445	0
GO_HOMOLOGOUS_RECOMBINATION	0	0	1.77331	0
GO_NEGATIVE_REGULATION_OF_INNATE_IMMUNE_RESPONSE	0	0	1.77178	0
GO_REGULATION_OF_RESPONSE_TO_BIOTIC_STIMULUS	0	0	1.76078	0
GO_NEGATIVE_REGULATION_OF_VIRAL_TRANSCRIPTION	0	0	1.76296	0
GO_REGULATION_OF_DOUBLE_STRAND_BREAK_REPAIR	0	0	1.76478	0
GO_POSITIVE_REGULATION_OF_T_CELL_MEDIATED_CYTOTOXICITY	0	0	1.76467	0
GO_TYROSINE_PHOSPHORYLATION_OF_STAT_PROTEIN	0	0	1.70494	0
GO_PLASMA_LIPOPROTEIN_PARTICLE_CLEARANCE	0	0	1.70544	0
GO_FORMATION_OF_PRIMARY_GERM_LAYER	0	0	1.6987	0
GO_NEGATIVE_REGULATION_OF_DNA_METABOLIC_PROCESS	0	0	1.69847	0
GO_REGULATION_OF_CHROMOSOME_SEGREGATION	0	0	1.70054	0
GO_REGULATION_OF_TUMOR_NECROSIS_FACTOR_MEDIATED_SIGNALING_PATHWAY	0	0	1.70171	0
GO_T_CELL_MEDIATED_CYTOTOXICITY	0	0	1.71194	0
GO_NEGATIVE_REGULATION_OF_NF_KAPPAB_TRANSCRIPTION_FACTOR_ACTIVITY	0	0	1.71105	0
GO_MYELOID_DENDRITIC_CELL_DIFFERENTIATION	0	0	1.71086	0
GO_POSITIVE_REGULATION_OF_INTERLEUKIN_2_PRODUCTION	0	0	1.70792	0
GO_POSITIVE_REGULATION_OF_PEPTIDASE_ACTIVITY	0	0	1.70895	0
GO_VIRAL_RNA_GENOME_REPLICATION	0	0	1.70993	0
GO_REGULATION_OF_LYMPHOCYTE_MIGRATION	0	0	1.71575	0
GO_POSITIVE_REGULATION_OF_WNT_SIGNALING_PATHWAY	0	0	1.7198	0
GO_NEGATIVE_REGULATION_OF_METAPHASE_ANAPHASE_TRANSITION_OF_CELL_CYCLE	0	0	1.71809	0
GO_CARTILAGE_DEVELOPMENT	0	0	1.71841	0
GO_TOLL_LIKE_RECEPTOR_4_SIGNALING_PATHWAY	0	0	1.71872	0
GO_REGULATION_OF_T_CELL_MEDIATED_CYTOTOXICITY	0	0	1.72583	0
GO_MITOTIC_SISTER_CHROMATID_SEGREGATION	0	0	1.73327	0
GO_NEGATIVE_REGULATION_OF_SIGNALING_RECEPTOR_ACTIVITY	0	0	1.73004	0
GO_INTERLEUKIN_35_MEDIATED_SIGNALING_PATHWAY	0	0	1.73712	0
GO_POSITIVE_REGULATION_OF_CANONICAL_WNT_SIGNALING_PATHWAY	0	0	1.74169	0
GO_REGULATION_OF_NIK_NF_KAPPAB_SIGNALING	0	0	1.74367	0
GO_CHONDROCYTE_DIFFERENTIATION	0	0	1.74702	0
GO_REGULATION_OF_SISTER_CHROMATID_SEGREGATION	0	0	1.7484	0
GO_RESOLUTION_OF_MEIOTIC_RECOMBINATION_INTERMEDIATES	0	0	1.7487	0
GO_POSITIVE_REGULATION_OF_TYROSINE_PHOSPHORYLATION_OF_STAT_PROTEIN	0	0	1.75433	0
GO_REGULATION_OF_BONE_DEVELOPMENT	0	0	1.75186	0
GO_RETROGRADE_VESICLE_MEDIATED_TRANSPORT_GOLGI_TO_ENDOPLASMIC_RETICULUM	0	0	1.6556	0
GO_MITOTIC_SPINDLE_ORGANIZATION	0	0	1.65733	0
GO_IMPORT_INTO_NUCLEUS	0	0	1.64354	0
GO_POSITIVE_REGULATION_OF_TRANSMEMBRANE_RECEPTOR_PROTEIN_SERINE_THREONINE_KINASE_SIGNALING_PATHWAY	0	0	1.64635	0
GO_MEIOTIC_CHROMOSOME_SEGREGATION	0	0	1.67002	0
GO_REGULATION_OF_DNA_REPAIR	0	0	1.66566	0
GO_POSITIVE_REGULATION_OF_NF_KAPPAB_TRANSCRIPTION_FACTOR_ACTIVITY	0	0	1.66676	0
GO_INTERFERON_BETA_PRODUCTION	0	0	1.66679	0
GO_LYTIC_VACUOLE_ORGANIZATION	0	0	1.68678	0
GO_NEGATIVE_REGULATION_OF_DNA_BINDING_TRANSCRIPTION_FACTOR_ACTIVITY	0	0	1.6792	0
GO_B_CELL_DIFFERENTIATION	0	0	1.6772	0
GO_REGULATION_OF_DNA_BINDING_TRANSCRIPTION_FACTOR_ACTIVITY	0	0	1.632	0
GO_CONNECTIVE_TISSUE_DEVELOPMENT	0	0	1.62697	0
GO_REGULATION_OF_VIRAL_TRANSCRIPTION	0	0	1.61091	0
GO_MYELOID_LEUKOCYTE_DIFFERENTIATION	0	0	1.61204	0
GO_LYMPHOCYTE_MIGRATION	0	0	1.61247	0
GO_POSITIVE_REGULATION_OF_DNA_METABOLIC_PROCESS	0	0	1.6181	0
GO_REGULATION_OF_WNT_SIGNALING_PATHWAY	0	0	1.6199	0
GO_MICROTUBULE_CYTOSKELETON_ORGANIZATION_INVOLVED_IN_MITOSIS	0	0	1.61929	0
GO_RESPONSE_TO_BMP	0	0	1.59802	0
GO_REGULATION_OF_MRNA_CATABOLIC_PROCESS	0	0	1.60103	0
GO_GASTRULATION	0	0	1.60244	0
GO_GLYCOPROTEIN_METABOLIC_PROCESS	0	0	1.58767	0
GO_SISTER_CHROMATID_SEGREGATION	0	0	1.59348	0
GO_REGULATION_OF_LIPASE_ACTIVITY	0	0	1.59446	0
GO_MEIOTIC_CELL_CYCLE_PROCESS	0	0	1.57595	0
GO_POSITIVE_REGULATION_OF_APOPTOTIC_SIGNALING_PATHWAY	0	0	1.57942	0
GO_VESICLE_TARGETING	0	0	1.58154	0
GO_BONE_DEVELOPMENT	0	0	1.56313	0
GO_CARBOHYDRATE_DERIVATIVE_CATABOLIC_PROCESS	0	0	1.56137	0
GO_DNA_GEOMETRIC_CHANGE	0	0	1.57152	0
GO_POSITIVE_REGULATION_OF_NEURON_DEATH	0	0	1.57014	0
GO_SKELETAL_SYSTEM_DEVELOPMENT	0	0	1.56635	0
GO_VIRAL_GENOME_REPLICATION	0	0	1.56755	0
GO_REGULATION_OF_GENE_SILENCING	0	0	1.56852	0
GO_REGULATION_OF_GLIAL_CELL_DIFFERENTIATION	0	1.66873	1.66012	0
GO_POSITIVE_REGULATION_OF_EXTRINSIC_APOPTOTIC_SIGNALING_PATHWAY	0	1.74126	1.6814	0
GO_PODOSOME_ASSEMBLY	0	1.71049	1.72385	0
GO_POSITIVE_REGULATION_OF_PRODUCTION_OF_MOLECULAR_MEDIATOR_OF_IMMUNE_RESPONSE	0	1.6139	1.79953	0
GO_POSITIVE_REGULATION_OF_INTERLEUKIN_12_PRODUCTION	0	1.75645	1.77388	0
GO_PROTEIN_FOLDING_IN_ENDOPLASMIC_RETICULUM	0	1.74572	1.80935	0
GO_INTERLEUKIN_1_SECRETION	0	1.7495	2.14397	0
GO_ENDODERM_FORMATION	0	1.68913	2.06608	0
GO_NEGATIVE_REGULATION_OF_CYTOKINE_SECRETION	0	1.8198	2.13236	0
GO_INTERLEUKIN_1_BETA_PRODUCTION	0	1.79223	2.03264	0
GO_POSITIVE_REGULATION_OF_CYTOKINE_SECRETION	0	1.78783	1.92042	0
GO_INTERLEUKIN_12_PRODUCTION	0	1.81681	1.87911	0
GO_POSITIVE_REGULATION_OF_PEPTIDE_SECRETION	0	1.81279	1.45177	0
GO_POSITIVE_REGULATION_OF_ESTABLISHMENT_OF_PROTEIN_LOCALIZATION	0	1.42421	1.40894	0
GO_REGULATION_OF_ESTABLISHMENT_OF_PROTEIN_LOCALIZATION	0	1.33626	1.35494	0
GO_POSITIVE_REGULATION_OF_PROTEOLYSIS	0	1.4415	1.64554	0
GO_REGULATION_OF_MORPHOGENESIS_OF_AN_EPITHELIUM	0	1.57914	1.6161	0
GO_CELLULAR_RESPONSE_TO_ABIOTIC_STIMULUS	0	1.4804	1.52213	0
GO_CARBOHYDRATE_BIOSYNTHETIC_PROCESS	0	1.54317	1.52438	0
GO_REGULATION_OF_ESTABLISHMENT_OF_PLANAR_POLARITY	1.69921	1.66308	1.56794	0
GO_IMMUNOGLOBULIN_PRODUCTION	1.7323	1.63181	1.95593	0
GO_B_CELL_ACTIVATION_INVOLVED_IN_IMMUNE_RESPONSE	1.74647	1.67424	2.18793	0
GO_NEGATIVE_REGULATION_OF_CELL_CYCLE_G2_M_PHASE_TRANSITION	2.16636	1.7765	1.68261	0
GO_ANAPHASE_PROMOTING_COMPLEX_DEPENDENT_CATABOLIC_PROCESS	2.02019	1.87176	1.95819	0
GO_TOLL_LIKE_RECEPTOR_2_SIGNALING_PATHWAY	1.86755	1.78173	1.93502	0
GO_DNA_METABOLIC_PROCESS	1.69532	0	1.62936	-1.2422
GO_DNA_REPAIR	1.68019	0	1.67048	-1.35516
GO_CELL_CYCLE_G2_M_PHASE_TRANSITION	1.72943	0	1.42586	0
GO_INTERLEUKIN_1_MEDIATED_SIGNALING_PATHWAY	1.70045	0	1.58576	0
GO_SPINDLE_ASSEMBLY	1.69998	0	1.57909	0
GO_REGULATION_OF_MITOTIC_CELL_CYCLE	1.38935	0	1.38226	0
GO_NEGATIVE_REGULATION_OF_CELL_CYCLE	1.44646	0	1.41496	0
GO_REGULATION_OF_CELL_CYCLE_PROCESS	1.42241	0	1.42705	0
GO_NUCLEAR_TRANSPORT	1.53662	0	1.40433	0
GO_CELL_DIVISION	1.60596	0	1.42194	0
GO_CELL_CYCLE_PHASE_TRANSITION	1.57236	0	1.41766	0
GO_NEGATIVE_REGULATION_OF_CELL_CYCLE_PROCESS	1.56394	0	1.44458	0
GO_NUCLEAR_CHROMOSOME_SEGREGATION	1.52045	0	1.56914	0
GO_ORGANELLE_FISSION	1.48247	0	1.46964	0
GO_REGULATION_OF_CELL_CYCLE_PHASE_TRANSITION	1.54087	0	1.47516	0
GO_NEGATIVE_REGULATION_OF_MITOTIC_CELL_CYCLE	1.52733	0	1.45619	0
GO_NCRNA_EXPORT_FROM_NUCLEUS	1.96767	0	1.71483	0
GO_DNA_REPLICATION	1.98083	0	1.51861	0
GO_REGULATION_OF_CELL_CYCLE_G2_M_PHASE_TRANSITION	1.90847	0	1.59841	0
GO_DNA_DEPENDENT_DNA_REPLICATION	1.92427	0	1.59701	0
GO_REGULATION_OF_DNA_METABOLIC_PROCESS	1.53987	0	1.76255	0
GO_SPINDLE_ORGANIZATION	1.59621	0	1.70995	0
GO_DOUBLE_STRAND_BREAK_REPAIR	1.75002	0	1.82913	0
GO_RECOMBINATIONAL_REPAIR	1.71609	0	1.87305	0
GO_DNA_RECOMBINATION	1.88989	0	1.95497	0
GO_REGULATION_OF_DNA_RECOMBINATION	1.73827	0	2.04682	0
GO_IMMUNOGLOBULIN_PRODUCTION_INVOLVED_IN_IMMUNOGLOBULIN_MEDIATED_IMMUNE_RESPONSE	1.77942	0	2.11068	0
GO_ORGANELLE_LOCALIZATION	0	1.34523	1.39177	1.38014
GO_ENDOCYTOSIS	0	1.43798	1.33476	1.43818
GO_RESPONSE_TO_EXTRACELLULAR_STIMULUS	0	1.36565	1.3553	1.48931
GO_RESPONSE_TO_WOUNDING	0	1.47047	1.32242	1.55169
GO_ESTABLISHMENT_OF_ORGANELLE_LOCALIZATION	0	1.53809	1.38222	1.41731
GO_ION_HOMEOSTASIS	0	1.53454	1.36651	1.52534
GO_REGULATION_OF_PEPTIDASE_ACTIVITY	0	1.50355	1.42052	1.48138
GO_REGULATION_OF_CELL_ADHESION	0	1.42846	1.70093	1.57405
GO_CELL_CELL_ADHESION	0	1.4083	1.68977	1.54255
GO_MAINTENANCE_OF_LOCATION	0	1.48872	1.61091	1.42656
GO_BLOOD_VESSEL_MORPHOGENESIS	0	1.34862	1.52668	1.37439
GO_CELLULAR_RESPONSE_TO_DRUG	0	1.48874	1.54486	1.60434
GO_REGULATION_OF_PEPTIDYL_TYROSINE_PHOSPHORYLATION	0	1.46786	1.54888	1.59369
GO_POSITIVE_REGULATION_OF_LOCOMOTION	0	1.56319	1.48477	1.6629
GO_CARBOHYDRATE_CATABOLIC_PROCESS	0	1.56656	1.5015	1.6142
GO_TAXIS	0	1.6023	1.39442	1.80152
GO_POSITIVE_REGULATION_OF_VASCULATURE_DEVELOPMENT	0	1.51818	1.5045	1.73976
GO_REGULATION_OF_VESICLE_MEDIATED_TRANSPORT	0	1.67704	1.55105	1.6438
GO_MULTI_MULTICELLULAR_ORGANISM_PROCESS	0	1.70076	1.51792	1.60864
GO_REGULATION_OF_SECRETION	0	1.78281	1.40867	1.6456
GO_PEPTIDE_SECRETION	0	1.77272	1.49443	1.59423
GO_REGULATION_OF_PEPTIDE_SECRETION	0	1.73025	1.46775	1.53119
GO_POSITIVE_REGULATION_OF_SECRETION	0	1.7347	1.42701	1.58783
GO_NEGATIVE_REGULATION_OF_PEPTIDE_SECRETION	0	1.74885	1.67915	1.56827
GO_POSITIVE_REGULATION_OF_NIK_NF_KAPPAB_SIGNALING	0	1.72464	1.72637	1.64157
GO_EXTRINSIC_APOPTOTIC_SIGNALING_PATHWAY	0	1.6841	1.7008	1.65947
GO_FC_RECEPTOR_SIGNALING_PATHWAY	0	1.68793	1.70778	1.62494
GO_NEGATIVE_REGULATION_OF_SECRETION	0	1.87186	1.65781	1.71729
GO_REGULATION_OF_EXTRINSIC_APOPTOTIC_SIGNALING_PATHWAY	0	1.72582	1.64217	1.7954
GO_REGULATION_OF_LEUKOCYTE_CHEMOTAXIS	0	1.76009	1.59912	1.77918
GO_CELLULAR_RESPONSE_TO_MECHANICAL_STIMULUS	0	1.77335	1.66811	1.70134
GO_RESPONSE_TO_NUTRIENT	0	1.6954	1.62011	1.71489
GO_ZYMOGEN_ACTIVATION	0	1.70352	1.66163	1.74669
GO_TUMOR_NECROSIS_FACTOR_MEDIATED_SIGNALING_PATHWAY	0	1.79519	2.06367	1.63824
GO_LEUKOCYTE_MEDIATED_CYTOTOXICITY	0	1.8011	1.96964	1.63805
GO_REGULATION_OF_INNATE_IMMUNE_RESPONSE	0	1.59005	2.18397	1.54538
GO_NIK_NF_KAPPAB_SIGNALING	0	1.62952	1.93607	1.52292
GO_POSITIVE_REGULATION_OF_DEFENSE_RESPONSE	0	1.66611	2.02448	1.66878
GO_IMMUNE_RESPONSE_REGULATING_SIGNALING_PATHWAY	0	1.62888	2.10274	1.69471
GO_CELLULAR_RESPONSE_TO_BIOTIC_STIMULUS	0	1.63836	2.00382	1.69204
GO_RESPONSE_TO_INTERFERON_GAMMA	0	1.70571	2.14951	1.60412
GO_ACTIVATION_OF_INNATE_IMMUNE_RESPONSE	0	1.64921	2.13516	1.60464
GO_REGULATION_OF_B_CELL_ACTIVATION	0	1.64215	1.9728	1.64695
GO_REGULATION_OF_PRODUCTION_OF_MOLECULAR_MEDIATOR_OF_IMMUNE_RESPONSE	0	1.64471	1.96203	1.62899
GO_NEGATIVE_REGULATION_OF_IMMUNE_SYSTEM_PROCESS	0	1.50154	1.91807	1.69824
GO_REGULATION_OF_CELL_CELL_ADHESION	0	1.45677	1.93083	1.72404
GO_T_CELL_ACTIVATION	0	1.49862	2.08343	1.74177
GO_POSITIVE_REGULATION_OF_CELL_CELL_ADHESION	0	1.53906	1.9952	1.78895
GO_POSITIVE_REGULATION_OF_LEUKOCYTE_CELL_CELL_ADHESION	0	1.52667	2.06654	1.76078
GO_POSITIVE_REGULATION_OF_B_CELL_ACTIVATION	0	1.62169	1.88391	1.60951
GO_RESPONSE_TO_TUMOR_NECROSIS_FACTOR	0	1.64822	1.88712	1.69532
GO_BONE_REMODELING	0	1.63839	1.85266	1.69484
GO_IMMUNE_RESPONSE_REGULATING_CELL_SURFACE_RECEPTOR_SIGNALING_PATHWAY	0	1.54379	1.81505	1.59598
GO_NEGATIVE_REGULATION_OF_CELL_ADHESION	0	1.5973	1.77333	1.70069
GO_NEGATIVE_REGULATION_OF_DEFENSE_RESPONSE	0	1.57763	1.78677	1.65254
GO_TOLL_LIKE_RECEPTOR_SIGNALING_PATHWAY	0	1.7463	2.20841	1.84507
GO_INTERLEUKIN_2_PRODUCTION	0	1.71886	2.13405	1.87516
GO_POSITIVE_REGULATION_OF_B_CELL_MEDIATED_IMMUNITY	0	1.77196	2.03363	1.73744
GO_REGULATION_OF_CELL_KILLING	0	1.7584	1.98139	1.73698
GO_POSITIVE_REGULATION_OF_CYTOKINE_PRODUCTION	0	1.73502	2.11223	1.78186
GO_REGULATION_OF_B_CELL_MEDIATED_IMMUNITY	0	1.68954	2.11225	1.7629
GO_POSITIVE_REGULATION_OF_LEUKOCYTE_APOPTOTIC_PROCESS	0	1.79951	1.86948	1.80927
GO_NEGATIVE_REGULATION_OF_INFLAMMATORY_RESPONSE	0	1.79558	1.85458	1.76683
GO_INTERLEUKIN_6_SECRETION	0	1.79375	1.88977	1.77398
GO_REGULATION_OF_MYELOID_LEUKOCYTE_MEDIATED_IMMUNITY	0	1.87544	1.89087	1.83529
GO_CYTOKINE_PRODUCTION_INVOLVED_IN_IMMUNE_RESPONSE	0	1.82911	1.91689	1.85667
GO_INTERLEUKIN_1_PRODUCTION	0	1.93484	2.16905	1.76845
GO_POSITIVE_REGULATION_OF_LYMPHOCYTE_MEDIATED_IMMUNITY	0	1.91255	2.23878	1.86996
GO_CYTOKINE_METABOLIC_PROCESS	0	1.83745	2.04727	1.8915
GO_LEUKOCYTE_CELL_CELL_ADHESION	0	1.56535	2.15993	1.88501
GO_GRANULOCYTE_MIGRATION	0	1.62814	2.01151	1.83261
GO_POSITIVE_REGULATION_OF_ALPHA_BETA_T_CELL_ACTIVATION	0	1.65511	2.15936	1.86694
GO_NEGATIVE_REGULATION_OF_LYMPHOCYTE_ACTIVATION	0	1.70562	2.18924	2.16581
GO_TUMOR_NECROSIS_FACTOR_SUPERFAMILY_CYTOKINE_PRODUCTION	0	1.6707	2.10835	1.98767
GO_NEGATIVE_REGULATION_OF_CYTOKINE_PRODUCTION	0	1.72637	2.23547	1.96458
GO_REGULATORY_T_CELL_DIFFERENTIATION	0	1.75205	2.0198	1.94606
GO_REGULATION_OF_ALPHA_BETA_T_CELL_ACTIVATION	0	1.80866	2.36325	1.95505
GO_NEGATIVE_REGULATION_OF_EXOCYTOSIS	0	1.77486	2.01234	2.19716
GO_REGULATION_OF_MICROGLIAL_CELL_ACTIVATION	0	1.92914	2.1016	2.05074
GO_REGULATION_OF_MACROPHAGE_ACTIVATION	0	2.01512	2.15224	1.94215
GO_POSITIVE_REGULATION_OF_MACROPHAGE_ACTIVATION	0	1.98711	2.12551	2.00325
GO_LEUKOCYTE_ACTIVATION_INVOLVED_IN_INFLAMMATORY_RESPONSE	0	1.99897	2.15568	2.11394
GO_MACROPHAGE_ACTIVATION	0	2.02627	2.30088	2.02798
GO_POSITIVE_REGULATION_OF_INTERFERON_GAMMA_PRODUCTION	0	2.10568	2.20197	2.15115
GO_COLLAGEN_CATABOLIC_PROCESS	0	2.16289	1.98214	2.02203
GO_POSITIVE_REGULATION_OF_HUMORAL_IMMUNE_RESPONSE	0	1.99839	1.96301	2.14921
GO_CYTOKINE_SECRETION	0	2.03574	2.24546	1.86101
GO_INTERLEUKIN_6_PRODUCTION	0	2.00342	2.14029	1.85938
GO_POSITIVE_REGULATION_OF_CYTOKINE_BIOSYNTHETIC_PROCESS	0	1.95411	1.93574	1.93355
GO_INTERLEUKIN_10_PRODUCTION	0	1.97926	1.95734	1.90232
GO_POSITIVE_REGULATION_OF_LEUKOCYTE_CHEMOTAXIS	0	2.00106	1.78596	1.80924
GO_POSITIVE_REGULATION_OF_INTERLEUKIN_6_PRODUCTION	0	2.04976	1.89485	1.81523
GO_INTEGRIN_MEDIATED_SIGNALING_PATHWAY	0	1.88636	1.75032	1.8069
GO_FAT_SOLUBLE_VITAMIN_METABOLIC_PROCESS	0	1.89593	1.7799	1.86801
GO_TRANSITION_METAL_ION_TRANSPORT	0	1.96405	1.76726	1.91664
GO_EXTRACELLULAR_MATRIX_DISASSEMBLY	0	1.95158	1.73111	1.84969
GO_REGULATION_OF_INFLAMMATORY_RESPONSE	0	1.8593	1.87597	1.96641
GO_REGULATION_OF_PHAGOCYTOSIS	0	1.81731	1.86144	1.98579
GO_HETEROTYPIC_CELL_CELL_ADHESION	0	1.89497	1.93038	1.99347
GO_REGULATION_OF_HUMORAL_IMMUNE_RESPONSE	0	1.95119	1.88399	2.21769
GO_POSITIVE_REGULATION_OF_NEUROINFLAMMATORY_RESPONSE	0	1.90804	1.8789	2.02005
GO_NEGATIVE_REGULATION_OF_INTERFERON_GAMMA_PRODUCTION	0	1.99157	1.78183	2.09524
GO_POSITIVE_REGULATION_OF_T_HELPER_1_TYPE_IMMUNE_RESPONSE	0	2.04478	1.71261	1.97878
GO_LEUKOCYTE_MIGRATION	0	1.85324	1.78168	2.04748
GO_IRON_ION_TRANSPORT	0	1.91167	1.72783	1.95478
GO_HUMORAL_IMMUNE_RESPONSE_MEDIATED_BY_CIRCULATING_IMMUNOGLOBULIN	0	1.9255	1.73723	2.18459
GO_ASTROCYTE_ACTIVATION	0	1.92359	1.73913	2.1539
GO_REGULATION_OF_EXOCYTOSIS	0	1.90173	1.54667	1.99098
GO_REGULATION_OF_LEUKOCYTE_MIGRATION	0	1.64627	1.71099	1.90097
GO_POSITIVE_REGULATION_OF_CHEMOTAXIS	0	1.59807	1.65916	1.77244
GO_MODIFICATION_OF_MORPHOLOGY_OR_PHYSIOLOGY_OF_OTHER_ORGANISM	0	1.59436	1.6945	1.8215
GO_INTERLEUKIN_8_PRODUCTION	0	1.76644	1.81887	1.94172
GO_MYELOID_LEUKOCYTE_MIGRATION	0	1.71474	1.76354	2.0348
GO_POSITIVE_REGULATION_OF_PHAGOCYTOSIS	0	1.72043	1.78746	2.10164
GO_COMPLEMENT_ACTIVATION	0	1.74581	1.67428	2.04509
GO_REGULATION_OF_B_CELL_PROLIFERATION	0	1.80114	1.72694	1.94867
GO_B_CELL_PROLIFERATION	0	1.79097	1.7348	1.89085
GO_CYTOLYSIS	0	1.78931	1.71913	1.83013
GO_POSITIVE_REGULATION_OF_LEUKOCYTE_MIGRATION	0	1.77004	1.78423	1.81586
GO_BONE_RESORPTION	0	1.78326	1.81922	1.80758
GO_RESPONSE_TO_MOLECULE_OF_BACTERIAL_ORIGIN	0	1.70084	1.89307	1.88337
GO_POSITIVE_REGULATION_OF_RESPONSE_TO_EXTERNAL_STIMULUS	0	1.6557	1.85564	1.87778
GO_EXTRACELLULAR_STRUCTURE_ORGANIZATION	0	1.6565	1.82937	1.7921
GO_REGULATION_OF_RESPONSE_TO_EXTERNAL_STIMULUS	0	1.6793	1.76397	1.83012
GO_LIPOPOLYSACCHARIDE_MEDIATED_SIGNALING_PATHWAY	0	1.71375	1.81784	1.85439
GO_DEFENSE_RESPONSE_TO_GRAM_POSITIVE_BACTERIUM	2.00131	0	2.07949	1.86894
GO_RESPONSE_TO_CHEMOKINE	1.79092	0	1.97169	1.9317
GO_NEGATIVE_REGULATION_OF_LEUKOCYTE_MEDIATED_IMMUNITY	1.84888	0	1.88763	1.85604
GO_POSITIVE_REGULATION_OF_CYTOSOLIC_CALCIUM_ION_CONCENTRATION_INVOLVED_IN_PHOSPHOLIPASE_C_ACTIVATING_G_PROTEIN_COUPLED_SIGNALING_PATHWAY	1.76963	0	1.82915	1.86089
GO_APOPTOTIC_SIGNALING_PATHWAY	0	0	1.47244	1.3474
GO_POSITIVE_REGULATION_OF_PEPTIDYL_TYROSINE_PHOSPHORYLATION	0	0	1.50581	1.53547
GO_CELLULAR_RESPONSE_TO_EXTERNAL_STIMULUS	0	0	1.45579	1.48883
GO_NEGATIVE_REGULATION_OF_NEURON_DEATH	0	0	1.46294	1.51508
GO_REGULATION_OF_HEMOPOIESIS	0	0	1.58879	1.50272
GO_PEPTIDYL_TYROSINE_MODIFICATION	0	0	1.52574	1.4266
GO_REGULATION_OF_APOPTOTIC_SIGNALING_PATHWAY	0	0	1.50325	1.46653
GO_POSITIVE_REGULATION_OF_CELL_ADHESION	0	0	1.6445	1.56053
GO_TISSUE_REMODELING	0	0	1.64293	1.55729
GO_POSITIVE_REGULATION_OF_SMOOTH_MUSCLE_CELL_PROLIFERATION	0	0	1.67147	1.63073
GO_LIPID_STORAGE	0	0	1.67165	1.61573
GO_NEURON_APOPTOTIC_PROCESS	0	0	1.58794	1.65678
GO_NEURON_DEATH	0	0	1.56932	1.64822
GO_REGULATION_OF_SYMBIOSIS_ENCOMPASSING_MUTUALISM_THROUGH_PARASITISM	0	0	1.5678	1.62878
GO_ERK1_AND_ERK2_CASCADE	0	0	1.556	1.58381
GO_POSITIVE_REGULATION_OF_MULTI_ORGANISM_PROCESS	0	0	1.59187	1.57663
GO_NEGATIVE_REGULATION_OF_VIRAL_PROCESS	0	0	1.59295	1.6058
GO_REGULATION_OF_VASCULATURE_DEVELOPMENT	0	0	1.41623	1.63299
GO_POSITIVE_REGULATION_OF_INFLAMMATORY_RESPONSE	0	0	1.53683	1.68439
GO_MODIFICATION_OF_MORPHOLOGY_OR_PHYSIOLOGY_OF_OTHER_ORGANISM_INVOLVED_IN_SYMBIOTIC_INTERACTION	0	0	1.54969	1.72399
GO_VIRAL_LIFE_CYCLE	0	0	1.76632	1.4616
GO_REGULATION_OF_LEUKOCYTE_DIFFERENTIATION	0	0	1.79465	1.47856
GO_POSITIVE_REGULATION_OF_HEMOPOIESIS	0	0	1.78893	1.50006
GO_LEUKOCYTE_DIFFERENTIATION	0	0	1.99384	1.51015
GO_RESPONSE_TO_VIRUS	0	0	2.19822	1.51451
GO_LYMPHOCYTE_DIFFERENTIATION	0	0	1.97428	1.45848
GO_B_CELL_ACTIVATION	0	0	1.94942	1.46413
GO_ANTIMICROBIAL_HUMORAL_RESPONSE	0	0	1.7485	1.97531
GO_NEGATIVE_REGULATION_OF_REGULATED_SECRETORY_PATHWAY	0	0	1.79462	2.0335
GO_POSITIVE_REGULATION_OF_EXTRACELLULAR_MATRIX_ORGANIZATION	0	0	1.7703	1.91216
GO_NEGATIVE_REGULATION_OF_TUMOR_NECROSIS_FACTOR_SUPERFAMILY_CYTOKINE_PRODUCTION	0	0	1.70668	1.93818
GO_NEGATIVE_REGULATION_OF_LEUKOCYTE_CELL_CELL_ADHESION	0	0	2.11227	1.99933
GO_NEGATIVE_REGULATION_OF_ALPHA_BETA_T_CELL_ACTIVATION	0	0	2.1746	1.96419
GO_CD8_POSITIVE_ALPHA_BETA_T_CELL_ACTIVATION	0	0	2.10063	1.97856
GO_NEGATIVE_REGULATION_OF_IMMUNE_EFFECTOR_PROCESS	0	0	1.92141	1.93854
GO_NEGATIVE_REGULATION_OF_LEUKOCYTE_PROLIFERATION	0	0	2.04339	1.88831
GO_REGULATION_OF_CD4_POSITIVE_ALPHA_BETA_T_CELL_ACTIVATION	0	0	2.23944	1.91234
GO_NEGATIVE_REGULATION_OF_IMMUNE_RESPONSE	0	0	2.18651	1.9327
GO_REGULATION_OF_CD8_POSITIVE_ALPHA_BETA_T_CELL_ACTIVATION	0	0	2.06637	1.92809
GO_B_CELL_RECEPTOR_SIGNALING_PATHWAY	0	0	1.85024	1.88289
GO_LEUKOCYTE_APOPTOTIC_PROCESS	0	0	1.81667	1.88049
GO_NEGATIVE_REGULATION_OF_B_CELL_ACTIVATION	0	0	1.83193	1.86788
GO_T_HELPER_1_TYPE_IMMUNE_RESPONSE	0	0	1.91887	1.82811
GO_POSITIVE_REGULATION_OF_RECEPTOR_SIGNALING_PATHWAY_VIA_STAT	0	0	1.88925	1.80373
GO_ANTIGEN_PROCESSING_AND_PRESENTATION_OF_PEPTIDE_OR_POLYSACCHARIDE_ANTIGEN_VIA_MHC_CLASS_II	0	0	1.69339	1.67069
GO_NATURAL_KILLER_CELL_MEDIATED_IMMUNITY	0	0	1.7121	1.6967
GO_LEUKOCYTE_HOMEOSTASIS	0	0	1.75496	1.78569
GO_LYMPHOCYTE_HOMEOSTASIS	0	0	1.7713	1.7652
GO_NEGATIVE_REGULATION_OF_PRODUCTION_OF_MOLECULAR_MEDIATOR_OF_IMMUNE_RESPONSE	0	0	1.7662	1.70801
GO_NEGATIVE_REGULATION_OF_ALPHA_BETA_T_CELL_DIFFERENTIATION	0	0	1.75386	1.74163
GO_NEGATIVE_REGULATION_OF_MULTI_ORGANISM_PROCESS	0	0	1.72586	1.82397
GO_LYMPHOCYTE_APOPTOTIC_PROCESS	0	0	1.70821	1.82083
GO_MONOSACCHARIDE_BIOSYNTHETIC_PROCESS	0	0	1.65337	1.76836
GO_REGULATION_OF_MULTI_ORGANISM_PROCESS	0	0	1.70189	1.73094
GO_MONOCYTE_CHEMOTAXIS	0	0	1.71288	1.77927
GO_POSITIVE_REGULATION_OF_ERK1_AND_ERK2_CASCADE	0	0	1.71833	1.7669
GO_REGULATION_OF_CYTOKINE_PRODUCTION_INVOLVED_IN_IMMUNE_RESPONSE	0	0	1.71484	1.76358
GO_MONONUCLEAR_CELL_MIGRATION	0	0	1.71368	1.76346
GO_REGULATION_OF_T_CELL_DIFFERENTIATION	0	0	2.109	1.62086
GO_ALPHA_BETA_T_CELL_DIFFERENTIATION	0	0	2.03552	1.6244
GO_REGULATION_OF_LYMPHOCYTE_DIFFERENTIATION	0	0	2.01395	1.6644
GO_REGULATION_OF_T_CELL_MEDIATED_IMMUNITY	0	0	2.00539	1.65586
GO_CD4_POSITIVE_ALPHA_BETA_T_CELL_ACTIVATION	0	0	2.09847	1.69546
GO_PATTERN_RECOGNITION_RECEPTOR_SIGNALING_PATHWAY	0	0	2.1654	1.71969
GO_ALPHA_BETA_T_CELL_ACTIVATION	0	0	2.12205	1.71875
GO_POSITIVE_REGULATION_OF_T_CELL_MEDIATED_IMMUNITY	0	0	1.96574	1.72371
GO_ALPHA_BETA_T_CELL_PROLIFERATION	0	0	1.97636	1.74184
GO_NEGATIVE_REGULATION_OF_T_CELL_PROLIFERATION	0	0	1.98637	1.74694
GO_REGULATION_OF_CD4_POSITIVE_ALPHA_BETA_T_CELL_DIFFERENTIATION	0	0	2.13808	1.83025
GO_NEGATIVE_REGULATION_OF_CELL_CELL_ADHESION	0	0	1.99736	1.81146
GO_POSITIVE_REGULATION_OF_ALPHA_BETA_T_CELL_DIFFERENTIATION	0	0	2.12513	1.79957
GO_NEUTROPHIL_MIGRATION	0	0	1.97102	1.78616
GO_POSITIVE_REGULATION_OF_TUMOR_NECROSIS_FACTOR_SUPERFAMILY_CYTOKINE_PRODUCTION	0	0	2.13856	1.77602
GO_POSITIVE_REGULATION_OF_LYMPHOCYTE_DIFFERENTIATION	0	0	2.09615	1.75984
GO_REGULATION_OF_ALPHA_BETA_T_CELL_DIFFERENTIATION	0	0	2.12228	1.75693
GO_TYPE_2_IMMUNE_RESPONSE	0	0	2.21501	1.75415
GO_T_CELL_CYTOKINE_PRODUCTION	0	0	1.86561	1.74869
GO_POSITIVE_REGULATION_OF_LEUKOCYTE_DIFFERENTIATION	0	0	1.91717	1.69244
GO_MACROPHAGE_DIFFERENTIATION	0	0	1.93078	1.70783
GO_CELLULAR_AMINO_ACID_METABOLIC_PROCESS	1.75818	1.57451	0	0
GO_REGULATION_OF_CELLULAR_AMINO_ACID_METABOLIC_PROCESS	1.87119	1.8613	0	0
GO_INNER_MITOCHONDRIAL_MEMBRANE_ORGANIZATION	1.95766	1.7877	0	0
GO_TRICARBOXYLIC_ACID_CYCLE	1.92021	1.73051	0	0
GO_AMINO_ACID_ACTIVATION	1.94362	1.68705	0	0
GO_ATP_BIOSYNTHETIC_PROCESS	1.95538	1.70839	0	0
GO_CELLULAR_LIPID_CATABOLIC_PROCESS	0	1.57838	0	0
GO_STEROID_BIOSYNTHETIC_PROCESS	0	1.58508	0	0
GO_CALCIUM_ION_REGULATED_EXOCYTOSIS	0	1.56611	0	0
GO_STRIATED_MUSCLE_CONTRACTION	0	1.54929	0	0
GO_NEGATIVE_REGULATION_OF_ESTABLISHMENT_OF_PROTEIN_LOCALIZATION	0	1.55021	0	0
GO_ANATOMICAL_STRUCTURE_MATURATION	0	1.5297	0	0
GO_LIPID_CATABOLIC_PROCESS	0	1.53584	0	0
GO_NUCLEOSIDE_PHOSPHATE_BIOSYNTHETIC_PROCESS	0	1.53391	0	0
GO_INORGANIC_ION_TRANSMEMBRANE_TRANSPORT	0	1.5071	0	0
GO_NUCLEOBASE_CONTAINING_SMALL_MOLECULE_METABOLIC_PROCESS	0	1.50664	0	0
GO_CALCIUM_ION_TRANSMEMBRANE_TRANSPORT	0	1.49745	0	0
GO_ORGANIC_HYDROXY_COMPOUND_BIOSYNTHETIC_PROCESS	0	1.49969	0	0
GO_NERVOUS_SYSTEM_PROCESS	0	1.31921	0	0
GO_ORGANOPHOSPHATE_BIOSYNTHETIC_PROCESS	0	1.3555	0	0
GO_MONOVALENT_INORGANIC_CATION_TRANSPORT	0	1.40454	0	0
GO_LIPID_BIOSYNTHETIC_PROCESS	0	1.45106	0	0
GO_SENSORY_PERCEPTION	0	1.45349	0	0
GO_EPIDERMIS_DEVELOPMENT	0	1.45475	0	0
GO_DIVALENT_INORGANIC_CATION_TRANSPORT	0	1.46247	0	0
GO_ANION_TRANSPORT	0	1.45856	0	0
GO_ORGANIC_ANION_TRANSPORT	0	1.45784	0	0
GO_INTERLEUKIN_6_BIOSYNTHETIC_PROCESS	0	1.95382	0	0
GO_REGULATION_OF_CELLULAR_KETONE_METABOLIC_PROCESS	0	1.81313	0	0
GO_REGULATION_OF_STEROID_BIOSYNTHETIC_PROCESS	0	1.84042	0	0
GO_REGULATION_OF_ANION_TRANSPORT	0	1.85008	0	0
GO_KERATINIZATION	0	1.84976	0	0
GO_TRANSITION_METAL_ION_HOMEOSTASIS	0	1.61956	0	0
GO_POSITIVE_REGULATION_OF_ENDOCYTOSIS	0	1.62856	0	0
GO_SIGNAL_TRANSDUCTION_IN_ABSENCE_OF_LIGAND	0	1.67393	0	0
GO_INNATE_IMMUNE_RESPONSE_ACTIVATING_CELL_SURFACE_RECEPTOR_SIGNALING_PATHWAY	0	1.66515	0	0
GO_NEURON_PROJECTION_ORGANIZATION	0	1.66281	0	0
GO_RAB_PROTEIN_SIGNAL_TRANSDUCTION	0	1.6442	0	0
GO_REGULATION_OF_SMALL_MOLECULE_METABOLIC_PROCESS	0	1.64517	0	0
GO_FC_EPSILON_RECEPTOR_SIGNALING_PATHWAY	0	1.645	0	0
GO_SULFUR_COMPOUND_BIOSYNTHETIC_PROCESS	0	1.6494	0	0
GO_ALCOHOL_BIOSYNTHETIC_PROCESS	0	1.64773	0	0
GO_REGULATION_OF_DNA_TEMPLATED_TRANSCRIPTION_IN_RESPONSE_TO_STRESS	0	1.6482	0	0
GO_ATP_HYDROLYSIS_COUPLED_CATION_TRANSMEMBRANE_TRANSPORT	0	1.65336	0	0
GO_ORGANIC_ACID_TRANSPORT	0	1.65788	0	0
GO_CELLULAR_KETONE_METABOLIC_PROCESS	0	1.65991	0	0
GO_RESPONSE_TO_ALKALOID	0	1.65969	0	0
GO_POSITIVE_REGULATION_OF_NEUROTRANSMITTER_SECRETION	0	1.74557	0	0
GO_REGULATION_OF_TRANSCRIPTION_FROM_RNA_POLYMERASE_II_PROMOTER_IN_RESPONSE_TO_HYPOXIA	0	1.75778	0	0
GO_LIVER_REGENERATION	0	1.75829	0	0
GO_CORNIFICATION	0	1.75213	0	0
GO_POSITIVE_REGULATION_OF_NEUROTRANSMITTER_TRANSPORT	0	1.75437	0	0
GO_ISOPRENOID_BIOSYNTHETIC_PROCESS	0	1.78295	0	0
GO_POSITIVE_REGULATION_OF_INTERLEUKIN_6_BIOSYNTHETIC_PROCESS	0	1.76802	0	0
GO_NEUTRAL_LIPID_METABOLIC_PROCESS	0	1.69787	0	0
GO_CRISTAE_FORMATION	0	1.70571	0	0
GO_PANCREAS_DEVELOPMENT	0	1.73798	0	0
GO_POSITIVE_REGULATION_OF_CALCIUM_ION_DEPENDENT_EXOCYTOSIS	0	1.73267	0	0
GO_CEREBRAL_CORTEX_NEURON_DIFFERENTIATION	0	1.71466	0	0
GO_PYRIMIDINE_CONTAINING_COMPOUND_METABOLIC_PROCESS	0	1.7219	0	0
GO_ENDOCRINE_PANCREAS_DEVELOPMENT	0	1.72298	0	0
GO_COPPER_ION_TRANSPORT	0	1.72402	0	0
GO_PROTEIN_FOLDING	1.73722	0	0	1.47951
GO_HEMATOPOIETIC_PROGENITOR_CELL_DIFFERENTIATION	1.7867	0	0	1.50275
GO_PHOSPHOLIPASE_C_ACTIVATING_G_PROTEIN_COUPLED_RECEPTOR_SIGNALING_PATHWAY	1.73812	0	0	1.9151
GO_REGULATION_OF_NEUTROPHIL_MIGRATION	1.79636	0	0	1.77147
GO_POSITIVE_REGULATION_OF_SUPRAMOLECULAR_FIBER_ORGANIZATION	0	0	0	1.50012
GO_RESPONSE_TO_ALCOHOL	0	0	0	1.50712
GO_REGULATION_OF_CELL_SHAPE	0	0	0	1.50407
GO_REGULATION_OF_CALCIUM_ION_TRANSPORT	0	0	0	1.48398
GO_REGULATION_OF_METAL_ION_TRANSPORT	0	0	0	1.49203
GO_RESPONSE_TO_CARBOHYDRATE	0	0	0	1.49432
GO_NEGATIVE_REGULATION_OF_HYDROLASE_ACTIVITY	0	0	0	1.55142
GO_REGULATION_OF_CATION_CHANNEL_ACTIVITY	0	0	0	1.52943
GO_ENDOTHELIAL_CELL_MIGRATION	0	0	0	1.52063
GO_POSITIVE_REGULATION_OF_EPITHELIAL_CELL_MIGRATION	0	0	0	1.52152
GO_COAGULATION	0	0	0	1.46002
GO_TISSUE_MIGRATION	0	0	0	1.46637
GO_RESPONSE_TO_ANTIBIOTIC	0	0	0	1.4654
GO_RESPONSE_TO_INSULIN	0	0	0	1.46529
GO_REGULATION_OF_NEURON_DIFFERENTIATION	0	0	0	1.47081
GO_EPIDERMAL_CELL_DIFFERENTIATION	0	0	0	1.46891
GO_MUSCLE_CONTRACTION	0	0	0	1.46846
GO_NEGATIVE_REGULATION_OF_APOPTOTIC_SIGNALING_PATHWAY	0	0	0	1.46853
GO_CELL_MORPHOGENESIS_INVOLVED_IN_NEURON_DIFFERENTIATION	0	0	0	1.44417
GO_REGULATION_OF_TRANSPORTER_ACTIVITY	0	0	0	1.45084
GO_REGULATION_OF_CELL_MORPHOGENESIS_INVOLVED_IN_DIFFERENTIATION	0	0	0	1.42935
GO_RESPONSE_TO_TOXIC_SUBSTANCE	0	0	0	1.43681
GO_REGULATION_OF_CYTOSOLIC_CALCIUM_ION_CONCENTRATION	0	0	0	1.43593
GO_REGULATION_OF_NEURON_PROJECTION_DEVELOPMENT	0	0	0	1.40954
GO_SUPRAMOLECULAR_FIBER_ORGANIZATION	0	0	0	1.39528
GO_REGULATION_OF_LIPID_METABOLIC_PROCESS	0	0	0	1.39956
GO_RESPONSE_TO_PEPTIDE	0	0	0	1.37976
GO_CELL_GROWTH	0	0	0	1.37498
GO_POSITIVE_REGULATION_OF_NERVOUS_SYSTEM_DEVELOPMENT	0	0	0	1.36149
GO_NEGATIVE_REGULATION_OF_CELL_POPULATION_PROLIFERATION	0	0	0	1.36658
GO_REGULATION_OF_GROWTH	0	0	0	1.36826
GO_REGULATION_OF_RENAL_SYSTEM_PROCESS	0	0	0	1.81927
GO_RESPONSE_TO_AXON_INJURY	0	0	0	1.81613
GO_RESPONSE_TO_ACIDIC_PH	0	0	0	1.81669
GO_KILLING_OF_CELLS_OF_OTHER_ORGANISM	0	0	0	1.83648
GO_REGULATION_OF_HORMONE_METABOLIC_PROCESS	0	0	0	1.83
GO_G_PROTEIN_COUPLED_PURINERGIC_RECEPTOR_SIGNALING_PATHWAY	0	0	0	1.82963
GO_PLATELET_DEGRANULATION	0	0	0	1.82677
GO_REGULATION_OF_COFACTOR_METABOLIC_PROCESS	0	0	0	1.82541
GO_NEGATIVE_REGULATION_OF_TISSUE_REMODELING	0	0	0	1.86132
GO_REGULATION_OF_VIRAL_ENTRY_INTO_HOST_CELL	0	0	0	1.88373
GO_GLUCOCORTICOID_METABOLIC_PROCESS	0	0	0	1.88669
GO_REGULATION_OF_ASTROCYTE_DIFFERENTIATION	0	0	0	1.87895
GO_REGULATION_OF_HETEROTYPIC_CELL_CELL_ADHESION	0	0	0	1.87155
GO_RESPONSE_TO_FUNGUS	0	0	0	1.93309
GO_REGULATION_OF_VASCULAR_SMOOTH_MUSCLE_CELL_PROLIFERATION	0	0	0	1.91196
GO_B_CELL_APOPTOTIC_PROCESS	0	0	0	1.90531
GO_PHAGOSOME_ACIDIFICATION	0	0	0	1.96281
GO_ICOSANOID_BIOSYNTHETIC_PROCESS	0	0	0	2.00733
GO_NEGATIVE_REGULATION_OF_CYTOKINE_PRODUCTION_INVOLVED_IN_IMMUNE_RESPONSE	0	0	0	2.0222
GO_LYSOSOME_LOCALIZATION	0	0	0	1.80224
GO_NEGATIVE_REGULATION_OF_EXTRINSIC_APOPTOTIC_SIGNALING_PATHWAY_VIA_DEATH_DOMAIN_RECEPTORS	0	0	0	1.79446
GO_ACUTE_PHASE_RESPONSE	0	0	0	1.76597
GO_POSITIVE_REGULATION_OF_EXOCYTOSIS	0	0	0	1.76207
GO_ASTROCYTE_DIFFERENTIATION	0	0	0	1.76091
GO_CORTICAL_CYTOSKELETON_ORGANIZATION	0	0	0	1.78319
GO_T_CELL_HOMEOSTASIS	0	0	0	1.78568
GO_DEFENSE_RESPONSE_TO_GRAM_NEGATIVE_BACTERIUM	0	0	0	1.77725
GO_POSITIVE_REGULATION_OF_VASCULAR_ENDOTHELIAL_GROWTH_FACTOR_PRODUCTION	0	0	0	1.77427
GO_ACUTE_INFLAMMATORY_RESPONSE	0	0	0	1.74152
GO_MUSCLE_CELL_CELLULAR_HOMEOSTASIS	0	0	0	1.74199
GO_NEGATIVE_REGULATION_OF_EXTRINSIC_APOPTOTIC_SIGNALING_PATHWAY	0	0	0	1.73786
GO_POSITIVE_REGULATION_OF_RECEPTOR_MEDIATED_ENDOCYTOSIS	0	0	0	1.73813
GO_REACTIVE_OXYGEN_SPECIES_BIOSYNTHETIC_PROCESS	0	0	0	1.73949
GO_RESPONSE_TO_VITAMIN_D	0	0	0	1.74024
GO_POSITIVE_REGULATION_OF_RHO_PROTEIN_SIGNAL_TRANSDUCTION	0	0	0	1.74832
GO_MYELOID_LEUKOCYTE_CYTOKINE_PRODUCTION	0	0	0	1.75415
GO_MEMBRANE_REPOLARIZATION_DURING_ACTION_POTENTIAL	0	0	0	1.75177
GO_APOPTOTIC_PROCESS_INVOLVED_IN_DEVELOPMENT	0	0	0	1.72914
GO_REGULATION_OF_LIPID_CATABOLIC_PROCESS	0	0	0	1.72212
GO_REGULATION_OF_BONE_REMODELING	0	0	0	1.72285
GO_POSITIVE_REGULATION_OF_ASTROCYTE_DIFFERENTIATION	0	0	0	1.72321
GO_REGULATION_OF_CHEMOTAXIS	0	0	0	1.719
GO_ENTRY_INTO_OTHER_ORGANISM_INVOLVED_IN_SYMBIOTIC_INTERACTION	0	0	0	1.72016
GO_NEGATIVE_REGULATION_OF_B_CELL_PROLIFERATION	0	0	0	1.7142
GO_AXON_REGENERATION	0	0	0	1.71166
GO_VASCULAR_ENDOTHELIAL_GROWTH_FACTOR_PRODUCTION	0	0	0	1.71204
GO_AMINOGLYCAN_CATABOLIC_PROCESS	0	0	0	1.70675
GO_POSITIVE_REGULATION_OF_OXIDOREDUCTASE_ACTIVITY	0	0	0	1.70613
GO_ANTIBIOTIC_METABOLIC_PROCESS	0	0	0	1.70563
GO_FIBROBLAST_MIGRATION	0	0	0	1.70397
GO_ENERGY_COUPLED_PROTON_TRANSMEMBRANE_TRANSPORT_AGAINST_ELECTROCHEMICAL_GRADIENT	0	0	0	1.70271
GO_REGULATION_OF_EXTRINSIC_APOPTOTIC_SIGNALING_PATHWAY_VIA_DEATH_DOMAIN_RECEPTORS	0	0	0	1.67367
GO_NEGATIVE_REGULATION_OF_NEURON_APOPTOTIC_PROCESS	0	0	0	1.68865
GO_PLATELET_AGGREGATION	0	0	0	1.68217
GO_REGULATION_OF_NATURAL_KILLER_CELL_ACTIVATION	0	0	0	1.68511
GO_CARDIAC_CONDUCTION	0	0	0	1.63792
GO_POSITIVE_REGULATION_OF_REACTIVE_OXYGEN_SPECIES_BIOSYNTHETIC_PROCESS	0	0	0	1.64421
GO_REGULATION_OF_EPIDERMAL_CELL_DIFFERENTIATION	0	0	0	1.64708
GO_REGULATION_OF_CALCIUM_ION_TRANSMEMBRANE_TRANSPORT	0	0	0	1.6461
GO_RELEASE_OF_CYTOCHROME_C_FROM_MITOCHONDRIA	0	0	0	1.64531
GO_REGULATION_OF_OXIDOREDUCTASE_ACTIVITY	0	0	0	1.65555
GO_PH_REDUCTION	0	0	0	1.66181
GO_NEURON_RECOGNITION	0	0	0	1.66662
GO_REGULATION_OF_VIRAL_LIFE_CYCLE	0	0	0	1.62861
GO_VASCULAR_ENDOTHELIAL_GROWTH_FACTOR_RECEPTOR_SIGNALING_PATHWAY	0	0	0	1.62481
GO_REGULATION_OF_TISSUE_REMODELING	0	0	0	1.6219
GO_NEURON_PROJECTION_REGENERATION	0	0	0	1.61164
GO_INTERACTION_WITH_HOST	0	0	0	1.61836
GO_REGULATION_OF_RECEPTOR_MEDIATED_ENDOCYTOSIS	0	0	0	1.61783
GO_NEGATIVE_REGULATION_OF_CYSTEINE_TYPE_ENDOPEPTIDASE_ACTIVITY	0	0	0	1.60334
GO_RENAL_SYSTEM_PROCESS	0	0	0	1.59952
GO_PLATELET_ACTIVATION	0	0	0	1.59746
GO_EXTRINSIC_APOPTOTIC_SIGNALING_PATHWAY_VIA_DEATH_DOMAIN_RECEPTORS	0	0	0	1.59587
GO_POSITIVE_REGULATION_OF_LIPID_METABOLIC_PROCESS	0	0	0	1.57317
GO_GLIAL_CELL_DIFFERENTIATION	0	0	0	1.57137
GO_SMOOTH_MUSCLE_CELL_PROLIFERATION	0	0	0	1.57133
GO_REGULATION_OF_CATION_TRANSMEMBRANE_TRANSPORT	0	0	0	1.57852
GO_MULTICELLULAR_ORGANISMAL_SIGNALING	0	0	0	1.58528
GO_FC_RECEPTOR_MEDIATED_STIMULATORY_SIGNALING_PATHWAY	0	0	0	1.58245
GO_ELECTRON_TRANSPORT_CHAIN	2.34156	1.98944	0	1.97989
GO_ATP_SYNTHESIS_COUPLED_ELECTRON_TRANSPORT	2.42612	1.83804	0	1.8844
GO_CELLULAR_RESPIRATION	2.36732	1.93345	0	1.8056
GO_OXIDATIVE_PHOSPHORYLATION	2.50398	1.88106	0	1.84753
GO_RESPIRATORY_ELECTRON_TRANSPORT_CHAIN	2.42746	1.93215	0	1.85847
GO_AMYLOID_BETA_CLEARANCE	1.79539	1.90508	0	1.90389
GO_REGULATION_OF_SUPEROXIDE_METABOLIC_PROCESS	1.76612	2.00077	0	2.11062
GO_INFLAMMATORY_RESPONSE_TO_ANTIGENIC_STIMULUS	1.83439	1.74569	0	2.0336
GO_AEROBIC_ELECTRON_TRANSPORT_CHAIN	1.88563	1.83098	0	1.87947
GO_POSITIVE_REGULATION_OF_NEUTROPHIL_MIGRATION	1.87248	1.772	0	1.90767
GO_POSITIVE_REGULATION_OF_GRANULOCYTE_CHEMOTAXIS	1.84587	1.75606	0	1.90924
GO_REGULATION_OF_CELLULAR_AMINE_METABOLIC_PROCESS	1.73609	1.90026	0	1.72694
GO_PROTEASOMAL_UBIQUITIN_INDEPENDENT_PROTEIN_CATABOLIC_PROCESS	1.76567	1.82435	0	1.79385
GO_ENERGY_DERIVATION_BY_OXIDATION_OF_ORGANIC_COMPOUNDS	1.93721	1.71976	0	1.53502
GO_PROTON_TRANSMEMBRANE_TRANSPORT	1.88145	1.71396	0	1.69252
GO_AEROBIC_RESPIRATION	1.96056	1.79308	0	1.717
GO_REGULATION_OF_CELL_MORPHOGENESIS	0	1.45377	0	1.47331
GO_REGULATION_OF_ION_TRANSPORT	0	1.46452	0	1.46916
GO_DIVALENT_INORGANIC_CATION_HOMEOSTASIS	0	1.46578	0	1.46071
GO_CELLULAR_ION_HOMEOSTASIS	0	1.5154	0	1.49008
GO_CELL_SUBSTRATE_ADHESION	0	1.49744	0	1.45136
GO_MONOCARBOXYLIC_ACID_METABOLIC_PROCESS	0	1.4959	0	1.40221
GO_CELLULAR_CHEMICAL_HOMEOSTASIS	0	1.47087	0	1.41702
GO_EPITHELIAL_CELL_DIFFERENTIATION	0	1.46976	0	1.39584
GO_METAL_ION_TRANSPORT	0	1.53735	0	1.36037
GO_CATION_TRANSMEMBRANE_TRANSPORT	0	1.56134	0	1.40898
GO_NEGATIVE_REGULATION_OF_CATALYTIC_ACTIVITY	0	1.32424	0	1.49135
GO_REGULATION_OF_CELL_PROJECTION_ORGANIZATION	0	1.32818	0	1.39609
GO_IMPORT_INTO_CELL	0	1.38697	0	1.34895
GO_REGULATION_OF_TRANSMEMBRANE_TRANSPORT	0	1.4202	0	1.36
GO_CELL_PART_MORPHOGENESIS	0	1.38051	0	1.47464
GO_RESPONSE_TO_INORGANIC_SUBSTANCE	0	1.3761	0	1.43971
GO_POSITIVE_REGULATION_OF_CELL_DEVELOPMENT	0	1.36706	0	1.4459
GO_WOUND_HEALING	0	1.40726	0	1.42201
GO_MUSCLE_SYSTEM_PROCESS	0	1.40566	0	1.42157
GO_CELL_MORPHOGENESIS_INVOLVED_IN_DIFFERENTIATION	0	1.43923	0	1.44626
GO_REGULATION_OF_ION_TRANSMEMBRANE_TRANSPORT	0	1.43503	0	1.42714
GO_REGULATION_OF_SIGNALING_RECEPTOR_ACTIVITY	0	1.52938	0	1.74159
GO_NEGATIVE_REGULATION_OF_PEPTIDASE_ACTIVITY	0	1.50848	0	1.74224
GO_HEART_PROCESS	0	1.53138	0	1.63425
GO_GLIOGENESIS	0	1.50565	0	1.68359
GO_NEURON_PROJECTION_GUIDANCE	0	1.48732	0	1.66607
GO_G_PROTEIN_COUPLED_RECEPTOR_SIGNALING_PATHWAY	0	1.43377	0	1.51718
GO_ACTIN_FILAMENT_ORGANIZATION	0	1.41534	0	1.51038
GO_ACTIN_FILAMENT_BASED_PROCESS	0	1.39644	0	1.51663
GO_AMEBOIDAL_TYPE_CELL_MIGRATION	0	1.40818	0	1.5431
GO_AXON_DEVELOPMENT	0	1.41433	0	1.62011
GO_NEGATIVE_REGULATION_OF_RESPONSE_TO_EXTERNAL_STIMULUS	0	1.44107	0	1.566
GO_METAL_ION_HOMEOSTASIS	0	1.56373	0	1.48826
GO_NEGATIVE_REGULATION_OF_TRANSPORT	0	1.5647	0	1.46778
GO_SMALL_MOLECULE_BIOSYNTHETIC_PROCESS	0	1.58698	0	1.49437
GO_STEROID_METABOLIC_PROCESS	0	1.61141	0	1.49026
GO_COFACTOR_METABOLIC_PROCESS	0	1.50965	0	1.58124
GO_DRUG_METABOLIC_PROCESS	0	1.53118	0	1.60036
GO_AGING	0	1.56963	0	1.5491
GO_CELL_RECOGNITION	0	1.60232	0	1.57101
GO_ANIMAL_ORGAN_REGENERATION	0	2.042	0	1.92334
GO_MAST_CELL_ACTIVATION	0	1.93709	0	2.06255
GO_PYRUVATE_METABOLIC_PROCESS	0	2.01076	0	2.00525
GO_REGULATION_OF_SUPEROXIDE_ANION_GENERATION	0	2.00452	0	2.10648
GO_POSITIVE_REGULATION_OF_REACTIVE_OXYGEN_SPECIES_METABOLIC_PROCESS	0	1.97037	0	2.03152
GO_REGULATION_OF_INFLAMMATORY_RESPONSE_TO_ANTIGENIC_STIMULUS	0	1.97825	0	2.08139
GO_ASTROCYTE_DEVELOPMENT	0	1.80057	0	2.04048
GO_REGULATION_OF_REACTIVE_OXYGEN_SPECIES_METABOLIC_PROCESS	0	1.86593	0	1.97697
GO_POSITIVE_REGULATION_OF_HETEROTYPIC_CELL_CELL_ADHESION	0	1.85344	0	1.97772
GO_MUSCLE_FILAMENT_SLIDING	0	1.887	0	1.98675
GO_PHAGOSOME_MATURATION	0	1.87595	0	2.02949
GO_GLYCOLYTIC_PROCESS_THROUGH_FRUCTOSE_6_PHOSPHATE	0	1.87142	0	2.25352
GO_POSITIVE_REGULATION_OF_SUPEROXIDE_ANION_GENERATION	0	1.87044	0	2.06832
GO_TRANSFERRIN_TRANSPORT	0	1.70305	0	1.95525
GO_REGULATION_OF_MAST_CELL_ACTIVATION	0	1.8301	0	1.91278
GO_APOPTOTIC_CELL_CLEARANCE	0	1.78567	0	1.85416
GO_POSITIVE_REGULATION_OF_INTERLEUKIN_8_PRODUCTION	0	1.8178	0	1.78396
GO_ALDEHYDE_BIOSYNTHETIC_PROCESS	0	1.7771	0	1.76707
GO_REGENERATION	0	1.9246	0	1.76229
GO_EMBRYO_IMPLANTATION	0	1.88844	0	1.82767
GO_INTERLEUKIN_8_SECRETION	0	1.90566	0	1.82615
GO_REGULATION_OF_ALCOHOL_BIOSYNTHETIC_PROCESS	0	1.97564	0	1.60186
GO_REGULATION_OF_STEROID_METABOLIC_PROCESS	0	1.85519	0	1.61118
GO_VITAMIN_METABOLIC_PROCESS	0	1.83206	0	1.70763
GO_POSITIVE_REGULATION_OF_CHEMOKINE_PRODUCTION	0	1.82361	0	1.67692
GO_POSITIVE_REGULATION_OF_REGULATED_SECRETORY_PATHWAY	0	1.71918	0	1.78245
GO_B_CELL_HOMEOSTASIS	0	1.7151	0	1.77544
GO_POSITIVE_REGULATION_OF_B_CELL_PROLIFERATION	0	1.72799	0	1.82175
GO_MAST_CELL_MEDIATED_IMMUNITY	0	1.71212	0	1.83262
GO_GLIAL_CELL_DEVELOPMENT	0	1.66492	0	1.83141
GO_REGULATION_OF_REACTIVE_OXYGEN_SPECIES_BIOSYNTHETIC_PROCESS	0	1.6317	0	1.77961
GO_REGULATION_OF_LIPID_BIOSYNTHETIC_PROCESS	0	1.69579	0	1.49905
GO_SUBSTRATE_ADHESION_DEPENDENT_CELL_SPREADING	0	1.75603	0	1.5808
GO_REGULATION_OF_GLIOGENESIS	0	1.76163	0	1.60222
GO_RECEPTOR_MEDIATED_ENDOCYTOSIS	0	1.66691	0	1.70727
GO_CHEMOKINE_PRODUCTION	0	1.71982	0	1.70385
GO_GLYCOLYTIC_PROCESS	0	1.61069	0	1.63068
GO_RESPONSE_TO_VITAMIN	0	1.62572	0	1.66919
GO_REGULATION_OF_CALCIUM_ION_DEPENDENT_EXOCYTOSIS	0	1.68896	0	1.59788
GO_AMINE_METABOLIC_PROCESS	0	1.63787	0	1.59878
GO_SEQUESTERING_OF_CALCIUM_ION	0	1.62966	0	1.60325
GO_REGULATION_OF_BLOOD_CIRCULATION	0	0	-1.54436	1.50311
GO_REGULATION_OF_SYSTEM_PROCESS	0	0	-1.36803	1.41567
GO_VASCULAR_PROCESS_IN_CIRCULATORY_SYSTEM	0	0	-1.51098	0
GO_REGULATION_OF_ANATOMICAL_STRUCTURE_SIZE	0	0	-1.3509	0
GO_REGULATION_OF_HORMONE_LEVELS	0	0	-1.31298	0
GO_NEGATIVE_REGULATION_OF_ACTIN_FILAMENT_DEPOLYMERIZATION	0	0	-1.89087	0
GO_HEART_TRABECULA_MORPHOGENESIS	0	0	-1.89667	0
GO_NEGATIVE_REGULATION_OF_BLOOD_VESSEL_DIAMETER	0	0	-1.96299	0
GO_REGULATION_OF_VASOCONSTRICTION	0	0	-1.95275	0
GO_RIBOSOMAL_LARGE_SUBUNIT_BIOGENESIS	0	0	-1.71792	0
GO_PRIMARY_ALCOHOL_METABOLIC_PROCESS	0	0	-1.70905	0
GO_REGULATION_OF_TUBE_SIZE	0	0	-1.67207	0
GO_ICOSANOID_METABOLIC_PROCESS	0	0	-1.66266	0
GO_NEGATIVE_REGULATION_OF_MUSCLE_CONTRACTION	0	0	-1.85443	0
GO_CELLULAR_MODIFIED_AMINO_ACID_CATABOLIC_PROCESS	0	0	-1.82389	0
GO_ANTIBIOTIC_CATABOLIC_PROCESS	0	0	-1.83907	0
GO_XENOBIOTIC_METABOLIC_PROCESS	0	0	-1.75056	0
GO_ADAPTATION_OF_SIGNALING_PATHWAY	0	0	-1.76062	0
GO_TETRAPYRROLE_BIOSYNTHETIC_PROCESS	0	0	-1.76493	0
GO_RIBOSOME_ASSEMBLY	0	0	-1.78449	0
GO_RIBOSOMAL_LARGE_SUBUNIT_ASSEMBLY	0	0	-1.78309	0
GO_NEGATIVE_REGULATION_OF_ACTIN_FILAMENT_POLYMERIZATION	0	0	-1.80235	0
GO_ACTIN_FILAMENT_DEPOLYMERIZATION	0	0	-1.79375	0
GO_AMIDE_BIOSYNTHETIC_PROCESS	1.66148	0	-1.3032	0
GO_RIBOSOME_BIOGENESIS	1.58002	0	-1.37123	0
GO_PEPTIDE_BIOSYNTHETIC_PROCESS	1.8336	0	-1.42171	0
GO_NUCLEAR_TRANSCRIBED_MRNA_CATABOLIC_PROCESS	1.76366	0	-1.52667	0
GO_ESTABLISHMENT_OF_PROTEIN_LOCALIZATION_TO_ENDOPLASMIC_RETICULUM	2.09551	0	-1.98151	0
GO_COTRANSLATIONAL_PROTEIN_TARGETING_TO_MEMBRANE	2.07363	0	-2.21999	0
GO_PROTEIN_LOCALIZATION_TO_ENDOPLASMIC_RETICULUM	1.79013	0	-1.82941	0
GO_TRANSLATIONAL_INITIATION	1.72608	0	-2.11293	0
GO_NUCLEAR_TRANSCRIBED_MRNA_CATABOLIC_PROCESS_NONSENSE_MEDIATED_DECAY	1.80865	0	-2.00702	0
GO_CYTOPLASMIC_TRANSLATION	1.77377	0	-2.00138	0
GO_PROTEIN_DNA_COMPLEX_SUBUNIT_ORGANIZATION	1.52676	-1.45842	0	0
GO_MODIFICATION_DEPENDENT_MACROMOLECULE_CATABOLIC_PROCESS	1.45026	0	0	0
GO_ESTABLISHMENT_OF_PROTEIN_LOCALIZATION_TO_ORGANELLE	1.53104	0	0	0
GO_POSTTRANSCRIPTIONAL_REGULATION_OF_GENE_EXPRESSION	1.57632	0	0	0
GO_RNA_3_END_PROCESSING	1.57411	0	0	0
GO_PROTEASOMAL_PROTEIN_CATABOLIC_PROCESS	1.59152	0	0	0
GO_REGULATION_OF_SIGNAL_TRANSDUCTION_BY_P53_CLASS_MEDIATOR	1.59457	0	0	0
GO_DNA_REPLICATION_INITIATION	2.00627	0	0	0
GO_TRNA_TRANSPORT	2.02902	0	0	0
GO_MITOCHONDRIAL_ELECTRON_TRANSPORT_NADH_TO_UBIQUINONE	2.22201	0	0	0
GO_NADH_DEHYDROGENASE_COMPLEX_ASSEMBLY	2.13818	0	0	0
GO_REGULATION_OF_HEMATOPOIETIC_PROGENITOR_CELL_DIFFERENTIATION	2.00618	0	0	0
GO_HEMATOPOIETIC_STEM_CELL_DIFFERENTIATION	2.00196	0	0	0
GO_MITOCHONDRIAL_TRANSLATIONAL_TERMINATION	2.17835	0	0	0
GO_MITOCHONDRIAL_RESPIRATORY_CHAIN_COMPLEX_ASSEMBLY	2.16069	0	0	0
GO_TRANSLATIONAL_TERMINATION	2.01052	0	0	0
GO_MITOCHONDRIAL_TRANSLATION	2.32355	0	0	0
GO_TRNA_METABOLIC_PROCESS	2.04147	0	0	0
GO_MITOCHONDRIAL_GENE_EXPRESSION	2.18404	0	0	0
GO_TRANSLATIONAL_ELONGATION	1.97479	0	0	0
GO_RIBONUCLEOSIDE_TRIPHOSPHATE_BIOSYNTHETIC_PROCESS	1.96183	0	0	0
GO_NCRNA_3_END_PROCESSING	1.95533	0	0	0
GO_MATURATION_OF_5_8S_RRNA_FROM_TRICISTRONIC_RRNA_TRANSCRIPT_SSU_RRNA_5_8S_RRNA_LSU_RRNA_	1.8847	0	0	0
GO_CLEAVAGE_INVOLVED_IN_RRNA_PROCESSING	1.86586	0	0	0
GO_RNA_PHOSPHODIESTER_BOND_HYDROLYSIS	1.86904	0	0	0
GO_NUCLEAR_TRANSCRIBED_MRNA_CATABOLIC_PROCESS_EXONUCLEOLYTIC	1.86861	0	0	0
GO_NUCLEOSIDE_TRIPHOSPHATE_BIOSYNTHETIC_PROCESS	1.93162	0	0	0
GO_ATP_DEPENDENT_CHROMATIN_REMODELING	1.93109	0	0	0
GO_NCRNA_METABOLIC_PROCESS	1.90522	0	0	0
GO_VIRAL_GENE_EXPRESSION	1.89606	0	0	0
GO_ENERGY_COUPLED_PROTON_TRANSPORT_DOWN_ELECTROCHEMICAL_GRADIENT	1.89859	0	0	0
GO_CELLULAR_RESPONSE_TO_IONIZING_RADIATION	1.75912	0	0	0
GO_MULTI_ORGANISM_LOCALIZATION	1.75272	0	0	0
GO_NCRNA_PROCESSING	1.77387	0	0	0
GO_TRNA_PROCESSING	1.77533	0	0	0
GO_PROTEIN_TARGETING_TO_MEMBRANE	1.78128	0	0	0
GO_SCF_DEPENDENT_PROTEASOMAL_UBIQUITIN_DEPENDENT_PROTEIN_CATABOLIC_PROCESS	1.78451	0	0	0
GO_HISTONE_EXCHANGE	1.8002	0	0	0
GO_DNA_TEMPLATED_TRANSCRIPTION_TERMINATION	1.81198	0	0	0
GO_MATURATION_OF_5_8S_RRNA	1.81053	0	0	0
GO_RESPONSE_TO_IONIZING_RADIATION	1.80647	0	0	0
GO_CENTROMERE_COMPLEX_ASSEMBLY	1.8088	0	0	0
GO_MITOCHONDRIAL_TRANSMEMBRANE_TRANSPORT	1.81932	0	0	0
GO_RNA_CATABOLIC_PROCESS	1.8299	0	0	0
GO_TRANSPORT_OF_VIRUS	1.83658	0	0	0
GO_RNA_EXPORT_FROM_NUCLEUS	1.70604	0	0	0
GO_MEIOSIS_I_CELL_CYCLE_PROCESS	1.70889	0	0	0
GO_NUCLEIC_ACID_PHOSPHODIESTER_BOND_HYDROLYSIS	1.6949	0	0	0
GO_RRNA_METABOLIC_PROCESS	1.70096	0	0	0
GO_PROTEIN_TARGETING_TO_MITOCHONDRION	1.69891	0	0	0
GO_NEGATIVE_REGULATION_OF_CELL_CYCLE_PHASE_TRANSITION	1.62412	0	0	0
GO_PROTEIN_TARGETING	1.66365	0	0	0
GO_MITOCHONDRION_ORGANIZATION	1.64951	0	0	0
GO_NUCLEAR_EXPORT	1.64635	0	0	0
GO_ORGANIC_CYCLIC_COMPOUND_CATABOLIC_PROCESS	1.64312	0	0	0
GO_CELLULAR_PROTEIN_COMPLEX_DISASSEMBLY	1.63836	0	0	0
GO_POSITIVE_REGULATION_OF_CHROMOSOME_ORGANIZATION	0	0	0	-1.4364
GO_REGULATION_OF_MRNA_SPLICING_VIA_SPLICEOSOME	0	0	0	-1.59784
GO_SISTER_CHROMATID_COHESION	0	0	0	-1.97727
GO_DOSAGE_COMPENSATION	0	0	0	-2.02649
GO_RNA_METHYLATION	0	0	0	-1.86356
GO_REGULATION_OF_SISTER_CHROMATID_COHESION	0	0	0	-1.8994
GO_REGULATION_OF_RNA_SPLICING	0	0	0	-1.78105
GO_SPLICEOSOMAL_COMPLEX_ASSEMBLY	0	0	0	-1.83946
GO_PROTEIN_LOCALIZATION_TO_GOLGI_APPARATUS	0	0	0	-1.81797
GO_RESPONSE_TO_GROWTH_HORMONE	0	0	0	-1.82679
GO_DNA_CONFORMATION_CHANGE	0	-1.43991	1.58847	-1.41135
GO_MRNA_METABOLIC_PROCESS	1.42423	-1.57502	0	-1.59012
GO_PEPTIDYL_LYSINE_ACETYLATION	0	-1.61151	0	-1.5231
GO_PROTEIN_ACETYLATION	0	-1.49415	0	-1.45558
GO_GLOBAL_GENOME_NUCLEOTIDE_EXCISION_REPAIR	0	-2.08813	0	-1.78878
GO_HISTONE_H4_K5_ACETYLATION	0	-2.00311	0	-1.84407
GO_RNA_SPLICING	0	-1.85382	0	-1.95514
GO_PEPTIDYL_LYSINE_TRIMETHYLATION	0	-2.1301	0	-2.10922
GO_PROTEIN_METHYLATION	0	-2.16256	0	-2.15207
GO_HISTONE_METHYLATION	0	-2.13153	0	-2.11944
GO_HISTONE_H3_K4_METHYLATION	0	-2.31949	0	-2.28697
GO_PEPTIDYL_LYSINE_METHYLATION	0	-2.25565	0	-2.25663
GO_MACROMOLECULE_METHYLATION	0	-1.72647	0	-2.02335
GO_METHYLATION	0	-1.66877	0	-1.97125
GO_COVALENT_CHROMATIN_MODIFICATION	0	-1.59773	0	-1.79037
GO_RNA_SPLICING_VIA_TRANSESTERIFICATION_REACTIONS	0	-1.58209	0	-1.69948
GO_PEPTIDYL_LYSINE_MODIFICATION	0	-1.59173	0	-1.69837
GO_CHROMATIN_ORGANIZATION	0	-1.71857	0	-1.71683
GO_HISTONE_H3_K9_METHYLATION	0	-1.73111	0	-1.73725
GO_REGULATION_OF_HISTONE_METHYLATION	0	-1.80397	0	-1.75269
GO_HISTONE_H3_K9_MODIFICATION	0	-1.82492	0	-1.8137
GO_POST_EMBRYONIC_DEVELOPMENT	-1.74514	0	0	0
GO_REGULATION_OF_AXON_GUIDANCE	-1.80682	0	0	0
GO_NEURON_PROJECTION_EXTENSION_INVOLVED_IN_NEURON_PROJECTION_GUIDANCE	-1.78949	0	0	0
GO_NEURAL_CREST_CELL_DIFFERENTIATION	-1.77322	0	0	0
GO_INORGANIC_ANION_TRANSMEMBRANE_TRANSPORT	-1.78177	0	0	0
GO_CHLORIDE_TRANSMEMBRANE_TRANSPORT	-1.77989	0	0	0
GO_CHLORIDE_TRANSPORT	-1.7804	0	0	0
GO_POSITIVE_REGULATION_OF_FOCAL_ADHESION_ASSEMBLY	-2.03249	0	0	0
GO_POSITIVE_REGULATION_OF_ADHERENS_JUNCTION_ORGANIZATION	-2.05715	0	0	0
GO_POSITIVE_REGULATION_OF_CELL_JUNCTION_ASSEMBLY	-1.9891	0	0	0
GO_RELAXATION_OF_MUSCLE	-1.985	0	0	0
GO_NECROTIC_CELL_DEATH	-1.88869	0	0	0
GO_OUTFLOW_TRACT_SEPTUM_MORPHOGENESIS	-1.89485	0	0	0
GO_REGULATION_OF_NECROTIC_CELL_DEATH	-1.93872	0	0	0
GO_REGULATION_OF_ADHERENS_JUNCTION_ORGANIZATION	-1.91273	0	0	0
GO_EMBRYONIC_EYE_MORPHOGENESIS	-1.91997	0	0	0
GO_HEART_DEVELOPMENT	-1.35049	0	0	0
GO_HEART_MORPHOGENESIS	-1.60051	0	0	0
GO_CARDIAC_VENTRICLE_MORPHOGENESIS	-1.62216	0	0	0
GO_CAMERA_TYPE_EYE_DEVELOPMENT	-1.47171	0	0	0
GO_NOTCH_SIGNALING_PATHWAY	-1.55646	0	0	0
GO_CELL_FATE_COMMITMENT	-1.51953	0	0	0
GO_NEGATIVE_REGULATION_OF_TOR_SIGNALING	-1.83118	-2.05236	0	0
GO_HISTONE_H3_K4_TRIMETHYLATION	0	-1.84434	0	0
GO_REGULATION_OF_AUTOPHAGOSOME_ASSEMBLY	0	-1.86278	0	0
GO_NUCLEUS_LOCALIZATION	0	-1.86376	0	0
GO_REGULATION_OF_NUCLEOBASE_CONTAINING_COMPOUND_TRANSPORT	0	-1.85414	0	0
GO_PROTEIN_TARGETING_TO_LYSOSOME	0	-1.85568	0	0
GO_NUCLEOTIDE_EXCISION_REPAIR_DNA_DUPLEX_UNWINDING	0	-1.93547	0	0
GO_NEGATIVE_REGULATION_OF_TORC1_SIGNALING	0	-1.90473	0	0
GO_NEGATIVE_REGULATION_OF_HISTONE_METHYLATION	0	-1.88536	0	0
GO_REGULATION_OF_HISTONE_MODIFICATION	0	-1.48917	0	0
GO_TRANSCRIPTION_ELONGATION_FROM_RNA_POLYMERASE_II_PROMOTER	0	-1.68578	0	0
GO_AUTOPHAGY_OF_MITOCHONDRION	0	-1.71133	0	0
GO_HISTONE_H4_ACETYLATION	0	-1.73238	0	0
GO_REGULATION_OF_CHROMATIN_ORGANIZATION	0	-1.59529	0	0
GO_CHROMATIN_REMODELING	0	-1.60014	0	0
GO_POSITIVE_REGULATION_OF_AUTOPHAGY	0	-1.59963	0	0
GO_AUTOPHAGOSOME_ORGANIZATION	0	-1.65468	0	0
GO_ORGANELLE_DISASSEMBLY	0	-1.63409	0	0
GO_RIBONUCLEOPROTEIN_COMPLEX_SUBUNIT_ORGANIZATION	0	-1.84209	-1.69151	-1.89457
GO_RIBONUCLEOPROTEIN_COMPLEX_BIOGENESIS	0	-1.53079	-1.57812	-1.7557
GO_REGULATION_OF_KERATINOCYTE_PROLIFERATION	-2.0512	-2.00284	0	-1.98849
GO_INSULIN_LIKE_GROWTH_FACTOR_RECEPTOR_SIGNALING_PATHWAY	-1.97394	-1.94392	0	-1.82788
GO_O_GLYCAN_PROCESSING	-2.29818	0	0	-2.02272
GO_PROTEIN_O_LINKED_GLYCOSYLATION	-2.00196	0	0	-1.7749
GO_KERATINOCYTE_PROLIFERATION	-1.94385	0	0	-1.84769
